# Supplementary material for: Structure of the p53 degradation complex from HPV16
Source: Nat Commun. 2024 Feb 28;15:1842. doi: 10.1038/s41467-024-45920-w (PMC10902388; doi:10.1038/s41467-024-45920-w)
Supplement: Supplementary file 4 — Supplementary Data 1 [file 41467_2024_45920_MOESM4_ESM.xlsx]

## Sheet: Description
Supplemental File 2
List of protein protein contacts between members of the 16E6, E6AP and p53 ternary complex.
MOE version 2020.09 manual
Bond type	Description
distance	Displays VdW distance interaction energies.
covalent	Displays covalent bonds. Principally these will consist of disulfide bridges, but can also include peptide bonds if the sequence separation is set to 1.
arene	Displays arene interactions in the list, these include π:π, π-H, and π:cation contacts
ionic	Displays ionic bond contacts in the list.
metal	Displays metal interactions which are bonded, or are close enough to be within bonded distance.
hbond	Displays hydrogen bond contacts.
Header title	description
Type	The type of contact: Hbond, Metal, Ionic, Arene, Covalent, or Distance.
ChainA	The chain number and name to which the Set A residue of the contact belongs.
PosA	The position of the Set A residue of the contact in the Sequence Editor.
SetA	The Set A residue name, rUID, and rINS.
ChainB	The chain number and name to which the Set B residue of the contact belongs.
PosB	The position of the Set B residue of the contact in the Sequence Editor.
SetB	The Set B residue name, rUID, and rINS.
Energy	The interaction energy in kcal/mol. Note that for covalent bonds, this value is always 1.000. When multiple interactions are aggregated into a single entry, this value is the summed energy of all the represented interactions.
Dist	The distance between the centroids of the interacting atoms. When multiple interactions are aggregated into a single entry, this value is the average distance.
BB	Denotes whether any of the interacting atoms in the entry are backbone (b) or not (-). The first character represents Set A, and the second Set B.
Freq	The total number of interactions that have been aggregated into one entry on this line.
Cons	The number of times an interaction of a given type is detected between the current sequence positions from Set A to Set B across all represented chains.
Area	The area on the contact surface (if available) which is closest to the interacting atoms.
AtomsA	The atoms in residue A which are involved in the contact (when displaying individual contacts without aggregation).
AtomsB	The atoms in residue B which are involved in the contact (when displaying individual contacts without aggregation).

## Sheet: 16E6 and E6AP
Type	ChainA	SetA	ChainB	SetB	Energy	Dist	BB	Area	AtomsA	AtomsB
Distance	16E6	Val38	E6AP	Thr408	-1.05	3.67	--	11.41	CG1	CG2
Distance	16E6	Val38	E6AP	Thr408	-0.38	4.31	--	4.74	CG2	CG2
Distance	16E6	Tyr39	E6AP	Ser405	-0.03	3.98	-b	1.86	CE1	O
Distance	16E6	Tyr39	E6AP	Ser405	-0.08	4.14	-b	0.00	CZ	O
Hbond	16E6	Tyr39	E6AP	Ser405	-0.80	3.40	-b	5.24	OH	O
Distance	16E6	Tyr39	E6AP	Thr408	-0.17	4.41	--	2.71	CD1	CG2
Distance	16E6	Tyr39	E6AP	Thr408	0.92	3.63	--	4.62	CE1	CB
Distance	16E6	Tyr39	E6AP	Thr408	-0.01	4.25	--	3.69	CE1	OG1
Distance	16E6	Tyr39	E6AP	Thr408	-0.53	3.60	--	5.12	CE1	CG2
Distance	16E6	Tyr39	E6AP	Thr408	-0.18	4.44	--	0.00	CE2	CG2
Distance	16E6	Tyr39	E6AP	Thr408	-0.09	4.48	-b	0.00	CZ	C
Distance	16E6	Tyr39	E6AP	Thr408	-0.29	3.79	--	0.26	CZ	CB
Distance	16E6	Tyr39	E6AP	Thr408	-0.40	3.61	--	2.05	CZ	CG2
Distance	16E6	Tyr39	E6AP	Thr408	0.02	4.48	-b	0.00	OH	N
Distance	16E6	Tyr39	E6AP	Thr408	0.04	3.91	-b	0.00	OH	CA
Distance	16E6	Tyr39	E6AP	Thr408	-0.26	3.42	-b	0.00	OH	C
Distance	16E6	Tyr39	E6AP	Thr408	0.00	4.10	-b	0.00	OH	O
Distance	16E6	Tyr39	E6AP	Thr408	0.28	3.35	--	3.59	OH	CB
Distance	16E6	Tyr39	E6AP	Thr408	-0.38	3.50	--	2.34	OH	CG2
Distance	16E6	Tyr39	E6AP	Leu409	-0.13	4.21	-b	0.00	CZ	N
Distance	16E6	Tyr39	E6AP	Leu409	0.29	2.92	-b	4.13	OH	N
Distance	16E6	Tyr39	E6AP	Leu409	0.00	3.45	-b	1.13	OH	CA
Distance	16E6	Tyr39	E6AP	Leu409	0.12	3.59	--	5.87	OH	CB
Distance	16E6	Tyr39	E6AP	Leu409	-0.05	4.44	--	0.54	OH	CD1
Distance	16E6	Tyr39	E6AP	Leu412	-0.55	4.07	--	7.88	CE2	CD1
Distance	16E6	Tyr39	E6AP	Leu412	-0.18	4.47	--	0.00	CZ	CD1
Distance	16E6	Tyr39	E6AP	Leu412	-0.14	4.11	--	1.87	OH	CD1
Distance	16E6	Phe52	E6AP	Leu412	-0.65	4.05	--	7.49	CE1	CD2
Distance	16E6	Phe52	E6AP	Leu412	-0.21	4.49	--	1.27	CZ	CD2
Distance	16E6	Leu57	E6AP	Leu412	-0.03	3.97	bb	0.42	CA	O
Distance	16E6	Leu57	E6AP	Leu412	-0.12	3.83	bb	0.00	C	O
Distance	16E6	Leu57	E6AP	Leu412	-0.00	4.39	-b	0.00	CB	O
Distance	16E6	Leu57	E6AP	Leu412	-0.18	4.46	-b	0.00	CD2	C
Distance	16E6	Leu57	E6AP	Leu412	-0.09	4.36	-b	0.60	CD2	O
Distance	16E6	Leu57	E6AP	Leu412	-0.47	4.35	--	5.53	CD2	CB
Distance	16E6	Leu57	E6AP	Leu413	-1.05	3.60	--	10.56	CD2	CD2
Distance	16E6	Cys58	E6AP	Glu411	-0.04	3.86	-b	10.66	CB	O
Distance	16E6	Cys58	E6AP	Glu411	-0.06	4.32	-b	0.00	SG	O
Distance	16E6	Cys58	E6AP	Leu412	0.14	4.49	bb	0.39	N	CA
Distance	16E6	Cys58	E6AP	Leu412	-0.28	3.92	bb	0.00	N	C
Distance	16E6	Cys58	E6AP	Leu412	-0.09	3.51	bb	0.00	CA	O
Distance	16E6	Cys58	E6AP	Leu412	-0.07	4.22	bb	0.00	C	O
Distance	16E6	Cys58	E6AP	Leu412	-0.01	4.17	bb	1.47	O	CA
Distance	16E6	Cys58	E6AP	Leu412	0.04	4.02	bb	0.00	O	O
Distance	16E6	Cys58	E6AP	Leu412	0.22	3.51	b-	4.92	O	CD2
Distance	16E6	Cys58	E6AP	Leu412	-0.23	4.14	-b	0.00	CB	C
Distance	16E6	Cys58	E6AP	Leu412	-0.15	3.20	-b	2.69	CB	O
Distance	16E6	Cys58	E6AP	Leu412	-0.26	4.33	-b	0.00	SG	C
Distance	16E6	Cys58	E6AP	Leu412	-0.23	3.30	-b	3.45	SG	O
Hbond	16E6	Cys58	E6AP	Leu412	-4.10	2.80	bb	6.79	N	O
Distance	16E6	Cys58	E6AP	Leu413	-0.32	4.21	-b	0.75	SG	C
Distance	16E6	Cys58	E6AP	Leu413	-0.06	4.30	-b	4.57	SG	O
Distance	16E6	Cys58	E6AP	Gly414	-0.04	3.99	-b	1.59	SG	N
Distance	16E6	Cys58	E6AP	Gly414	-0.05	4.03	-b	9.49	SG	CA
Distance	16E6	Val60	E6AP	Thr408	-0.07	4.47	-b	0.26	CG2	O
Distance	16E6	Val60	E6AP	Glu411	-0.22	4.32	-b	0.68	CG2	C
Distance	16E6	Val60	E6AP	Glu411	-0.47	4.31	--	8.50	CG2	CB
Distance	16E6	Val60	E6AP	Leu412	-0.22	4.06	-b	0.51	CG2	N
Distance	16E6	Val60	E6AP	Leu412	-0.53	4.06	-b	4.80	CG2	CA
Distance	16E6	Val60	E6AP	Leu412	-0.16	4.43	--	0.00	CG2	CB
Distance	16E6	Val60	E6AP	Leu412	-0.54	3.70	--	6.24	CG2	CG
Distance	16E6	Val60	E6AP	Leu412	-0.86	3.68	--	7.44	CG2	CD2
Distance	16E6	Arg62	E6AP	Thr408	-0.09	4.01	--	0.00	CZ	OG1
Distance	16E6	Arg62	E6AP	Thr408	-0.20	4.38	--	0.00	CZ	CG2
Distance	16E6	Arg62	E6AP	Thr408	0.45	4.05	-b	4.02	NH2	CA
Distance	16E6	Arg62	E6AP	Thr408	0.53	3.51	--	0.00	NH2	CB
Distance	16E6	Arg62	E6AP	Thr408	0.13	2.69	--	19.14	NH2	OG1
Distance	16E6	Arg62	E6AP	Thr408	-0.78	3.39	--	9.20	NH2	CG2
Distance	16E6	Arg62	E6AP	Glu411	-0.34	4.48	--	11.30	NH1	CG
Distance	16E6	Val69	E6AP	Leu412	-0.22	4.36	--	0.31	CB	CD1
Distance	16E6	Val69	E6AP	Leu412	-0.34	4.24	--	2.73	CB	CD2
Distance	16E6	Val69	E6AP	Leu412	-0.33	4.03	--	0.00	CG2	CG
Distance	16E6	Val69	E6AP	Leu412	11.02	3.52	--	7.23	CG2	CD1
Distance	16E6	Val69	E6AP	Leu412	-0.36	3.56	--	8.73	CG2	CD2
Distance	16E6	Leu74	E6AP	Leu409	-0.57	4.11	--	8.90	CD1	CD1
Distance	16E6	Phe76	E6AP	Leu510	-0.18	4.45	-b	0.44	CE1	C
Distance	16E6	Phe76	E6AP	Leu510	-0.16	4.18	-b	1.89	CE1	O
Distance	16E6	Phe76	E6AP	Leu510	-0.43	4.33	--	7.52	CE1	CB
Distance	16E6	Phe76	E6AP	Tyr511	-0.17	4.31	--	0.00	CE2	CD1
Distance	16E6	Phe76	E6AP	Tyr511	-0.42	3.87	--	6.42	CE2	CE1
Distance	16E6	Phe76	E6AP	Tyr511	-0.23	4.18	--	0.94	CE2	CZ
Distance	16E6	Phe76	E6AP	Tyr511	-0.14	4.42	--	0.95	CE2	OH
Distance	16E6	Phe76	E6AP	Tyr511	-0.21	4.40	--	1.56	CZ	CG
Distance	16E6	Phe76	E6AP	Tyr511	-0.33	4.01	--	2.99	CZ	CD1
Distance	16E6	Phe76	E6AP	Tyr511	-0.28	4.01	--	0.83	CZ	CE1
Distance	16E6	Phe76	E6AP	Tyr511	-0.16	4.40	--	0.52	CZ	CZ
Distance	16E6	Phe76	E6AP	Val514	-0.17	4.39	--	0.33	CD1	CB
Distance	16E6	Phe76	E6AP	Val514	-0.48	4.02	--	14.80	CD1	CG2
Distance	16E6	Phe76	E6AP	Val514	-0.34	4.09	--	3.13	CE1	CB
Distance	16E6	Phe76	E6AP	Val514	-0.65	3.80	--	5.97	CE1	CG2
Distance	16E6	Phe76	E6AP	Gln515	-0.05	4.43	--	0.00	CG	OE1
Distance	16E6	Phe76	E6AP	Gln515	-0.21	4.25	--	1.78	CG	NE2
Distance	16E6	Phe76	E6AP	Gln515	-0.09	4.09	--	0.00	CD1	OE1
Distance	16E6	Phe76	E6AP	Gln515	-0.10	4.35	--	0.00	CD2	CD
Distance	16E6	Phe76	E6AP	Gln515	-0.08	4.18	--	0.00	CD2	OE1
Distance	16E6	Phe76	E6AP	Gln515	-0.36	3.78	--	5.62	CD2	NE2
Distance	16E6	Phe76	E6AP	Gln515	-0.10	4.33	--	0.00	CE1	CD
Distance	16E6	Phe76	E6AP	Gln515	-0.18	3.44	--	1.25	CE1	OE1
Distance	16E6	Phe76	E6AP	Gln515	-0.11	4.49	--	0.00	CE1	NE2
Distance	16E6	Phe76	E6AP	Gln515	-0.20	3.86	--	0.88	CE2	CD
Distance	16E6	Phe76	E6AP	Gln515	-0.17	3.54	--	0.93	CE2	OE1
Distance	16E6	Phe76	E6AP	Gln515	-0.37	3.68	--	3.74	CE2	NE2
Distance	16E6	Phe76	E6AP	Gln515	-0.20	3.85	--	0.00	CZ	CD
Distance	16E6	Phe76	E6AP	Gln515	0.07	3.12	--	4.87	CZ	OE1
Distance	16E6	Phe76	E6AP	Gln515	-0.20	4.07	--	0.32	CZ	NE2
Distance	16E6	Tyr77	E6AP	Ser405	0.18	4.50	--	3.58	CE1	CB
Distance	16E6	Tyr77	E6AP	Leu409	-0.23	4.31	b-	0.92	C	CD2
Distance	16E6	Tyr77	E6AP	Leu409	-0.21	3.98	b-	2.62	O	CD2
Distance	16E6	Tyr77	E6AP	Tyr511	0.04	4.34	--	0.63	CD1	OH
Distance	16E6	Tyr77	E6AP	Tyr511	0.69	3.70	--	10.03	CE1	OH
Distance	16E6	Tyr77	E6AP	Gln515	0.00	4.48	--	12.80	OH	NE2
Distance	16E6	Ser78	E6AP	Leu409	-0.11	4.40	b-	0.49	N	CD2
Distance	16E6	Ser78	E6AP	Leu409	-0.44	4.30	b-	6.74	CA	CD2
Distance	16E6	Ser78	E6AP	Leu409	-0.18	4.31	--	4.21	OG	CD1
Distance	16E6	Ser78	E6AP	Leu409	-0.13	4.30	--	2.74	OG	CD2
Distance	16E6	Lys79	E6AP	Leu510	-0.70	3.99	--	13.06	CG	CD1
Distance	16E6	Ile80	E6AP	Ile507	-0.08	4.32	b-	0.00	O	CG1
Distance	16E6	Ile80	E6AP	Ile507	-0.24	3.86	b-	2.07	O	CD1
Distance	16E6	Ile80	E6AP	Ile507	-0.37	4.47	--	2.07	CG2	CG2
Distance	16E6	Ile80	E6AP	Ile507	-0.39	4.38	--	4.05	CG2	CD1
Distance	16E6	Ile80	E6AP	Ile507	-0.30	4.41	-b	1.52	CD1	CA
Distance	16E6	Ile80	E6AP	Ile507	-0.08	4.30	-b	1.12	CD1	O
Distance	16E6	Ile80	E6AP	Ile507	-0.18	4.40	--	0.00	CD1	CB
Distance	16E6	Ile80	E6AP	Ile507	-0.49	4.25	--	3.17	CD1	CG1
Distance	16E6	Ile80	E6AP	Ile507	1.10	3.91	--	6.09	CD1	CG2
Distance	16E6	Ile80	E6AP	Leu510	-0.42	4.34	--	5.72	CD1	CB
Distance	16E6	Ile80	E6AP	Leu510	-0.46	3.71	--	9.63	CD1	CD1
Distance	16E6	Ile80	E6AP	Tyr511	-0.19	4.48	--	1.45	CD1	CD2
Distance	16E6	Ile80	E6AP	Tyr511	-0.33	4.19	--	3.11	CD1	CE2
Distance	16E6	Ser81	E6AP	Glu406	-0.70	3.89	--	8.39	CB	CG
Distance	16E6	Ser81	E6AP	Glu406	-0.24	3.80	--	2.82	OG	CG
Distance	16E6	Ser81	E6AP	Glu406	-0.06	4.28	--	0.00	OG	CD
Distance	16E6	Ser81	E6AP	Glu406	0.00	3.99	--	0.34	OG	OE2
Distance	16E6	Ser81	E6AP	Leu409	-0.47	4.17	--	7.76	CB	CD2
Distance	16E6	Tyr83	E6AP	Ser503	-0.20	4.35	b-	0.00	C	CB
Distance	16E6	Tyr83	E6AP	Ser503	-0.04	4.45	b-	0.00	C	OG
Distance	16E6	Tyr83	E6AP	Ser503	-0.07	3.60	b-	11.59	O	CB
Distance	16E6	Tyr83	E6AP	Ser503	-0.01	3.69	b-	2.08	O	OG
Distance	16E6	Tyr83	E6AP	Ser503	-0.00	4.42	-b	1.48	CB	O
Distance	16E6	Tyr83	E6AP	Arg506	0.11	4.42	--	0.78	CD1	NE
Distance	16E6	Tyr83	E6AP	Arg506	0.16	4.21	--	10.55	CD1	NH2
Distance	16E6	Tyr83	E6AP	Arg506	0.21	4.40	--	3.47	CD2	CB
Distance	16E6	Tyr83	E6AP	Arg506	0.21	4.32	--	0.32	CD2	CG
Distance	16E6	Tyr83	E6AP	Arg506	0.19	3.99	--	1.03	CE1	NE
Distance	16E6	Tyr83	E6AP	Arg506	-0.19	4.00	--	1.80	CE1	CZ
Distance	16E6	Tyr83	E6AP	Arg506	0.25	3.95	--	12.16	CE1	NH2
Distance	16E6	Tyr83	E6AP	Arg506	0.19	4.32	--	0.00	CE2	CB
Distance	16E6	Tyr83	E6AP	Arg506	0.77	3.77	--	5.89	CE2	CG
Distance	16E6	Tyr83	E6AP	Arg506	0.16	4.25	--	0.00	CE2	CD
Distance	16E6	Tyr83	E6AP	Arg506	0.16	4.12	--	0.23	CE2	NE
Distance	16E6	Tyr83	E6AP	Arg506	-0.23	4.16	--	0.96	CZ	CG
Distance	16E6	Tyr83	E6AP	Arg506	-0.18	4.14	--	0.00	CZ	CD
Distance	16E6	Tyr83	E6AP	Arg506	-0.22	3.82	--	1.82	CZ	NE
Distance	16E6	Tyr83	E6AP	Arg506	-0.12	4.16	--	0.00	CZ	CZ
Distance	16E6	Tyr83	E6AP	Arg506	0.06	4.30	--	1.85	OH	CG
Distance	16E6	Tyr83	E6AP	Arg506	0.04	4.07	--	14.08	OH	CD
Distance	16E6	Tyr83	E6AP	Arg506	0.00	4.08	--	0.00	OH	NE
Distance	16E6	Tyr83	E6AP	Arg506	-0.06	4.28	--	0.76	OH	CZ
Distance	16E6	Tyr83	E6AP	Arg506	0.00	4.44	--	5.84	OH	NH1
Distance	16E6	Tyr83	E6AP	Ile507	-0.18	4.47	b-	0.27	C	CD1
Distance	16E6	Tyr83	E6AP	Ile507	-0.88	3.73	--	7.01	CB	CG1
Distance	16E6	Tyr83	E6AP	Ile507	-0.53	4.05	--	4.20	CB	CD1
Distance	16E6	Tyr83	E6AP	Ile507	-0.18	4.45	--	0.00	CG	CG1
Distance	16E6	Tyr83	E6AP	Ile507	-0.53	4.18	--	4.55	CD2	CG1
Distance	16E6	Tyr83	E6AP	Leu510	-0.17	4.48	--	0.39	CD2	CG
Distance	16E6	Tyr83	E6AP	Leu510	-0.64	3.74	--	5.02	CD2	CD1
Distance	16E6	Tyr83	E6AP	Leu510	-0.42	4.05	--	2.54	CE2	CG
Distance	16E6	Tyr83	E6AP	Leu510	1.37	3.50	--	5.25	CE2	CD1
Distance	16E6	Tyr83	E6AP	Leu510	-0.38	4.39	--	2.81	CE2	CD2
Distance	16E6	Arg84	E6AP	Glu403	-0.02	4.13	--	1.83	CD	OE2
Distance	16E6	Arg84	E6AP	Glu403	0.00	4.46	--	0.00	NE	OE2
Distance	16E6	Arg84	E6AP	Glu403	-0.09	4.09	--	0.00	CZ	OE2
Distance	16E6	Arg84	E6AP	Glu403	-0.14	4.37	--	0.00	NH1	CD
Ionic	16E6	Arg84	E6AP	Glu403	-3.35	3.19	--	10.71	NH1	OE2
Distance	16E6	Arg84	E6AP	Glu504	-0.02	4.09	--	6.97	CG	OE2
Distance	16E6	Arg84	E6AP	Glu504	-0.00	4.37	--	0.00	CD	OE2
Distance	16E6	Arg84	E6AP	Glu504	0.00	4.49	--	6.21	NH2	OE1
Ionic	16E6	Arg84	E6AP	Glu504	-0.90	3.82	--	4.52	NE	OE2
Distance	16E6	Arg84	E6AP	Ile507	-0.40	3.96	b-	1.81	N	CD1
Distance	16E6	Arg84	E6AP	Ile507	-0.46	3.99	b-	4.78	CA	CD1
Distance	16E6	Arg84	E6AP	Ile507	-0.33	3.70	--	5.97	CB	CD1
Distance	16E6	Arg84	E6AP	Ile507	-0.18	4.42	--	0.00	CG	CD1
Distance	16E6	Arg84	E6AP	Ile507	-0.84	3.54	--	4.77	NE	CD1
Distance	16E6	Arg84	E6AP	Ile507	-0.18	4.47	--	0.00	CZ	CG2
Distance	16E6	Arg84	E6AP	Ile507	-0.34	3.87	--	0.74	CZ	CD1
Distance	16E6	Arg84	E6AP	Ile507	0.14	4.39	--	0.53	NH2	CB
Distance	16E6	Arg84	E6AP	Ile507	-0.10	4.48	--	0.00	NH2	CG1
Distance	16E6	Arg84	E6AP	Ile507	4.26	3.40	--	11.11	NH2	CG2
Distance	16E6	Arg84	E6AP	Ile507	-0.33	3.58	--	4.83	NH2	CD1
Distance	16E6	Arg84	E6AP	Ala549	0.59	4.10	--	11.22	CD	CB
Distance	16E6	Arg84	E6AP	Ala549	0.16	4.24	--	2.14	NE	CB
Distance	16E6	Arg84	E6AP	Glu743	0.13	3.53	b-	7.34	O	OE1
Distance	16E6	His85	E6AP	Glu406	-0.44	4.01	--	6.07	CD2	CG
Distance	16E6	His85	E6AP	Glu406	-0.13	4.29	--	0.20	CD2	CD
Distance	16E6	His85	E6AP	Glu406	-0.00	4.48	--	0.43	CE1	OE1
Distance	16E6	His85	E6AP	Glu406	0.25	4.23	--	3.47	NE2	CB
Distance	16E6	His85	E6AP	Glu406	-0.37	3.98	--	2.93	NE2	CG
Distance	16E6	His85	E6AP	Glu406	-0.14	4.19	--	0.00	NE2	CD
Distance	16E6	His85	E6AP	Glu406	0.00	4.09	--	1.59	NE2	OE1
Distance	16E6	His85	E6AP	Glu743	-0.00	4.49	b-	7.13	CA	OE1
Distance	16E6	His85	E6AP	Glu743	-0.07	4.20	--	0.00	CG	OE2
Distance	16E6	His85	E6AP	Glu743	-0.15	3.92	--	0.00	ND1	CD
Distance	16E6	His85	E6AP	Glu743	0.05	4.08	--	0.26	ND1	OE1
Distance	16E6	His85	E6AP	Glu743	2.20	2.99	--	2.82	ND1	OE2
Distance	16E6	His85	E6AP	Glu743	-0.13	4.35	--	0.00	CE1	CD
Distance	16E6	His85	E6AP	Glu743	-0.13	3.30	--	9.38	CE1	OE2
Distance	16E6	Tyr86	E6AP	Lys468	-0.04	3.90	-b	1.38	CE2	O
Distance	16E6	Tyr86	E6AP	Lys468	-0.12	3.87	-b	0.00	CZ	O
Distance	16E6	Tyr86	E6AP	Lys468	-0.08	4.12	-b	0.00	OH	C
Distance	16E6	Tyr86	E6AP	Lys468	-0.12	3.03	-b	2.91	OH	O
Distance	16E6	Ser87	E6AP	Lys468	0.01	4.36	bb	0.00	O	O
Distance	16E6	Tyr88	E6AP	Gly422	0.00	4.49	-b	7.57	OH	O
Distance	16E6	Tyr88	E6AP	Pro423	0.27	4.46	--	6.58	CD1	CG
Distance	16E6	Tyr88	E6AP	Pro423	0.29	4.31	-b	5.33	CE1	CA
Distance	16E6	Tyr88	E6AP	Pro423	0.16	4.44	--	1.18	CE1	CB
Distance	16E6	Tyr88	E6AP	Pro423	0.23	4.48	--	3.84	CE1	CG
Distance	16E6	Tyr88	E6AP	Phe467	-0.00	4.50	-b	4.26	CB	O
Distance	16E6	Tyr88	E6AP	Lys468	0.00	4.46	bb	0.00	N	O
Distance	16E6	Tyr88	E6AP	Lys468	-0.19	4.35	bb	0.00	CA	C
Distance	16E6	Tyr88	E6AP	Lys468	-0.13	3.80	bb	0.00	C	O
Distance	16E6	Tyr88	E6AP	Lys468	-0.17	4.38	-b	0.00	CB	C
Distance	16E6	Tyr88	E6AP	Lys468	-0.07	3.64	-b	1.40	CB	O
Hbond	16E6	Tyr88	E6AP	Lys468	-0.50	3.30	bb	4.19	CA	O
Distance	16E6	Tyr88	E6AP	Glu470	-0.20	4.41	--	0.00	CB	CD
Distance	16E6	Tyr88	E6AP	Glu470	-0.04	3.91	--	4.51	CB	OE1
Distance	16E6	Tyr88	E6AP	Glu470	-0.02	4.12	--	5.07	CB	OE2
Distance	16E6	Tyr88	E6AP	Glu470	-0.05	4.44	--	0.65	CG	OE2
Distance	16E6	Tyr88	E6AP	Glu470	-0.02	4.18	--	5.01	CD2	OE2
Distance	16E6	Ser89	E6AP	Lys468	-0.19	4.34	bb	0.00	N	C
Distance	16E6	Ser89	E6AP	Lys468	-0.00	4.40	bb	0.00	CA	O
Distance	16E6	Ser89	E6AP	Lys468	-0.00	4.50	-b	0.00	CB	O
Distance	16E6	Ser89	E6AP	Lys468	0.00	4.46	-b	0.00	OG	O
Hbond	16E6	Ser89	E6AP	Lys468	-1.90	3.26	bb	3.53	N	O
Distance	16E6	Ser89	E6AP	Val469	0.34	4.45	bb	2.88	N	CA
Distance	16E6	Ser89	E6AP	Val469	-0.02	4.16	bb	0.00	O	CA
Distance	16E6	Ser89	E6AP	Val469	-0.08	4.12	bb	0.00	O	C
Distance	16E6	Ser89	E6AP	Val469	0.42	4.39	-b	2.44	CB	CA
Distance	16E6	Ser89	E6AP	Val469	0.20	4.47	--	0.21	CB	CB
Distance	16E6	Ser89	E6AP	Val469	0.51	3.94	--	5.43	CB	CG2
Distance	16E6	Ser89	E6AP	Val469	-0.12	4.28	--	2.86	OG	CG2
Distance	16E6	Ser89	E6AP	Glu470	-0.01	3.86	b-	1.06	N	OE1
Distance	16E6	Ser89	E6AP	Glu470	-0.00	4.37	b-	0.00	CA	OE1
Distance	16E6	Ser89	E6AP	Glu470	-0.20	4.30	bb	0.00	C	N
Distance	16E6	Ser89	E6AP	Glu470	-0.19	4.43	b-	0.00	C	CB
Distance	16E6	Ser89	E6AP	Glu470	-0.09	4.48	b-	0.00	C	CD
Distance	16E6	Ser89	E6AP	Glu470	-0.14	3.75	b-	0.00	C	OE1
Distance	16E6	Ser89	E6AP	Glu470	-0.05	3.79	bb	0.00	O	CA
Distance	16E6	Ser89	E6AP	Glu470	-0.12	3.81	b-	0.00	O	CG
Distance	16E6	Ser89	E6AP	Glu470	-0.16	3.51	b-	0.00	O	CD
Distance	16E6	Ser89	E6AP	Glu470	4.86	2.78	b-	3.29	O	OE1
Hbond	16E6	Ser89	E6AP	Glu470	-2.30	3.14	bb	4.09	O	N
Hbond	16E6	Ser89	E6AP	Glu470	-0.50	3.27	b-	3.96	O	CB
Distance	16E6	Leu90	E6AP	Glu470	-0.56	4.02	--	3.20	CD2	CB
Distance	16E6	Leu90	E6AP	Glu470	-0.59	3.63	--	16.94	CD2	CG
Distance	16E6	Leu90	E6AP	Glu470	-0.29	4.09	--	0.65	CD2	CD
Distance	16E6	Leu90	E6AP	Glu470	-0.06	4.42	--	6.97	CD2	OE2
Distance	16E6	Tyr91	E6AP	Glu470	-0.11	3.38	-b	5.46	CD2	O
Distance	16E6	Tyr91	E6AP	Glu470	-0.15	4.48	-b	0.00	CE2	C
Distance	16E6	Tyr91	E6AP	Glu470	-0.13	3.32	-b	2.65	CE2	O
Distance	16E6	Tyr91	E6AP	Glu472	-0.42	3.91	--	8.12	CD2	CG
Distance	16E6	Tyr91	E6AP	Glu472	0.33	4.20	-b	4.00	CE2	N
Distance	16E6	Tyr91	E6AP	Glu472	-0.63	3.50	--	6.72	CE2	CG
Distance	16E6	Tyr91	E6AP	Glu472	-0.09	4.43	--	0.00	CE2	CD
Distance	16E6	Tyr91	E6AP	Glu472	-0.32	3.99	--	2.20	CZ	CG
Distance	16E6	Tyr91	E6AP	Glu472	-0.12	4.31	--	6.49	OH	CG
Distance	16E6	Gln98	E6AP	Asp426	-0.00	3.98	--	9.01	NE2	OD2
Distance	16E6	Tyr99	E6AP	Lys420	0.17	4.44	--	12.84	OH	NZ
Distance	16E6	Leu107	E6AP	Glu415	-0.12	4.24	--	23.17	CD2	OE2
Distance	16E6	Arg109	E6AP	Leu413	0.17	4.46	--	4.75	NE	CB
Distance	16E6	Arg109	E6AP	Leu413	-0.18	4.46	--	1.69	CZ	CD2
Distance	16E6	Arg109	E6AP	Leu413	-0.17	4.43	--	1.76	NH1	CD2
Distance	16E6	Arg109	E6AP	Leu413	0.00	4.19	-b	8.48	NH2	O
Distance	16E6	Gln114	E6AP	Leu413	-0.54	4.10	--	4.01	CB	CD2
Distance	16E6	Gln114	E6AP	Leu413	-0.41	4.13	--	4.12	CG	CD2
Distance	16E6	Gln114	E6AP	Leu413	-0.28	4.10	--	1.02	CD	CD1
Distance	16E6	Gln114	E6AP	Leu413	-0.33	3.96	--	0.60	CD	CD2
Distance	16E6	Gln114	E6AP	Leu413	-0.11	3.85	--	0.00	OE1	CG
Distance	16E6	Gln114	E6AP	Leu413	-0.31	3.19	--	5.70	OE1	CD1
Distance	16E6	Gln114	E6AP	Leu413	-0.40	3.28	--	3.15	OE1	CD2
Distance	16E6	Lys129	E6AP	Glu472	-0.20	4.23	--	0.76	CD	CD
Distance	16E6	Lys129	E6AP	Glu472	-0.01	4.24	--	11.42	CD	OE1
Distance	16E6	Lys129	E6AP	Glu472	-0.01	4.16	--	0.66	CD	OE2
Distance	16E6	Lys129	E6AP	Glu472	-0.27	4.04	--	0.99	CE	CD
Distance	16E6	Lys129	E6AP	Glu472	-0.02	4.05	--	11.53	CE	OE1
Distance	16E6	Lys129	E6AP	Glu472	-0.08	3.63	--	11.07	CE	OE2
Distance	16E6	Lys129	E6AP	Glu472	0.00	4.28	--	0.95	NZ	OE2
Distance	16E6	Arg131	E6AP	Val469	-0.97	3.59	--	11.20	CD	CG2
Distance	16E6	Arg131	E6AP	Val469	-0.49	3.60	--	9.78	NE	CG2
Distance	16E6	Arg131	E6AP	Val469	-0.43	3.72	--	2.32	CZ	CG2
Distance	16E6	Arg131	E6AP	Val469	-0.09	4.50	-b	0.00	NH1	C
Distance	16E6	Arg131	E6AP	Val469	-0.53	3.79	--	3.91	NH1	CG2
Distance	16E6	Arg131	E6AP	Val469	-0.10	4.42	--	7.84	NH2	CG2
Distance	16E6	Arg131	E6AP	Glu470	-0.09	4.42	-b	0.00	CZ	C
Distance	16E6	Arg131	E6AP	Glu470	-0.12	3.88	-b	0.00	CZ	O
Distance	16E6	Arg131	E6AP	Glu470	0.21	3.97	-b	2.52	NH1	N
Distance	16E6	Arg131	E6AP	Glu470	0.20	4.17	-b	0.00	NH1	CA
Distance	16E6	Arg131	E6AP	Glu470	0.06	3.21	-b	1.07	NH1	C
Distance	16E6	Arg131	E6AP	Glu470	1.10	2.57	-b	6.81	NH1	O
Distance	16E6	Arg131	E6AP	Thr471	0.36	3.74	-b	0.70	NH1	N
Distance	16E6	Arg131	E6AP	Thr471	1.25	3.86	-b	4.29	NH1	CA
Distance	16E6	Arg131	E6AP	Thr471	0.00	4.48	--	0.79	NH1	OG1
Distance	16E6	Arg131	E6AP	Thr471	0.00	4.37	--	6.89	NH2	OG1
Distance	16E6	Arg136	E6AP	Glu406	-0.01	4.27	--	0.43	CB	OE2
Distance	16E6	Arg136	E6AP	Glu406	-0.23	4.26	--	0.80	CG	CD
Distance	16E6	Arg136	E6AP	Glu406	-0.01	4.29	--	0.72	CG	OE1
Distance	16E6	Arg136	E6AP	Glu406	-0.06	3.72	--	4.88	CG	OE2
Distance	16E6	Arg136	E6AP	Glu406	-0.01	4.27	--	6.12	CD	OE1
Distance	16E6	Arg136	E6AP	Glu406	-0.00	4.41	--	0.00	CD	OE2
Distance	16E6	Arg136	E6AP	Gln410	-0.10	3.45	--	7.20	CG	OE1
Distance	16E6	Arg136	E6AP	Gln410	-0.04	3.90	--	4.73	CD	OE1
Distance	16E6	Arg136	E6AP	Gln410	0.00	4.40	--	0.45	NE	OE1
Distance	16E6	Arg136	E6AP	Asn419	-0.04	3.89	b-	7.81	O	CB
Distance	16E6	Arg136	E6AP	Asn419	-0.00	4.41	--	0.00	CD	OD1
Distance	16E6	Arg136	E6AP	Asn419	-0.27	3.81	--	1.56	NE	CG
Distance	16E6	Arg136	E6AP	Asn419	0.07	4.45	--	2.96	NE	ND2
Distance	16E6	Arg136	E6AP	Asn419	-0.09	4.48	--	0.00	CZ	CG
Distance	16E6	Arg136	E6AP	Asn419	-0.16	3.56	--	0.00	CZ	OD1
Distance	16E6	Arg136	E6AP	Asn419	-0.21	4.21	--	0.00	NH2	CG
Hbond	16E6	Arg136	E6AP	Asn419	-0.70	3.20	--	4.71	NE	OD1
Hbond	16E6	Arg136	E6AP	Asn419	-3.90	3.07	--	12.84	NH2	OD1
Distance	16E6	Arg136	E6AP	Lys420	-0.07	4.20	bb	0.29	C	O
Distance	16E6	Arg136	E6AP	Lys420	0.02	4.24	bb	0.20	O	O
Distance	16E6	Arg136	E6AP	Lys420	0.00	4.22	-b	3.20	NH2	O
Distance	16E6	Arg136	E6AP	Lys421	-0.19	4.49	--	0.63	CZ	CD
Distance	16E6	Arg136	E6AP	Lys421	0.72	3.88	--	11.66	NH2	CB
Distance	16E6	Arg136	E6AP	Lys421	-0.32	4.06	--	5.92	NH2	CG
Distance	16E6	Arg136	E6AP	Lys421	0.81	3.80	--	6.45	NH2	CD
Distance	16E6	Arg136	E6AP	Glu743	-0.10	4.01	--	0.00	CZ	OE2
Distance	16E6	Arg136	E6AP	Glu743	-0.29	4.28	--	5.59	NH1	CG
Distance	16E6	Arg136	E6AP	Glu743	-0.40	3.59	--	1.70	NH1	CD
Distance	16E6	Arg136	E6AP	Glu743	0.00	4.34	--	0.87	NH1	OE1
Ionic	16E6	Arg136	E6AP	Glu743	-6.28	2.76	--	8.98	NH1	OE2
Distance	16E6	Gly137	E6AP	Lys420	-0.01	3.83	bb	1.47	N	O
Distance	16E6	Gly137	E6AP	Lys420	-0.22	4.33	bb	0.00	CA	C
Distance	16E6	Gly137	E6AP	Lys420	-0.11	3.38	bb	6.61	CA	O
Distance	16E6	Gly137	E6AP	Lys420	-0.89	3.72	b-	9.08	CA	CG
Distance	16E6	Gly137	E6AP	Lys420	-0.31	3.99	b-	0.00	C	CG
Distance	16E6	Gly137	E6AP	Lys420	-0.14	4.46	b-	0.00	C	CD
Distance	16E6	Gly137	E6AP	Lys420	-0.38	3.36	b-	6.68	O	CG
Distance	16E6	Gly137	E6AP	Lys420	-0.09	3.51	b-	9.78	O	CD
Distance	16E6	Gly137	E6AP	Lys420	-0.00	4.47	b-	2.92	O	CE
Distance	16E6	Arg138	E6AP	Glu406	-0.08	4.12	--	0.00	CZ	OE2
Ionic	16E6	Arg138	E6AP	Glu406	-1.38	3.65	--	3.07	NH1	OE2
Ionic	16E6	Arg138	E6AP	Glu406	-1.36	3.65	--	5.25	NH2	OE2
Hbond	16E6	Arg138	E6AP	Glu406	-0.60	3.65	--	3.07	NH1	OE2
Hbond	16E6	Arg138	E6AP	Glu406	-0.50	3.65	--	5.25	NH2	OE2
Distance	16E6	Arg138	E6AP	Leu409	-0.58	3.96	--	10.94	NH2	CD2
Distance	16E6	Arg138	E6AP	Gln410	0.22	4.39	--	8.73	NH1	CG
Distance	16E6	Arg138	E6AP	Leu413	-0.65	3.81	--	6.92	CD	CD1
Distance	16E6	Arg138	E6AP	Leu413	-0.83	3.24	--	6.60	NE	CD1
Distance	16E6	Arg138	E6AP	Leu413	-0.46	3.62	--	2.64	CZ	CD1
Distance	16E6	Arg138	E6AP	Leu413	-0.13	4.39	--	1.49	NH1	CD1
Distance	16E6	Arg138	E6AP	Leu413	-0.46	3.84	--	5.12	NH2	CD1

## Sheet: 16E6 vs p53
Type	ChainA	SetA	ChainB	SetB	Energy	Dist	BB	Area	AtomsA	AtomsB
Distance	16E6	Pro12	p53	Gln104	0.00	4.40	b-	1.25	O	OE1
Distance	16E6	Gln13	p53	Tyr103	-0.05	4.37	b-	0.00	O	CG
Distance	16E6	Gln13	p53	Tyr103	-0.10	3.48	b-	2.65	O	CD1
Distance	16E6	Gln13	p53	Tyr103	-0.10	3.49	b-	4.64	O	CE1
Distance	16E6	Gln13	p53	Tyr103	-0.05	4.39	b-	0.00	O	CZ
Distance	16E6	Gln13	p53	Gln104	-0.03	3.99	b-	4.14	CA	OE1
Distance	16E6	Gln13	p53	Gln104	-0.14	3.70	b-	0.93	C	OE1
Distance	16E6	Gln13	p53	Gln104	0.00	4.19	bb	2.23	O	N
Distance	16E6	Gln13	p53	Gln104	0.02	4.17	b-	0.00	O	OE1
Distance	16E6	Gln13	p53	Gly105	0.00	4.18	bb	3.29	O	N
Distance	16E6	Gln13	p53	Gly105	-0.19	4.36	-b	0.81	CB	C
Distance	16E6	Gln13	p53	Gly105	-0.05	3.76	-b	2.90	CB	O
Distance	16E6	Gln13	p53	Gly105	-0.11	4.42	-b	0.00	CG	C
Distance	16E6	Gln13	p53	Gly105	-0.08	3.55	-b	4.78	CG	O
Distance	16E6	Gln13	p53	Gly105	-0.15	3.88	-b	0.00	CD	C
Distance	16E6	Gln13	p53	Gly105	0.02	3.18	-b	1.25	CD	O
Distance	16E6	Gln13	p53	Gly105	-0.16	3.46	-b	1.21	OE1	C
Distance	16E6	Gln13	p53	Gly105	0.32	3.17	-b	0.99	OE1	O
Distance	16E6	Gln13	p53	Gly105	-0.06	4.46	-b	0.00	NE2	C
Distance	16E6	Gln13	p53	Gly105	-0.03	3.67	-b	1.43	NE2	O
Distance	16E6	Gln13	p53	Ser106	-0.10	4.15	-b	0.00	CD	N
Distance	16E6	Gln13	p53	Ser106	-0.19	3.79	-b	0.34	CD	CA
Distance	16E6	Gln13	p53	Ser106	-0.05	3.52	-b	0.28	OE1	N
Distance	16E6	Gln13	p53	Ser106	-0.05	4.40	-b	0.00	OE1	C
Distance	16E6	Gln13	p53	Ser106	-0.02	4.08	--	0.00	OE1	CB
Distance	16E6	Gln13	p53	Ser106	-0.00	3.79	--	9.95	OE1	OG
Distance	16E6	Gln13	p53	Ser106	0.76	3.80	-b	7.25	NE2	CA
Distance	16E6	Gln13	p53	Ser106	-0.17	4.17	-b	0.00	NE2	C
Distance	16E6	Gln13	p53	Ser106	-0.01	3.88	-b	16.24	NE2	O
Hbond	16E6	Gln13	p53	Ser106	-0.50	3.31	-b	4.85	OE1	CA
Distance	16E6	Glu14	p53	Lys101	0.15	4.38	b-	0.17	CA	NZ
Distance	16E6	Glu14	p53	Lys101	-0.26	4.12	b-	0.00	C	NZ
Distance	16E6	Glu14	p53	Lys101	-0.00	4.44	b-	0.00	O	CE
Distance	16E6	Glu14	p53	Lys101	-0.15	3.11	b-	10.15	O	NZ
Distance	16E6	Glu14	p53	Lys101	0.47	4.12	--	8.55	CB	NZ
Distance	16E6	Glu14	p53	Lys101	-0.17	4.34	--	0.19	CG	NZ
Distance	16E6	Glu14	p53	Lys101	-0.31	3.51	--	0.00	CD	NZ
Distance	16E6	Glu14	p53	Lys101	-0.03	4.01	--	0.99	OE1	CD
Distance	16E6	Glu14	p53	Lys101	-0.12	3.33	--	4.56	OE1	CE
Distance	16E6	Glu14	p53	Lys101	0.00	4.39	--	0.00	OE2	NZ
Ionic	16E6	Glu14	p53	Lys101	-11.63	2.28	--	12.17	OE1	NZ
Hbond	16E6	Glu14	p53	Lys101	-9.60	2.28	--	12.17	OE1	NZ
Distance	16E6	Glu14	p53	Thr102	-0.07	4.19	bb	0.53	C	O
Distance	16E6	Glu14	p53	Thr102	0.10	3.67	bb	4.25	O	O
Distance	16E6	Glu14	p53	Thr102	0.00	4.42	-b	0.00	OE1	O
Distance	16E6	Glu14	p53	Tyr103	-0.17	3.64	--	1.14	CD	CD1
Distance	16E6	Glu14	p53	Tyr103	-0.25	3.95	--	0.00	CD	CE1
Distance	16E6	Glu14	p53	Tyr103	-0.02	4.10	--	2.41	OE1	CD1
Distance	16E6	Glu14	p53	Tyr103	-0.06	4.32	--	0.00	OE2	CG
Distance	16E6	Glu14	p53	Tyr103	-0.19	3.05	--	8.42	OE2	CD1
Distance	16E6	Glu14	p53	Tyr103	-0.17	3.11	--	15.86	OE2	CE1
Distance	16E6	Glu14	p53	Tyr103	-0.05	4.40	--	0.00	OE2	CZ
Distance	16E6	Glu14	p53	Gln104	-0.03	3.62	b-	0.41	N	OE1
Distance	16E6	Glu14	p53	Gln104	-0.02	4.14	b-	0.38	CA	OE1
Distance	16E6	Glu14	p53	Gln104	-0.11	3.95	b-	0.38	C	OE1
Distance	16E6	Arg15	p53	Gln104	-0.20	4.11	b-	0.00	N	CD
Distance	16E6	Arg15	p53	Gln104	-0.10	3.30	b-	5.80	N	OE1
Distance	16E6	Arg15	p53	Gln104	0.19	4.12	b-	1.16	N	NE2
Distance	16E6	Arg15	p53	Gln104	-0.01	4.21	b-	0.00	CA	OE1
Distance	16E6	Arg15	p53	Gln104	0.15	4.41	b-	0.00	CA	NE2
Distance	16E6	Arg15	p53	Gln104	-0.12	4.20	b-	0.00	C	CD
Distance	16E6	Arg15	p53	Gln104	-0.09	4.04	b-	0.00	C	OE1
Distance	16E6	Arg15	p53	Gln104	0.41	3.48	b-	0.89	C	NE2
Distance	16E6	Arg15	p53	Gln104	0.21	3.10	b-	0.41	O	CD
Distance	16E6	Arg15	p53	Gln104	0.35	3.15	b-	0.82	O	OE1
Distance	16E6	Arg15	p53	Gln104	20.32	2.34	b-	10.01	O	NE2
Distance	16E6	Arg15	p53	Gln104	-0.00	4.37	--	4.94	CG	OE1
Distance	16E6	Pro16	p53	Gln104	-0.12	4.33	b-	0.00	N	NE2
Distance	16E6	Pro16	p53	Gln104	0.30	4.29	b-	2.18	CA	NE2
Distance	16E6	Pro16	p53	Gln104	-0.14	4.46	b-	0.00	C	NE2
Distance	16E6	Arg17	p53	Gln104	0.28	4.00	b-	2.41	N	NE2
Distance	16E6	Arg17	p53	Gln104	0.28	4.36	--	6.00	CB	NE2
Distance	16E6	Arg17	p53	Arg110	0.48	4.11	--	19.34	CD	CD
Distance	16E6	Arg17	p53	Arg110	0.33	3.98	--	4.50	CD	NE
Distance	16E6	Arg17	p53	Arg110	0.09	4.43	--	0.00	NE	CB
Distance	16E6	Arg17	p53	Arg110	0.19	4.07	--	0.00	NE	CD
Distance	16E6	Arg17	p53	Arg110	0.82	3.56	--	4.44	NE	NE
Distance	16E6	Arg17	p53	Arg110	-0.41	3.69	--	0.93	CZ	CB
Distance	16E6	Arg17	p53	Arg110	-0.20	4.11	--	0.00	CZ	CD
Distance	16E6	Arg17	p53	Arg110	-0.26	3.71	--	1.53	CZ	NE
Distance	16E6	Arg17	p53	Arg110	0.17	4.30	-b	1.06	NH1	CA
Distance	16E6	Arg17	p53	Arg110	1.60	3.32	--	8.50	NH1	CB
Distance	16E6	Arg17	p53	Arg110	0.09	4.34	--	0.00	NH1	CG
Distance	16E6	Arg17	p53	Arg110	0.23	4.15	--	0.46	NH1	CD
Distance	16E6	Arg17	p53	Arg110	0.11	4.20	--	0.00	NH1	NE
Distance	16E6	Arg17	p53	Arg110	0.41	3.95	--	2.79	NH2	CB
Distance	16E6	Arg17	p53	Arg110	0.27	4.04	--	2.10	NH2	NE
Distance	16E6	Arg17	p53	Leu111	0.22	4.31	-b	4.39	NH2	N
Distance	16E6	Arg17	p53	Leu111	-0.02	3.76	-b	7.62	NH2	O
Distance	16E6	Arg17	p53	Asn268	-0.15	4.43	--	0.00	CZ	ND2
Distance	16E6	Arg17	p53	Asn268	0.68	3.88	--	7.23	NH1	ND2
Distance	16E6	Arg17	p53	Asn268	0.52	3.99	--	4.91	NH2	ND2
Distance	16E6	Pro20	p53	Pro128	-0.12	3.42	-b	7.25	CG	O
Distance	16E6	Pro20	p53	Pro128	-0.03	3.99	-b	5.45	CD	O
Distance	16E6	Pro20	p53	Ala129	-0.02	4.10	-b	4.12	CB	O
Distance	16E6	Pro20	p53	Ala129	-0.27	4.17	-b	0.00	CG	C
Distance	16E6	Pro20	p53	Ala129	-0.12	3.33	-b	7.71	CG	O
Distance	16E6	Pro20	p53	Asn131	0.59	4.07	--	10.25	CB	CB
Distance	16E6	Pro20	p53	Asn131	0.47	4.27	--	6.13	CG	CB
Distance	16E6	Gln21	p53	Thr102	0.25	3.99	--	5.06	CB	OG1
Distance	16E6	Gln21	p53	Thr102	0.24	3.85	--	6.65	CG	OG1
Distance	16E6	Gln21	p53	Thr102	-0.09	4.37	--	0.00	CD	CB
Distance	16E6	Gln21	p53	Thr102	-0.04	3.58	--	2.29	CD	OG1
Distance	16E6	Gln21	p53	Thr102	-0.23	4.23	--	0.00	CD	CG2
Distance	16E6	Gln21	p53	Thr102	-0.07	3.60	--	0.00	OE1	CB
Distance	16E6	Gln21	p53	Thr102	-0.13	3.20	--	3.09	OE1	OG1
Distance	16E6	Gln21	p53	Thr102	2.42	3.26	--	5.33	OE1	CG2
Distance	16E6	Gln21	p53	Thr102	0.05	4.41	--	0.03	NE2	OG1
Distance	16E6	Gln21	p53	Asn131	0.34	4.19	--	11.03	CG	ND2
Distance	16E6	Gln21	p53	Asn131	0.20	4.38	--	9.75	NE2	ND2
Distance	16E6	Gln21	p53	Asn268	-0.04	4.48	--	0.00	CD	OD1
Distance	16E6	Gln21	p53	Asn268	-0.15	4.43	--	0.00	CD	ND2
Distance	16E6	Gln21	p53	Asn268	0.00	4.35	--	0.24	OE1	ND2
Distance	16E6	Gln21	p53	Asn268	-0.13	4.33	--	0.00	NE2	CG
Distance	16E6	Gln21	p53	Asn268	-0.01	3.89	--	4.81	NE2	OD1
Distance	16E6	Gln21	p53	Asn268	0.60	3.90	--	7.34	NE2	ND2
Distance	16E6	Thr24	p53	Gln100	-0.05	3.76	--	0.00	CB	OE1
Distance	16E6	Thr24	p53	Gln100	-0.25	3.87	--	0.43	OG1	CD
Distance	16E6	Thr24	p53	Gln100	0.11	4.33	--	16.21	OG1	NE2
Distance	16E6	Thr24	p53	Gln100	-0.33	3.56	--	8.20	CG2	OE1
Hbond	16E6	Thr24	p53	Gln100	-1.00	2.85	--	12.86	OG1	OE1
Distance	16E6	Glu25	p53	Gln100	0.01	4.27	-b	2.00	OE1	O
Distance	16E6	Glu25	p53	Gln100	0.06	3.86	--	3.36	OE1	OE1
Distance	16E6	Glu25	p53	Lys101	-0.51	4.22	--	9.41	CG	CG
Distance	16E6	Glu25	p53	Lys101	-0.03	3.92	-b	6.21	OE1	CA
Distance	16E6	Glu25	p53	Thr102	-0.21	4.26	-b	1.27	CD	N
Distance	16E6	Glu25	p53	Thr102	0.00	4.13	-b	2.64	OE1	N
Distance	16E6	Glu25	p53	Thr102	0.00	4.25	-b	2.51	OE2	N
Distance	16E6	Glu25	p53	Thr102	-0.01	4.23	--	2.34	OE2	CB
Distance	16E6	Glu25	p53	Thr102	0.00	4.17	--	0.21	OE2	OG1
Distance	16E6	Ile30	p53	Ala129	-0.08	4.39	-b	4.39	CD1	O
Distance	16E6	Ile30	p53	Leu289	-0.28	4.42	--	3.77	CG2	CG
Distance	16E6	Ile30	p53	Leu289	-0.54	4.10	--	9.90	CG2	CD1
Distance	16E6	His31	p53	Leu289	0.08	3.92	-b	0.69	ND1	O
Distance	16E6	His31	p53	Leu289	0.00	4.44	-b	0.00	NE2	O
Distance	16E6	His31	p53	Leu289	0.46	4.22	-b	6.87	CE1	CA
Distance	16E6	His31	p53	Leu289	-0.25	4.17	-b	0.00	CE1	C
Distance	16E6	His31	p53	Leu289	-0.36	4.32	--	3.67	CE1	CG
Hbond	16E6	His31	p53	Leu289	-0.50	3.32	-b	9.47	CE1	O
Distance	16E6	Arg47	p53	Arg290	0.49	4.07	b-	3.61	CA	NH1
Distance	16E6	Arg47	p53	Arg290	0.00	4.14	b-	1.35	O	NH1
Distance	16E6	Arg47	p53	Arg290	-0.00	4.04	b-	1.79	O	NH2
Distance	16E6	Arg47	p53	Arg290	0.56	4.08	--	21.44	CB	NH1
Distance	16E6	Tyr50	p53	Leu289	-0.26	4.32	--	5.40	CD1	CD2
Distance	16E6	Tyr50	p53	Leu289	-0.01	4.40	-b	0.20	CE1	O
Distance	16E6	Tyr50	p53	Leu289	-0.02	4.14	-b	0.48	CE2	O
Distance	16E6	Tyr50	p53	Leu289	-0.11	3.94	-b	1.64	CZ	O
Distance	16E6	Tyr50	p53	Leu289	0.00	3.97	-b	4.65	OH	O
Distance	16E6	Tyr50	p53	Arg290	0.20	4.04	b-	0.00	CA	NH2
Distance	16E6	Tyr50	p53	Arg290	-0.43	3.50	b-	0.31	C	NH2
Distance	16E6	Tyr50	p53	Arg290	-0.01	3.84	b-	0.00	O	NH2
Distance	16E6	Tyr50	p53	Arg290	0.15	4.32	--	0.26	CB	NE
Distance	16E6	Tyr50	p53	Arg290	-0.42	3.59	--	1.92	CB	CZ
Distance	16E6	Tyr50	p53	Arg290	0.53	3.78	--	2.27	CB	NH1
Distance	16E6	Tyr50	p53	Arg290	1.39	3.31	--	5.57	CB	NH2
Distance	16E6	Tyr50	p53	Arg290	-0.09	4.45	--	0.00	CG	CZ
Distance	16E6	Tyr50	p53	Arg290	-0.08	4.41	--	0.00	CG	NH1
Distance	16E6	Tyr50	p53	Arg290	0.28	4.24	-b	2.00	CD2	CA
Distance	16E6	Tyr50	p53	Arg290	0.14	4.44	--	0.00	CD2	CB
Distance	16E6	Tyr50	p53	Arg290	0.65	4.03	--	7.58	CD2	CG
Distance	16E6	Tyr50	p53	Arg290	-0.19	4.36	--	0.00	CD2	CZ
Distance	16E6	Tyr50	p53	Arg290	0.44	4.02	--	5.73	CD2	NH1
Distance	16E6	Tyr50	p53	Arg290	0.34	4.20	-b	5.47	CE2	CA
Distance	16E6	Tyr50	p53	Arg290	-0.01	4.36	-b	13.96	CE2	OXT
Arene	16E6	Tyr50	p53	Arg290	-0.60	4.68	-b	8.13	CG CD1 CD2 CE1 CE2 CZ	CA
Distance	16E6	Asp51	p53	Arg290	0.83	3.42	b-	3.30	N	NH2
Distance	16E6	Asp51	p53	Arg290	0.61	3.79	b-	1.15	CA	NH2			Title	color
Distance	16E6	Asp51	p53	Arg290	0.21	4.21	--	0.00	CB	NH2			16E6	gold
Distance	16E6	Asp51	p53	Arg290	-0.08	4.49	--	0.00	CG	CZ			p53	purple
Distance	16E6	Asp51	p53	Arg290	-0.24	3.50	--	0.96	CG	NH2			E6AP	Blue
Distance	16E6	Asp51	p53	Arg290	-0.14	3.71	--	2.69	OD1	CZ			Interaction interface	blue/purple
Distance	16E6	Asp51	p53	Arg290	0.00	4.19	--	1.88	OD1	NH1
Distance	16E6	Asp51	p53	Arg290	0.00	4.24	--	0.52	OD2	NH2
Ionic	16E6	Asp51	p53	Arg290	-7.16	2.66	--	13.53	OD1	NH2
Distance	16E6	Ala53	p53	Pro128	-0.10	3.97	bb	0.00	O	C
Distance	16E6	Ala53	p53	Pro128	0.01	4.25	bb	0.97	O	O
Distance	16E6	Ala53	p53	Pro128	-0.04	3.83	b-	7.35	O	CB
Distance	16E6	Ala53	p53	Ala129	-0.07	4.37	bb	0.00	C	N
Distance	16E6	Ala53	p53	Ala129	-0.18	4.26	bb	0.00	C	CA
Distance	16E6	Ala53	p53	Ala129	-0.21	4.23	b-	0.93	C	CB
Distance	16E6	Ala53	p53	Ala129	-0.01	3.78	bb	0.88	O	N
Distance	16E6	Ala53	p53	Ala129	-0.02	4.05	bb	1.96	O	CA
Distance	16E6	Ala53	p53	Ala129	-0.01	4.34	b-	0.64	O	CB
Distance	16E6	Ala53	p53	Ala129	1.56	3.91	-b	7.84	CB	CA
Distance	16E6	Ala53	p53	Ala129	0.73	3.86	--	8.31	CB	CB
Distance	16E6	Phe54	p53	Pro128	-0.00	4.38	b-	7.72	O	CG
Distance	16E6	Phe54	p53	Ala129	0.16	4.35	b-	1.34	N	CB
Distance	16E6	Phe54	p53	Ala129	-0.19	4.39	--	0.94	CG	CB
Distance	16E6	Phe54	p53	Ala129	-0.56	3.56	--	4.77	CD1	CB
Distance	16E6	Phe54	p53	Ala129	-0.72	3.50	--	6.83	CE1	CB
Distance	16E6	Phe54	p53	Ala129	-0.22	4.29	--	0.20	CZ	CB
Distance	16E6	Phe54	p53	Glu286	-0.13	4.37	--	0.00	CD1	CD
Distance	16E6	Phe54	p53	Glu286	-0.06	4.44	--	3.56	CD1	OE2
Distance	16E6	Phe54	p53	Glu286	-0.50	3.95	--	3.87	CE1	CB
Distance	16E6	Phe54	p53	Glu286	-0.46	3.82	--	4.99	CE1	CG
Distance	16E6	Phe54	p53	Glu286	-0.27	3.75	--	2.12	CE1	CD
Distance	16E6	Phe54	p53	Glu286	-0.18	3.95	--	3.84	CE1	OE1
Distance	16E6	Phe54	p53	Glu286	-0.17	4.12	--	1.58	CE1	OE2
Distance	16E6	Phe54	p53	Glu286	-0.25	3.86	-b	4.91	CZ	O
Distance	16E6	Phe54	p53	Glu286	-0.42	4.13	--	6.70	CZ	CB
Distance	16E6	Phe54	p53	Glu286	-0.16	4.46	--	0.00	CZ	CG
Distance	16E6	Phe54	p53	Leu289	-0.24	4.31	--	2.58	CE2	CD2
Distance	16E6	Phe54	p53	Leu289	-0.56	3.91	--	6.85	CZ	CD2
Distance	16E6	Phe54	p53	Arg290	-0.38	3.89	--	3.38	CD2	NE
Distance	16E6	Phe54	p53	Arg290	-0.24	4.02	--	0.00	CD2	CZ
Distance	16E6	Phe54	p53	Arg290	31.08	3.25	--	10.06	CD2	NH2
Distance	16E6	Phe54	p53	Arg290	-0.37	4.45	--	3.51	CE2	CB
Distance	16E6	Phe54	p53	Arg290	-0.24	4.35	--	0.00	CE2	CD
Distance	16E6	Phe54	p53	Arg290	18.22	3.27	--	10.92	CE2	NE
Distance	16E6	Phe54	p53	Arg290	-0.27	3.77	--	0.00	CE2	CZ
Distance	16E6	Phe54	p53	Arg290	-0.37	3.44	--	1.31	CE2	NH2
Distance	16E6	Phe54	p53	Arg290	-0.20	4.29	--	1.11	CZ	NE
Distance	16E6	Asp56	p53	His115	0.29	4.46	--	3.57	CB	CE1
Distance	16E6	Asp56	p53	His115	-0.04	3.92	--	5.90	OD2	CE1
Distance	16E6	Asp56	p53	His115	-0.00	4.07	--	9.11	OD2	NE2
Distance	16E6	Asp56	p53	Pro128	0.22	4.48	b-	4.40	CA	CB
Distance	16E6	Asp56	p53	Pro128	0.49	4.05	--	4.18	CB	CB
Distance	16E6	Asp56	p53	Pro128	0.48	4.18	--	6.28	CB	CG
Distance	16E6	Asp56	p53	Pro128	-0.24	4.21	--	1.37	CG	CB
Distance	16E6	Asp56	p53	Pro128	-0.01	4.18	--	4.13	OD1	CB
Distance	16E6	Lys101	p53	ACE227	0.38	4.33	-b	40.99	NZ	CH3
Distance	16E6	Ser104	p53	Leu114	-0.20	4.41	b-	0.00	C	CD2
Distance	16E6	Ser104	p53	Leu114	-0.00	4.49	b-	3.93	O	CB
Distance	16E6	Ser104	p53	Leu114	-0.05	4.35	b-	0.00	O	CG
Distance	16E6	Ser104	p53	Leu114	-0.06	4.48	b-	2.07	O	CD1
Distance	16E6	Ser104	p53	Leu114	1.09	3.47	b-	8.00	O	CD2
Distance	16E6	Asp105	p53	Leu114	-0.59	3.76	b-	8.07	CA	CD2
Distance	16E6	Asp105	p53	Leu114	-0.33	4.02	b-	1.45	C	CD2
Distance	16E6	Asp105	p53	Leu114	-0.13	4.18	b-	6.29	O	CD2
Distance	16E6	Asp105	p53	Leu114	-0.17	4.50	--	1.06	CG	CD1
Distance	16E6	Asp105	p53	Leu114	-0.04	4.46	--	0.00	OD1	CG
Distance	16E6	Asp105	p53	Leu114	-0.37	3.56	--	19.47	OD1	CD1
Distance	16E6	Asp105	p53	Leu114	-0.13	4.11	--	0.00	OD1	CD2
Distance	16E6	Leu107	p53	His115	-0.46	4.16	--	9.09	CD1	CD2
Distance	16E6	Leu107	p53	His115	-0.29	4.25	--	9.05	CD1	NE2
Distance	16E6	Pro116	p53	His115	-0.29	4.07	--	2.14	CB	CG
Distance	16E6	Pro116	p53	His115	-0.01	4.34	--	1.30	CB	ND1
Distance	16E6	Pro116	p53	His115	0.53	3.73	--	5.28	CB	CD2
Distance	16E6	Pro116	p53	His115	0.21	4.19	--	0.00	CB	CE1
Distance	16E6	Pro116	p53	His115	0.33	3.81	--	1.56	CB	NE2
Distance	16E6	Pro116	p53	His115	-0.01	4.40	--	2.01	CG	ND1
Distance	16E6	Pro116	p53	His115	0.17	4.27	--	0.00	CG	CD2
Distance	16E6	Pro116	p53	His115	0.41	3.97	--	4.31	CG	CE1
Distance	16E6	Pro116	p53	His115	0.34	3.86	--	4.92	CG	NE2
Distance	16E6	Leu117	p53	His115	0.02	4.17	bb	1.03	O	O
Distance	16E6	Leu117	p53	His115	-0.00	4.47	b-	6.48	O	CB
Distance	16E6	Ser118	p53	His115	-0.01	4.27	bb	2.33	CA	O
Distance	16E6	Ser118	p53	Gly117	0.61	4.12	-b	10.84	CB	CA
Distance	16E6	Pro119	p53	His115	-0.01	4.37	bb	0.00	N	O
Distance	16E6	Pro119	p53	His115	-0.05	3.77	-b	2.98	CG	O
Distance	16E6	Pro119	p53	His115	-0.20	4.35	-b	0.00	CD	C
Distance	16E6	Pro119	p53	His115	-0.15	3.34	-b	5.72	CD	O
Distance	16E6	Pro119	p53	Ser116	0.44	4.14	-b	8.12	CG	CA
Distance	16E6	Pro119	p53	Ser116	-0.30	3.87	-b	0.17	CG	C
Distance	16E6	Pro119	p53	Ser116	-0.03	3.92	-b	8.83	CG	O
Distance	16E6	Pro119	p53	Ser116	0.29	4.20	-b	0.82	CD	CA
Distance	16E6	Pro119	p53	Ser116	-0.39	3.67	-b	1.03	CD	C
Distance	16E6	Pro119	p53	Ser116	-0.03	3.97	-b	0.00	CD	O
Distance	16E6	Pro119	p53	Gly117	0.10	4.27	-b	0.00	CG	N
Distance	16E6	Pro119	p53	Gly117	0.57	3.58	-b	2.39	CD	N
Distance	16E6	Pro119	p53	Gly117	1.28	3.69	-b	8.02	CD	CA

## Sheet: 16E6 vs E6AP and p53
Type	ChainA	SetA	ChainB	SetB	Energy	Dist	BB	Area	AtomsA	AtomsB
Distance	16E6	Pro12	p53	Gln104	0.00	4.40	b-	1.24	O	OE1
Distance	16E6	Gln13	p53	Tyr103	-0.05	4.37	b-	0.00	O	CG
Distance	16E6	Gln13	p53	Tyr103	-0.10	3.48	b-	2.71	O	CD1
Distance	16E6	Gln13	p53	Tyr103	-0.10	3.49	b-	4.69	O	CE1
Distance	16E6	Gln13	p53	Tyr103	-0.05	4.39	b-	0.00	O	CZ
Distance	16E6	Gln13	p53	Gln104	-0.03	3.99	b-	4.27	CA	OE1
Distance	16E6	Gln13	p53	Gln104	-0.14	3.70	b-	0.92	C	OE1
Distance	16E6	Gln13	p53	Gln104	0.00	4.19	bb	2.30	O	N
Distance	16E6	Gln13	p53	Gln104	0.02	4.17	b-	0.00	O	OE1
Distance	16E6	Gln13	p53	Gly105	0.00	4.18	bb	3.21	O	N
Distance	16E6	Gln13	p53	Gly105	-0.19	4.36	-b	0.88	CB	C
Distance	16E6	Gln13	p53	Gly105	-0.05	3.76	-b	3.37	CB	O
Distance	16E6	Gln13	p53	Gly105	-0.11	4.42	-b	0.00	CG	C
Distance	16E6	Gln13	p53	Gly105	-0.08	3.55	-b	5.17	CG	O
Distance	16E6	Gln13	p53	Gly105	-0.15	3.88	-b	0.00	CD	C
Distance	16E6	Gln13	p53	Gly105	0.02	3.18	-b	1.05	CD	O
Distance	16E6	Gln13	p53	Gly105	-0.16	3.46	-b	1.05	OE1	C
Distance	16E6	Gln13	p53	Gly105	0.32	3.17	-b	1.19	OE1	O
Distance	16E6	Gln13	p53	Gly105	-0.06	4.46	-b	0.00	NE2	C
Distance	16E6	Gln13	p53	Gly105	-0.03	3.67	-b	1.37	NE2	O
Distance	16E6	Gln13	p53	Ser106	-0.10	4.15	-b	0.00	CD	N
Distance	16E6	Gln13	p53	Ser106	-0.19	3.79	-b	0.59	CD	CA
Distance	16E6	Gln13	p53	Ser106	-0.05	3.52	-b	0.54	OE1	N
Distance	16E6	Gln13	p53	Ser106	-0.05	4.40	-b	0.00	OE1	C
Distance	16E6	Gln13	p53	Ser106	-0.02	4.08	--	0.00	OE1	CB
Distance	16E6	Gln13	p53	Ser106	-0.00	3.79	--	10.56	OE1	OG
Distance	16E6	Gln13	p53	Ser106	0.76	3.80	-b	5.73	NE2	CA
Distance	16E6	Gln13	p53	Ser106	-0.17	4.17	-b	0.00	NE2	C
Distance	16E6	Gln13	p53	Ser106	-0.01	3.88	-b	16.36	NE2	O
Hbond	16E6	Gln13	p53	Ser106	-0.50	3.31	-b	5.51	OE1	CA
Distance	16E6	Glu14	p53	Lys101	0.15	4.38	b-	0.10	CA	NZ
Distance	16E6	Glu14	p53	Lys101	-0.26	4.12	b-	0.00	C	NZ
Distance	16E6	Glu14	p53	Lys101	-0.00	4.44	b-	0.00	O	CE
Distance	16E6	Glu14	p53	Lys101	-0.15	3.11	b-	8.86	O	NZ
Distance	16E6	Glu14	p53	Lys101	0.47	4.12	--	8.94	CB	NZ
Distance	16E6	Glu14	p53	Lys101	-0.17	4.34	--	0.00	CG	NZ
Distance	16E6	Glu14	p53	Lys101	-0.31	3.51	--	0.00	CD	NZ
Distance	16E6	Glu14	p53	Lys101	-0.03	4.01	--	0.98	OE1	CD
Distance	16E6	Glu14	p53	Lys101	-0.12	3.33	--	5.02	OE1	CE
Distance	16E6	Glu14	p53	Lys101	0.00	4.39	--	0.00	OE2	NZ
Ionic	16E6	Glu14	p53	Lys101	-11.63	2.28	--	12.60	OE1	NZ
Hbond	16E6	Glu14	p53	Lys101	-9.60	2.28	--	12.60	OE1	NZ
Distance	16E6	Glu14	p53	Thr102	-0.07	4.19	bb	0.49	C	O
Distance	16E6	Glu14	p53	Thr102	0.10	3.67	bb	4.12	O	O
Distance	16E6	Glu14	p53	Thr102	0.00	4.42	-b	0.00	OE1	O
Distance	16E6	Glu14	p53	Tyr103	-0.17	3.64	--	1.25	CD	CD1
Distance	16E6	Glu14	p53	Tyr103	-0.25	3.95	--	0.00	CD	CE1
Distance	16E6	Glu14	p53	Tyr103	-0.02	4.10	--	2.26	OE1	CD1
Distance	16E6	Glu14	p53	Tyr103	-0.06	4.32	--	0.00	OE2	CG
Distance	16E6	Glu14	p53	Tyr103	-0.19	3.05	--	8.19	OE2	CD1
Distance	16E6	Glu14	p53	Tyr103	-0.17	3.11	--	15.71	OE2	CE1
Distance	16E6	Glu14	p53	Tyr103	-0.05	4.40	--	0.00	OE2	CZ
Distance	16E6	Glu14	p53	Gln104	-0.03	3.62	b-	0.43	N	OE1
Distance	16E6	Glu14	p53	Gln104	-0.02	4.14	b-	0.84	CA	OE1
Distance	16E6	Glu14	p53	Gln104	-0.11	3.95	b-	0.20	C	OE1
Distance	16E6	Arg15	p53	Gln104	-0.20	4.11	b-	0.00	N	CD
Distance	16E6	Arg15	p53	Gln104	-0.10	3.30	b-	5.89	N	OE1
Distance	16E6	Arg15	p53	Gln104	0.19	4.12	b-	1.12	N	NE2
Distance	16E6	Arg15	p53	Gln104	-0.01	4.21	b-	0.00	CA	OE1
Distance	16E6	Arg15	p53	Gln104	0.15	4.41	b-	0.00	CA	NE2
Distance	16E6	Arg15	p53	Gln104	-0.12	4.20	b-	0.00	C	CD
Distance	16E6	Arg15	p53	Gln104	-0.09	4.04	b-	0.00	C	OE1
Distance	16E6	Arg15	p53	Gln104	0.41	3.48	b-	1.01	C	NE2
Distance	16E6	Arg15	p53	Gln104	0.21	3.10	b-	0.19	O	CD
Distance	16E6	Arg15	p53	Gln104	0.35	3.15	b-	0.82	O	OE1
Distance	16E6	Arg15	p53	Gln104	20.32	2.34	b-	9.66	O	NE2
Distance	16E6	Arg15	p53	Gln104	-0.00	4.37	--	5.26	CG	OE1
Distance	16E6	Pro16	p53	Gln104	-0.12	4.33	b-	0.00	N	NE2
Distance	16E6	Pro16	p53	Gln104	0.30	4.29	b-	2.79	CA	NE2
Distance	16E6	Pro16	p53	Gln104	-0.14	4.46	b-	0.00	C	NE2
Distance	16E6	Arg17	p53	Gln104	0.28	4.00	b-	2.46	N	NE2
Distance	16E6	Arg17	p53	Gln104	0.28	4.36	--	5.99	CB	NE2
Distance	16E6	Arg17	p53	Arg110	0.48	4.11	--	13.09	CD	CD
Distance	16E6	Arg17	p53	Arg110	0.33	3.98	--	3.84	CD	NE
Distance	16E6	Arg17	p53	Arg110	0.09	4.43	--	0.00	NE	CB
Distance	16E6	Arg17	p53	Arg110	0.19	4.07	--	0.00	NE	CD
Distance	16E6	Arg17	p53	Arg110	0.82	3.56	--	4.66	NE	NE
Distance	16E6	Arg17	p53	Arg110	-0.41	3.69	--	0.71	CZ	CB
Distance	16E6	Arg17	p53	Arg110	-0.20	4.11	--	0.00	CZ	CD
Distance	16E6	Arg17	p53	Arg110	-0.26	3.71	--	1.47	CZ	NE
Distance	16E6	Arg17	p53	Arg110	0.17	4.30	-b	0.25	NH1	CA
Distance	16E6	Arg17	p53	Arg110	1.60	3.32	--	9.03	NH1	CB
Distance	16E6	Arg17	p53	Arg110	0.09	4.34	--	0.00	NH1	CG
Distance	16E6	Arg17	p53	Arg110	0.23	4.15	--	0.76	NH1	CD
Distance	16E6	Arg17	p53	Arg110	0.11	4.20	--	0.00	NH1	NE
Distance	16E6	Arg17	p53	Arg110	0.41	3.95	--	2.35	NH2	CB
Distance	16E6	Arg17	p53	Arg110	0.27	4.04	--	2.03	NH2	NE
Distance	16E6	Arg17	p53	Leu111	0.22	4.31	-b	3.83	NH2	N
Distance	16E6	Arg17	p53	Leu111	-0.02	3.76	-b	8.13	NH2	O
Distance	16E6	Arg17	p53	Asn268	-0.15	4.43	--	0.00	CZ	ND2
Distance	16E6	Arg17	p53	Asn268	0.68	3.88	--	7.82	NH1	ND2
Distance	16E6	Arg17	p53	Asn268	0.52	3.99	--	5.16	NH2	ND2
Distance	16E6	Pro20	p53	Pro128	-0.12	3.42	-b	7.56	CG	O
Distance	16E6	Pro20	p53	Pro128	-0.03	3.99	-b	4.78	CD	O
Distance	16E6	Pro20	p53	Ala129	-0.02	4.10	-b	4.33	CB	O
Distance	16E6	Pro20	p53	Ala129	-0.27	4.17	-b	0.00	CG	C
Distance	16E6	Pro20	p53	Ala129	-0.12	3.33	-b	7.78	CG	O
Distance	16E6	Pro20	p53	Asn131	0.59	4.07	--	9.83	CB	CB
Distance	16E6	Pro20	p53	Asn131	0.47	4.27	--	6.40	CG	CB
Distance	16E6	Gln21	p53	Thr102	0.25	3.99	--	6.03	CB	OG1
Distance	16E6	Gln21	p53	Thr102	0.24	3.85	--	5.66	CG	OG1
Distance	16E6	Gln21	p53	Thr102	-0.09	4.37	--	0.00	CD	CB
Distance	16E6	Gln21	p53	Thr102	-0.04	3.58	--	2.20	CD	OG1
Distance	16E6	Gln21	p53	Thr102	-0.23	4.23	--	0.00	CD	CG2
Distance	16E6	Gln21	p53	Thr102	-0.07	3.60	--	0.00	OE1	CB
Distance	16E6	Gln21	p53	Thr102	-0.13	3.20	--	2.79	OE1	OG1
Distance	16E6	Gln21	p53	Thr102	2.42	3.26	--	5.09	OE1	CG2
Distance	16E6	Gln21	p53	Thr102	0.05	4.41	--	0.00	NE2	OG1
Distance	16E6	Gln21	p53	Asn131	0.34	4.19	--	12.08	CG	ND2
Distance	16E6	Gln21	p53	Asn131	0.20	4.38	--	9.52	NE2	ND2
Distance	16E6	Gln21	p53	Asn268	-0.04	4.48	--	0.00	CD	OD1
Distance	16E6	Gln21	p53	Asn268	-0.15	4.43	--	0.00	CD	ND2
Distance	16E6	Gln21	p53	Asn268	0.00	4.35	--	0.94	OE1	ND2
Distance	16E6	Gln21	p53	Asn268	-0.13	4.33	--	0.00	NE2	CG
Distance	16E6	Gln21	p53	Asn268	-0.01	3.89	--	4.55	NE2	OD1
Distance	16E6	Gln21	p53	Asn268	0.60	3.90	--	7.13	NE2	ND2
Distance	16E6	Thr24	p53	Gln100	-0.05	3.76	--	0.00	CB	OE1
Distance	16E6	Thr24	p53	Gln100	-0.25	3.87	--	0.30	OG1	CD
Distance	16E6	Thr24	p53	Gln100	0.11	4.33	--	16.95	OG1	NE2
Distance	16E6	Thr24	p53	Gln100	-0.33	3.56	--	8.71	CG2	OE1
Hbond	16E6	Thr24	p53	Gln100	-1.00	2.85	--	12.18	OG1	OE1
Distance	16E6	Glu25	p53	Gln100	0.01	4.27	-b	1.58	OE1	O
Distance	16E6	Glu25	p53	Gln100	0.06	3.86	--	3.65	OE1	OE1
Distance	16E6	Glu25	p53	Lys101	-0.51	4.22	--	9.82	CG	CG
Distance	16E6	Glu25	p53	Lys101	-0.03	3.92	-b	6.32	OE1	CA
Distance	16E6	Glu25	p53	Thr102	-0.21	4.26	-b	1.39	CD	N
Distance	16E6	Glu25	p53	Thr102	0.00	4.13	-b	3.16	OE1	N
Distance	16E6	Glu25	p53	Thr102	0.00	4.25	-b	2.35	OE2	N
Distance	16E6	Glu25	p53	Thr102	-0.01	4.23	--	2.67	OE2	CB
Distance	16E6	Glu25	p53	Thr102	0.00	4.17	--	0.22	OE2	OG1
Distance	16E6	Ile30	p53	Ala129	-0.08	4.39	-b	4.07	CD1	O
Distance	16E6	Ile30	p53	Leu289	-0.28	4.42	--	4.30	CG2	CG
Distance	16E6	Ile30	p53	Leu289	-0.54	4.10	--	9.62	CG2	CD1
Distance	16E6	His31	p53	Leu289	0.08	3.92	-b	0.00	ND1	O
Distance	16E6	His31	p53	Leu289	0.00	4.44	-b	0.00	NE2	O
Distance	16E6	His31	p53	Leu289	0.46	4.22	-b	7.80	CE1	CA
Distance	16E6	His31	p53	Leu289	-0.25	4.17	-b	0.00	CE1	C
Distance	16E6	His31	p53	Leu289	-0.36	4.32	--	4.24	CE1	CG
Hbond	16E6	His31	p53	Leu289	-0.50	3.32	-b	9.09	CE1	O
Distance	16E6	Val38	E6AP	Thr408	-1.05	3.67	--	11.41	CG1	CG2
Distance	16E6	Val38	E6AP	Thr408	-0.38	4.31	--	4.74	CG2	CG2
Distance	16E6	Tyr39	E6AP	Ser405	-0.03	3.98	-b	1.86	CE1	O
Distance	16E6	Tyr39	E6AP	Ser405	-0.08	4.14	-b	0.00	CZ	O
Hbond	16E6	Tyr39	E6AP	Ser405	-0.80	3.40	-b	5.24	OH	O
Distance	16E6	Tyr39	E6AP	Thr408	-0.17	4.41	--	2.71	CD1	CG2
Distance	16E6	Tyr39	E6AP	Thr408	0.92	3.63	--	4.62	CE1	CB
Distance	16E6	Tyr39	E6AP	Thr408	-0.01	4.25	--	3.69	CE1	OG1
Distance	16E6	Tyr39	E6AP	Thr408	-0.53	3.60	--	5.12	CE1	CG2
Distance	16E6	Tyr39	E6AP	Thr408	-0.18	4.44	--	0.00	CE2	CG2
Distance	16E6	Tyr39	E6AP	Thr408	-0.09	4.48	-b	0.00	CZ	C
Distance	16E6	Tyr39	E6AP	Thr408	-0.29	3.79	--	0.26	CZ	CB
Distance	16E6	Tyr39	E6AP	Thr408	-0.40	3.61	--	2.05	CZ	CG2
Distance	16E6	Tyr39	E6AP	Thr408	0.02	4.48	-b	0.00	OH	N
Distance	16E6	Tyr39	E6AP	Thr408	0.04	3.91	-b	0.00	OH	CA
Distance	16E6	Tyr39	E6AP	Thr408	-0.26	3.42	-b	0.00	OH	C
Distance	16E6	Tyr39	E6AP	Thr408	0.00	4.10	-b	0.00	OH	O
Distance	16E6	Tyr39	E6AP	Thr408	0.28	3.35	--	3.59	OH	CB
Distance	16E6	Tyr39	E6AP	Thr408	-0.38	3.50	--	2.34	OH	CG2
Distance	16E6	Tyr39	E6AP	Leu409	-0.13	4.21	-b	0.00	CZ	N
Distance	16E6	Tyr39	E6AP	Leu409	0.29	2.92	-b	4.13	OH	N
Distance	16E6	Tyr39	E6AP	Leu409	0.00	3.45	-b	1.13	OH	CA
Distance	16E6	Tyr39	E6AP	Leu409	0.12	3.59	--	5.87	OH	CB
Distance	16E6	Tyr39	E6AP	Leu409	-0.05	4.44	--	0.54	OH	CD1
Distance	16E6	Tyr39	E6AP	Leu412	-0.55	4.07	--	7.88	CE2	CD1
Distance	16E6	Tyr39	E6AP	Leu412	-0.18	4.47	--	0.00	CZ	CD1
Distance	16E6	Tyr39	E6AP	Leu412	-0.14	4.11	--	1.87	OH	CD1
Distance	16E6	Arg47	p53	Arg290	0.49	4.07	b-	3.28	CA	NH1
Distance	16E6	Arg47	p53	Arg290	0.00	4.14	b-	1.45	O	NH1
Distance	16E6	Arg47	p53	Arg290	-0.00	4.04	b-	1.21	O	NH2
Distance	16E6	Arg47	p53	Arg290	0.56	4.08	--	22.79	CB	NH1
Distance	16E6	Tyr50	p53	Leu289	-0.26	4.32	--	5.09	CD1	CD2
Distance	16E6	Tyr50	p53	Leu289	-0.01	4.40	-b	0.38	CE1	O
Distance	16E6	Tyr50	p53	Leu289	-0.02	4.14	-b	0.26	CE2	O
Distance	16E6	Tyr50	p53	Leu289	-0.11	3.94	-b	1.82	CZ	O
Distance	16E6	Tyr50	p53	Leu289	0.00	3.97	-b	4.32	OH	O
Distance	16E6	Tyr50	p53	Arg290	0.20	4.04	b-	0.00	CA	NH2
Distance	16E6	Tyr50	p53	Arg290	-0.43	3.50	b-	0.79	C	NH2
Distance	16E6	Tyr50	p53	Arg290	-0.01	3.84	b-	0.00	O	NH2
Distance	16E6	Tyr50	p53	Arg290	0.15	4.32	--	0.00	CB	NE
Distance	16E6	Tyr50	p53	Arg290	-0.42	3.59	--	2.04	CB	CZ
Distance	16E6	Tyr50	p53	Arg290	0.53	3.78	--	1.72	CB	NH1
Distance	16E6	Tyr50	p53	Arg290	1.39	3.31	--	5.46	CB	NH2
Distance	16E6	Tyr50	p53	Arg290	-0.09	4.45	--	0.00	CG	CZ
Distance	16E6	Tyr50	p53	Arg290	-0.08	4.41	--	0.00	CG	NH1
Distance	16E6	Tyr50	p53	Arg290	0.28	4.24	-b	1.93	CD2	CA
Distance	16E6	Tyr50	p53	Arg290	0.14	4.44	--	0.00	CD2	CB
Distance	16E6	Tyr50	p53	Arg290	0.65	4.03	--	7.18	CD2	CG
Distance	16E6	Tyr50	p53	Arg290	-0.19	4.36	--	0.00	CD2	CZ
Distance	16E6	Tyr50	p53	Arg290	0.44	4.02	--	5.84	CD2	NH1
Distance	16E6	Tyr50	p53	Arg290	0.34	4.20	-b	5.20	CE2	CA
Distance	16E6	Tyr50	p53	Arg290	-0.01	4.36	-b	14.02	CE2	OXT
Arene	16E6	Tyr50	p53	Arg290	-0.60	4.68	-b	7.91	CG CD1 CD2 CE1 CE2 CZ	CA
Distance	16E6	Asp51	p53	Arg290	0.83	3.42	b-	3.14	N	NH2
Distance	16E6	Asp51	p53	Arg290	0.61	3.79	b-	1.30	CA	NH2
Distance	16E6	Asp51	p53	Arg290	0.21	4.21	--	0.00	CB	NH2
Distance	16E6	Asp51	p53	Arg290	-0.08	4.49	--	0.00	CG	CZ
Distance	16E6	Asp51	p53	Arg290	-0.24	3.50	--	1.90	CG	NH2
Distance	16E6	Asp51	p53	Arg290	-0.14	3.71	--	2.05	OD1	CZ
Distance	16E6	Asp51	p53	Arg290	0.00	4.19	--	2.07	OD1	NH1
Distance	16E6	Asp51	p53	Arg290	0.00	4.24	--	0.33	OD2	NH2
Ionic	16E6	Asp51	p53	Arg290	-7.16	2.66	--	13.47	OD1	NH2
Distance	16E6	Phe52	E6AP	Leu412	-0.65	4.05	--	7.49	CE1	CD2
Distance	16E6	Phe52	E6AP	Leu412	-0.21	4.49	--	1.27	CZ	CD2
Distance	16E6	Ala53	p53	Pro128	-0.10	3.97	bb	0.07	O	C
Distance	16E6	Ala53	p53	Pro128	0.01	4.25	bb	0.60	O	O
Distance	16E6	Ala53	p53	Pro128	-0.04	3.83	b-	7.73	O	CB
Distance	16E6	Ala53	p53	Ala129	-0.07	4.37	bb	0.00	C	N
Distance	16E6	Ala53	p53	Ala129	-0.18	4.26	bb	0.00	C	CA
Distance	16E6	Ala53	p53	Ala129	-0.21	4.23	b-	0.81	C	CB
Distance	16E6	Ala53	p53	Ala129	-0.01	3.78	bb	1.08	O	N
Distance	16E6	Ala53	p53	Ala129	-0.02	4.05	bb	1.88	O	CA
Distance	16E6	Ala53	p53	Ala129	-0.01	4.34	b-	0.51	O	CB
Distance	16E6	Ala53	p53	Ala129	1.56	3.91	-b	7.73	CB	CA
Distance	16E6	Ala53	p53	Ala129	0.73	3.86	--	8.34	CB	CB
Distance	16E6	Phe54	p53	Pro128	-0.00	4.38	b-	7.44	O	CG
Distance	16E6	Phe54	p53	Ala129	0.16	4.35	b-	1.21	N	CB
Distance	16E6	Phe54	p53	Ala129	-0.19	4.39	--	0.73	CG	CB
Distance	16E6	Phe54	p53	Ala129	-0.56	3.56	--	4.71	CD1	CB
Distance	16E6	Phe54	p53	Ala129	-0.72	3.50	--	6.84	CE1	CB
Distance	16E6	Phe54	p53	Ala129	-0.22	4.29	--	0.43	CZ	CB
Distance	16E6	Phe54	p53	Glu286	-0.13	4.37	--	0.00	CD1	CD
Distance	16E6	Phe54	p53	Glu286	-0.06	4.44	--	3.11	CD1	OE2
Distance	16E6	Phe54	p53	Glu286	-0.50	3.95	--	3.97	CE1	CB
Distance	16E6	Phe54	p53	Glu286	-0.46	3.82	--	4.93	CE1	CG
Distance	16E6	Phe54	p53	Glu286	-0.27	3.75	--	1.80	CE1	CD
Distance	16E6	Phe54	p53	Glu286	-0.18	3.95	--	3.61	CE1	OE1
Distance	16E6	Phe54	p53	Glu286	-0.17	4.12	--	1.25	CE1	OE2
Distance	16E6	Phe54	p53	Glu286	-0.25	3.86	-b	4.52	CZ	O
Distance	16E6	Phe54	p53	Glu286	-0.42	4.13	--	5.54	CZ	CB
Distance	16E6	Phe54	p53	Glu286	-0.16	4.46	--	0.00	CZ	CG
Distance	16E6	Phe54	p53	Leu289	-0.24	4.31	--	2.13	CE2	CD2
Distance	16E6	Phe54	p53	Leu289	-0.56	3.91	--	7.78	CZ	CD2
Distance	16E6	Phe54	p53	Arg290	-0.38	3.89	--	3.36	CD2	NE
Distance	16E6	Phe54	p53	Arg290	-0.24	4.02	--	0.00	CD2	CZ
Distance	16E6	Phe54	p53	Arg290	31.08	3.25	--	9.97	CD2	NH2
Distance	16E6	Phe54	p53	Arg290	-0.37	4.45	--	3.71	CE2	CB
Distance	16E6	Phe54	p53	Arg290	-0.24	4.35	--	0.00	CE2	CD
Distance	16E6	Phe54	p53	Arg290	18.22	3.27	--	11.04	CE2	NE
Distance	16E6	Phe54	p53	Arg290	-0.27	3.77	--	0.00	CE2	CZ
Distance	16E6	Phe54	p53	Arg290	-0.37	3.44	--	2.15	CE2	NH2
Distance	16E6	Phe54	p53	Arg290	-0.20	4.29	--	1.10	CZ	NE
Distance	16E6	Asp56	p53	His115	0.29	4.46	--	3.77	CB	CE1
Distance	16E6	Asp56	p53	His115	-0.04	3.92	--	5.93	OD2	CE1
Distance	16E6	Asp56	p53	His115	-0.00	4.07	--	8.99	OD2	NE2
Distance	16E6	Asp56	p53	Pro128	0.22	4.48	b-	5.13	CA	CB
Distance	16E6	Asp56	p53	Pro128	0.49	4.05	--	4.19	CB	CB
Distance	16E6	Asp56	p53	Pro128	0.48	4.18	--	5.68	CB	CG
Distance	16E6	Asp56	p53	Pro128	-0.24	4.21	--	1.49	CG	CB
Distance	16E6	Asp56	p53	Pro128	-0.01	4.18	--	4.19	OD1	CB
Distance	16E6	Leu57	E6AP	Leu412	-0.03	3.97	bb	0.42	CA	O
Distance	16E6	Leu57	E6AP	Leu412	-0.12	3.83	bb	0.00	C	O
Distance	16E6	Leu57	E6AP	Leu412	-0.00	4.39	-b	0.00	CB	O
Distance	16E6	Leu57	E6AP	Leu412	-0.18	4.46	-b	0.00	CD2	C
Distance	16E6	Leu57	E6AP	Leu412	-0.09	4.36	-b	0.60	CD2	O
Distance	16E6	Leu57	E6AP	Leu412	-0.47	4.35	--	5.53	CD2	CB
Distance	16E6	Leu57	E6AP	Leu413	-1.05	3.60	--	10.56	CD2	CD2
Distance	16E6	Cys58	E6AP	Glu411	-0.04	3.86	-b	10.66	CB	O
Distance	16E6	Cys58	E6AP	Glu411	-0.06	4.32	-b	0.00	SG	O
Distance	16E6	Cys58	E6AP	Leu412	0.14	4.49	bb	0.39	N	CA
Distance	16E6	Cys58	E6AP	Leu412	-0.28	3.92	bb	0.00	N	C
Distance	16E6	Cys58	E6AP	Leu412	-0.09	3.51	bb	0.00	CA	O
Distance	16E6	Cys58	E6AP	Leu412	-0.07	4.22	bb	0.00	C	O
Distance	16E6	Cys58	E6AP	Leu412	-0.01	4.17	bb	1.47	O	CA
Distance	16E6	Cys58	E6AP	Leu412	0.04	4.02	bb	0.00	O	O
Distance	16E6	Cys58	E6AP	Leu412	0.22	3.51	b-	4.92	O	CD2
Distance	16E6	Cys58	E6AP	Leu412	-0.23	4.14	-b	0.00	CB	C
Distance	16E6	Cys58	E6AP	Leu412	-0.15	3.20	-b	2.69	CB	O
Distance	16E6	Cys58	E6AP	Leu412	-0.26	4.33	-b	0.00	SG	C
Distance	16E6	Cys58	E6AP	Leu412	-0.23	3.30	-b	3.45	SG	O
Hbond	16E6	Cys58	E6AP	Leu412	-4.10	2.80	bb	6.79	N	O
Distance	16E6	Cys58	E6AP	Leu413	-0.32	4.21	-b	0.75	SG	C
Distance	16E6	Cys58	E6AP	Leu413	-0.06	4.30	-b	4.57	SG	O
Distance	16E6	Cys58	E6AP	Gly414	-0.04	3.99	-b	1.59	SG	N
Distance	16E6	Cys58	E6AP	Gly414	-0.05	4.03	-b	9.45	SG	CA
Distance	16E6	Val60	E6AP	Thr408	-0.07	4.47	-b	0.26	CG2	O
Distance	16E6	Val60	E6AP	Glu411	-0.22	4.32	-b	0.68	CG2	C
Distance	16E6	Val60	E6AP	Glu411	-0.47	4.31	--	8.50	CG2	CB
Distance	16E6	Val60	E6AP	Leu412	-0.22	4.06	-b	0.51	CG2	N
Distance	16E6	Val60	E6AP	Leu412	-0.53	4.06	-b	4.80	CG2	CA
Distance	16E6	Val60	E6AP	Leu412	-0.16	4.43	--	0.00	CG2	CB
Distance	16E6	Val60	E6AP	Leu412	-0.54	3.70	--	6.24	CG2	CG
Distance	16E6	Val60	E6AP	Leu412	-0.86	3.68	--	7.44	CG2	CD2
Distance	16E6	Arg62	E6AP	Thr408	-0.09	4.01	--	0.00	CZ	OG1
Distance	16E6	Arg62	E6AP	Thr408	-0.20	4.38	--	0.00	CZ	CG2
Distance	16E6	Arg62	E6AP	Thr408	0.45	4.05	-b	4.02	NH2	CA
Distance	16E6	Arg62	E6AP	Thr408	0.53	3.51	--	0.00	NH2	CB
Distance	16E6	Arg62	E6AP	Thr408	0.13	2.69	--	19.14	NH2	OG1
Distance	16E6	Arg62	E6AP	Thr408	-0.78	3.39	--	9.20	NH2	CG2
Distance	16E6	Arg62	E6AP	Glu411	-0.34	4.48	--	11.30	NH1	CG
Distance	16E6	Val69	E6AP	Leu412	-0.22	4.36	--	0.31	CB	CD1
Distance	16E6	Val69	E6AP	Leu412	-0.34	4.24	--	2.73	CB	CD2
Distance	16E6	Val69	E6AP	Leu412	-0.33	4.03	--	0.00	CG2	CG
Distance	16E6	Val69	E6AP	Leu412	11.02	3.52	--	7.23	CG2	CD1
Distance	16E6	Val69	E6AP	Leu412	-0.36	3.56	--	8.73	CG2	CD2
Distance	16E6	Leu74	E6AP	Leu409	-0.57	4.11	--	8.90	CD1	CD1
Distance	16E6	Phe76	E6AP	Leu510	-0.18	4.45	-b	0.44	CE1	C
Distance	16E6	Phe76	E6AP	Leu510	-0.16	4.18	-b	1.89	CE1	O
Distance	16E6	Phe76	E6AP	Leu510	-0.43	4.33	--	7.52	CE1	CB
Distance	16E6	Phe76	E6AP	Tyr511	-0.17	4.31	--	0.00	CE2	CD1
Distance	16E6	Phe76	E6AP	Tyr511	-0.42	3.87	--	6.42	CE2	CE1
Distance	16E6	Phe76	E6AP	Tyr511	-0.23	4.18	--	0.94	CE2	CZ
Distance	16E6	Phe76	E6AP	Tyr511	-0.14	4.42	--	0.95	CE2	OH
Distance	16E6	Phe76	E6AP	Tyr511	-0.21	4.40	--	1.56	CZ	CG
Distance	16E6	Phe76	E6AP	Tyr511	-0.33	4.01	--	2.99	CZ	CD1
Distance	16E6	Phe76	E6AP	Tyr511	-0.28	4.01	--	0.83	CZ	CE1
Distance	16E6	Phe76	E6AP	Tyr511	-0.16	4.40	--	0.52	CZ	CZ
Distance	16E6	Phe76	E6AP	Val514	-0.17	4.39	--	0.33	CD1	CB
Distance	16E6	Phe76	E6AP	Val514	-0.48	4.02	--	14.80	CD1	CG2
Distance	16E6	Phe76	E6AP	Val514	-0.34	4.09	--	3.13	CE1	CB
Distance	16E6	Phe76	E6AP	Val514	-0.65	3.80	--	5.97	CE1	CG2
Distance	16E6	Phe76	E6AP	Gln515	-0.05	4.43	--	0.00	CG	OE1
Distance	16E6	Phe76	E6AP	Gln515	-0.21	4.25	--	1.78	CG	NE2
Distance	16E6	Phe76	E6AP	Gln515	-0.09	4.09	--	0.00	CD1	OE1
Distance	16E6	Phe76	E6AP	Gln515	-0.10	4.35	--	0.00	CD2	CD
Distance	16E6	Phe76	E6AP	Gln515	-0.08	4.18	--	0.00	CD2	OE1
Distance	16E6	Phe76	E6AP	Gln515	-0.36	3.78	--	5.62	CD2	NE2
Distance	16E6	Phe76	E6AP	Gln515	-0.10	4.33	--	0.00	CE1	CD
Distance	16E6	Phe76	E6AP	Gln515	-0.18	3.44	--	1.25	CE1	OE1
Distance	16E6	Phe76	E6AP	Gln515	-0.11	4.49	--	0.00	CE1	NE2
Distance	16E6	Phe76	E6AP	Gln515	-0.20	3.86	--	0.88	CE2	CD
Distance	16E6	Phe76	E6AP	Gln515	-0.17	3.54	--	0.93	CE2	OE1
Distance	16E6	Phe76	E6AP	Gln515	-0.37	3.68	--	3.74	CE2	NE2
Distance	16E6	Phe76	E6AP	Gln515	-0.20	3.85	--	0.00	CZ	CD
Distance	16E6	Phe76	E6AP	Gln515	0.07	3.12	--	4.87	CZ	OE1
Distance	16E6	Phe76	E6AP	Gln515	-0.20	4.07	--	0.32	CZ	NE2
Distance	16E6	Tyr77	E6AP	Ser405	0.18	4.50	--	3.58	CE1	CB
Distance	16E6	Tyr77	E6AP	Leu409	-0.23	4.31	b-	0.92	C	CD2
Distance	16E6	Tyr77	E6AP	Leu409	-0.21	3.98	b-	2.62	O	CD2
Distance	16E6	Tyr77	E6AP	Tyr511	0.04	4.34	--	0.63	CD1	OH
Distance	16E6	Tyr77	E6AP	Tyr511	0.69	3.70	--	10.03	CE1	OH
Distance	16E6	Tyr77	E6AP	Gln515	0.00	4.48	--	12.80	OH	NE2
Distance	16E6	Ser78	E6AP	Leu409	-0.11	4.40	b-	0.49	N	CD2
Distance	16E6	Ser78	E6AP	Leu409	-0.44	4.30	b-	6.74	CA	CD2
Distance	16E6	Ser78	E6AP	Leu409	-0.18	4.31	--	4.21	OG	CD1
Distance	16E6	Ser78	E6AP	Leu409	-0.13	4.30	--	2.74	OG	CD2
Distance	16E6	Lys79	E6AP	Leu510	-0.70	3.99	--	13.06	CG	CD1
Distance	16E6	Ile80	E6AP	Ile507	-0.08	4.32	b-	0.00	O	CG1
Distance	16E6	Ile80	E6AP	Ile507	-0.24	3.86	b-	2.07	O	CD1
Distance	16E6	Ile80	E6AP	Ile507	-0.37	4.47	--	2.07	CG2	CG2
Distance	16E6	Ile80	E6AP	Ile507	-0.39	4.38	--	4.05	CG2	CD1
Distance	16E6	Ile80	E6AP	Ile507	-0.30	4.41	-b	1.52	CD1	CA
Distance	16E6	Ile80	E6AP	Ile507	-0.08	4.30	-b	1.12	CD1	O
Distance	16E6	Ile80	E6AP	Ile507	-0.18	4.40	--	0.00	CD1	CB
Distance	16E6	Ile80	E6AP	Ile507	-0.49	4.25	--	3.17	CD1	CG1
Distance	16E6	Ile80	E6AP	Ile507	1.10	3.91	--	6.09	CD1	CG2
Distance	16E6	Ile80	E6AP	Leu510	-0.42	4.34	--	5.72	CD1	CB
Distance	16E6	Ile80	E6AP	Leu510	-0.46	3.71	--	9.63	CD1	CD1
Distance	16E6	Ile80	E6AP	Tyr511	-0.19	4.48	--	1.45	CD1	CD2
Distance	16E6	Ile80	E6AP	Tyr511	-0.33	4.19	--	3.11	CD1	CE2
Distance	16E6	Ser81	E6AP	Glu406	-0.70	3.89	--	8.39	CB	CG
Distance	16E6	Ser81	E6AP	Glu406	-0.24	3.80	--	2.82	OG	CG
Distance	16E6	Ser81	E6AP	Glu406	-0.06	4.28	--	0.00	OG	CD
Distance	16E6	Ser81	E6AP	Glu406	0.00	3.99	--	0.34	OG	OE2
Distance	16E6	Ser81	E6AP	Leu409	-0.47	4.17	--	7.76	CB	CD2
Distance	16E6	Tyr83	E6AP	Ser503	-0.20	4.35	b-	0.00	C	CB
Distance	16E6	Tyr83	E6AP	Ser503	-0.04	4.45	b-	0.00	C	OG
Distance	16E6	Tyr83	E6AP	Ser503	-0.07	3.60	b-	11.59	O	CB
Distance	16E6	Tyr83	E6AP	Ser503	-0.01	3.69	b-	2.08	O	OG
Distance	16E6	Tyr83	E6AP	Ser503	-0.00	4.42	-b	1.48	CB	O
Distance	16E6	Tyr83	E6AP	Arg506	0.11	4.42	--	0.78	CD1	NE
Distance	16E6	Tyr83	E6AP	Arg506	0.16	4.21	--	10.55	CD1	NH2
Distance	16E6	Tyr83	E6AP	Arg506	0.21	4.40	--	3.47	CD2	CB
Distance	16E6	Tyr83	E6AP	Arg506	0.21	4.32	--	0.32	CD2	CG
Distance	16E6	Tyr83	E6AP	Arg506	0.19	3.99	--	1.03	CE1	NE
Distance	16E6	Tyr83	E6AP	Arg506	-0.19	4.00	--	1.80	CE1	CZ
Distance	16E6	Tyr83	E6AP	Arg506	0.25	3.95	--	12.16	CE1	NH2
Distance	16E6	Tyr83	E6AP	Arg506	0.19	4.32	--	0.00	CE2	CB
Distance	16E6	Tyr83	E6AP	Arg506	0.77	3.77	--	5.89	CE2	CG
Distance	16E6	Tyr83	E6AP	Arg506	0.16	4.25	--	0.00	CE2	CD
Distance	16E6	Tyr83	E6AP	Arg506	0.16	4.12	--	0.23	CE2	NE
Distance	16E6	Tyr83	E6AP	Arg506	-0.23	4.16	--	0.96	CZ	CG
Distance	16E6	Tyr83	E6AP	Arg506	-0.18	4.14	--	0.00	CZ	CD
Distance	16E6	Tyr83	E6AP	Arg506	-0.22	3.82	--	1.82	CZ	NE
Distance	16E6	Tyr83	E6AP	Arg506	-0.12	4.16	--	0.00	CZ	CZ
Distance	16E6	Tyr83	E6AP	Arg506	0.06	4.30	--	1.85	OH	CG
Distance	16E6	Tyr83	E6AP	Arg506	0.04	4.07	--	14.08	OH	CD
Distance	16E6	Tyr83	E6AP	Arg506	0.00	4.08	--	0.00	OH	NE
Distance	16E6	Tyr83	E6AP	Arg506	-0.06	4.28	--	0.76	OH	CZ
Distance	16E6	Tyr83	E6AP	Arg506	0.00	4.44	--	5.84	OH	NH1
Distance	16E6	Tyr83	E6AP	Ile507	-0.18	4.47	b-	0.27	C	CD1
Distance	16E6	Tyr83	E6AP	Ile507	-0.88	3.73	--	7.01	CB	CG1
Distance	16E6	Tyr83	E6AP	Ile507	-0.53	4.05	--	4.20	CB	CD1
Distance	16E6	Tyr83	E6AP	Ile507	-0.18	4.45	--	0.00	CG	CG1
Distance	16E6	Tyr83	E6AP	Ile507	-0.53	4.18	--	4.55	CD2	CG1
Distance	16E6	Tyr83	E6AP	Leu510	-0.17	4.48	--	0.39	CD2	CG
Distance	16E6	Tyr83	E6AP	Leu510	-0.64	3.74	--	5.02	CD2	CD1
Distance	16E6	Tyr83	E6AP	Leu510	-0.42	4.05	--	2.54	CE2	CG
Distance	16E6	Tyr83	E6AP	Leu510	1.37	3.50	--	5.25	CE2	CD1
Distance	16E6	Tyr83	E6AP	Leu510	-0.38	4.39	--	2.81	CE2	CD2
Distance	16E6	Arg84	E6AP	Glu403	-0.02	4.13	--	1.83	CD	OE2
Distance	16E6	Arg84	E6AP	Glu403	0.00	4.46	--	0.00	NE	OE2
Distance	16E6	Arg84	E6AP	Glu403	-0.09	4.09	--	0.00	CZ	OE2
Distance	16E6	Arg84	E6AP	Glu403	-0.14	4.37	--	0.00	NH1	CD
Ionic	16E6	Arg84	E6AP	Glu403	-3.35	3.19	--	10.71	NH1	OE2
Distance	16E6	Arg84	E6AP	Glu504	-0.02	4.09	--	6.97	CG	OE2
Distance	16E6	Arg84	E6AP	Glu504	-0.00	4.37	--	0.00	CD	OE2
Distance	16E6	Arg84	E6AP	Glu504	0.00	4.49	--	6.21	NH2	OE1
Ionic	16E6	Arg84	E6AP	Glu504	-0.90	3.82	--	4.52	NE	OE2
Distance	16E6	Arg84	E6AP	Ile507	-0.40	3.96	b-	1.81	N	CD1
Distance	16E6	Arg84	E6AP	Ile507	-0.46	3.99	b-	4.78	CA	CD1
Distance	16E6	Arg84	E6AP	Ile507	-0.33	3.70	--	5.97	CB	CD1
Distance	16E6	Arg84	E6AP	Ile507	-0.18	4.42	--	0.00	CG	CD1
Distance	16E6	Arg84	E6AP	Ile507	-0.84	3.54	--	4.77	NE	CD1
Distance	16E6	Arg84	E6AP	Ile507	-0.18	4.47	--	0.00	CZ	CG2
Distance	16E6	Arg84	E6AP	Ile507	-0.34	3.87	--	0.74	CZ	CD1
Distance	16E6	Arg84	E6AP	Ile507	0.14	4.39	--	0.53	NH2	CB
Distance	16E6	Arg84	E6AP	Ile507	-0.10	4.48	--	0.00	NH2	CG1
Distance	16E6	Arg84	E6AP	Ile507	4.26	3.40	--	11.11	NH2	CG2
Distance	16E6	Arg84	E6AP	Ile507	-0.33	3.58	--	4.83	NH2	CD1
Distance	16E6	Arg84	E6AP	Ala549	0.59	4.10	--	11.22	CD	CB
Distance	16E6	Arg84	E6AP	Ala549	0.16	4.24	--	2.14	NE	CB
Distance	16E6	Arg84	E6AP	Glu743	0.13	3.53	b-	7.34	O	OE1
Distance	16E6	His85	E6AP	Glu406	-0.44	4.01	--	6.07	CD2	CG
Distance	16E6	His85	E6AP	Glu406	-0.13	4.29	--	0.20	CD2	CD
Distance	16E6	His85	E6AP	Glu406	-0.00	4.48	--	0.43	CE1	OE1
Distance	16E6	His85	E6AP	Glu406	0.25	4.23	--	3.47	NE2	CB
Distance	16E6	His85	E6AP	Glu406	-0.37	3.98	--	2.93	NE2	CG
Distance	16E6	His85	E6AP	Glu406	-0.14	4.19	--	0.00	NE2	CD
Distance	16E6	His85	E6AP	Glu406	0.00	4.09	--	1.59	NE2	OE1
Distance	16E6	His85	E6AP	Glu743	-0.00	4.49	b-	7.13	CA	OE1
Distance	16E6	His85	E6AP	Glu743	-0.07	4.20	--	0.00	CG	OE2
Distance	16E6	His85	E6AP	Glu743	-0.15	3.92	--	0.00	ND1	CD
Distance	16E6	His85	E6AP	Glu743	0.05	4.08	--	0.26	ND1	OE1
Distance	16E6	His85	E6AP	Glu743	2.20	2.99	--	2.82	ND1	OE2
Distance	16E6	His85	E6AP	Glu743	-0.13	4.35	--	0.00	CE1	CD
Distance	16E6	His85	E6AP	Glu743	-0.13	3.30	--	9.38	CE1	OE2
Distance	16E6	Tyr86	E6AP	Lys468	-0.04	3.90	-b	1.38	CE2	O
Distance	16E6	Tyr86	E6AP	Lys468	-0.12	3.87	-b	0.00	CZ	O
Distance	16E6	Tyr86	E6AP	Lys468	-0.08	4.12	-b	0.00	OH	C
Distance	16E6	Tyr86	E6AP	Lys468	-0.12	3.03	-b	2.91	OH	O
Distance	16E6	Ser87	E6AP	Lys468	0.01	4.36	bb	0.00	O	O
Distance	16E6	Tyr88	E6AP	Gly422	0.00	4.49	-b	7.57	OH	O
Distance	16E6	Tyr88	E6AP	Pro423	0.27	4.46	--	6.58	CD1	CG
Distance	16E6	Tyr88	E6AP	Pro423	0.29	4.31	-b	5.33	CE1	CA
Distance	16E6	Tyr88	E6AP	Pro423	0.16	4.44	--	1.18	CE1	CB
Distance	16E6	Tyr88	E6AP	Pro423	0.23	4.48	--	3.84	CE1	CG
Distance	16E6	Tyr88	E6AP	Phe467	-0.00	4.50	-b	4.26	CB	O
Distance	16E6	Tyr88	E6AP	Lys468	0.00	4.46	bb	0.00	N	O
Distance	16E6	Tyr88	E6AP	Lys468	-0.19	4.35	bb	0.00	CA	C
Distance	16E6	Tyr88	E6AP	Lys468	-0.13	3.80	bb	0.00	C	O
Distance	16E6	Tyr88	E6AP	Lys468	-0.17	4.38	-b	0.00	CB	C
Distance	16E6	Tyr88	E6AP	Lys468	-0.07	3.64	-b	1.40	CB	O
Hbond	16E6	Tyr88	E6AP	Lys468	-0.50	3.30	bb	4.19	CA	O
Distance	16E6	Tyr88	E6AP	Glu470	-0.20	4.41	--	0.00	CB	CD
Distance	16E6	Tyr88	E6AP	Glu470	-0.04	3.91	--	4.51	CB	OE1
Distance	16E6	Tyr88	E6AP	Glu470	-0.02	4.12	--	5.07	CB	OE2
Distance	16E6	Tyr88	E6AP	Glu470	-0.05	4.44	--	0.65	CG	OE2
Distance	16E6	Tyr88	E6AP	Glu470	-0.02	4.18	--	5.01	CD2	OE2
Distance	16E6	Ser89	E6AP	Lys468	-0.19	4.34	bb	0.00	N	C
Distance	16E6	Ser89	E6AP	Lys468	-0.00	4.40	bb	0.00	CA	O
Distance	16E6	Ser89	E6AP	Lys468	-0.00	4.50	-b	0.00	CB	O
Distance	16E6	Ser89	E6AP	Lys468	0.00	4.46	-b	0.00	OG	O
Hbond	16E6	Ser89	E6AP	Lys468	-1.90	3.26	bb	3.53	N	O
Distance	16E6	Ser89	E6AP	Val469	0.34	4.45	bb	2.88	N	CA
Distance	16E6	Ser89	E6AP	Val469	-0.02	4.16	bb	0.00	O	CA
Distance	16E6	Ser89	E6AP	Val469	-0.08	4.12	bb	0.00	O	C
Distance	16E6	Ser89	E6AP	Val469	0.42	4.39	-b	2.44	CB	CA
Distance	16E6	Ser89	E6AP	Val469	0.20	4.47	--	0.21	CB	CB
Distance	16E6	Ser89	E6AP	Val469	0.51	3.94	--	5.43	CB	CG2
Distance	16E6	Ser89	E6AP	Val469	-0.12	4.28	--	2.86	OG	CG2
Distance	16E6	Ser89	E6AP	Glu470	-0.01	3.86	b-	1.06	N	OE1
Distance	16E6	Ser89	E6AP	Glu470	-0.00	4.37	b-	0.00	CA	OE1
Distance	16E6	Ser89	E6AP	Glu470	-0.20	4.30	bb	0.00	C	N
Distance	16E6	Ser89	E6AP	Glu470	-0.19	4.43	b-	0.00	C	CB
Distance	16E6	Ser89	E6AP	Glu470	-0.09	4.48	b-	0.00	C	CD
Distance	16E6	Ser89	E6AP	Glu470	-0.14	3.75	b-	0.00	C	OE1
Distance	16E6	Ser89	E6AP	Glu470	-0.05	3.79	bb	0.00	O	CA
Distance	16E6	Ser89	E6AP	Glu470	-0.12	3.81	b-	0.00	O	CG
Distance	16E6	Ser89	E6AP	Glu470	-0.16	3.51	b-	0.00	O	CD
Distance	16E6	Ser89	E6AP	Glu470	4.86	2.78	b-	3.29	O	OE1
Hbond	16E6	Ser89	E6AP	Glu470	-2.30	3.14	bb	4.09	O	N
Hbond	16E6	Ser89	E6AP	Glu470	-0.50	3.27	b-	3.96	O	CB
Distance	16E6	Leu90	E6AP	Glu470	-0.56	4.02	--	3.20	CD2	CB
Distance	16E6	Leu90	E6AP	Glu470	-0.59	3.63	--	16.94	CD2	CG
Distance	16E6	Leu90	E6AP	Glu470	-0.29	4.09	--	0.65	CD2	CD
Distance	16E6	Leu90	E6AP	Glu470	-0.06	4.42	--	6.97	CD2	OE2
Distance	16E6	Tyr91	E6AP	Glu470	-0.11	3.38	-b	5.46	CD2	O
Distance	16E6	Tyr91	E6AP	Glu470	-0.15	4.48	-b	0.00	CE2	C
Distance	16E6	Tyr91	E6AP	Glu470	-0.13	3.32	-b	2.65	CE2	O
Distance	16E6	Tyr91	E6AP	Glu472	-0.42	3.91	--	8.12	CD2	CG
Distance	16E6	Tyr91	E6AP	Glu472	0.33	4.20	-b	4.00	CE2	N
Distance	16E6	Tyr91	E6AP	Glu472	-0.63	3.50	--	6.72	CE2	CG
Distance	16E6	Tyr91	E6AP	Glu472	-0.09	4.43	--	0.00	CE2	CD
Distance	16E6	Tyr91	E6AP	Glu472	-0.32	3.99	--	2.20	CZ	CG
Distance	16E6	Tyr91	E6AP	Glu472	-0.12	4.31	--	6.49	OH	CG
Distance	16E6	Gln98	E6AP	Asp426	-0.00	3.98	--	9.01	NE2	OD2
Distance	16E6	Tyr99	E6AP	Lys420	0.17	4.44	--	12.84	OH	NZ
Distance	16E6	Lys101	p53	ACE227	0.38	4.33	-b	40.66	NZ	CH3
Distance	16E6	Ser104	p53	Leu114	-0.20	4.41	b-	0.00	C	CD2
Distance	16E6	Ser104	p53	Leu114	-0.00	4.49	b-	3.80	O	CB
Distance	16E6	Ser104	p53	Leu114	-0.05	4.35	b-	0.00	O	CG
Distance	16E6	Ser104	p53	Leu114	-0.06	4.48	b-	1.98	O	CD1
Distance	16E6	Ser104	p53	Leu114	1.09	3.47	b-	7.87	O	CD2
Distance	16E6	Asp105	p53	Leu114	-0.59	3.76	b-	8.54	CA	CD2
Distance	16E6	Asp105	p53	Leu114	-0.33	4.02	b-	1.09	C	CD2
Distance	16E6	Asp105	p53	Leu114	-0.13	4.18	b-	6.34	O	CD2
Distance	16E6	Asp105	p53	Leu114	-0.17	4.50	--	1.14	CG	CD1
Distance	16E6	Asp105	p53	Leu114	-0.04	4.46	--	0.00	OD1	CG
Distance	16E6	Asp105	p53	Leu114	-0.37	3.56	--	19.97	OD1	CD1
Distance	16E6	Asp105	p53	Leu114	-0.13	4.11	--	0.00	OD1	CD2
Distance	16E6	Leu107	p53	His115	-0.46	4.16	--	9.01	CD1	CD2
Distance	16E6	Leu107	p53	His115	-0.29	4.25	--	8.64	CD1	NE2
Distance	16E6	Leu107	E6AP	Glu415	-0.12	4.24	--	19.37	CD2	OE2
Distance	16E6	Arg109	E6AP	Leu413	0.17	4.46	--	4.75	NE	CB
Distance	16E6	Arg109	E6AP	Leu413	-0.18	4.46	--	1.69	CZ	CD2
Distance	16E6	Arg109	E6AP	Leu413	-0.17	4.43	--	1.76	NH1	CD2
Distance	16E6	Arg109	E6AP	Leu413	0.00	4.19	-b	8.25	NH2	O
Distance	16E6	Gln114	E6AP	Leu413	-0.54	4.10	--	4.01	CB	CD2
Distance	16E6	Gln114	E6AP	Leu413	-0.41	4.13	--	4.12	CG	CD2
Distance	16E6	Gln114	E6AP	Leu413	-0.28	4.10	--	1.02	CD	CD1
Distance	16E6	Gln114	E6AP	Leu413	-0.33	3.96	--	0.60	CD	CD2
Distance	16E6	Gln114	E6AP	Leu413	-0.11	3.85	--	0.00	OE1	CG
Distance	16E6	Gln114	E6AP	Leu413	-0.31	3.19	--	5.70	OE1	CD1
Distance	16E6	Gln114	E6AP	Leu413	-0.40	3.28	--	3.15	OE1	CD2
Distance	16E6	Pro116	p53	His115	-0.29	4.07	--	1.85	CB	CG
Distance	16E6	Pro116	p53	His115	-0.01	4.34	--	2.00	CB	ND1
Distance	16E6	Pro116	p53	His115	0.53	3.73	--	5.04	CB	CD2
Distance	16E6	Pro116	p53	His115	0.21	4.19	--	0.28	CB	CE1
Distance	16E6	Pro116	p53	His115	0.33	3.81	--	1.72	CB	NE2
Distance	16E6	Pro116	p53	His115	-0.01	4.40	--	1.93	CG	ND1
Distance	16E6	Pro116	p53	His115	0.17	4.27	--	0.00	CG	CD2
Distance	16E6	Pro116	p53	His115	0.41	3.97	--	4.89	CG	CE1
Distance	16E6	Pro116	p53	His115	0.34	3.86	--	4.19	CG	NE2
Distance	16E6	Leu117	p53	His115	0.02	4.17	bb	0.80	O	O
Distance	16E6	Leu117	p53	His115	-0.00	4.47	b-	7.49	O	CB
Distance	16E6	Ser118	p53	His115	-0.01	4.27	bb	1.76	CA	O
Distance	16E6	Ser118	p53	Gly117	0.61	4.12	-b	11.40	CB	CA
Distance	16E6	Pro119	p53	His115	-0.01	4.37	bb	0.00	N	O
Distance	16E6	Pro119	p53	His115	-0.05	3.77	-b	3.33	CG	O
Distance	16E6	Pro119	p53	His115	-0.20	4.35	-b	0.00	CD	C
Distance	16E6	Pro119	p53	His115	-0.15	3.34	-b	6.33	CD	O
Distance	16E6	Pro119	p53	Ser116	0.44	4.14	-b	7.23	CG	CA
Distance	16E6	Pro119	p53	Ser116	-0.30	3.87	-b	0.75	CG	C
Distance	16E6	Pro119	p53	Ser116	-0.03	3.92	-b	8.33	CG	O
Distance	16E6	Pro119	p53	Ser116	0.29	4.20	-b	0.62	CD	CA
Distance	16E6	Pro119	p53	Ser116	-0.39	3.67	-b	0.90	CD	C
Distance	16E6	Pro119	p53	Ser116	-0.03	3.97	-b	0.16	CD	O
Distance	16E6	Pro119	p53	Gly117	0.10	4.27	-b	0.00	CG	N
Distance	16E6	Pro119	p53	Gly117	0.57	3.58	-b	2.60	CD	N
Distance	16E6	Pro119	p53	Gly117	1.28	3.69	-b	8.42	CD	CA
Distance	16E6	Lys129	E6AP	Glu472	-0.20	4.23	--	0.76	CD	CD
Distance	16E6	Lys129	E6AP	Glu472	-0.01	4.24	--	11.42	CD	OE1
Distance	16E6	Lys129	E6AP	Glu472	-0.01	4.16	--	0.66	CD	OE2
Distance	16E6	Lys129	E6AP	Glu472	-0.27	4.04	--	0.99	CE	CD
Distance	16E6	Lys129	E6AP	Glu472	-0.02	4.05	--	11.53	CE	OE1
Distance	16E6	Lys129	E6AP	Glu472	-0.08	3.63	--	11.07	CE	OE2
Distance	16E6	Lys129	E6AP	Glu472	0.00	4.28	--	0.95	NZ	OE2
Distance	16E6	Arg131	E6AP	Val469	-0.97	3.59	--	11.20	CD	CG2
Distance	16E6	Arg131	E6AP	Val469	-0.49	3.60	--	9.78	NE	CG2
Distance	16E6	Arg131	E6AP	Val469	-0.43	3.72	--	2.32	CZ	CG2
Distance	16E6	Arg131	E6AP	Val469	-0.09	4.50	-b	0.00	NH1	C
Distance	16E6	Arg131	E6AP	Val469	-0.53	3.79	--	3.91	NH1	CG2
Distance	16E6	Arg131	E6AP	Val469	-0.10	4.42	--	7.84	NH2	CG2
Distance	16E6	Arg131	E6AP	Glu470	-0.09	4.42	-b	0.00	CZ	C
Distance	16E6	Arg131	E6AP	Glu470	-0.12	3.88	-b	0.00	CZ	O
Distance	16E6	Arg131	E6AP	Glu470	0.21	3.97	-b	2.52	NH1	N
Distance	16E6	Arg131	E6AP	Glu470	0.20	4.17	-b	0.00	NH1	CA
Distance	16E6	Arg131	E6AP	Glu470	0.06	3.21	-b	1.07	NH1	C
Distance	16E6	Arg131	E6AP	Glu470	1.10	2.57	-b	6.81	NH1	O
Distance	16E6	Arg131	E6AP	Thr471	0.36	3.74	-b	0.70	NH1	N
Distance	16E6	Arg131	E6AP	Thr471	1.25	3.86	-b	4.29	NH1	CA
Distance	16E6	Arg131	E6AP	Thr471	0.00	4.48	--	0.79	NH1	OG1
Distance	16E6	Arg131	E6AP	Thr471	0.00	4.37	--	6.89	NH2	OG1
Distance	16E6	Arg136	E6AP	Glu406	-0.01	4.27	--	0.43	CB	OE2
Distance	16E6	Arg136	E6AP	Glu406	-0.23	4.26	--	0.80	CG	CD
Distance	16E6	Arg136	E6AP	Glu406	-0.01	4.29	--	0.72	CG	OE1
Distance	16E6	Arg136	E6AP	Glu406	-0.06	3.72	--	4.88	CG	OE2
Distance	16E6	Arg136	E6AP	Glu406	-0.01	4.27	--	6.12	CD	OE1
Distance	16E6	Arg136	E6AP	Glu406	-0.00	4.41	--	0.00	CD	OE2
Distance	16E6	Arg136	E6AP	Gln410	-0.10	3.45	--	7.20	CG	OE1
Distance	16E6	Arg136	E6AP	Gln410	-0.04	3.90	--	4.73	CD	OE1
Distance	16E6	Arg136	E6AP	Gln410	0.00	4.40	--	0.45	NE	OE1
Distance	16E6	Arg136	E6AP	Asn419	-0.04	3.89	b-	7.81	O	CB
Distance	16E6	Arg136	E6AP	Asn419	-0.00	4.41	--	0.00	CD	OD1
Distance	16E6	Arg136	E6AP	Asn419	-0.27	3.81	--	1.56	NE	CG
Distance	16E6	Arg136	E6AP	Asn419	0.07	4.45	--	2.96	NE	ND2
Distance	16E6	Arg136	E6AP	Asn419	-0.09	4.48	--	0.00	CZ	CG
Distance	16E6	Arg136	E6AP	Asn419	-0.16	3.56	--	0.00	CZ	OD1
Distance	16E6	Arg136	E6AP	Asn419	-0.21	4.21	--	0.00	NH2	CG
Hbond	16E6	Arg136	E6AP	Asn419	-0.70	3.20	--	4.71	NE	OD1
Hbond	16E6	Arg136	E6AP	Asn419	-3.90	3.07	--	12.84	NH2	OD1
Distance	16E6	Arg136	E6AP	Lys420	-0.07	4.20	bb	0.29	C	O
Distance	16E6	Arg136	E6AP	Lys420	0.02	4.24	bb	0.20	O	O
Distance	16E6	Arg136	E6AP	Lys420	0.00	4.22	-b	3.20	NH2	O
Distance	16E6	Arg136	E6AP	Lys421	-0.19	4.49	--	0.63	CZ	CD
Distance	16E6	Arg136	E6AP	Lys421	0.72	3.88	--	11.66	NH2	CB
Distance	16E6	Arg136	E6AP	Lys421	-0.32	4.06	--	5.92	NH2	CG
Distance	16E6	Arg136	E6AP	Lys421	0.81	3.80	--	6.45	NH2	CD
Distance	16E6	Arg136	E6AP	Glu743	-0.10	4.01	--	0.00	CZ	OE2
Distance	16E6	Arg136	E6AP	Glu743	-0.29	4.28	--	5.59	NH1	CG
Distance	16E6	Arg136	E6AP	Glu743	-0.40	3.59	--	1.70	NH1	CD
Distance	16E6	Arg136	E6AP	Glu743	0.00	4.34	--	0.87	NH1	OE1
Ionic	16E6	Arg136	E6AP	Glu743	-6.28	2.76	--	8.98	NH1	OE2
Distance	16E6	Gly137	E6AP	Lys420	-0.01	3.83	bb	1.47	N	O
Distance	16E6	Gly137	E6AP	Lys420	-0.22	4.33	bb	0.00	CA	C
Distance	16E6	Gly137	E6AP	Lys420	-0.11	3.38	bb	6.61	CA	O
Distance	16E6	Gly137	E6AP	Lys420	-0.89	3.72	b-	9.08	CA	CG
Distance	16E6	Gly137	E6AP	Lys420	-0.31	3.99	b-	0.00	C	CG
Distance	16E6	Gly137	E6AP	Lys420	-0.14	4.46	b-	0.00	C	CD
Distance	16E6	Gly137	E6AP	Lys420	-0.38	3.36	b-	6.68	O	CG
Distance	16E6	Gly137	E6AP	Lys420	-0.09	3.51	b-	9.78	O	CD
Distance	16E6	Gly137	E6AP	Lys420	-0.00	4.47	b-	2.92	O	CE
Distance	16E6	Arg138	E6AP	Glu406	-0.08	4.12	--	0.00	CZ	OE2
Ionic	16E6	Arg138	E6AP	Glu406	-1.38	3.65	--	3.07	NH1	OE2
Ionic	16E6	Arg138	E6AP	Glu406	-1.36	3.65	--	5.25	NH2	OE2
Hbond	16E6	Arg138	E6AP	Glu406	-0.60	3.65	--	3.07	NH1	OE2
Hbond	16E6	Arg138	E6AP	Glu406	-0.50	3.65	--	5.25	NH2	OE2
Distance	16E6	Arg138	E6AP	Leu409	-0.58	3.96	--	10.94	NH2	CD2
Distance	16E6	Arg138	E6AP	Gln410	0.22	4.39	--	8.73	NH1	CG
Distance	16E6	Arg138	E6AP	Leu413	-0.65	3.81	--	6.92	CD	CD1
Distance	16E6	Arg138	E6AP	Leu413	-0.83	3.24	--	6.60	NE	CD1
Distance	16E6	Arg138	E6AP	Leu413	-0.46	3.62	--	2.64	CZ	CD1
Distance	16E6	Arg138	E6AP	Leu413	-0.13	4.39	--	1.49	NH1	CD1
Distance	16E6	Arg138	E6AP	Leu413	-0.46	3.84	--	5.12	NH2	CD1

## Sheet: p53 vs E6AP
Type	ChainA	SetA	ChainB	SetB	Energy	Dist	BB	Area	AtomsA	AtomsB
Distance	E6AP	Arg417	p53	Gly108	0.00	4.10	-b	3.10	NH2	O
Distance	E6AP	Arg417	p53	Arg110	-0.19	4.48	--	0.00	CZ	CD
Distance	E6AP	Arg417	p53	Arg110	-0.22	3.80	--	0.00	CZ	NH2
Distance	E6AP	Arg417	p53	Arg110	0.10	3.53	--	11.52	NH1	NH2
Distance	E6AP	Arg417	p53	Arg110	0.82	3.61	--	4.45	NH2	CG
Distance	E6AP	Arg417	p53	Arg110	15.64	3.30	--	12.83	NH2	CD
Distance	E6AP	Arg417	p53	Arg110	0.17	4.15	--	0.00	NH2	NE
Distance	E6AP	Arg417	p53	Arg110	-0.25	4.10	--	0.00	NH2	CZ
Hbond	E6AP	Arg417	p53	Arg110	-6.10	3.17	--	3.64	NH2	NH2
Distance	E6AP	Arg417	p53	Trp146	-0.22	4.34	--	2.45	CZ	CB
Distance	E6AP	Arg417	p53	Trp146	-0.43	3.99	--	7.26	NH1	CE3
Distance	E6AP	Arg417	p53	Trp146	-0.15	4.31	-b	0.54	NH2	C
Distance	E6AP	Arg417	p53	Trp146	0.00	4.43	-b	0.65	NH2	O
Distance	E6AP	Arg417	p53	Trp146	0.73	3.71	--	6.71	NH2	CB
Distance	E6AP	Arg417	p53	Val147	-0.01	4.24	-b	8.92	CD	O
Distance	E6AP	Arg417	p53	Val147	-0.25	4.00	-b	1.15	NE	C
Distance	E6AP	Arg417	p53	Val147	-0.01	3.78	-b	3.45	NE	O
Distance	E6AP	Arg417	p53	Val147	-0.04	4.47	-b	0.00	CZ	O
Distance	E6AP	Arg417	p53	Val147	0.02	4.50	-b	0.69	NH2	N
Distance	E6AP	Arg417	p53	Val147	-0.12	4.48	-b	1.11	NH2	C
Distance	E6AP	Arg417	p53	Asp148	-0.17	4.41	--	1.60	CG	CG
Distance	E6AP	Arg417	p53	Asp148	-0.04	3.89	--	2.44	CG	OD1
Distance	E6AP	Arg417	p53	Asp148	0.50	4.14	-b	7.43	CD	CA
Distance	E6AP	Arg417	p53	Asp148	-0.13	4.30	--	0.00	CD	CG
Distance	E6AP	Arg417	p53	Asp148	-0.08	3.52	--	0.00	CD	OD1
Distance	E6AP	Arg417	p53	Asp148	0.27	3.94	-b	0.24	NE	N
Distance	E6AP	Arg417	p53	Asp148	0.90	3.75	-b	3.04	NE	CA
Distance	E6AP	Arg417	p53	Asp148	0.23	4.15	--	0.00	NE	CB
Distance	E6AP	Arg417	p53	Asp148	-0.12	3.55	--	0.00	NE	CG
Distance	E6AP	Arg417	p53	Asp148	-0.10	4.35	--	0.00	CZ	CG
Distance	E6AP	Arg417	p53	Asp148	0.10	3.15	--	0.45	CZ	OD1
Distance	E6AP	Arg417	p53	Asp148	0.00	4.40	--	0.00	NH1	OD1
Distance	E6AP	Arg417	p53	Asp148	-0.17	4.30	--	0.00	NH2	CG
Ionic	E6AP	Arg417	p53	Asp148	-8.96	2.49	--	6.49	NE	OD1
Ionic	E6AP	Arg417	p53	Asp148	-4.08	3.06	--	8.18	NH2	OD1
Hbond	E6AP	Arg417	p53	Asp148	-6.10	2.49	--	6.49	NE	OD1
Hbond	E6AP	Arg417	p53	Asp148	-0.80	3.06	--	8.18	NH2	OD1
