# Supplementary material for: Structure of the p53 degradation complex from HPV16
Source: Nat Commun. 2024 Feb 28;15:1842. doi: 10.1038/s41467-024-45920-w (PMC10902388; doi:10.1038/s41467-024-45920-w)
Supplement: Supplementary file 5 — Supplementary Data 2 [file 41467_2024_45920_MOESM5_ESM.txt]

#moe 2001.01
#system 26 tag t value *
CellEnable i 0 CellParameters ** 3 t P1 i* 3 332 332 332 i* 3 90 90 90
CellCoordinateMode t normal CellLatticeReplicate i* 3 1 1 1
CellLatticeInset i 0 CellOverlayPacked i 0 CellImageRenderStyle ** 3 t
inherit t inherit i -1 CellLatticeRenderStyle ** 3 t inherit t inherit i
-1 ViewOrientationY r* 3 0.1038839 -0.9626673 0.2499601 ViewOrientationZ
r* 3 -0.9915218 -0.0805154 0.1019904 ViewLookAt r* 3 170.3922729
172.3225555 157.4725647 ViewScale r 137.7685852 ViewDepthCueFront r 0.45
ViewDepthCueStrength r 0.75 ViewZFront i 0 ViewZWidth i 1 ViewZSFront i
0 ViewZSWidth i 1 enableAutoZClip i 0 autoZClipBorder i 2 autoZSClip1 i
0 autoZSClip2 i 1 autoZClipSet t Ligand enableAutoDepthCue i 0
autoDepthCue1 r 0.2 autoDepthCue2 r 0.5
#molecule 3 tag t value *
atoms i 14425 residues i 894 chains i 5
#bond 13105 a i b i o i=1
1 2 1 3 1 4 4 5 4 8 4 6 6 19 8 9 8 10 8 11 11 12 11 13 11 14 14 15 15 16
15 17 15 18 19 20 19 21 21 22 21 25 21 23 23 39 25 26 25 27 25 28 28 31
29 30 29 33 31 32 33 34 35 36 35 37 37 38 39 40 39 41 41 42 41 45 41 43
43 56 45 46 45 47 45 48 48 49 48 50 48 51 51 53 53 55 53 54 56 57 56 58
58 59 58 62 58 60 60 68 62 63 62 64 62 65 65 67 68 79 68 69 69 70 69 73
69 71 71 82 73 74 73 75 73 76 76 77 76 78 76 79 79 80 79 81 82 83 82 84
84 85 84 88 84 86 86 99 88 89 88 90 88 91 91 92 91 93 91 94 94 96 96 98
96 97 99 100 99 101 101 102 101 105 101 103 103 114 105 106 105 107 105
108 108 109 108 110 108 111 111 113 114 115 114 116 116 117 116 120 116
118 118 138 120 121 120 122 120 123 123 124 123 125 123 126 126 127 126
128 126 129 129 130 129 131 131 132 132 134 132 133 135 136 135 137 138
149 138 139 139 140 139 143 139 141 141 152 143 144 143 145 143 146 146
147 146 148 146 149 149 150 149 151 152 153 152 154 154 155 154 158 154
156 156 176 158 159 158 160 158 161 161 162 161 163 161 164 164 165 164
166 164 167 167 168 167 169 169 170 170 172 170 171 173 174 173 175 176
177 176 178 178 179 178 182 178 180 180 198 182 183 182 184 182 185 185
186 185 187 185 188 188 189 188 190 188 191 191 192 191 193 191 194 194
196 194 197 194 195 198 199 198 200 200 201 200 204 200 202 202 217 204
205 204 206 204 207 207 208 207 209 207 213 209 210 209 211 209 212 213
214 213 215 213 216 217 228 217 218 218 219 218 222 218 220 220 231 222
223 222 224 222 225 225 226 225 227 225 228 228 229 228 230 231 232 231
233 233 234 233 237 233 235 235 248 237 238 237 239 237 240 240 241 240
242 240 243 243 245 245 247 245 246 248 249 248 250 250 251 250 254 250
252 252 267 254 255 254 256 254 257 257 258 257 259 257 263 259 260 259
261 259 262 263 264 263 265 263 266 267 268 267 269 269 270 269 271 269
273 271 278 273 274 273 275 273 276 276 277 278 279 278 280 280 281 280
284 280 282 282 292 284 285 284 288 284 286 286 287 288 289 288 290 288
291 292 293 292 294 294 295 294 298 294 296 296 307 298 299 298 300 298
301 301 302 301 303 301 304 304 306 307 308 307 309 309 310 309 313 309
311 311 326 313 314 313 315 313 316 316 317 316 318 316 322 318 319 318
320 318 321 322 323 322 324 322 325 326 327 326 328 328 329 328 332 328
330 330 343 332 333 332 334 332 335 335 336 335 337 335 338 338 340 340
342 340 341 343 344 343 345 345 346 345 349 345 347 347 357 349 350 349
353 349 351 351 352 353 354 353 355 353 356 357 358 357 359 359 360 359
363 359 361 361 371 363 364 363 367 363 365 365 366 367 368 367 369 367
370 371 372 371 373 373 374 373 377 373 375 375 390 377 378 377 382 377
379 379 380 379 381 379 386 382 383 382 384 382 385 386 387 386 388 386
389 390 391 390 392 392 393 392 396 392 394 394 407 396 397 396 398 396
399 399 402 400 401 400 403 403 404 403 405 405 406 407 408 407 409 409
410 409 413 409 411 411 419 413 414 413 415 413 416 416 418 419 420 419
421 421 422 421 425 421 423 423 438 425 426 425 430 425 427 427 428 427
429 427 434 430 431 430 432 430 433 434 435 434 436 434 437 438 439 438
440 440 441 440 444 440 442 442 457 444 445 444 449 444 446 446 447 446
448 446 453 449 450 449 451 449 452 453 454 453 455 453 456 457 458 457
459 459 460 459 463 459 461 461 476 463 464 463 465 463 466 466 467 466
468 466 472 468 469 468 470 468 471 472 473 472 474 472 475 476 477 476
478 478 479 478 482 478 480 480 491 482 483 482 484 482 485 485 486 485
487 485 488 488 490 491 492 491 493 493 494 493 495 493 497 495 501 497
498 497 499 497 500 501 502 501 503 503 504 503 507 503 505 505 517 507
508 507 509 507 513 509 510 509 511 509 512 513 514 513 515 513 516 517
518 517 519 519 520 519 523 519 521 521 538 523 524 523 525 523 526 526
527 527 528 529 530 529 533 531 532 531 535 533 534 535 536 536 537 538
539 538 540 540 541 540 542 540 544 542 548 544 545 544 546 544 547 548
549 548 550 550 551 550 554 550 552 552 570 554 555 554 556 554 557 557
558 557 559 557 560 560 561 560 562 560 563 563 564 563 565 563 566 566
568 566 569 566 567 570 571 570 572 572 573 572 576 572 574 574 587 576
577 576 578 576 579 579 580 579 581 579 582 582 584 584 586 584 585 587
588 587 589 589 590 589 593 589 591 591 604 593 594 593 595 593 596 596
597 596 598 596 599 599 600 600 602 600 601 604 605 604 606 606 607 606
610 606 608 608 623 610 611 610 612 610 613 613 614 613 615 613 619 615
616 615 617 615 618 619 620 619 621 619 622 623 624 623 625 625 626 625
629 625 627 627 642 629 630 629 631 629 632 632 633 632 634 632 638 634
635 634 636 634 637 638 639 638 640 638 641 642 643 642 644 644 645 644
648 644 646 646 666 648 649 648 650 648 651 651 652 651 653 651 654 654
655 654 656 654 657 657 658 657 659 659 660 660 662 660 661 663 664 663
665 666 667 666 668 668 669 668 672 668 670 670 690 672 673 672 674 672
675 675 676 675 677 675 678 678 679 678 680 678 681 681 682 681 683 683
684 684 686 684 685 687 688 687 689 690 691 690 692 692 693 692 696 692
694 694 705 696 697 696 698 696 699 699 700 699 701 699 702 702 704 705
706 705 707 707 708 707 711 707 709 709 721 711 712 711 713 711 717 713
714 713 715 713 716 717 718 717 719 717 720 721 722 721 723 723 724 723
727 723 725 725 742 727 728 727 729 727 730 730 731 731 732 733 734 733
737 735 736 735 739 737 738 739 740 740 741 742 743 742 744 744 745 744
748 744 746 746 754 748 749 748 750 748 751 751 753 754 755 754 756 756
757 756 760 756 758 758 774 760 761 760 762 760 763 763 766 764 765 764
768 766 767 768 769 770 771 770 772 772 773 774 775 774 776 776 777 776
780 776 778 778 784 780 781 780 782 780 783 784 785 784 786 786 787 786
790 786 788 788 804 790 791 790 792 790 793 793 796 794 795 794 798 796
797 798 799 800 801 800 802 802 803 804 805 804 806 806 807 806 810 806
808 808 828 810 811 810 812 810 813 813 814 813 815 813 816 816 817 816
818 816 819 819 820 819 821 821 822 822 824 822 823 825 826 825 827 828
829 828 830 830 831 830 834 830 832 832 840 834 835 834 836 834 837 837
839 840 841 840 842 842 843 842 846 842 844 844 859 846 847 846 848 846
849 849 850 849 851 849 855 851 852 851 853 851 854 855 856 855 857 855
858 859 860 859 861 861 862 861 863 861 865 863 870 865 866 865 867 865
868 868 869 870 871 870 872 872 873 872 876 872 874 874 889 876 877 876
881 876 878 878 879 878 880 878 885 881 882 881 883 881 884 885 886 885
887 885 888 889 890 889 891 891 892 891 895 891 893 893 905 895 896 895
897 895 901 897 898 897 899 897 900 901 902 901 903 901 904 905 906 905
907 907 908 907 911 907 909 909 926 911 912 911 913 911 914 914 915 915
916 917 918 917 921 919 920 919 923 921 922 923 924 924 925 926 927 926
928 928 929 928 932 928 930 930 950 932 933 932 934 932 935 935 936 935
937 935 938 938 939 938 940 938 941 941 942 941 943 943 944 944 946 944
945 947 948 947 949 950 951 950 952 952 953 952 956 952 954 954 962 956
957 956 958 956 959 959 961 962 963 962 964 964 965 964 966 964 967 967
969 969 970 969 971 971 972 971 975 971 973 973 983 975 976 975 977 975
978 978 980 980 982 980 981 983 994 983 984 984 985 984 988 984 986 986
997 988 989 988 990 988 991 991 992 991 993 991 994 994 995 994 996 997
998 997 999 999 1000 999 1003 999 1001 1001 1018 1003 1004 1003 1005
1003 1006 1006 1007 1007 1008 1009 1010 1009 1013 1011 1012 1011 1015
1013 1014 1015 1016 1016 1017 1018 1019 1018 1020 1020 1021 1020 1024
1020 1022 1022 1028 1024 1025 1024 1026 1024 1027 1028 1029 1028 1030
1030 1031 1030 1034 1030 1032 1032 1044 1034 1035 1034 1036 1034 1040
1036 1037 1036 1038 1036 1039 1040 1041 1040 1042 1040 1043 1044 1045
1044 1046 1046 1047 1046 1048 1046 1050 1048 1054 1050 1051 1050 1052
1050 1053 1054 1055 1054 1056 1056 1057 1056 1060 1056 1058 1058 1066
1060 1061 1060 1062 1060 1063 1063 1065 1066 1067 1066 1068 1068 1069
1068 1072 1068 1070 1070 1088 1072 1073 1072 1074 1072 1075 1075 1076
1075 1077 1075 1078 1078 1079 1078 1080 1078 1081 1081 1082 1081 1083
1081 1084 1084 1086 1084 1087 1084 1085 1088 1089 1088 1090 1090 1091
1090 1092 1090 1094 1092 1098 1094 1095 1094 1096 1094 1097 1098 1099
1098 1100 1100 1101 1100 1104 1100 1102 1102 1117 1104 1105 1104 1106
1104 1107 1107 1108 1107 1109 1107 1113 1109 1110 1109 1111 1109 1112
1113 1114 1113 1115 1113 1116 1117 1118 1117 1119 1119 1120 1119 1123
1119 1121 1121 1139 1123 1124 1123 1125 1123 1126 1126 1127 1126 1128
1126 1129 1129 1130 1129 1131 1129 1132 1132 1133 1132 1134 1132 1135
1135 1137 1135 1138 1135 1136 1139 1140 1139 1141 1141 1142 1141 1145
1141 1143 1143 1159 1145 1146 1145 1147 1145 1148 1148 1151 1149 1150
1149 1153 1151 1152 1153 1154 1155 1156 1155 1157 1157 1158 1159 1160
1159 1161 1161 1162 1161 1165 1161 1163 1163 1180 1165 1166 1165 1167
1165 1168 1168 1169 1169 1170 1171 1172 1171 1175 1173 1174 1173 1177
1175 1176 1177 1178 1178 1179 1180 1181 1180 1182 1182 1183 1182 1186
1182 1184 1184 1191 1186 1187 1186 1188 1186 1189 1189 1190 1191 1192
1191 1193 1193 1194 1193 1197 1193 1195 1195 1213 1197 1198 1197 1199
1197 1200 1200 1201 1200 1202 1200 1203 1203 1204 1203 1205 1203 1206
1206 1207 1206 1208 1206 1209 1209 1211 1209 1212 1209 1210 1213 1214
1213 1215 1215 1216 1215 1219 1215 1217 1217 1232 1219 1220 1219 1224
1219 1221 1221 1222 1221 1223 1221 1228 1224 1225 1224 1226 1224 1227
1228 1229 1228 1230 1228 1231 1232 1233 1232 1234 1234 1235 1234 1238
1234 1236 1236 1243 1238 1239 1238 1240 1238 1241 1241 1242 1243 1244
1243 1245 1245 1246 1245 1249 1245 1247 1247 1258 1249 1250 1249 1251
1249 1252 1252 1253 1252 1254 1252 1255 1255 1257 1258 1259 1258 1260
1260 1261 1260 1264 1260 1262 1262 1279 1264 1265 1264 1266 1264 1267
1267 1268 1268 1269 1270 1271 1270 1274 1272 1273 1272 1276 1274 1275
1276 1277 1277 1278 1279 1280 1279 1281 1281 1282 1281 1285 1281 1283
1283 1303 1285 1286 1285 1287 1285 1288 1288 1289 1288 1290 1288 1291
1291 1292 1291 1293 1291 1294 1294 1295 1294 1296 1296 1297 1297 1299
1297 1298 1300 1301 1300 1302 1303 1304 1303 1305 1305 1306 1305 1309
1305 1307 1307 1320 1309 1310 1309 1311 1309 1312 1312 1313 1314 1315
1314 1318 1316 1317 1316 1318 1318 1319 1320 1321 1320 1322 1322 1323
1322 1326 1322 1324 1324 1341 1326 1327 1326 1328 1326 1329 1329 1330
1330 1331 1332 1333 1332 1336 1334 1335 1334 1338 1336 1337 1338 1339
1339 1340 1341 1342 1341 1343 1343 1344 1343 1347 1343 1345 1345 1352
1347 1348 1347 1349 1347 1350 1350 1351 1352 1353 1352 1354 1354 1355
1354 1358 1354 1356 1356 1373 1358 1359 1358 1360 1358 1361 1361 1362
1362 1363 1364 1365 1364 1368 1366 1367 1366 1370 1368 1369 1370 1371
1371 1372 1373 1374 1373 1375 1375 1376 1375 1379 1375 1377 1377 1384
1379 1380 1379 1381 1379 1382 1382 1383 1384 1385 1384 1386 1386 1387
1386 1390 1386 1388 1388 1403 1390 1391 1390 1392 1390 1393 1393 1394
1393 1395 1393 1399 1395 1396 1395 1397 1395 1398 1399 1400 1399 1401
1399 1402 1403 1404 1403 1405 1405 1406 1405 1409 1405 1407 1407 1424
1409 1410 1409 1411 1409 1412 1412 1413 1413 1414 1415 1416 1415 1419
1417 1418 1417 1421 1419 1420 1421 1422 1422 1423 1424 1425 1424 1426
1426 1427 1426 1428 1426 1429 1429 1431 1431 1432 1431 1433 1433 1434
1433 1437 1433 1435 1435 1445 1437 1438 1437 1441 1437 1439 1439 1440
1441 1442 1441 1443 1441 1444 1445 1446 1445 1447 1447 1448 1447 1451
1447 1449 1449 1459 1451 1452 1451 1455 1451 1453 1453 1454 1455 1456
1455 1457 1455 1458 1459 1460 1459 1461 1461 1462 1461 1465 1461 1463
1463 1478 1465 1466 1465 1467 1465 1468 1468 1469 1468 1470 1468 1474
1470 1471 1470 1472 1470 1473 1474 1475 1474 1476 1474 1477 1478 1479
1478 1480 1480 1481 1480 1484 1480 1482 1482 1493 1484 1485 1484 1486
1484 1487 1487 1488 1487 1489 1487 1490 1490 1492 1493 1494 1493 1495
1495 1496 1495 1499 1495 1497 1497 1510 1499 1500 1499 1501 1499 1502
1502 1503 1502 1504 1502 1505 1505 1506 1506 1508 1506 1507 1510 1511
1510 1512 1512 1513 1512 1516 1512 1514 1514 1527 1516 1517 1516 1518
1516 1519 1519 1520 1519 1521 1519 1522 1522 1524 1524 1526 1524 1525
1527 1528 1527 1529 1529 1530 1529 1533 1529 1531 1531 1548 1533 1534
1533 1535 1533 1536 1536 1537 1537 1538 1539 1540 1539 1543 1541 1542
1541 1545 1543 1544 1545 1546 1546 1547 1548 1549 1548 1550 1550 1551
1550 1554 1550 1552 1552 1562 1554 1555 1554 1556 1554 1557 1557 1559
1559 1561 1559 1560 1562 1563 1562 1564 1564 1565 1564 1568 1564 1566
1566 1584 1568 1569 1568 1570 1568 1571 1571 1572 1571 1573 1571 1574
1574 1575 1574 1576 1574 1577 1577 1578 1577 1579 1577 1580 1580 1582
1580 1583 1580 1581 1584 1595 1584 1585 1585 1586 1585 1589 1585 1587
1587 1598 1589 1590 1589 1591 1589 1592 1592 1593 1592 1594 1592 1595
1595 1596 1595 1597 1598 1599 1598 1600 1600 1601 1600 1604 1600 1602
1602 1617 1604 1605 1604 1606 1604 1607 1607 1608 1607 1609 1607 1613
1609 1610 1609 1611 1609 1612 1613 1614 1613 1615 1613 1616 1617 1618
1617 1619 1619 1620 1619 1623 1619 1621 1621 1628 1623 1624 1623 1625
1623 1626 1626 1627 1628 1629 1628 1630 1630 1631 1630 1634 1630 1632
1632 1640 1634 1635 1634 1636 1634 1637 1637 1639 1640 1641 1640 1642
1642 1643 1642 1646 1642 1644 1644 1659 1646 1647 1646 1648 1646 1649
1649 1650 1649 1651 1649 1655 1651 1652 1651 1653 1651 1654 1655 1656
1655 1657 1655 1658 1659 1660 1659 1661 1661 1662 1661 1665 1661 1663
1663 1678 1665 1666 1665 1667 1665 1668 1668 1669 1668 1670 1668 1674
1670 1671 1670 1672 1670 1673 1674 1675 1674 1676 1674 1677 1678 1679
1678 1680 1680 1681 1680 1684 1680 1682 1682 1697 1684 1685 1684 1689
1684 1686 1686 1687 1686 1688 1686 1693 1689 1690 1689 1691 1689 1692
1693 1694 1693 1695 1693 1696 1697 1698 1697 1699 1699 1700 1699 1703
1699 1701 1701 1721 1703 1704 1703 1705 1703 1706 1706 1707 1706 1708
1706 1709 1709 1710 1709 1711 1709 1712 1712 1713 1712 1714 1714 1715
1715 1717 1715 1716 1718 1719 1718 1720 1721 1722 1721 1723 1723 1724
1723 1725 1723 1727 1725 1731 1727 1728 1727 1729 1727 1730 1731 1732
1731 1733 1733 1734 1733 1737 1733 1735 1735 1750 1737 1738 1737 1742
1737 1739 1739 1740 1739 1741 1739 1746 1742 1743 1742 1744 1742 1745
1746 1747 1746 1748 1746 1749 1750 1751 1750 1752 1752 1753 1752 1756
1752 1754 1754 1764 1756 1757 1756 1758 1756 1759 1759 1761 1761 1763
1761 1762 1764 1765 1764 1766 1766 1767 1766 1768 1766 1770 1768 1774
1770 1771 1770 1772 1770 1773 1774 1775 1774 1776 1776 1777 1776 1780
1776 1778 1778 1791 1780 1781 1780 1782 1780 1783 1783 1784 1783 1785
1783 1786 1786 1788 1788 1790 1788 1789 1791 1792 1791 1793 1793 1794
1793 1797 1793 1795 1795 1813 1797 1798 1797 1799 1797 1800 1800 1801
1800 1802 1800 1803 1803 1804 1803 1805 1803 1806 1806 1807 1806 1808
1806 1809 1809 1811 1809 1812 1809 1810 1813 1824 1813 1814 1814 1815
1814 1818 1814 1816 1816 1827 1818 1819 1818 1820 1818 1821 1821 1822
1821 1823 1821 1824 1824 1825 1824 1826 1827 1828 1827 1829 1829 1830
1829 1833 1829 1831 1831 1846 1833 1834 1833 1835 1833 1836 1836 1837
1836 1838 1836 1842 1838 1839 1838 1840 1838 1841 1842 1843 1842 1844
1842 1845 1846 1847 1846 1848 1848 1849 1848 1852 1848 1850 1850 1857
1852 1853 1852 1854 1852 1855 1855 1856 1857 1868 1857 1858 1858 1859
1858 1862 1858 1860 1860 1871 1862 1863 1862 1864 1862 1865 1865 1866
1865 1867 1865 1868 1868 1869 1868 1870 1871 1872 1871 1873 1873 1874
1873 1877 1873 1875 1875 1886 1877 1878 1877 1879 1877 1880 1880 1881
1880 1882 1880 1883 1883 1885 1886 1887 1886 1888 1888 1889 1888 1892
1888 1890 1890 1901 1892 1893 1892 1894 1892 1895 1895 1896 1895 1897
1895 1898 1898 1900 1901 1902 1901 1903 1903 1904 1903 1907 1903 1905
1905 1923 1907 1908 1907 1909 1907 1910 1910 1911 1910 1912 1910 1913
1913 1914 1913 1915 1913 1916 1916 1917 1916 1918 1916 1919 1919 1921
1919 1922 1919 1920 1923 1924 1923 1925 1925 1926 1925 1929 1925 1927
1927 1940 1929 1930 1929 1931 1929 1932 1932 1933 1932 1934 1932 1935
1935 1937 1937 1939 1937 1938 1940 1941 1940 1942 1942 1943 1942 1946
1942 1944 1944 1964 1946 1947 1946 1948 1946 1949 1949 1950 1949 1951
1949 1952 1952 1953 1952 1954 1952 1955 1955 1956 1955 1957 1957 1958
1958 1960 1958 1959 1961 1962 1961 1963 1964 1965 1964 1966 1966 1967
1966 1970 1966 1968 1968 1981 1970 1971 1970 1972 1970 1973 1973 1974
1975 1976 1975 1979 1977 1978 1977 1979 1979 1980 1981 1982 1981 1983
1983 1984 1983 1987 1983 1985 1985 2000 1987 1988 1987 1989 1987 1990
1990 1991 1990 1992 1990 1996 1992 1993 1992 1994 1992 1995 1996 1997
1996 1998 1996 1999 2000 2001 2000 2002 2002 2003 2002 2006 2002 2004
2004 2012 2006 2007 2006 2008 2006 2009 2009 2011 2012 2013 2012 2014
2014 2015 2014 2018 2014 2016 2016 2034 2018 2019 2018 2020 2018 2021
2021 2022 2021 2023 2021 2024 2024 2025 2024 2026 2024 2027 2027 2028
2027 2029 2027 2030 2030 2032 2030 2033 2030 2031 2034 2035 2034 2036
2036 2037 2036 2040 2036 2038 2038 2056 2040 2041 2040 2042 2040 2043
2043 2044 2043 2045 2043 2046 2046 2047 2046 2048 2046 2049 2049 2050
2049 2051 2049 2052 2052 2054 2052 2055 2052 2053 2056 2057 2056 2058
2058 2059 2058 2062 2058 2060 2060 2073 2062 2063 2062 2064 2062 2065
2065 2066 2065 2067 2065 2068 2068 2069 2069 2071 2069 2070 2073 2074
2073 2075 2075 2076 2075 2079 2075 2077 2077 2097 2079 2080 2079 2081
2079 2082 2082 2083 2082 2084 2082 2085 2085 2086 2085 2087 2085 2088
2088 2089 2088 2090 2090 2091 2091 2093 2091 2092 2094 2095 2094 2096
2097 2098 2097 2099 2099 2100 2099 2103 2099 2101 2101 2117 2103 2104
2103 2105 2103 2106 2106 2109 2107 2108 2107 2111 2109 2110 2111 2112
2113 2114 2113 2115 2115 2116 2117 2118 2117 2119 2119 2120 2119 2123
2119 2121 2121 2134 2123 2124 2123 2125 2123 2126 2126 2127 2128 2129
2128 2132 2130 2131 2130 2132 2132 2133 2134 2135 2134 2136 2136 2137
2136 2140 2136 2138 2138 2148 2140 2141 2140 2142 2140 2143 2143 2145
2145 2147 2145 2146 2148 2149 2148 2150 2150 2151 2150 2154 2150 2152
2152 2167 2154 2155 2154 2159 2154 2156 2156 2157 2156 2158 2156 2163
2159 2160 2159 2161 2159 2162 2163 2164 2163 2165 2163 2166 2167 2168
2167 2169 2169 2170 2169 2173 2169 2171 2171 2191 2173 2174 2173 2175
2173 2176 2176 2177 2176 2178 2176 2179 2179 2180 2179 2181 2179 2182
2182 2183 2182 2184 2184 2185 2185 2187 2185 2186 2188 2189 2188 2190
2191 2192 2191 2193 2193 2194 2193 2195 2193 2196 2196 2198 2198 2199
2198 2200 2200 2201 2200 2204 2200 2202 2202 2222 2204 2205 2204 2206
2204 2207 2207 2208 2207 2209 2207 2210 2210 2211 2210 2212 2210 2213
2213 2214 2213 2215 2215 2216 2216 2218 2216 2217 2219 2220 2219 2221
2222 2223 2222 2224 2224 2225 2224 2228 2224 2226 2226 2246 2228 2229
2228 2230 2228 2231 2231 2234 2232 2233 2232 2235 2234 2237 2235 2236
2235 2237 2238 2239 2238 2242 2240 2241 2240 2244 2242 2243 2244 2245
2246 2247 2246 2248 2248 2249 2248 2252 2248 2250 2250 2260 2252 2253
2252 2256 2252 2254 2254 2255 2256 2257 2256 2258 2256 2259 2260 2261
2260 2262 2262 2263 2262 2264 2262 2265 2265 2267 2267 2268 2267 2269
2269 2270 2269 2273 2269 2271 2271 2291 2273 2274 2273 2275 2273 2276
2276 2277 2276 2278 2276 2279 2279 2280 2279 2281 2279 2282 2282 2283
2282 2284 2284 2285 2285 2287 2285 2286 2288 2289 2288 2290 2291 2292
2291 2293 2293 2294 2293 2295 2293 2297 2295 2301 2297 2298 2297 2299
2297 2300 2301 2302 2301 2303 2303 2304 2303 2307 2303 2305 2305 2318
2307 2308 2307 2309 2307 2310 2310 2311 2310 2312 2310 2313 2313 2314
2314 2315 2314 2316 2314 2317 2318 2319 2318 2320 2320 2321 2320 2324
2320 2322 2322 2329 2324 2325 2324 2326 2324 2327 2327 2328 2329 2330
2329 2331 2331 2332 2331 2333 2331 2335 2333 2339 2335 2336 2335 2337
2335 2338 2339 2340 2339 2341 2341 2342 2341 2346 2341 2343 2343 2344
2346 2347 2346 2348 2346 2349 2349 2350 2353 2354 2353 2355 2353 2366
2353 2356 2356 2357 2356 2360 2356 2358 2358 2369 2360 2361 2360 2362
2360 2363 2363 2364 2363 2365 2363 2366 2366 2367 2366 2368 2369 2370
2369 2371 2371 2372 2371 2375 2371 2373 2373 2380 2375 2376 2375 2377
2375 2378 2378 2379 2380 2381 2380 2382 2382 2383 2382 2386 2382 2384
2384 2397 2386 2387 2386 2388 2386 2389 2389 2390 2389 2391 2389 2392
2392 2394 2394 2396 2394 2395 2397 2398 2397 2399 2399 2400 2399 2403
2399 2401 2401 2419 2403 2404 2403 2405 2403 2406 2406 2407 2406 2408
2406 2409 2409 2410 2409 2411 2409 2412 2412 2413 2412 2414 2412 2415
2415 2417 2415 2418 2415 2416 2419 2420 2419 2421 2421 2422 2421 2425
2421 2423 2423 2433 2425 2426 2425 2429 2425 2427 2427 2428 2429 2430
2429 2431 2429 2432 2433 2434 2433 2435 2435 2436 2435 2439 2435 2437
2437 2454 2439 2440 2439 2441 2439 2442 2442 2443 2443 2444 2445 2446
2445 2449 2447 2448 2447 2451 2449 2450 2451 2452 2452 2453 2454 2455
2454 2456 2456 2457 2456 2460 2456 2458 2458 2471 2460 2461 2460 2462
2460 2463 2463 2464 2463 2465 2463 2466 2466 2468 2468 2470 2468 2469
2471 2472 2471 2473 2473 2474 2473 2475 2473 2476 2476 2478 2478 2479
2478 2480 2480 2481 2480 2484 2480 2482 2482 2489 2484 2485 2484 2486
2484 2487 2487 2488 2489 2490 2489 2491 2491 2492 2491 2495 2491 2493
2493 2510 2495 2496 2495 2497 2495 2498 2498 2499 2499 2500 2501 2502
2501 2505 2503 2504 2503 2507 2505 2506 2507 2508 2508 2509 2510 2511
2510 2512 2512 2513 2512 2514 2512 2515 2515 2517 2517 2518 2517 2519
2519 2520 2519 2523 2519 2521 2521 2537 2523 2524 2523 2525 2523 2526
2526 2529 2527 2528 2527 2531 2529 2530 2531 2532 2533 2534 2533 2535
2535 2536 2537 2538 2537 2539 2539 2540 2539 2543 2539 2541 2541 2560
2543 2544 2543 2545 2543 2546 2546 2547 2546 2548 2546 2549 2549 2550
2549 2551 2549 2552 2552 2553 2552 2554 2554 2557 2555 2556 2557 2559
2557 2558 2560 2561 2560 2562 2562 2563 2562 2566 2562 2564 2564 2579
2566 2567 2566 2568 2566 2569 2569 2570 2569 2571 2569 2575 2571 2572
2571 2573 2571 2574 2575 2576 2575 2577 2575 2578 2579 2580 2579 2581
2581 2582 2581 2583 2581 2584 2584 2586 2586 2587 2586 2588 2588 2589
2588 2592 2588 2590 2590 2606 2592 2593 2592 2594 2592 2595 2595 2598
2596 2597 2596 2600 2598 2599 2600 2601 2602 2603 2602 2604 2604 2605
2606 2607 2606 2608 2608 2609 2608 2612 2608 2610 2610 2625 2612 2613
2612 2614 2612 2615 2615 2616 2615 2617 2615 2621 2617 2618 2617 2619
2617 2620 2621 2622 2621 2623 2621 2624 2625 2626 2625 2627 2627 2628
2627 2631 2627 2629 2629 2642 2631 2632 2631 2633 2631 2634 2634 2635
2636 2637 2636 2640 2638 2639 2638 2640 2640 2641 2642 2643 2642 2644
2644 2645 2644 2648 2644 2646 2646 2653 2648 2649 2648 2650 2648 2651
2651 2652 2653 2654 2653 2655 2655 2656 2655 2657 2655 2658 2658 2660
2660 2661 2660 2662 2662 2663 2662 2666 2662 2664 2664 2674 2666 2667
2666 2670 2666 2668 2668 2669 2670 2671 2670 2672 2670 2673 2674 2675
2674 2676 2676 2677 2676 2680 2676 2678 2678 2684 2680 2681 2680 2682
2680 2683 2684 2685 2684 2686 2686 2687 2686 2690 2686 2688 2688 2706
2690 2691 2690 2692 2690 2693 2693 2694 2693 2695 2693 2696 2696 2697
2696 2698 2696 2699 2699 2700 2699 2701 2699 2702 2702 2704 2702 2705
2702 2703 2706 2707 2706 2708 2708 2709 2708 2712 2708 2710 2710 2717
2712 2713 2712 2714 2712 2715 2715 2716 2717 2718 2717 2719 2719 2720
2719 2723 2719 2721 2721 2733 2723 2724 2723 2725 2723 2729 2725 2726
2725 2727 2725 2728 2729 2730 2729 2731 2729 2732 2733 2734 2733 2735
2735 2736 2735 2739 2735 2737 2737 2747 2739 2740 2739 2743 2739 2741
2741 2742 2743 2744 2743 2745 2743 2746 2747 2748 2747 2749 2749 2750
2749 2751 2749 2753 2751 2758 2753 2754 2753 2755 2753 2756 2756 2757
2758 2759 2758 2760 2760 2761 2760 2764 2760 2762 2762 2772 2764 2765
2764 2768 2764 2766 2766 2767 2768 2769 2768 2770 2768 2771 2772 2773
2772 2774 2774 2775 2774 2778 2774 2776 2776 2793 2778 2779 2778 2780
2778 2781 2781 2782 2782 2783 2784 2785 2784 2788 2786 2787 2786 2790
2788 2789 2790 2791 2791 2792 2793 2794 2793 2795 2795 2796 2795 2799
2795 2797 2797 2804 2799 2800 2799 2801 2799 2802 2802 2803 2804 2815
2804 2805 2805 2806 2805 2809 2805 2807 2807 2818 2809 2810 2809 2811
2809 2812 2812 2813 2812 2814 2812 2815 2815 2816 2815 2817 2818 2819
2818 2820 2820 2821 2820 2824 2820 2822 2822 2828 2824 2825 2824 2826
2824 2827 2828 2829 2828 2830 2830 2831 2830 2834 2830 2832 2832 2847
2834 2835 2834 2836 2834 2837 2837 2838 2837 2839 2837 2843 2839 2840
2839 2841 2839 2842 2843 2844 2843 2845 2843 2846 2847 2848 2847 2849
2849 2850 2849 2853 2849 2851 2851 2861 2853 2854 2853 2855 2853 2856
2856 2858 2858 2860 2858 2859 2861 2862 2861 2863 2863 2864 2863 2867
2863 2865 2865 2883 2867 2868 2867 2869 2867 2870 2870 2871 2870 2872
2870 2873 2873 2874 2873 2875 2873 2876 2876 2877 2876 2878 2876 2879
2879 2881 2879 2882 2879 2880 2883 2884 2883 2885 2885 2886 2885 2889
2885 2887 2887 2900 2889 2890 2889 2891 2889 2892 2892 2893 2892 2894
2892 2895 2895 2896 2896 2897 2896 2898 2896 2899 2900 2901 2900 2902
2902 2903 2902 2906 2902 2904 2904 2920 2906 2907 2906 2908 2906 2909
2909 2912 2910 2911 2910 2914 2912 2913 2914 2915 2916 2917 2916 2918
2918 2919 2920 2921 2920 2922 2922 2923 2922 2924 2922 2926 2924 2931
2926 2927 2926 2928 2926 2929 2929 2930 2931 2932 2931 2933 2933 2934
2933 2937 2933 2935 2935 2948 2937 2938 2937 2939 2937 2940 2940 2941
2940 2942 2940 2943 2943 2945 2945 2947 2945 2946 2948 2949 2948 2950
2950 2951 2950 2954 2950 2952 2952 2967 2954 2955 2954 2956 2954 2957
2957 2958 2957 2959 2957 2963 2959 2960 2959 2961 2959 2962 2963 2964
2963 2965 2963 2966 2967 2968 2967 2969 2969 2970 2969 2973 2969 2971
2971 2977 2973 2974 2973 2975 2973 2976 2977 2978 2977 2979 2979 2980
2979 2983 2979 2981 2981 2999 2983 2984 2983 2985 2983 2986 2986 2987
2986 2988 2986 2989 2989 2990 2989 2991 2989 2992 2992 2993 2992 2994
2992 2995 2995 2997 2995 2998 2995 2996 2999 3000 2999 3001 3001 3002
3001 3005 3001 3003 3003 3013 3005 3006 3005 3009 3005 3007 3007 3008
3009 3010 3009 3011 3009 3012 3013 3014 3013 3015 3015 3016 3015 3017
3015 3019 3017 3024 3019 3020 3019 3021 3019 3022 3022 3023 3024 3035
3024 3025 3025 3026 3025 3029 3025 3027 3027 3038 3029 3030 3029 3031
3029 3032 3032 3033 3032 3034 3032 3035 3035 3036 3035 3037 3038 3039
3038 3040 3040 3041 3040 3044 3040 3042 3042 3054 3044 3045 3044 3046
3044 3050 3046 3047 3046 3048 3046 3049 3050 3051 3050 3052 3050 3053
3054 3055 3054 3056 3056 3057 3056 3060 3056 3058 3058 3071 3060 3061
3060 3062 3060 3063 3063 3064 3063 3065 3063 3066 3066 3068 3068 3070
3068 3069 3071 3072 3071 3073 3073 3074 3073 3077 3073 3075 3075 3090
3077 3078 3077 3079 3077 3080 3080 3081 3080 3082 3080 3086 3082 3083
3082 3084 3082 3085 3086 3087 3086 3088 3086 3089 3090 3091 3090 3092
3092 3093 3092 3096 3092 3094 3094 3114 3096 3097 3096 3098 3096 3099
3099 3102 3100 3101 3100 3103 3102 3105 3103 3104 3103 3105 3106 3107
3106 3110 3108 3109 3108 3112 3110 3111 3112 3113 3114 3115 3114 3116
3116 3117 3116 3120 3116 3118 3118 3130 3120 3121 3120 3122 3120 3126
3122 3123 3122 3124 3122 3125 3126 3127 3126 3128 3126 3129 3130 3131
3130 3132 3132 3133 3132 3136 3132 3134 3134 3142 3136 3137 3136 3138
3136 3139 3139 3141 3142 3143 3142 3144 3144 3145 3144 3148 3144 3146
3146 3153 3148 3149 3148 3150 3148 3151 3151 3152 3153 3154 3153 3155
3155 3156 3155 3159 3155 3157 3157 3167 3159 3160 3159 3163 3159 3161
3161 3162 3163 3164 3163 3165 3163 3166 3167 3178 3167 3168 3168 3169
3168 3172 3168 3170 3170 3181 3172 3173 3172 3174 3172 3175 3175 3176
3175 3177 3175 3178 3178 3179 3178 3180 3181 3192 3181 3182 3182 3183
3182 3186 3182 3184 3184 3195 3186 3187 3186 3188 3186 3189 3189 3190
3189 3191 3189 3192 3192 3193 3192 3194 3195 3206 3195 3196 3196 3197
3196 3200 3196 3198 3198 3209 3200 3201 3200 3202 3200 3203 3203 3204
3203 3205 3203 3206 3206 3207 3206 3208 3209 3210 3209 3211 3211 3212
3211 3213 3211 3214 3214 3216 3216 3217 3216 3218 3218 3219 3218 3222
3218 3220 3220 3230 3222 3223 3222 3226 3222 3224 3224 3225 3226 3227
3226 3228 3226 3229 3230 3231 3230 3232 3232 3233 3232 3236 3232 3234
3234 3254 3236 3237 3236 3238 3236 3239 3239 3240 3239 3241 3239 3242
3242 3243 3242 3244 3242 3245 3245 3246 3245 3247 3247 3248 3248 3250
3248 3249 3251 3252 3251 3253 3254 3255 3254 3256 3256 3257 3256 3260
3256 3258 3258 3270 3260 3261 3260 3262 3260 3266 3262 3263 3262 3264
3262 3265 3266 3267 3266 3268 3266 3269 3270 3271 3270 3272 3272 3273
3272 3276 3272 3274 3274 3294 3276 3277 3276 3278 3276 3279 3279 3280
3279 3281 3279 3282 3282 3283 3282 3284 3282 3285 3285 3286 3285 3287
3287 3288 3288 3290 3288 3289 3291 3292 3291 3293 3294 3295 3294 3296
3296 3297 3296 3300 3296 3298 3298 3304 3300 3301 3300 3302 3300 3303
3304 3305 3304 3306 3306 3307 3306 3310 3306 3308 3308 3321 3310 3311
3310 3312 3310 3313 3313 3314 3313 3315 3313 3316 3316 3317 3317 3318
3317 3319 3317 3320 3321 3322 3321 3323 3323 3324 3323 3327 3323 3325
3325 3331 3327 3328 3327 3329 3327 3330 3331 3332 3331 3333 3333 3334
3333 3337 3333 3335 3335 3350 3337 3338 3337 3342 3337 3339 3339 3340
3339 3341 3339 3346 3342 3343 3342 3344 3342 3345 3346 3347 3346 3348
3346 3349 3350 3351 3350 3352 3352 3353 3352 3356 3352 3354 3354 3371
3356 3357 3356 3358 3356 3359 3359 3360 3360 3361 3362 3363 3362 3366
3364 3365 3364 3368 3366 3367 3368 3369 3369 3370 3371 3372 3371 3373
3373 3374 3373 3377 3373 3375 3375 3393 3377 3378 3377 3379 3377 3380
3380 3381 3380 3382 3380 3383 3383 3384 3383 3385 3383 3386 3386 3387
3386 3388 3386 3389 3389 3391 3389 3392 3389 3390 3393 3394 3393 3395
3395 3396 3395 3399 3395 3397 3397 3410 3399 3400 3399 3401 3399 3402
3402 3403 3402 3404 3402 3405 3405 3406 3406 3408 3406 3407 3410 3411
3410 3412 3412 3413 3412 3416 3412 3414 3414 3421 3416 3417 3416 3418
3416 3419 3419 3420 3421 3422 3421 3423 3423 3424 3423 3427 3423 3425
3425 3438 3427 3428 3427 3429 3427 3430 3430 3431 3430 3432 3430 3433
3433 3435 3435 3437 3435 3436 3438 3439 3438 3440 3440 3441 3440 3444
3440 3442 3442 3455 3444 3445 3444 3446 3444 3447 3447 3448 3449 3450
3449 3453 3451 3452 3451 3453 3453 3454 3455 3456 3455 3457 3457 3458
3457 3461 3457 3459 3459 3472 3461 3462 3461 3463 3461 3464 3464 3465
3464 3466 3464 3467 3467 3468 3468 3469 3468 3470 3468 3471 3472 3473
3472 3474 3474 3475 3474 3478 3474 3476 3476 3486 3478 3479 3478 3482
3478 3480 3480 3481 3482 3483 3482 3484 3482 3485 3486 3487 3486 3488
3488 3489 3488 3492 3488 3490 3490 3501 3492 3493 3492 3494 3492 3495
3495 3496 3495 3497 3495 3498 3498 3500 3501 3502 3501 3503 3503 3504
3503 3507 3503 3505 3505 3517 3507 3508 3507 3509 3507 3513 3509 3510
3509 3511 3509 3512 3513 3514 3513 3515 3513 3516 3517 3518 3517 3519
3519 3520 3519 3523 3519 3521 3521 3533 3523 3524 3523 3525 3523 3529
3525 3526 3525 3527 3525 3528 3529 3530 3529 3531 3529 3532 3533 3534
3533 3535 3535 3536 3535 3539 3535 3537 3537 3557 3539 3540 3539 3541
3539 3542 3542 3543 3542 3544 3542 3545 3545 3546 3545 3547 3545 3548
3548 3549 3548 3550 3550 3551 3551 3553 3551 3552 3554 3555 3554 3556
3557 3558 3557 3559 3559 3560 3559 3563 3559 3561 3561 3581 3563 3564
3563 3565 3563 3566 3566 3567 3566 3568 3566 3569 3569 3570 3569 3571
3569 3572 3572 3573 3572 3574 3574 3575 3575 3577 3575 3576 3578 3579
3578 3580 3581 3582 3581 3583 3583 3584 3583 3585 3583 3587 3585 3591
3587 3588 3587 3589 3587 3590 3591 3602 3591 3592 3592 3593 3592 3596
3592 3594 3594 3605 3596 3597 3596 3598 3596 3599 3599 3600 3599 3601
3599 3602 3602 3603 3602 3604 3605 3606 3605 3607 3607 3608 3607 3611
3607 3609 3609 3622 3611 3612 3611 3613 3611 3614 3614 3617 3615 3616
3615 3618 3618 3619 3618 3620 3620 3621 3622 3623 3622 3624 3624 3625
3624 3628 3624 3626 3626 3638 3628 3629 3628 3630 3628 3631 3631 3632
3633 3634 3633 3637 3635 3636 3635 3637 3638 3639 3638 3640 3640 3641
3640 3644 3640 3642 3642 3653 3644 3645 3644 3646 3644 3647 3647 3648
3647 3649 3647 3650 3650 3652 3653 3654 3653 3655 3655 3656 3655 3657
3655 3658 3659 3660 3660 3661 3660 3662 3660 3663 3663 3665 3665 3666
3665 3667 3667 3668 3667 3671 3667 3669 3669 3684 3671 3672 3671 3673
3671 3674 3674 3675 3674 3676 3674 3680 3676 3677 3676 3678 3676 3679
3680 3681 3680 3682 3680 3683 3684 3685 3684 3686 3686 3687 3686 3690
3686 3688 3688 3694 3690 3691 3690 3692 3690 3693 3694 3705 3694 3695
3695 3696 3695 3699 3695 3697 3697 3708 3699 3700 3699 3701 3699 3702
3702 3703 3702 3704 3702 3705 3705 3706 3705 3707 3708 3719 3708 3709
3709 3710 3709 3713 3709 3711 3711 3722 3713 3714 3713 3715 3713 3716
3716 3717 3716 3718 3716 3719 3719 3720 3719 3721 3722 3723 3722 3724
3724 3725 3724 3728 3724 3726 3726 3739 3728 3729 3728 3730 3728 3731
3731 3732 3731 3733 3731 3734 3734 3736 3736 3738 3736 3737 3739 3740
3739 3741 3741 3742 3741 3745 3741 3743 3743 3756 3745 3746 3745 3747
3745 3748 3748 3751 3749 3750 3749 3752 3752 3753 3752 3754 3754 3755
3756 3757 3756 3758 3758 3759 3758 3762 3758 3760 3760 3775 3762 3763
3762 3764 3762 3765 3765 3766 3765 3767 3765 3771 3767 3768 3767 3769
3767 3770 3771 3772 3771 3773 3771 3774 3775 3776 3775 3777 3777 3778
3777 3781 3777 3779 3779 3794 3781 3782 3781 3786 3781 3783 3783 3784
3783 3785 3783 3790 3786 3787 3786 3788 3786 3789 3790 3791 3790 3792
3790 3793 3794 3795 3794 3796 3796 3797 3796 3800 3796 3798 3798 3818
3800 3801 3800 3802 3800 3803 3803 3804 3803 3805 3803 3806 3806 3807
3806 3808 3806 3809 3809 3810 3809 3811 3811 3812 3812 3814 3812 3813
3815 3816 3815 3817 3818 3819 3818 3820 3820 3821 3820 3824 3820 3822
3822 3834 3824 3825 3824 3826 3824 3830 3826 3827 3826 3828 3826 3829
3830 3831 3830 3832 3830 3833 3834 3835 3834 3836 3836 3837 3836 3840
3836 3838 3838 3849 3840 3841 3840 3842 3840 3843 3843 3844 3843 3845
3843 3846 3846 3848 3849 3850 3849 3851 3851 3852 3851 3853 3851 3854
3855 3856 3856 3857 3856 3858 3856 3859 3859 3861 3861 3862 3861 3863
3863 3864 3863 3867 3863 3865 3865 3885 3867 3868 3867 3869 3867 3870
3870 3871 3870 3872 3870 3873 3873 3874 3873 3875 3873 3876 3876 3877
3876 3878 3878 3879 3879 3881 3879 3880 3882 3883 3882 3884 3885 3886
3885 3887 3887 3888 3887 3891 3887 3889 3889 3901 3891 3892 3891 3893
3891 3897 3893 3894 3893 3895 3893 3896 3897 3898 3897 3899 3897 3900
3901 3902 3901 3903 3903 3904 3903 3907 3903 3905 3905 3916 3907 3908
3907 3909 3907 3910 3910 3911 3910 3912 3910 3913 3913 3915 3916 3917
3916 3918 3918 3919 3918 3922 3918 3920 3920 3937 3922 3923 3922 3924
3922 3925 3925 3926 3926 3927 3928 3929 3928 3932 3930 3931 3930 3934
3932 3933 3934 3935 3935 3936 3937 3938 3937 3939 3939 3940 3939 3943
3939 3941 3941 3956 3943 3944 3943 3945 3943 3946 3946 3947 3946 3948
3946 3952 3948 3949 3948 3950 3948 3951 3952 3953 3952 3954 3952 3955
3956 3957 3956 3958 3958 3959 3958 3962 3958 3960 3960 3968 3962 3963
3962 3964 3962 3965 3965 3967 3968 3969 3968 3970 3970 3971 3970 3974
3970 3972 3972 3980 3974 3975 3974 3976 3974 3977 3977 3979 3980 3981
3980 3982 3982 3983 3982 3986 3982 3984 3984 4004 3986 3987 3986 3988
3986 3989 3989 3990 3989 3991 3989 3992 3992 3993 3992 3994 3992 3995
3995 3996 3995 3997 3997 3998 3998 4000 3998 3999 4001 4002 4001 4003
4004 4005 4004 4006 4006 4007 4006 4010 4006 4008 4008 4018 4010 4011
4010 4012 4010 4013 4013 4015 4015 4017 4015 4016 4018 4019 4018 4020
4020 4021 4020 4024 4020 4022 4022 4032 4024 4025 4024 4028 4024 4026
4026 4027 4028 4029 4028 4030 4028 4031 4032 4033 4032 4034 4034 4035
4034 4038 4034 4036 4036 4052 4038 4039 4038 4040 4038 4041 4041 4044
4042 4043 4042 4046 4044 4045 4046 4047 4048 4049 4048 4050 4050 4051
4052 4053 4052 4054 4054 4055 4054 4058 4054 4056 4056 4076 4058 4059
4058 4060 4058 4061 4061 4062 4061 4063 4061 4064 4064 4065 4064 4066
4064 4067 4067 4068 4067 4069 4069 4070 4070 4072 4070 4071 4073 4074
4073 4075 4076 4077 4076 4078 4078 4079 4078 4082 4078 4080 4080 4093
4082 4083 4082 4084 4082 4085 4085 4086 4086 4087 4086 4090 4088 4089
4088 4092 4090 4091 4093 4094 4093 4095 4095 4096 4095 4099 4095 4097
4097 4104 4099 4100 4099 4101 4099 4102 4102 4103 4104 4105 4104 4106
4106 4107 4106 4110 4106 4108 4108 4120 4110 4111 4110 4112 4110 4116
4112 4113 4112 4114 4112 4115 4116 4117 4116 4118 4116 4119 4120 4121
4120 4122 4122 4123 4122 4126 4122 4124 4124 4136 4126 4127 4126 4128
4126 4132 4128 4129 4128 4130 4128 4131 4132 4133 4132 4134 4132 4135
4136 4137 4136 4138 4138 4139 4138 4142 4138 4140 4140 4152 4142 4143
4142 4144 4142 4148 4144 4145 4144 4146 4144 4147 4148 4149 4148 4150
4148 4151 4152 4163 4152 4153 4153 4154 4153 4157 4153 4155 4155 4166
4157 4158 4157 4159 4157 4160 4160 4161 4160 4162 4160 4163 4163 4164
4163 4165 4166 4167 4166 4168 4168 4169 4168 4172 4168 4170 4170 4187
4172 4173 4172 4174 4172 4175 4175 4176 4176 4177 4178 4179 4178 4182
4180 4181 4180 4184 4182 4183 4184 4185 4185 4186 4187 4188 4187 4189
4189 4190 4189 4193 4189 4191 4191 4202 4193 4194 4193 4195 4193 4196
4196 4197 4196 4198 4196 4199 4199 4201 4202 4213 4202 4203 4203 4204
4203 4207 4203 4205 4205 4216 4207 4208 4207 4209 4207 4210 4210 4211
4210 4212 4210 4213 4213 4214 4213 4215 4216 4227 4216 4217 4217 4218
4217 4221 4217 4219 4219 4230 4221 4222 4221 4223 4221 4224 4224 4225
4224 4226 4224 4227 4227 4228 4227 4229 4230 4231 4230 4232 4232 4235
4232 4233 4232 4234 4236 4237 4237 4238 4237 4239 4237 4240 4240 4242
4242 4243 4242 4244 4244 4245 4244 4248 4244 4246 4246 4254 4248 4249
4248 4250 4248 4251 4251 4253 4254 4255 4254 4256 4256 4257 4256 4258
4256 4260 4258 4265 4260 4261 4260 4262 4260 4263 4263 4264 4265 4266
4265 4267 4267 4268 4267 4271 4267 4269 4269 4279 4271 4272 4271 4275
4271 4273 4273 4274 4275 4276 4275 4277 4275 4278 4279 4280 4279 4281
4281 4282 4281 4285 4281 4283 4283 4293 4285 4286 4285 4289 4285 4287
4287 4288 4289 4290 4289 4291 4289 4292 4293 4294 4293 4295 4295 4296
4295 4299 4295 4297 4297 4312 4299 4300 4299 4304 4299 4301 4301 4302
4301 4303 4301 4308 4304 4305 4304 4306 4304 4307 4308 4309 4308 4310
4308 4311 4312 4313 4312 4314 4314 4315 4314 4318 4314 4316 4316 4329
4318 4319 4318 4320 4318 4321 4321 4324 4322 4323 4322 4325 4325 4326
4325 4327 4327 4328 4329 4330 4329 4331 4331 4332 4331 4335 4331 4333
4333 4350 4335 4336 4335 4337 4335 4338 4338 4339 4339 4340 4341 4342
4341 4345 4343 4344 4343 4347 4345 4346 4347 4348 4348 4349 4350 4351
4350 4352 4352 4353 4352 4356 4352 4354 4354 4364 4356 4357 4356 4358
4356 4359 4359 4361 4361 4363 4361 4362 4364 4365 4364 4366 4366 4367
4366 4370 4366 4368 4368 4385 4370 4371 4370 4372 4370 4373 4373 4374
4374 4375 4376 4377 4376 4380 4378 4379 4378 4382 4380 4381 4382 4383
4383 4384 4385 4386 4385 4387 4387 4388 4387 4391 4387 4389 4389 4402
4391 4392 4391 4393 4391 4394 4394 4395 4394 4396 4394 4397 4397 4398
4398 4399 4398 4400 4398 4401 4402 4403 4402 4404 4404 4405 4404 4406
4404 4408 4406 4412 4408 4409 4408 4410 4408 4411 4412 4413 4412 4414
4414 4415 4414 4418 4414 4416 4416 4426 4418 4419 4418 4420 4418 4421
4421 4423 4423 4425 4423 4424 4426 4427 4426 4428 4428 4429 4428 4432
4428 4430 4430 4437 4432 4433 4432 4434 4432 4435 4435 4436 4437 4438
4437 4439 4439 4440 4439 4443 4439 4441 4441 4448 4443 4444 4443 4445
4443 4446 4446 4447 4448 4449 4448 4450 4450 4451 4450 4452 4450 4454
4452 4458 4454 4455 4454 4456 4454 4457 4458 4459 4458 4460 4460 4461
4460 4464 4460 4462 4462 4475 4464 4465 4464 4466 4464 4467 4467 4468
4467 4469 4467 4470 4470 4471 4471 4472 4471 4473 4471 4474 4475 4476
4475 4477 4477 4478 4477 4479 4477 4480 4480 4482 4482 4483 4482 4484
4484 4485 4484 4486 4484 4487 4487 4489 4489 4490 4489 4491 4491 4492
4491 4495 4491 4493 4493 4506 4495 4496 4495 4497 4495 4498 4498 4499
4498 4500 4498 4501 4501 4502 4502 4503 4502 4504 4502 4505 4506 4507
4506 4508 4508 4509 4508 4512 4508 4510 4510 4520 4512 4513 4512 4514
4512 4515 4515 4517 4517 4519 4517 4518 4520 4521 4520 4522 4522 4523
4522 4526 4522 4524 4524 4544 4526 4527 4526 4528 4526 4529 4529 4530
4529 4531 4529 4532 4532 4533 4532 4534 4532 4535 4535 4536 4535 4537
4537 4538 4538 4540 4538 4539 4541 4542 4541 4543 4544 4545 4544 4546
4546 4547 4546 4550 4546 4548 4548 4568 4550 4551 4550 4552 4550 4553
4553 4554 4553 4555 4553 4556 4556 4557 4556 4558 4556 4559 4559 4560
4559 4561 4561 4562 4562 4564 4562 4563 4565 4566 4565 4567 4568 4579
4568 4569 4569 4570 4569 4573 4569 4571 4571 4582 4573 4574 4573 4575
4573 4576 4576 4577 4576 4578 4576 4579 4579 4580 4579 4581 4582 4583
4582 4584 4584 4585 4584 4588 4584 4586 4586 4601 4588 4589 4588 4593
4588 4590 4590 4591 4590 4592 4590 4597 4593 4594 4593 4595 4593 4596
4597 4598 4597 4599 4597 4600 4601 4602 4601 4603 4603 4604 4603 4607
4603 4605 4605 4620 4607 4608 4607 4609 4607 4610 4610 4611 4610 4612
4610 4616 4612 4613 4612 4614 4612 4615 4616 4617 4616 4618 4616 4619
4620 4621 4620 4622 4622 4623 4622 4626 4622 4624 4624 4634 4626 4627
4626 4630 4626 4628 4628 4629 4630 4631 4630 4632 4630 4633 4634 4635
4634 4636 4636 4637 4636 4640 4636 4638 4638 4653 4640 4641 4640 4645
4640 4642 4642 4643 4642 4644 4642 4649 4645 4646 4645 4647 4645 4648
4649 4650 4649 4651 4649 4652 4653 4654 4653 4655 4655 4656 4655 4659
4655 4657 4657 4672 4659 4660 4659 4664 4659 4661 4661 4662 4661 4663
4661 4668 4664 4665 4664 4666 4664 4667 4668 4669 4668 4670 4668 4671
4672 4673 4672 4674 4674 4675 4674 4678 4674 4676 4676 4686 4678 4679
4678 4682 4678 4680 4680 4681 4682 4683 4682 4684 4682 4685 4686 4687
4686 4688 4688 4689 4688 4692 4688 4690 4690 4705 4692 4693 4692 4694
4692 4695 4695 4696 4695 4697 4695 4701 4697 4698 4697 4699 4697 4700
4701 4702 4701 4703 4701 4704 4705 4706 4705 4707 4707 4708 4707 4711
4707 4709 4709 4720 4711 4712 4711 4713 4711 4714 4714 4715 4714 4716
4714 4717 4717 4719 4720 4721 4720 4722 4722 4723 4722 4726 4722 4724
4724 4732 4726 4727 4726 4728 4726 4729 4729 4731 4732 4733 4732 4734
4734 4737 4734 4735 4734 4736 4738 4739 4739 4740 4739 4741 4739 4742
4742 4744 4744 4745 4744 4746 4746 4747 4746 4750 4746 4748 4748 4758
4750 4751 4750 4752 4750 4753 4753 4755 4755 4757 4755 4756 4758 4759
4758 4760 4760 4761 4760 4764 4760 4762 4762 4777 4764 4765 4764 4766
4764 4767 4767 4768 4767 4769 4767 4773 4769 4770 4769 4771 4769 4772
4773 4774 4773 4775 4773 4776 4777 4778 4777 4779 4779 4780 4779 4783
4779 4781 4781 4796 4783 4784 4783 4785 4783 4786 4786 4787 4786 4788
4786 4792 4788 4789 4788 4790 4788 4791 4792 4793 4792 4794 4792 4795
4796 4797 4796 4798 4798 4799 4798 4800 4798 4801 4801 4803 4803 4804
4803 4805 4805 4806 4805 4809 4805 4807 4807 4827 4809 4810 4809 4811
4809 4812 4812 4813 4812 4814 4812 4815 4815 4816 4815 4817 4815 4818
4818 4819 4818 4820 4820 4821 4821 4823 4821 4822 4824 4825 4824 4826
4827 4828 4827 4829 4829 4830 4829 4833 4829 4831 4831 4841 4833 4834
4833 4835 4833 4836 4836 4838 4838 4840 4838 4839 4841 4842 4841 4843
4843 4844 4843 4847 4843 4845 4845 4852 4847 4848 4847 4849 4847 4850
4850 4851 4852 4853 4852 4854 4854 4855 4854 4858 4854 4856 4856 4872
4858 4859 4858 4860 4858 4861 4861 4864 4862 4863 4862 4866 4864 4865
4866 4867 4868 4869 4868 4870 4870 4871 4872 4873 4872 4874 4874 4875
4874 4878 4874 4876 4876 4887 4878 4879 4878 4880 4878 4881 4881 4882
4881 4883 4881 4884 4884 4886 4887 4888 4887 4889 4889 4890 4889 4893
4889 4891 4891 4903 4893 4894 4893 4895 4893 4899 4895 4896 4895 4897
4895 4898 4899 4900 4899 4901 4899 4902 4903 4904 4903 4905 4905 4906
4905 4909 4905 4907 4907 4927 4909 4910 4909 4911 4909 4912 4912 4913
4912 4914 4912 4915 4915 4916 4915 4917 4915 4918 4918 4919 4918 4920
4920 4921 4921 4923 4921 4922 4924 4925 4924 4926 4927 4928 4927 4929
4929 4930 4929 4933 4929 4931 4931 4943 4933 4934 4933 4935 4933 4939
4935 4936 4935 4937 4935 4938 4939 4940 4939 4941 4939 4942 4943 4944
4943 4945 4945 4946 4945 4947 4945 4949 4947 4953 4949 4950 4949 4951
4949 4952 4953 4954 4953 4955 4955 4956 4955 4959 4955 4957 4957 4963
4959 4960 4959 4961 4959 4962 4963 4964 4963 4965 4965 4966 4965 4967
4965 4969 4967 4974 4969 4970 4969 4971 4969 4972 4972 4973 4974 4985
4974 4975 4975 4976 4975 4979 4975 4977 4977 4988 4979 4980 4979 4981
4979 4982 4982 4983 4982 4984 4982 4985 4985 4986 4985 4987 4988 4989
4988 4990 4990 4991 4990 4992 4990 4993 4993 4995 4995 4996 4995 4997
4997 4998 4997 5001 4997 4999 4999 5019 5001 5002 5001 5003 5001 5004
5004 5005 5004 5006 5004 5007 5007 5008 5007 5009 5007 5010 5010 5011
5010 5012 5012 5013 5013 5015 5013 5014 5016 5017 5016 5018 5019 5020
5019 5021 5021 5022 5021 5025 5021 5023 5023 5031 5025 5026 5025 5027
5025 5028 5028 5030 5031 5032 5031 5033 5033 5034 5033 5037 5033 5035
5035 5055 5037 5038 5037 5039 5037 5040 5040 5041 5040 5042 5040 5043
5043 5044 5043 5045 5043 5046 5046 5047 5046 5048 5048 5049 5049 5051
5049 5050 5052 5053 5052 5054 5055 5056 5055 5057 5057 5058 5057 5061
5057 5059 5059 5079 5061 5062 5061 5063 5061 5064 5064 5065 5064 5066
5064 5067 5067 5068 5067 5069 5067 5070 5070 5071 5070 5072 5072 5073
5073 5075 5073 5074 5076 5077 5076 5078 5079 5080 5079 5081 5081 5082
5081 5085 5081 5083 5083 5093 5085 5086 5085 5089 5085 5087 5087 5088
5089 5090 5089 5091 5089 5092 5093 5094 5093 5095 5095 5096 5095 5099
5095 5097 5097 5108 5099 5100 5099 5101 5099 5102 5102 5103 5102 5104
5102 5105 5105 5107 5108 5109 5108 5110 5110 5111 5110 5114 5110 5112
5112 5123 5114 5115 5114 5116 5114 5117 5117 5118 5117 5119 5117 5120
5120 5122 5123 5124 5123 5125 5125 5126 5125 5129 5125 5127 5127 5138
5129 5130 5129 5131 5129 5132 5132 5133 5132 5134 5132 5135 5135 5137
5138 5139 5138 5140 5140 5141 5140 5144 5140 5142 5142 5152 5144 5145
5144 5146 5144 5147 5147 5149 5149 5151 5149 5150 5152 5153 5152 5154
5154 5155 5154 5158 5154 5156 5156 5171 5158 5159 5158 5160 5158 5161
5161 5162 5161 5163 5161 5167 5163 5164 5163 5165 5163 5166 5167 5168
5167 5169 5167 5170 5171 5172 5171 5173 5173 5174 5173 5178 5173 5175
5175 5176 5178 5179 5178 5180 5178 5181 5181 5182 5181 5183 5181 5184
5184 5185 5184 5186 5184 5187 5187 5188 5187 5189 5189 5190 5190 5192
5190 5191 5193 5194 5193 5195 5197 5198 5197 5199 5197 5200 5200 5201
5200 5204 5200 5202 5202 5212 5204 5205 5204 5208 5204 5206 5206 5207
5208 5209 5208 5210 5208 5211 5212 5213 5212 5214 5214 5215 5214 5218
5214 5216 5216 5233 5218 5219 5218 5220 5218 5221 5221 5222 5222 5223
5224 5225 5224 5228 5226 5227 5226 5230 5228 5229 5230 5231 5231 5232
5233 5234 5233 5235 5235 5236 5235 5239 5235 5237 5237 5252 5239 5240
5239 5241 5239 5242 5242 5243 5242 5244 5242 5248 5244 5245 5244 5246
5244 5247 5248 5249 5248 5250 5248 5251 5252 5253 5252 5254 5254 5255
5254 5258 5254 5256 5256 5266 5258 5259 5258 5262 5258 5260 5260 5261
5262 5263 5262 5264 5262 5265 5266 5267 5266 5268 5268 5269 5268 5272
5268 5270 5270 5281 5272 5273 5272 5274 5272 5275 5275 5276 5275 5277
5275 5278 5278 5280 5281 5282 5281 5283 5283 5284 5283 5287 5283 5285
5285 5296 5287 5288 5287 5289 5287 5290 5290 5291 5290 5292 5290 5293
5293 5295 5296 5297 5296 5298 5298 5299 5298 5302 5298 5300 5300 5318
5302 5303 5302 5304 5302 5305 5305 5306 5305 5307 5305 5308 5308 5309
5308 5310 5308 5311 5311 5312 5311 5313 5311 5314 5314 5316 5314 5317
5314 5315 5318 5319 5318 5320 5320 5321 5320 5324 5320 5322 5322 5334
5324 5325 5324 5326 5324 5330 5326 5327 5326 5328 5326 5329 5330 5331
5330 5332 5330 5333 5334 5335 5334 5336 5336 5337 5336 5340 5336 5338
5338 5355 5340 5341 5340 5342 5340 5343 5343 5344 5344 5345 5346 5347
5346 5350 5348 5349 5348 5352 5350 5351 5352 5353 5353 5354 5355 5356
5355 5357 5357 5358 5357 5361 5357 5359 5359 5370 5361 5362 5361 5363
5361 5364 5364 5365 5364 5366 5364 5367 5367 5369 5370 5371 5370 5372
5372 5373 5372 5376 5372 5374 5374 5389 5376 5377 5376 5381 5376 5378
5378 5379 5378 5380 5378 5385 5381 5382 5381 5383 5381 5384 5385 5386
5385 5387 5385 5388 5389 5390 5389 5391 5391 5392 5391 5395 5391 5393
5393 5408 5395 5396 5395 5397 5395 5398 5398 5399 5398 5400 5398 5404
5400 5401 5400 5402 5400 5403 5404 5405 5404 5406 5404 5407 5408 5409
5408 5410 5410 5411 5410 5414 5410 5412 5412 5423 5414 5415 5414 5416
5414 5417 5417 5418 5417 5419 5417 5420 5420 5422 5423 5424 5423 5425
5425 5426 5425 5429 5425 5427 5427 5442 5429 5430 5429 5431 5429 5432
5432 5433 5432 5434 5432 5438 5434 5435 5434 5436 5434 5437 5438 5439
5438 5440 5438 5441 5442 5443 5442 5444 5444 5445 5444 5446 5444 5448
5446 5453 5448 5449 5448 5450 5448 5451 5451 5452 5453 5454 5453 5455
5455 5456 5455 5459 5455 5457 5457 5477 5459 5460 5459 5461 5459 5462
5462 5463 5462 5464 5462 5465 5465 5466 5465 5467 5465 5468 5468 5469
5468 5470 5470 5471 5471 5473 5471 5472 5474 5475 5474 5476 5477 5478
5477 5479 5479 5480 5479 5483 5479 5481 5481 5492 5483 5484 5483 5485
5483 5486 5486 5487 5486 5488 5486 5489 5489 5491 5492 5493 5492 5494
5494 5495 5494 5498 5494 5496 5496 5516 5498 5499 5498 5500 5498 5501
5501 5502 5501 5503 5501 5504 5504 5505 5504 5506 5504 5507 5507 5508
5507 5509 5509 5510 5510 5512 5510 5511 5513 5514 5513 5515 5516 5517
5516 5518 5518 5519 5518 5522 5518 5520 5520 5531 5522 5523 5522 5524
5522 5525 5525 5526 5525 5527 5525 5528 5528 5530 5531 5532 5531 5533
5533 5534 5533 5537 5533 5535 5535 5543 5537 5538 5537 5539 5537 5540
5540 5542 5543 5544 5543 5545 5545 5546 5545 5549 5545 5547 5547 5564
5549 5550 5549 5551 5549 5552 5552 5553 5553 5554 5555 5556 5555 5559
5557 5558 5557 5561 5559 5560 5561 5562 5562 5563 5564 5565 5564 5566
5566 5567 5566 5570 5566 5568 5568 5575 5570 5571 5570 5572 5570 5573
5573 5574 5575 5586 5575 5576 5576 5577 5576 5580 5576 5578 5578 5589
5580 5581 5580 5582 5580 5583 5583 5584 5583 5585 5583 5586 5586 5587
5586 5588 5589 5590 5589 5591 5591 5592 5591 5595 5591 5593 5593 5608
5595 5596 5595 5597 5595 5598 5598 5599 5598 5600 5598 5604 5600 5601
5600 5602 5600 5603 5604 5605 5604 5606 5604 5607 5608 5609 5608 5610
5610 5611 5610 5614 5610 5612 5612 5627 5614 5615 5614 5619 5614 5616
5616 5617 5616 5618 5616 5623 5619 5620 5619 5621 5619 5622 5623 5624
5623 5625 5623 5626 5627 5628 5627 5629 5629 5630 5629 5633 5629 5631
5631 5651 5633 5634 5633 5635 5633 5636 5636 5637 5636 5638 5636 5639
5639 5640 5639 5641 5639 5642 5642 5643 5642 5644 5644 5645 5645 5647
5645 5646 5648 5649 5648 5650 5651 5652 5651 5653 5653 5654 5653 5657
5653 5655 5655 5667 5657 5658 5657 5659 5657 5663 5659 5660 5659 5661
5659 5662 5663 5664 5663 5665 5663 5666 5667 5668 5667 5669 5669 5670
5669 5673 5669 5671 5671 5686 5673 5674 5673 5678 5673 5675 5675 5676
5675 5677 5675 5682 5678 5679 5678 5680 5678 5681 5682 5683 5682 5684
5682 5685 5686 5687 5686 5688 5688 5689 5688 5690 5688 5691 5691 5693
5693 5694 5693 5695 5695 5696 5695 5699 5695 5697 5697 5717 5699 5700
5699 5701 5699 5702 5702 5703 5702 5704 5702 5705 5705 5706 5705 5707
5705 5708 5708 5709 5708 5710 5710 5711 5711 5713 5711 5712 5714 5715
5714 5716 5717 5718 5717 5719 5719 5720 5719 5723 5719 5721 5721 5733
5723 5724 5723 5725 5723 5729 5725 5726 5725 5727 5725 5728 5729 5730
5729 5731 5729 5732 5733 5734 5733 5735 5735 5736 5735 5739 5735 5737
5737 5753 5739 5740 5739 5741 5739 5742 5742 5745 5743 5744 5743 5747
5745 5746 5747 5748 5749 5750 5749 5751 5751 5752 5753 5754 5753 5755
5755 5756 5755 5759 5755 5757 5757 5764 5759 5760 5759 5761 5759 5762
5762 5763 5764 5765 5764 5766 5766 5767 5766 5770 5766 5768 5768 5775
5770 5771 5770 5772 5770 5773 5773 5774 5775 5776 5775 5777 5777 5778
5777 5781 5777 5779 5779 5785 5781 5782 5781 5783 5781 5784 5785 5786
5785 5787 5787 5788 5787 5791 5787 5789 5789 5800 5791 5792 5791 5793
5791 5794 5794 5795 5794 5796 5794 5797 5797 5799 5800 5801 5800 5802
5802 5803 5802 5806 5802 5804 5804 5810 5806 5807 5806 5808 5806 5809
5810 5811 5810 5812 5812 5813 5812 5816 5812 5814 5814 5829 5816 5817
5816 5818 5816 5819 5819 5820 5819 5821 5819 5825 5821 5822 5821 5823
5821 5824 5825 5826 5825 5827 5825 5828 5829 5830 5829 5831 5831 5832
5831 5835 5831 5833 5833 5845 5835 5836 5835 5837 5835 5841 5837 5838
5837 5839 5837 5840 5841 5842 5841 5843 5841 5844 5845 5846 5845 5847
5847 5848 5847 5851 5847 5849 5849 5862 5851 5852 5851 5853 5851 5854
5854 5855 5854 5856 5854 5857 5857 5859 5859 5861 5859 5860 5862 5863
5862 5864 5864 5865 5864 5868 5864 5866 5866 5873 5868 5869 5868 5870
5868 5871 5871 5872 5873 5874 5873 5875 5875 5876 5875 5879 5875 5877
5877 5893 5879 5880 5879 5881 5879 5882 5882 5885 5883 5884 5883 5887
5885 5886 5887 5888 5889 5890 5889 5891 5891 5892 5893 5894 5893 5895
5895 5896 5895 5899 5895 5897 5897 5917 5899 5900 5899 5901 5899 5902
5902 5903 5902 5904 5902 5905 5905 5906 5905 5907 5905 5908 5908 5909
5908 5910 5910 5911 5911 5913 5911 5912 5914 5915 5914 5916 5917 5918
5917 5919 5919 5920 5919 5923 5919 5921 5921 5939 5923 5924 5923 5925
5923 5926 5926 5927 5926 5928 5926 5929 5929 5930 5929 5931 5929 5932
5932 5933 5932 5934 5932 5935 5935 5937 5935 5938 5935 5936 5939 5940
5939 5941 5941 5942 5941 5945 5941 5943 5943 5955 5945 5946 5945 5947
5945 5951 5947 5948 5947 5949 5947 5950 5951 5952 5951 5953 5951 5954
5955 5956 5955 5957 5957 5958 5957 5959 5957 5960 5961 5962 5962 5963
5962 5964 5962 5965 5965 5967 5967 5968 5967 5969 5969 5970 5969 5973
5969 5971 5971 5978 5973 5974 5973 5975 5973 5976 5976 5977 5978 5979
5978 5980 5980 5981 5980 5984 5980 5982 5982 5994 5984 5985 5984 5986
5984 5990 5986 5987 5986 5988 5986 5989 5990 5991 5990 5992 5990 5993
5994 5995 5994 5996 5996 5997 5996 6000 5996 5998 5998 6006 6000 6001
6000 6002 6000 6003 6003 6005 6006 6007 6006 6008 6008 6009 6008 6012
6008 6010 6010 6025 6012 6013 6012 6017 6012 6014 6014 6015 6014 6016
6014 6021 6017 6018 6017 6019 6017 6020 6021 6022 6021 6023 6021 6024
6025 6026 6025 6027 6027 6028 6027 6031 6027 6029 6029 6037 6031 6032
6031 6033 6031 6034 6034 6036 6037 6038 6037 6039 6039 6040 6039 6043
6039 6041 6041 6047 6043 6044 6043 6045 6043 6046 6047 6048 6047 6049
6049 6050 6049 6053 6049 6051 6051 6066 6053 6054 6053 6058 6053 6055
6055 6056 6055 6057 6055 6062 6058 6059 6058 6060 6058 6061 6062 6063
6062 6064 6062 6065 6066 6067 6066 6068 6068 6069 6068 6072 6068 6070
6070 6090 6072 6073 6072 6074 6072 6075 6075 6076 6075 6077 6075 6078
6078 6079 6078 6080 6078 6081 6081 6082 6081 6083 6083 6084 6084 6086
6084 6085 6087 6088 6087 6089 6090 6091 6090 6092 6092 6093 6092 6096
6092 6094 6094 6114 6096 6097 6096 6098 6096 6099 6099 6100 6099 6101
6099 6102 6102 6103 6102 6104 6102 6105 6105 6106 6105 6107 6107 6108
6108 6110 6108 6109 6111 6112 6111 6113 6114 6115 6114 6116 6116 6117
6116 6120 6116 6118 6118 6130 6120 6121 6120 6122 6120 6126 6122 6123
6122 6124 6122 6125 6126 6127 6126 6128 6126 6129 6130 6131 6130 6132
6132 6133 6132 6136 6132 6134 6134 6151 6136 6137 6136 6138 6136 6139
6139 6140 6140 6141 6142 6143 6142 6146 6144 6145 6144 6148 6146 6147
6148 6149 6149 6150 6151 6152 6151 6153 6153 6154 6153 6157 6153 6155
6155 6165 6157 6158 6157 6161 6157 6159 6159 6160 6161 6162 6161 6163
6161 6164 6165 6166 6165 6167 6167 6168 6167 6171 6167 6169 6169 6189
6171 6172 6171 6173 6171 6174 6174 6175 6174 6176 6174 6177 6177 6178
6177 6179 6177 6180 6180 6181 6180 6182 6182 6183 6183 6185 6183 6184
6186 6187 6186 6188 6189 6190 6189 6191 6191 6192 6191 6195 6191 6193
6193 6208 6195 6196 6195 6197 6195 6198 6198 6199 6198 6200 6198 6204
6200 6201 6200 6202 6200 6203 6204 6205 6204 6206 6204 6207 6208 6209
6208 6210 6210 6211 6210 6214 6210 6212 6212 6227 6214 6215 6214 6216
6214 6217 6217 6218 6217 6219 6217 6223 6219 6220 6219 6221 6219 6222
6223 6224 6223 6225 6223 6226 6227 6228 6227 6229 6229 6230 6229 6233
6229 6231 6231 6238 6233 6234 6233 6235 6233 6236 6236 6237 6238 6239
6238 6240 6240 6241 6240 6244 6240 6242 6242 6252 6244 6245 6244 6246
6244 6247 6247 6249 6249 6251 6249 6250 6252 6253 6252 6254 6254 6255
6254 6258 6254 6256 6256 6267 6258 6259 6258 6260 6258 6261 6261 6262
6261 6263 6261 6264 6264 6266 6267 6268 6267 6269 6269 6270 6269 6273
6269 6271 6271 6289 6273 6274 6273 6275 6273 6276 6276 6277 6276 6278
6276 6279 6279 6280 6279 6281 6279 6282 6282 6283 6282 6284 6282 6285
6285 6287 6285 6288 6285 6286 6289 6290 6289 6291 6291 6292 6291 6295
6291 6293 6293 6308 6295 6296 6295 6300 6295 6297 6297 6298 6297 6299
6297 6304 6300 6301 6300 6302 6300 6303 6304 6305 6304 6306 6304 6307
6308 6309 6308 6310 6310 6311 6310 6314 6310 6312 6312 6323 6314 6315
6314 6316 6314 6317 6317 6318 6317 6319 6317 6320 6320 6322 6323 6324
6323 6325 6325 6326 6325 6329 6325 6327 6327 6337 6329 6330 6329 6333
6329 6331 6331 6332 6333 6334 6333 6335 6333 6336 6337 6338 6337 6339
6339 6340 6339 6343 6339 6341 6341 6347 6343 6344 6343 6345 6343 6346
6347 6348 6347 6349 6349 6350 6349 6353 6349 6351 6351 6367 6353 6354
6353 6355 6353 6356 6356 6359 6357 6358 6357 6361 6359 6360 6361 6362
6363 6364 6363 6365 6365 6366 6367 6368 6367 6369 6369 6370 6369 6373
6369 6371 6371 6386 6373 6374 6373 6375 6373 6376 6376 6377 6376 6378
6376 6382 6378 6379 6378 6380 6378 6381 6382 6383 6382 6384 6382 6385
6386 6387 6386 6388 6388 6389 6388 6392 6388 6390 6390 6400 6392 6393
6392 6394 6392 6395 6395 6396 6396 6398 6396 6397 6400 6401 6400 6402
6402 6403 6402 6406 6402 6404 6404 6410 6406 6407 6406 6408 6406 6409
6410 6411 6410 6412 6412 6413 6412 6416 6412 6414 6414 6429 6416 6417
6416 6418 6416 6419 6419 6420 6419 6421 6419 6425 6421 6422 6421 6423
6421 6424 6425 6426 6425 6427 6425 6428 6429 6430 6429 6431 6431 6432
6431 6435 6431 6433 6433 6445 6435 6436 6435 6437 6435 6441 6437 6438
6437 6439 6437 6440 6441 6442 6441 6443 6441 6444 6445 6446 6445 6447
6447 6448 6447 6451 6447 6449 6449 6466 6451 6452 6451 6453 6451 6454
6454 6455 6455 6456 6457 6458 6457 6461 6459 6460 6459 6463 6461 6462
6463 6464 6464 6465 6466 6467 6466 6468 6468 6469 6468 6472 6468 6470
6470 6485 6472 6473 6472 6474 6472 6475 6475 6476 6475 6477 6475 6481
6477 6478 6477 6479 6477 6480 6481 6482 6481 6483 6481 6484 6485 6486
6485 6487 6487 6488 6487 6491 6487 6489 6489 6496 6491 6492 6491 6493
6491 6494 6494 6495 6496 6507 6496 6497 6497 6498 6497 6501 6497 6499
6499 6510 6501 6502 6501 6503 6501 6504 6504 6505 6504 6506 6504 6507
6507 6508 6507 6509 6510 6511 6510 6512 6512 6513 6512 6516 6512 6514
6514 6524 6516 6517 6516 6518 6516 6519 6519 6521 6521 6523 6521 6522
6524 6525 6524 6526 6526 6527 6526 6530 6526 6528 6528 6540 6530 6531
6530 6532 6530 6536 6532 6533 6532 6534 6532 6535 6536 6537 6536 6538
6536 6539 6540 6541 6540 6542 6542 6543 6542 6546 6542 6544 6544 6555
6546 6547 6546 6548 6546 6549 6549 6550 6549 6551 6549 6552 6552 6554
6555 6556 6555 6557 6557 6558 6557 6559 6557 6561 6559 6566 6561 6562
6561 6563 6561 6564 6564 6565 6566 6567 6566 6568 6568 6569 6568 6572
6568 6570 6570 6578 6572 6573 6572 6574 6572 6575 6575 6577 6578 6579
6578 6580 6580 6581 6580 6584 6580 6582 6582 6597 6584 6585 6584 6586
6584 6587 6587 6588 6587 6589 6587 6593 6589 6590 6589 6591 6589 6592
6593 6594 6593 6595 6593 6596 6597 6598 6597 6599 6599 6600 6599 6603
6599 6601 6601 6611 6603 6604 6603 6607 6603 6605 6605 6606 6607 6608
6607 6609 6607 6610 6611 6612 6611 6613 6613 6614 6613 6617 6613 6615
6615 6632 6617 6618 6617 6619 6617 6620 6620 6621 6621 6622 6623 6624
6623 6627 6625 6626 6625 6629 6627 6628 6629 6630 6630 6631 6632 6633
6632 6634 6634 6635 6634 6638 6634 6636 6636 6649 6638 6639 6638 6640
6638 6641 6641 6644 6642 6643 6642 6646 6644 6645 6644 6647 6647 6648
6649 6650 6649 6651 6651 6652 6651 6655 6651 6653 6653 6663 6655 6656
6655 6657 6655 6658 6658 6660 6660 6662 6660 6661 6663 6664 6663 6665
6665 6666 6665 6669 6665 6667 6667 6679 6669 6670 6669 6671 6669 6675
6671 6672 6671 6673 6671 6674 6675 6676 6675 6677 6675 6678 6679 6680
6679 6681 6681 6682 6681 6685 6681 6683 6683 6700 6685 6686 6685 6687
6685 6688 6688 6689 6689 6690 6691 6692 6691 6695 6693 6694 6693 6697
6695 6696 6697 6698 6698 6699 6700 6701 6700 6702 6702 6703 6702 6706
6702 6704 6704 6711 6706 6707 6706 6708 6706 6709 6709 6710 6711 6712
6711 6713 6713 6714 6713 6717 6713 6715 6715 6735 6717 6718 6717 6719
6717 6720 6720 6721 6720 6722 6720 6723 6723 6724 6723 6725 6723 6726
6726 6727 6726 6728 6728 6729 6729 6731 6729 6730 6732 6733 6732 6734
6735 6736 6735 6737 6737 6738 6737 6741 6737 6739 6739 6747 6741 6742
6741 6743 6741 6744 6744 6746 6747 6758 6747 6748 6748 6749 6748 6752
6748 6750 6750 6761 6752 6753 6752 6754 6752 6755 6755 6756 6755 6757
6755 6758 6758 6759 6758 6760 6761 6762 6761 6763 6763 6764 6763 6767
6763 6765 6765 6775 6767 6768 6767 6769 6767 6770 6770 6772 6772 6774
6772 6773 6775 6776 6775 6777 6777 6778 6777 6781 6777 6779 6779 6796
6781 6782 6781 6783 6781 6784 6784 6785 6785 6786 6787 6788 6787 6791
6789 6790 6789 6793 6791 6792 6793 6794 6794 6795 6796 6797 6796 6798
6798 6799 6798 6802 6798 6800 6800 6815 6802 6803 6802 6804 6802 6805
6805 6806 6805 6807 6805 6811 6807 6808 6807 6809 6807 6810 6811 6812
6811 6813 6811 6814 6815 6816 6815 6817 6817 6818 6817 6821 6817 6819
6819 6829 6821 6822 6821 6823 6821 6824 6824 6826 6826 6828 6826 6827
6829 6830 6829 6831 6831 6832 6831 6835 6831 6833 6833 6848 6835 6836
6835 6837 6835 6838 6838 6839 6838 6840 6838 6844 6840 6841 6840 6842
6840 6843 6844 6845 6844 6846 6844 6847 6848 6849 6848 6850 6850 6851
6850 6854 6850 6852 6852 6868 6854 6855 6854 6856 6854 6857 6857 6860
6858 6859 6858 6862 6860 6861 6862 6863 6864 6865 6864 6866 6866 6867
6868 6869 6868 6870 6870 6871 6870 6874 6870 6872 6872 6887 6874 6875
6874 6879 6874 6876 6876 6877 6876 6878 6876 6883 6879 6880 6879 6881
6879 6882 6883 6884 6883 6885 6883 6886 6887 6888 6887 6889 6889 6890
6889 6893 6889 6891 6891 6906 6893 6894 6893 6898 6893 6895 6895 6896
6895 6897 6895 6902 6898 6899 6898 6900 6898 6901 6902 6903 6902 6904
6902 6905 6906 6907 6906 6908 6908 6909 6908 6912 6908 6910 6910 6922
6912 6913 6912 6914 6912 6918 6914 6915 6914 6916 6914 6917 6918 6919
6918 6920 6918 6921 6922 6923 6922 6924 6924 6925 6924 6928 6924 6926
6926 6939 6928 6929 6928 6930 6928 6931 6931 6932 6931 6933 6931 6934
6934 6935 6935 6936 6935 6937 6935 6938 6939 6940 6939 6941 6941 6942
6941 6945 6941 6943 6943 6954 6945 6946 6945 6947 6945 6948 6948 6949
6948 6950 6948 6951 6951 6953 6954 6955 6954 6956 6956 6957 6956 6960
6956 6958 6958 6968 6960 6961 6960 6962 6960 6963 6963 6965 6965 6967
6965 6966 6968 6969 6968 6970 6970 6971 6970 6974 6970 6972 6972 6992
6974 6975 6974 6976 6974 6977 6977 6978 6977 6979 6977 6980 6980 6981
6980 6982 6980 6983 6983 6984 6983 6985 6985 6986 6986 6988 6986 6987
6989 6990 6989 6991 6992 6993 6992 6994 6994 6995 6994 6998 6994 6996
6996 7006 6998 6999 6998 7000 6998 7001 7001 7002 7002 7004 7002 7003
7006 7007 7006 7008 7008 7009 7008 7012 7008 7010 7010 7025 7012 7013
7012 7014 7012 7015 7015 7016 7015 7017 7015 7021 7017 7018 7017 7019
7017 7020 7021 7022 7021 7023 7021 7024 7025 7026 7025 7027 7027 7028
7027 7031 7027 7029 7029 7042 7031 7032 7031 7033 7031 7034 7034 7035
7036 7037 7036 7040 7038 7039 7038 7040 7040 7041 7042 7043 7042 7044
7044 7045 7044 7048 7044 7046 7046 7053 7048 7049 7048 7050 7048 7051
7051 7052 7053 7064 7053 7054 7054 7055 7054 7058 7054 7056 7056 7067
7058 7059 7058 7060 7058 7061 7061 7062 7061 7063 7061 7064 7064 7065
7064 7066 7067 7068 7067 7069 7069 7070 7069 7073 7069 7071 7071 7082
7073 7074 7073 7075 7073 7076 7076 7077 7076 7078 7076 7079 7079 7081
7082 7083 7082 7084 7084 7085 7084 7088 7084 7086 7086 7103 7088 7089
7088 7090 7088 7091 7091 7092 7092 7093 7094 7095 7094 7098 7096 7097
7096 7100 7098 7099 7100 7101 7101 7102 7103 7104 7103 7105 7105 7106
7105 7109 7105 7107 7107 7122 7109 7110 7109 7111 7109 7112 7112 7113
7112 7114 7112 7118 7114 7115 7114 7116 7114 7117 7118 7119 7118 7120
7118 7121 7122 7123 7122 7124 7124 7125 7124 7128 7124 7126 7126 7137
7128 7129 7128 7130 7128 7131 7131 7132 7131 7133 7131 7134 7134 7136
7137 7138 7137 7139 7139 7140 7139 7143 7139 7141 7141 7154 7143 7144
7143 7145 7143 7146 7146 7147 7146 7148 7146 7149 7149 7150 7150 7151
7150 7152 7150 7153 7154 7155 7154 7156 7156 7157 7156 7160 7156 7158
7158 7164 7160 7161 7160 7162 7160 7163 7164 7165 7164 7166 7166 7167
7166 7170 7166 7168 7168 7183 7170 7171 7170 7172 7170 7173 7173 7174
7173 7175 7173 7179 7175 7176 7175 7177 7175 7178 7179 7180 7179 7181
7179 7182 7183 7194 7183 7184 7184 7185 7184 7188 7184 7186 7186 7197
7188 7189 7188 7190 7188 7191 7191 7192 7191 7193 7191 7194 7194 7195
7194 7196 7197 7198 7197 7199 7199 7200 7199 7203 7199 7201 7201 7216
7203 7204 7203 7205 7203 7206 7206 7207 7206 7208 7206 7212 7208 7209
7208 7210 7208 7211 7212 7213 7212 7214 7212 7215 7216 7217 7216 7218
7218 7219 7218 7222 7218 7220 7220 7236 7222 7223 7222 7224 7222 7225
7225 7228 7226 7227 7226 7230 7228 7229 7230 7231 7232 7233 7232 7234
7234 7235 7236 7237 7236 7238 7238 7239 7238 7240 7238 7242 7240 7247
7242 7243 7242 7244 7242 7245 7245 7246 7247 7248 7247 7249 7249 7250
7249 7253 7249 7251 7251 7269 7253 7254 7253 7255 7253 7256 7256 7257
7256 7258 7256 7259 7259 7260 7259 7261 7259 7262 7262 7263 7262 7264
7262 7265 7265 7267 7265 7268 7265 7266 7269 7270 7269 7271 7271 7272
7271 7275 7271 7273 7273 7279 7275 7276 7275 7277 7275 7278 7279 7280
7279 7281 7281 7282 7281 7285 7281 7283 7283 7296 7285 7286 7285 7287
7285 7288 7288 7289 7288 7290 7288 7291 7291 7292 7292 7293 7292 7294
7292 7295 7296 7297 7296 7298 7298 7299 7298 7302 7298 7300 7300 7307
7302 7303 7302 7304 7302 7305 7305 7306 7307 7308 7307 7309 7309 7310
7309 7313 7309 7311 7311 7329 7313 7314 7313 7315 7313 7316 7316 7317
7316 7318 7316 7319 7319 7320 7319 7321 7319 7322 7322 7323 7322 7324
7322 7325 7325 7327 7325 7328 7325 7326 7329 7330 7329 7331 7331 7332
7331 7335 7331 7333 7333 7348 7335 7336 7335 7337 7335 7338 7338 7339
7338 7340 7338 7344 7340 7341 7340 7342 7340 7343 7344 7345 7344 7346
7344 7347 7348 7359 7348 7349 7349 7350 7349 7353 7349 7351 7351 7362
7353 7354 7353 7355 7353 7356 7356 7357 7356 7358 7356 7359 7359 7360
7359 7361 7362 7363 7362 7364 7364 7365 7364 7368 7364 7366 7366 7381
7368 7369 7368 7370 7368 7371 7371 7372 7371 7373 7371 7377 7373 7374
7373 7375 7373 7376 7377 7378 7377 7379 7377 7380 7381 7382 7381 7383
7383 7384 7383 7387 7383 7385 7385 7391 7387 7388 7387 7389 7387 7390
7391 7392 7391 7393 7393 7394 7393 7397 7393 7395 7395 7401 7397 7398
7397 7399 7397 7400 7401 7402 7401 7403 7403 7404 7403 7407 7403 7405
7405 7418 7407 7408 7407 7409 7407 7410 7410 7411 7410 7412 7410 7413
7413 7415 7415 7417 7415 7416 7418 7419 7418 7420 7420 7421 7420 7422
7420 7423 7423 7425 7425 7426 7425 7427 7427 7428 7427 7431 7427 7429
7429 7447 7431 7432 7431 7433 7431 7434 7434 7435 7434 7436 7434 7437
7437 7438 7437 7439 7437 7440 7440 7441 7440 7442 7440 7443 7443 7445
7443 7446 7443 7444 7447 7448 7447 7449 7449 7450 7449 7453 7449 7451
7451 7466 7453 7454 7453 7455 7453 7456 7456 7457 7456 7458 7456 7462
7458 7459 7458 7460 7458 7461 7462 7463 7462 7464 7462 7465 7466 7467
7466 7468 7468 7469 7468 7472 7468 7470 7470 7485 7472 7473 7472 7477
7472 7474 7474 7475 7474 7476 7474 7481 7477 7478 7477 7479 7477 7480
7481 7482 7481 7483 7481 7484 7485 7486 7485 7487 7487 7488 7487 7491
7487 7489 7489 7509 7491 7492 7491 7493 7491 7494 7494 7495 7494 7496
7494 7497 7497 7498 7497 7499 7497 7500 7500 7501 7500 7502 7502 7503
7503 7505 7503 7504 7506 7507 7506 7508 7509 7510 7509 7511 7511 7512
7511 7515 7511 7513 7513 7528 7515 7516 7515 7517 7515 7518 7518 7519
7518 7520 7518 7524 7520 7521 7520 7522 7520 7523 7524 7525 7524 7526
7524 7527 7528 7529 7528 7530 7530 7531 7530 7534 7530 7532 7532 7552
7534 7535 7534 7536 7534 7537 7537 7540 7538 7539 7538 7541 7540 7543
7541 7542 7541 7543 7544 7545 7544 7548 7546 7547 7546 7550 7548 7549
7550 7551 7552 7553 7552 7554 7554 7555 7554 7558 7554 7556 7556 7563
7558 7559 7558 7560 7558 7561 7561 7562 7563 7564 7563 7565 7565 7566
7565 7569 7565 7567 7567 7585 7569 7570 7569 7571 7569 7572 7572 7573
7572 7574 7572 7575 7575 7576 7575 7577 7575 7578 7578 7579 7578 7580
7578 7581 7581 7583 7581 7584 7581 7582 7585 7586 7585 7587 7587 7588
7587 7591 7587 7589 7589 7606 7591 7592 7591 7593 7591 7594 7594 7595
7595 7596 7597 7598 7597 7601 7599 7600 7599 7603 7601 7602 7603 7604
7604 7605 7606 7607 7606 7608 7608 7609 7608 7612 7608 7610 7610 7620
7612 7613 7612 7614 7612 7615 7615 7617 7617 7619 7617 7618 7620 7621
7620 7622 7622 7623 7622 7626 7622 7624 7624 7630 7626 7627 7626 7628
7626 7629 7630 7631 7630 7632 7632 7633 7632 7636 7632 7634 7634 7642
7636 7637 7636 7638 7636 7639 7639 7641 7642 7643 7642 7644 7644 7645
7644 7648 7644 7646 7646 7659 7648 7649 7648 7650 7648 7651 7651 7652
7651 7653 7651 7654 7654 7656 7656 7658 7656 7657 7659 7660 7659 7661
7661 7662 7661 7665 7661 7663 7663 7678 7665 7666 7665 7670 7665 7667
7667 7668 7667 7669 7667 7674 7670 7671 7670 7672 7670 7673 7674 7675
7674 7676 7674 7677 7678 7679 7678 7680 7680 7681 7680 7684 7680 7682
7682 7702 7684 7685 7684 7686 7684 7687 7687 7688 7687 7689 7687 7690
7690 7691 7690 7692 7690 7693 7693 7694 7693 7695 7695 7696 7696 7698
7696 7697 7699 7700 7699 7701 7702 7703 7702 7704 7704 7705 7704 7708
7704 7706 7706 7726 7708 7709 7708 7710 7708 7711 7711 7712 7711 7713
7711 7714 7714 7715 7714 7716 7714 7717 7717 7718 7717 7719 7719 7720
7720 7722 7720 7721 7723 7724 7723 7725 7726 7727 7726 7728 7728 7729
7728 7732 7728 7730 7730 7743 7732 7733 7732 7734 7732 7735 7735 7736
7735 7737 7735 7738 7738 7739 7739 7740 7739 7741 7739 7742 7743 7744
7743 7745 7745 7746 7745 7749 7745 7747 7747 7760 7749 7750 7749 7751
7749 7752 7752 7753 7752 7754 7752 7755 7755 7756 7756 7757 7756 7758
7756 7759 7760 7761 7760 7762 7762 7763 7762 7766 7762 7764 7764 7775
7766 7767 7766 7768 7766 7769 7769 7770 7769 7771 7769 7772 7772 7774
7775 7776 7775 7777 7777 7778 7777 7781 7777 7779 7779 7789 7781 7782
7781 7785 7781 7783 7783 7784 7785 7786 7785 7787 7785 7788 7789 7790
7789 7791 7791 7792 7791 7795 7791 7793 7793 7809 7795 7796 7795 7797
7795 7798 7798 7801 7799 7800 7799 7803 7801 7802 7803 7804 7805 7806
7805 7807 7807 7808 7809 7810 7809 7811 7811 7812 7811 7815 7811 7813
7813 7826 7815 7816 7815 7817 7815 7818 7818 7819 7818 7820 7818 7821
7821 7823 7823 7825 7823 7824 7826 7827 7826 7828 7828 7829 7828 7832
7828 7830 7830 7843 7832 7833 7832 7834 7832 7835 7835 7836 7835 7837
7835 7838 7838 7839 7839 7841 7839 7840 7843 7844 7843 7845 7845 7846
7845 7849 7845 7847 7847 7862 7849 7850 7849 7851 7849 7852 7852 7853
7852 7854 7852 7858 7854 7855 7854 7856 7854 7857 7858 7859 7858 7860
7858 7861 7862 7863 7862 7864 7864 7865 7864 7868 7864 7866 7866 7881
7868 7869 7868 7873 7868 7870 7870 7871 7870 7872 7870 7877 7873 7874
7873 7875 7873 7876 7877 7878 7877 7879 7877 7880 7881 7882 7881 7883
7883 7884 7883 7887 7883 7885 7885 7895 7887 7888 7887 7891 7887 7889
7889 7890 7891 7892 7891 7893 7891 7894 7895 7896 7895 7897 7897 7898
7897 7901 7897 7899 7899 7916 7901 7902 7901 7903 7901 7904 7904 7905
7905 7906 7907 7908 7907 7911 7909 7910 7909 7913 7911 7912 7913 7914
7914 7915 7916 7917 7916 7918 7918 7919 7918 7922 7918 7920 7920 7938
7922 7923 7922 7924 7922 7925 7925 7926 7925 7927 7925 7928 7928 7929
7928 7930 7928 7931 7931 7932 7931 7933 7931 7934 7934 7936 7934 7937
7934 7935 7938 7939 7938 7940 7940 7941 7940 7944 7940 7942 7942 7954
7944 7945 7944 7946 7944 7950 7946 7947 7946 7948 7946 7949 7950 7951
7950 7952 7950 7953 7954 7955 7954 7956 7956 7957 7956 7960 7956 7958
7958 7973 7960 7961 7960 7965 7960 7962 7962 7963 7962 7964 7962 7969
7965 7966 7965 7967 7965 7968 7969 7970 7969 7971 7969 7972 7973 7974
7973 7975 7975 7976 7975 7979 7975 7977 7977 7984 7979 7980 7979 7981
7979 7982 7982 7983 7984 7985 7984 7986 7986 7987 7986 7990 7986 7988
7988 7998 7990 7991 7990 7992 7990 7993 7993 7995 7995 7997 7995 7996
7998 7999 7998 8000 8000 8001 8000 8004 8000 8002 8002 8013 8004 8005
8004 8006 8004 8007 8007 8008 8007 8009 8007 8010 8010 8012 8013 8014
8013 8015 8015 8016 8015 8019 8015 8017 8017 8033 8019 8020 8019 8021
8019 8022 8022 8025 8023 8024 8023 8027 8025 8026 8027 8028 8029 8030
8029 8031 8031 8032 8033 8034 8033 8035 8035 8036 8035 8039 8035 8037
8037 8047 8039 8040 8039 8041 8039 8042 8042 8044 8044 8046 8044 8045
8047 8048 8047 8049 8049 8050 8049 8053 8049 8051 8051 8058 8053 8054
8053 8055 8053 8056 8056 8057 8058 8059 8058 8060 8060 8061 8060 8064
8060 8062 8062 8082 8064 8065 8064 8066 8064 8067 8067 8068 8067 8069
8067 8070 8070 8071 8070 8072 8070 8073 8073 8074 8073 8075 8075 8076
8076 8078 8076 8077 8079 8080 8079 8081 8082 8083 8082 8084 8084 8085
8084 8088 8084 8086 8086 8096 8088 8089 8088 8090 8088 8091 8091 8093
8093 8095 8093 8094 8096 8097 8096 8098 8098 8099 8098 8102 8098 8100
8100 8115 8102 8103 8102 8104 8102 8105 8105 8106 8105 8107 8105 8111
8107 8108 8107 8109 8107 8110 8111 8112 8111 8113 8111 8114 8115 8116
8115 8117 8117 8118 8117 8121 8117 8119 8119 8131 8121 8122 8121 8123
8121 8127 8123 8124 8123 8125 8123 8126 8127 8128 8127 8129 8127 8130
8131 8132 8131 8133 8133 8134 8133 8137 8133 8135 8135 8145 8137 8138
8137 8139 8137 8140 8140 8142 8142 8144 8142 8143 8145 8146 8145 8147
8147 8148 8147 8151 8147 8149 8149 8157 8151 8152 8151 8153 8151 8154
8154 8156 8157 8158 8157 8159 8159 8160 8159 8163 8159 8161 8161 8169
8163 8164 8163 8165 8163 8166 8166 8168 8169 8170 8169 8171 8171 8172
8171 8175 8171 8173 8173 8181 8175 8176 8175 8177 8175 8178 8178 8180
8181 8182 8181 8183 8183 8184 8183 8187 8183 8185 8185 8191 8187 8188
8187 8189 8187 8190 8191 8192 8191 8193 8193 8194 8193 8197 8193 8195
8195 8210 8197 8198 8197 8202 8197 8199 8199 8200 8199 8201 8199 8206
8202 8203 8202 8204 8202 8205 8206 8207 8206 8208 8206 8209 8210 8211
8210 8212 8212 8213 8212 8216 8212 8214 8214 8226 8216 8217 8216 8218
8216 8222 8218 8219 8218 8220 8218 8221 8222 8223 8222 8224 8222 8225
8226 8227 8226 8228 8228 8229 8228 8232 8228 8230 8230 8236 8232 8233
8232 8234 8232 8235 8236 8237 8236 8238 8238 8239 8238 8242 8238 8240
8240 8246 8242 8243 8242 8244 8242 8245 8246 8247 8246 8248 8248 8249
8248 8252 8248 8250 8250 8257 8252 8253 8252 8254 8252 8255 8255 8256
8257 8258 8257 8259 8259 8260 8259 8263 8259 8261 8261 8279 8263 8264
8263 8265 8263 8266 8266 8267 8266 8268 8266 8269 8269 8270 8269 8271
8269 8272 8272 8273 8272 8274 8272 8275 8275 8277 8275 8278 8275 8276
8279 8280 8279 8281 8281 8282 8281 8283 8281 8285 8283 8290 8285 8286
8285 8287 8285 8288 8288 8289 8290 8291 8290 8292 8292 8293 8292 8296
8292 8294 8294 8309 8296 8297 8296 8298 8296 8299 8299 8300 8299 8301
8299 8305 8301 8302 8301 8303 8301 8304 8305 8306 8305 8307 8305 8308
8309 8310 8309 8311 8311 8312 8311 8315 8311 8313 8313 8331 8315 8316
8315 8317 8315 8318 8318 8319 8318 8320 8318 8321 8321 8322 8321 8323
8321 8324 8324 8325 8324 8326 8324 8327 8327 8329 8327 8330 8327 8328
8331 8332 8331 8333 8333 8334 8333 8337 8333 8335 8335 8348 8337 8338
8337 8339 8337 8340 8340 8341 8340 8342 8340 8343 8343 8344 8344 8345
8344 8346 8344 8347 8348 8349 8348 8350 8350 8351 8350 8354 8350 8352
8352 8364 8354 8355 8354 8356 8354 8360 8356 8357 8356 8358 8356 8359
8360 8361 8360 8362 8360 8363 8364 8365 8364 8366 8366 8367 8366 8370
8366 8368 8368 8385 8370 8371 8370 8372 8370 8373 8373 8374 8374 8375
8376 8377 8376 8380 8378 8379 8378 8382 8380 8381 8382 8383 8383 8384
8385 8386 8385 8387 8387 8388 8387 8391 8387 8389 8389 8406 8391 8392
8391 8393 8391 8394 8394 8395 8395 8396 8397 8398 8397 8401 8399 8400
8399 8403 8401 8402 8403 8404 8404 8405 8406 8407 8406 8408 8408 8409
8408 8412 8408 8410 8410 8416 8412 8413 8412 8414 8412 8415 8416 8417
8416 8418 8418 8419 8418 8422 8418 8420 8420 8430 8422 8423 8422 8424
8422 8425 8425 8427 8427 8429 8427 8428 8430 8431 8430 8432 8432 8433
8432 8436 8432 8434 8434 8446 8436 8437 8436 8438 8436 8442 8438 8439
8438 8440 8438 8441 8442 8443 8442 8444 8442 8445 8446 8447 8446 8448
8448 8449 8448 8452 8448 8450 8450 8462 8452 8453 8452 8454 8452 8458
8454 8455 8454 8456 8454 8457 8458 8459 8458 8460 8458 8461 8462 8463
8462 8464 8464 8465 8464 8466 8464 8467 8467 8469 8469 8470 8469 8471
8471 8472 8471 8473 8471 8474 8474 8476 8476 8477 8476 8478 8478 8479
8478 8480 8478 8481 8482 8483 8483 8484 8483 8485 8483 8486 8486 8488
8488 8489 8488 8490 8490 8491 8490 8494 8490 8492 8492 8503 8494 8495
8494 8496 8494 8497 8497 8498 8497 8499 8497 8500 8500 8502 8503 8504
8503 8505 8505 8506 8505 8509 8505 8507 8507 8518 8509 8510 8509 8511
8509 8512 8512 8513 8512 8514 8512 8515 8515 8517 8518 8519 8518 8520
8520 8521 8520 8524 8520 8522 8522 8530 8524 8525 8524 8526 8524 8527
8527 8529 8530 8531 8530 8532 8532 8533 8532 8536 8532 8534 8534 8542
8536 8537 8536 8538 8536 8539 8539 8541 8542 8543 8542 8544 8544 8545
8544 8548 8544 8546 8546 8557 8548 8549 8548 8550 8548 8551 8551 8552
8551 8553 8551 8554 8554 8556 8557 8558 8557 8559 8559 8560 8559 8563
8559 8561 8561 8572 8563 8564 8563 8565 8563 8566 8566 8567 8566 8568
8566 8569 8569 8571 8572 8583 8572 8573 8573 8574 8573 8577 8573 8575
8575 8586 8577 8578 8577 8579 8577 8580 8580 8581 8580 8582 8580 8583
8583 8584 8583 8585 8586 8587 8586 8588 8588 8589 8588 8592 8588 8590
8590 8605 8592 8593 8592 8597 8592 8594 8594 8595 8594 8596 8594 8601
8597 8598 8597 8599 8597 8600 8601 8602 8601 8603 8601 8604 8605 8616
8605 8606 8606 8607 8606 8610 8606 8608 8608 8619 8610 8611 8610 8612
8610 8613 8613 8614 8613 8615 8613 8616 8616 8617 8616 8618 8619 8620
8619 8621 8621 8622 8621 8625 8621 8623 8623 8634 8625 8626 8625 8627
8625 8628 8628 8629 8628 8630 8628 8631 8631 8633 8634 8635 8634 8636
8636 8637 8636 8640 8636 8638 8638 8645 8640 8641 8640 8642 8640 8643
8643 8644 8645 8646 8645 8647 8647 8648 8647 8651 8647 8649 8649 8656
8651 8652 8651 8653 8651 8654 8654 8655 8656 8657 8656 8658 8658 8659
8658 8662 8658 8660 8660 8671 8662 8663 8662 8664 8662 8665 8665 8666
8665 8667 8665 8668 8668 8670 8671 8672 8671 8673 8673 8674 8673 8677
8673 8675 8675 8690 8677 8678 8677 8679 8677 8680 8680 8681 8680 8682
8680 8686 8682 8683 8682 8684 8682 8685 8686 8687 8686 8688 8686 8689
8690 8691 8690 8692 8692 8693 8692 8696 8692 8694 8694 8704 8696 8697
8696 8700 8696 8698 8698 8699 8700 8701 8700 8702 8700 8703 8704 8705
8704 8706 8706 8707 8706 8710 8706 8708 8708 8723 8710 8711 8710 8712
8710 8713 8713 8714 8713 8715 8713 8719 8715 8716 8715 8717 8715 8718
8719 8720 8719 8721 8719 8722 8723 8724 8723 8725 8725 8726 8725 8729
8725 8727 8727 8740 8729 8730 8729 8731 8729 8732 8732 8733 8732 8734
8732 8735 8735 8736 8736 8738 8736 8737 8740 8741 8740 8742 8742 8743
8742 8746 8742 8744 8744 8755 8746 8747 8746 8748 8746 8749 8749 8750
8749 8751 8749 8752 8752 8754 8755 8756 8755 8757 8757 8758 8757 8761
8757 8759 8759 8774 8761 8762 8761 8763 8761 8764 8764 8765 8764 8766
8764 8770 8766 8767 8766 8768 8766 8769 8770 8771 8770 8772 8770 8773
8774 8775 8774 8776 8776 8777 8776 8780 8776 8778 8778 8793 8780 8781
8780 8782 8780 8783 8783 8784 8783 8785 8783 8789 8785 8786 8785 8787
8785 8788 8789 8790 8789 8791 8789 8792 8793 8794 8793 8795 8795 8796
8795 8797 8795 8798 8798 8800 8800 8801 8800 8802 8802 8803 8802 8806
8802 8804 8804 8815 8806 8807 8806 8808 8806 8809 8809 8810 8809 8811
8809 8812 8812 8814 8815 8816 8815 8817 8817 8818 8817 8821 8817 8819
8819 8830 8821 8822 8821 8823 8821 8824 8824 8825 8824 8826 8824 8827
8827 8829 8830 8831 8830 8832 8832 8833 8832 8836 8832 8834 8834 8854
8836 8837 8836 8838 8836 8839 8839 8840 8839 8841 8839 8842 8842 8843
8842 8844 8842 8845 8845 8846 8845 8847 8847 8848 8848 8850 8848 8849
8851 8852 8851 8853 8854 8855 8854 8856 8856 8857 8856 8860 8856 8858
8858 8878 8860 8861 8860 8862 8860 8863 8863 8864 8863 8865 8863 8866
8866 8867 8866 8868 8866 8869 8869 8870 8869 8871 8871 8872 8872 8874
8872 8873 8875 8876 8875 8877 8878 8879 8878 8880 8880 8881 8880 8884
8880 8882 8882 8892 8884 8885 8884 8886 8884 8887 8887 8889 8889 8891
8889 8890 8892 8893 8892 8894 8894 8895 8894 8898 8894 8896 8896 8914
8898 8899 8898 8900 8898 8901 8901 8902 8901 8903 8901 8904 8904 8905
8904 8906 8904 8907 8907 8908 8907 8909 8907 8910 8910 8912 8910 8913
8910 8911 8914 8915 8914 8916 8916 8917 8916 8920 8916 8918 8918 8936
8920 8921 8920 8922 8920 8923 8923 8924 8923 8925 8923 8926 8926 8927
8926 8928 8926 8929 8929 8930 8929 8931 8929 8932 8932 8934 8932 8935
8932 8933 8936 8937 8936 8938 8938 8939 8938 8940 8938 8941 8941 8943
8943 8954 8943 8944 8944 8945 8944 8948 8944 8946 8946 8957 8948 8949
8948 8950 8948 8951 8951 8952 8951 8953 8951 8954 8954 8955 8954 8956
8957 8958 8957 8959 8959 8960 8959 8963 8959 8961 8961 8981 8963 8964
8963 8965 8963 8966 8966 8967 8966 8968 8966 8969 8969 8970 8969 8971
8969 8972 8972 8973 8972 8974 8974 8975 8975 8977 8975 8976 8978 8979
8978 8980 8981 8982 8981 8983 8983 8984 8983 8987 8983 8985 8985 8997
8987 8988 8987 8989 8987 8993 8989 8990 8989 8991 8989 8992 8993 8994
8993 8995 8993 8996 8997 8998 8997 8999 8999 9000 8999 9003 8999 9001
9001 9009 9003 9004 9003 9005 9003 9006 9006 9008 9009 9020 9009 9010
9010 9011 9010 9014 9010 9012 9012 9023 9014 9015 9014 9016 9014 9017
9017 9018 9017 9019 9017 9020 9020 9021 9020 9022 9023 9024 9023 9025
9025 9026 9025 9029 9025 9027 9027 9042 9029 9030 9029 9031 9029 9032
9032 9033 9032 9038 9032 9034 9034 9035 9034 9036 9034 9037 9038 9039
9038 9040 9038 9041 9042 9043 9042 9044 9044 9045 9044 9048 9044 9046
9046 9057 9048 9049 9048 9050 9048 9051 9051 9052 9051 9053 9051 9054
9054 9056 9057 9058 9057 9059 9059 9060 9059 9063 9059 9061 9061 9071
9063 9064 9063 9067 9063 9065 9065 9066 9067 9068 9067 9069 9067 9070
9071 9072 9071 9073 9073 9074 9073 9077 9073 9075 9075 9086 9077 9078
9077 9079 9077 9080 9080 9081 9080 9082 9080 9083 9083 9085 9086 9087
9086 9088 9088 9089 9088 9092 9088 9090 9090 9105 9092 9093 9092 9094
9092 9095 9095 9096 9095 9097 9095 9101 9097 9098 9097 9099 9097 9100
9101 9102 9101 9103 9101 9104 9105 9106 9105 9107 9107 9109 9107 9108
9107 9110 9111 9112 9112 9113 9112 9114 9112 9115 9115 9117 9117 9118
9117 9119 9119 9120 9119 9121 9119 9123 9121 9128 9123 9124 9123 9125
9123 9126 9126 9127 9128 9129 9128 9130 9130 9131 9130 9134 9130 9132
9132 9151 9134 9135 9134 9136 9134 9137 9137 9138 9137 9139 9137 9140
9140 9141 9140 9142 9140 9143 9143 9144 9143 9145 9145 9148 9146 9147
9148 9150 9148 9149 9151 9152 9151 9153 9153 9154 9153 9157 9153 9155
9155 9173 9157 9158 9157 9159 9157 9160 9160 9161 9160 9162 9160 9163
9163 9164 9163 9165 9163 9166 9166 9167 9166 9168 9166 9169 9169 9171
9169 9172 9169 9170 9173 9184 9173 9174 9174 9175 9174 9178 9174 9176
9176 9187 9178 9179 9178 9180 9178 9181 9181 9182 9181 9183 9181 9184
9184 9185 9184 9186 9187 9188 9187 9189 9189 9190 9189 9193 9189 9191
9191 9206 9193 9194 9193 9195 9193 9196 9196 9197 9196 9198 9196 9202
9198 9199 9198 9200 9198 9201 9202 9203 9202 9204 9202 9205 9206 9207
9206 9208 9208 9209 9208 9212 9208 9210 9210 9225 9212 9213 9212 9217
9212 9214 9214 9215 9214 9216 9214 9221 9217 9218 9217 9219 9217 9220
9221 9222 9221 9223 9221 9224 9225 9236 9225 9226 9226 9227 9226 9230
9226 9228 9228 9239 9230 9231 9230 9232 9230 9233 9233 9234 9233 9235
9233 9236 9236 9237 9236 9238 9239 9240 9239 9241 9241 9242 9241 9245
9241 9243 9243 9259 9245 9246 9245 9247 9245 9248 9248 9251 9249 9250
9249 9253 9251 9252 9253 9254 9255 9256 9255 9257 9257 9258 9259 9260
9259 9261 9261 9262 9261 9265 9261 9263 9263 9274 9265 9266 9265 9267
9265 9268 9268 9269 9268 9270 9268 9271 9271 9273 9274 9275 9274 9276
9276 9277 9276 9280 9276 9278 9278 9289 9280 9281 9280 9282 9280 9283
9283 9284 9283 9285 9283 9286 9286 9288 9289 9290 9289 9291 9291 9292
9291 9295 9291 9293 9293 9309 9295 9296 9295 9297 9295 9298 9298 9301
9299 9300 9299 9303 9301 9302 9303 9304 9305 9306 9305 9307 9307 9308
9309 9310 9309 9311 9311 9312 9311 9315 9311 9313 9313 9328 9315 9316
9315 9320 9315 9317 9317 9318 9317 9319 9317 9324 9320 9321 9320 9322
9320 9323 9324 9325 9324 9326 9324 9327 9328 9329 9328 9330 9330 9331
9330 9334 9330 9332 9332 9342 9334 9335 9334 9336 9334 9337 9337 9339
9339 9341 9339 9340 9342 9343 9342 9344 9344 9345 9344 9348 9344 9346
9346 9357 9348 9349 9348 9350 9348 9351 9351 9352 9351 9353 9351 9354
9354 9356 9357 9368 9357 9358 9358 9359 9358 9362 9358 9360 9360 9371
9362 9363 9362 9364 9362 9365 9365 9366 9365 9367 9365 9368 9368 9369
9368 9370 9371 9372 9371 9373 9373 9374 9373 9377 9373 9375 9375 9390
9377 9378 9377 9379 9377 9380 9380 9381 9380 9382 9380 9386 9382 9383
9382 9384 9382 9385 9386 9387 9386 9388 9386 9389 9390 9391 9390 9392
9392 9393 9392 9396 9392 9394 9394 9404 9396 9397 9396 9398 9396 9399
9399 9401 9401 9403 9401 9402 9404 9405 9404 9406 9406 9407 9406 9410
9406 9408 9408 9419 9410 9411 9410 9412 9410 9413 9413 9414 9413 9415
9413 9416 9416 9418 9419 9420 9419 9421 9421 9422 9421 9425 9421 9423
9423 9435 9425 9426 9425 9427 9425 9431 9427 9428 9427 9429 9427 9430
9431 9432 9431 9433 9431 9434 9435 9436 9435 9437 9437 9438 9437 9441
9437 9439 9439 9454 9441 9442 9441 9443 9441 9444 9444 9445 9444 9446
9444 9450 9446 9447 9446 9448 9446 9449 9450 9451 9450 9452 9450 9453
9454 9455 9454 9456 9456 9457 9456 9460 9456 9458 9458 9469 9460 9461
9460 9462 9460 9463 9463 9464 9463 9465 9463 9466 9466 9468 9469 9470
9469 9471 9471 9472 9471 9475 9471 9473 9473 9486 9475 9476 9475 9477
9475 9478 9478 9479 9478 9480 9478 9481 9481 9482 9482 9483 9482 9484
9482 9485 9486 9487 9486 9488 9488 9489 9488 9492 9488 9490 9490 9498
9492 9493 9492 9494 9492 9495 9495 9497 9498 9499 9498 9500 9500 9501
9500 9504 9500 9502 9502 9520 9504 9505 9504 9506 9504 9507 9507 9508
9507 9509 9507 9510 9510 9511 9510 9512 9510 9513 9513 9514 9513 9515
9513 9516 9516 9518 9516 9519 9516 9517 9520 9521 9520 9522 9522 9523
9522 9526 9522 9524 9524 9532 9526 9527 9526 9528 9526 9529 9529 9531
9532 9533 9532 9534 9534 9535 9534 9538 9534 9536 9536 9553 9538 9539
9538 9540 9538 9541 9541 9542 9542 9543 9544 9545 9544 9548 9546 9547
9546 9550 9548 9549 9550 9551 9551 9552 9553 9554 9553 9555 9555 9556
9555 9559 9555 9557 9557 9567 9559 9560 9559 9563 9559 9561 9561 9562
9563 9564 9563 9565 9563 9566 9567 9568 9567 9569 9569 9570 9569 9573
9569 9571 9571 9587 9573 9574 9573 9575 9573 9576 9576 9579 9577 9578
9577 9581 9579 9580 9581 9582 9583 9584 9583 9585 9585 9586 9587 9588
9587 9589 9589 9590 9589 9593 9589 9591 9591 9607 9593 9594 9593 9595
9593 9596 9596 9599 9597 9598 9597 9601 9599 9600 9601 9602 9603 9604
9603 9605 9605 9606 9607 9608 9607 9609 9609 9610 9609 9613 9609 9611
9611 9629 9613 9614 9613 9615 9613 9616 9616 9617 9616 9618 9616 9619
9619 9620 9619 9621 9619 9622 9622 9623 9622 9624 9622 9625 9625 9627
9625 9628 9625 9626 9629 9630 9629 9631 9631 9632 9631 9635 9631 9633
9633 9645 9635 9636 9635 9637 9635 9641 9637 9638 9637 9639 9637 9640
9641 9642 9641 9643 9641 9644 9645 9646 9645 9647 9647 9648 9647 9651
9647 9649 9649 9660 9651 9652 9651 9653 9651 9654 9654 9655 9654 9656
9654 9657 9657 9659 9660 9661 9660 9662 9662 9663 9662 9666 9662 9664
9664 9674 9666 9667 9666 9670 9666 9668 9668 9669 9670 9671 9670 9672
9670 9673 9674 9675 9674 9676 9676 9677 9676 9680 9676 9678 9678 9689
9680 9681 9680 9682 9680 9683 9683 9684 9683 9685 9683 9686 9686 9688
9689 9690 9689 9691 9691 9692 9691 9695 9691 9693 9693 9703 9695 9696
9695 9697 9695 9698 9698 9700 9700 9702 9700 9701 9703 9704 9703 9705
9705 9706 9705 9709 9705 9707 9707 9725 9709 9710 9709 9711 9709 9712
9712 9713 9712 9714 9712 9715 9715 9716 9715 9717 9715 9718 9718 9719
9718 9720 9718 9721 9721 9723 9721 9724 9721 9722 9725 9726 9725 9727
9727 9728 9727 9731 9727 9729 9729 9745 9731 9732 9731 9733 9731 9734
9734 9737 9735 9736 9735 9739 9737 9738 9739 9740 9741 9742 9741 9743
9743 9744 9745 9746 9745 9747 9747 9748 9747 9751 9747 9749 9749 9756
9751 9752 9751 9753 9751 9754 9754 9755 9756 9757 9756 9758 9758 9759
9758 9762 9758 9760 9760 9776 9762 9763 9762 9764 9762 9765 9765 9768
9766 9767 9766 9770 9768 9769 9770 9771 9772 9773 9772 9774 9774 9775
9776 9777 9776 9778 9778 9779 9778 9782 9778 9780 9780 9793 9782 9783
9782 9784 9782 9785 9785 9786 9785 9787 9785 9788 9788 9789 9789 9790
9789 9791 9789 9792 9793 9794 9793 9795 9795 9796 9795 9799 9795 9797
9797 9807 9799 9800 9799 9803 9799 9801 9801 9802 9803 9804 9803 9805
9803 9806 9807 9808 9807 9809 9809 9810 9809 9811 9809 9813 9811 9818
9813 9814 9813 9815 9813 9816 9816 9817 9818 9829 9818 9819 9819 9820
9819 9823 9819 9821 9821 9832 9823 9824 9823 9825 9823 9826 9826 9827
9826 9828 9826 9829 9829 9830 9829 9831 9832 9833 9832 9834 9834 9835
9834 9838 9834 9836 9836 9852 9838 9839 9838 9840 9838 9841 9841 9844
9842 9843 9842 9846 9844 9845 9846 9847 9848 9849 9848 9850 9850 9851
9852 9853 9852 9854 9854 9855 9854 9858 9854 9856 9856 9871 9858 9859
9858 9863 9858 9860 9860 9861 9860 9862 9860 9867 9863 9864 9863 9865
9863 9866 9867 9868 9867 9869 9867 9870 9871 9872 9871 9873 9873 9874
9873 9877 9873 9875 9875 9890 9877 9878 9877 9879 9877 9880 9880 9881
9880 9882 9880 9886 9882 9883 9882 9884 9882 9885 9886 9887 9886 9888
9886 9889 9890 9891 9890 9892 9892 9893 9892 9896 9892 9894 9894 9904
9896 9897 9896 9898 9896 9899 9899 9901 9901 9903 9901 9902 9904 9905
9904 9906 9906 9907 9906 9910 9906 9908 9908 9914 9910 9911 9910 9912
9910 9913 9914 9915 9914 9916 9916 9917 9916 9920 9916 9918 9918 9930
9920 9921 9920 9922 9920 9926 9922 9923 9922 9924 9922 9925 9926 9927
9926 9928 9926 9929 9930 9931 9930 9932 9932 9933 9932 9936 9932 9934
9934 9944 9936 9937 9936 9940 9936 9938 9938 9939 9940 9941 9940 9942
9940 9943 9944 9945 9944 9946 9946 9947 9946 9950 9946 9948 9948 9966
9950 9951 9950 9952 9950 9953 9953 9954 9953 9955 9953 9956 9956 9957
9956 9958 9956 9959 9959 9960 9959 9961 9959 9962 9962 9964 9962 9965
9962 9963 9966 9967 9966 9968 9968 9969 9968 9972 9968 9970 9970 9980
9972 9973 9972 9974 9972 9975 9975 9977 9977 9979 9977 9978 9980 9981
9980 9982 9982 9983 9982 9986 9982 9984 9984 9999 9986 9987 9986 9988
9986 9989 9989 9990 9989 9991 9989 9995 9991 9992 9991 9993 9991 9994
9995 9996 9995 9997 9995 9998 9999 10000 9999 10001 10001 10002 10001
10003 10001 10004 10004 10006 10006 10007 10006 10008 10008 10009 10008
10012 10008 10010 10010 10025 10012 10013 10012 10014 10012 10015 10015
10016 10015 10017 10015 10021 10017 10018 10017 10019 10017 10020 10021
10022 10021 10023 10021 10024 10025 10026 10025 10027 10027 10028 10027
10031 10027 10029 10029 10046 10031 10032 10031 10033 10031 10034 10034
10035 10035 10036 10037 10038 10037 10041 10039 10040 10039 10043 10041
10042 10043 10044 10044 10045 10046 10047 10046 10048 10048 10049 10048
10052 10048 10050 10050 10067 10052 10053 10052 10054 10052 10055 10055
10056 10056 10057 10058 10059 10058 10062 10060 10061 10060 10064 10062
10063 10064 10065 10065 10066 10067 10068 10067 10069 10069 10070 10069
10073 10069 10071 10071 10079 10073 10074 10073 10075 10073 10076 10076
10078 10079 10080 10079 10081 10081 10082 10081 10085 10081 10083 10083
10093 10085 10086 10085 10087 10085 10088 10088 10090 10090 10092 10090
10091 10093 10094 10093 10095 10095 10096 10095 10099 10095 10097 10097
10117 10099 10100 10099 10101 10099 10102 10102 10103 10102 10104 10102
10105 10105 10106 10105 10107 10105 10108 10108 10109 10108 10110 10110
10111 10111 10113 10111 10112 10114 10115 10114 10116 10117 10118 10117
10119 10119 10120 10119 10123 10119 10121 10121 10136 10123 10124 10123
10128 10123 10125 10125 10126 10125 10127 10125 10132 10128 10129 10128
10130 10128 10131 10132 10133 10132 10134 10132 10135 10136 10137 10136
10138 10138 10139 10138 10142 10138 10140 10140 10160 10142 10143 10142
10144 10142 10145 10145 10146 10145 10147 10145 10148 10148 10149 10148
10150 10148 10151 10151 10152 10151 10153 10153 10154 10154 10156 10154
10155 10157 10158 10157 10159 10160 10161 10160 10162 10162 10163 10162
10166 10162 10164 10164 10177 10166 10167 10166 10168 10166 10169 10169
10170 10169 10171 10169 10172 10172 10173 10173 10174 10173 10175 10173
10176 10177 10178 10177 10179 10179 10180 10179 10183 10179 10181 10181
10198 10183 10184 10183 10185 10183 10186 10186 10187 10187 10188 10189
10190 10189 10193 10191 10192 10191 10195 10193 10194 10195 10196 10196
10197 10198 10199 10198 10200 10200 10201 10200 10204 10200 10202 10202
10209 10204 10205 10204 10206 10204 10207 10207 10208 10209 10210 10209
10211 10211 10212 10211 10215 10211 10213 10213 10224 10215 10216 10215
10217 10215 10218 10218 10219 10218 10220 10218 10221 10221 10223 10224
10225 10224 10226 10226 10227 10226 10230 10226 10228 10228 10248 10230
10231 10230 10232 10230 10233 10233 10234 10233 10235 10233 10236 10236
10237 10236 10238 10236 10239 10239 10240 10239 10241 10241 10242 10242
10244 10242 10243 10245 10246 10245 10247 10248 10249 10248 10250 10250
10251 10250 10254 10250 10252 10252 10272 10254 10255 10254 10256 10254
10257 10257 10258 10257 10259 10257 10260 10260 10261 10260 10262 10260
10263 10263 10264 10263 10265 10265 10266 10266 10268 10266 10267 10269
10270 10269 10271 10272 10273 10272 10274 10274 10275 10274 10278 10274
10276 10276 10291 10278 10279 10278 10283 10278 10280 10280 10281 10280
10282 10280 10287 10283 10284 10283 10285 10283 10286 10287 10288 10287
10289 10287 10290 10291 10292 10291 10293 10293 10294 10293 10297 10293
10295 10295 10305 10297 10298 10297 10301 10297 10299 10299 10300 10301
10302 10301 10303 10301 10304 10305 10306 10305 10307 10307 10308 10307
10311 10307 10309 10309 10321 10311 10312 10311 10313 10311 10317 10313
10314 10313 10315 10313 10316 10317 10318 10317 10319 10317 10320 10321
10322 10321 10323 10323 10324 10323 10327 10323 10325 10325 10340 10327
10328 10327 10329 10327 10330 10330 10331 10330 10332 10330 10336 10332
10333 10332 10334 10332 10335 10336 10337 10336 10338 10336 10339 10340
10341 10340 10342 10342 10343 10342 10346 10342 10344 10344 10361 10346
10347 10346 10348 10346 10349 10349 10350 10350 10351 10352 10353 10352
10356 10354 10355 10354 10358 10356 10357 10358 10359 10359 10360 10361
10362 10361 10363 10363 10364 10363 10367 10363 10365 10365 10372 10367
10368 10367 10369 10367 10370 10370 10371 10372 10373 10372 10374 10374
10375 10374 10378 10374 10376 10376 10391 10378 10379 10378 10380 10378
10381 10381 10382 10381 10383 10381 10387 10383 10384 10383 10385 10383
10386 10387 10388 10387 10389 10387 10390 10391 10392 10391 10393 10393
10394 10393 10397 10393 10395 10395 10407 10397 10398 10397 10399 10397
10403 10399 10400 10399 10401 10399 10402 10403 10404 10403 10405 10403
10406 10407 10408 10407 10409 10409 10410 10409 10413 10409 10411 10411
10424 10413 10414 10413 10415 10413 10416 10416 10417 10416 10418 10416
10419 10419 10421 10421 10423 10421 10422 10424 10425 10424 10426 10426
10427 10426 10428 10426 10429 10429 10431 10431 10432 10431 10433 10433
10434 10433 10437 10433 10435 10435 10448 10437 10438 10437 10439 10437
10440 10440 10441 10440 10442 10440 10443 10443 10445 10445 10447 10445
10446 10448 10449 10448 10450 10450 10451 10450 10454 10450 10452 10452
10465 10454 10455 10454 10456 10454 10457 10457 10458 10457 10459 10457
10460 10460 10462 10462 10464 10462 10463 10465 10466 10465 10467 10467
10468 10467 10471 10467 10469 10469 10484 10471 10472 10471 10473 10471
10474 10474 10475 10474 10476 10474 10480 10476 10477 10476 10478 10476
10479 10480 10481 10480 10482 10480 10483 10484 10485 10484 10486 10486
10487 10486 10490 10486 10488 10488 10498 10490 10491 10490 10492 10490
10493 10493 10495 10495 10497 10495 10496 10498 10509 10498 10499 10499
10500 10499 10503 10499 10501 10501 10512 10503 10504 10503 10505 10503
10506 10506 10507 10506 10508 10506 10509 10509 10510 10509 10511 10512
10513 10512 10514 10514 10515 10514 10518 10514 10516 10516 10533 10518
10519 10518 10520 10518 10521 10521 10522 10522 10523 10524 10525 10524
10528 10526 10527 10526 10530 10528 10529 10530 10531 10531 10532 10533
10534 10533 10535 10535 10536 10535 10539 10535 10537 10537 10552 10539
10540 10539 10541 10539 10542 10542 10543 10542 10544 10542 10548 10544
10545 10544 10546 10544 10547 10548 10549 10548 10550 10548 10551 10552
10553 10552 10554 10554 10555 10554 10558 10554 10556 10556 10576 10558
10559 10558 10560 10558 10561 10561 10562 10561 10563 10561 10564 10564
10565 10564 10566 10564 10567 10567 10568 10567 10569 10569 10570 10570
10572 10570 10571 10573 10574 10573 10575 10576 10577 10576 10578 10578
10579 10578 10582 10578 10580 10580 10595 10582 10583 10582 10584 10582
10585 10585 10586 10585 10587 10585 10591 10587 10588 10587 10589 10587
10590 10591 10592 10591 10593 10591 10594 10595 10596 10595 10597 10597
10598 10597 10601 10597 10599 10599 10617 10601 10602 10601 10603 10601
10604 10604 10605 10604 10606 10604 10607 10607 10608 10607 10609 10607
10610 10610 10611 10610 10612 10610 10613 10613 10615 10613 10616 10613
10614 10617 10618 10617 10619 10619 10620 10619 10623 10619 10621 10621
10633 10623 10624 10623 10625 10623 10629 10625 10626 10625 10627 10625
10628 10629 10630 10629 10631 10629 10632 10633 10634 10633 10635 10635
10636 10635 10639 10635 10637 10637 10657 10639 10640 10639 10641 10639
10642 10642 10643 10642 10644 10642 10645 10645 10646 10645 10647 10645
10648 10648 10649 10648 10650 10650 10651 10651 10653 10651 10652 10654
10655 10654 10656 10657 10658 10657 10659 10659 10660 10659 10663 10659
10661 10661 10681 10663 10664 10663 10665 10663 10666 10666 10667 10666
10668 10666 10669 10669 10670 10669 10671 10669 10672 10672 10673 10672
10674 10674 10675 10675 10677 10675 10676 10678 10679 10678 10680 10681
10682 10681 10683 10683 10684 10683 10687 10683 10685 10685 10693 10687
10688 10687 10689 10687 10690 10690 10692 10693 10694 10693 10695 10695
10696 10695 10699 10695 10697 10697 10710 10699 10700 10699 10701 10699
10702 10702 10703 10704 10705 10704 10708 10706 10707 10706 10708 10708
10709 10710 10711 10710 10712 10712 10713 10712 10716 10712 10714 10714
10729 10716 10717 10716 10721 10716 10718 10718 10719 10718 10720 10718
10725 10721 10722 10721 10723 10721 10724 10725 10726 10725 10727 10725
10728 10729 10730 10729 10731 10731 10732 10731 10735 10731 10733 10733
10748 10735 10736 10735 10740 10735 10737 10737 10738 10737 10739 10737
10744 10740 10741 10740 10742 10740 10743 10744 10745 10744 10746 10744
10747 10748 10749 10748 10750 10750 10751 10750 10754 10750 10752 10752
10760 10754 10755 10754 10756 10754 10757 10757 10759 10760 10761 10760
10762 10762 10763 10762 10766 10762 10764 10764 10772 10766 10767 10766
10768 10766 10769 10769 10771 10772 10773 10772 10774 10774 10775 10774
10778 10774 10776 10776 10782 10778 10779 10778 10780 10778 10781 10782
10783 10782 10784 10784 10785 10784 10788 10784 10786 10786 10801 10788
10789 10788 10790 10788 10791 10791 10792 10791 10793 10791 10797 10793
10794 10793 10795 10793 10796 10797 10798 10797 10799 10797 10800 10801
10802 10801 10803 10803 10804 10803 10807 10803 10805 10805 10817 10807
10808 10807 10809 10807 10813 10809 10810 10809 10811 10809 10812 10813
10814 10813 10815 10813 10816 10817 10818 10817 10819 10819 10820 10819
10823 10819 10821 10821 10841 10823 10824 10823 10825 10823 10826 10826
10827 10826 10828 10826 10829 10829 10830 10829 10831 10829 10832 10832
10833 10832 10834 10834 10835 10835 10837 10835 10836 10838 10839 10838
10840 10841 10842 10841 10843 10843 10844 10843 10847 10843 10845 10845
10860 10847 10848 10847 10849 10847 10850 10850 10851 10850 10852 10850
10856 10852 10853 10852 10854 10852 10855 10856 10857 10856 10858 10856
10859 10860 10861 10860 10862 10862 10863 10862 10866 10862 10864 10864
10875 10866 10867 10866 10868 10866 10869 10869 10870 10869 10871 10869
10872 10872 10874 10875 10876 10875 10877 10877 10878 10877 10881 10877
10879 10879 10892 10881 10882 10881 10883 10881 10884 10884 10885 10884
10886 10884 10887 10887 10888 10888 10889 10888 10890 10888 10891 10892
10893 10892 10894 10894 10895 10894 10898 10894 10896 10896 10911 10898
10899 10898 10903 10898 10900 10900 10901 10900 10902 10900 10907 10903
10904 10903 10905 10903 10906 10907 10908 10907 10909 10907 10910 10911
10912 10911 10913 10913 10914 10913 10917 10913 10915 10915 10921 10917
10918 10917 10919 10917 10920 10921 10922 10921 10923 10923 10924 10923
10927 10923 10925 10925 10938 10927 10928 10927 10929 10927 10930 10930
10931 10930 10932 10930 10933 10933 10934 10934 10935 10934 10936 10934
10937 10938 10939 10938 10940 10940 10941 10940 10944 10940 10942 10942
10953 10944 10945 10944 10946 10944 10947 10947 10948 10947 10949 10947
10950 10950 10952 10953 10954 10953 10955 10955 10956 10955 10959 10955
10957 10957 10967 10959 10960 10959 10961 10959 10962 10962 10964 10964
10966 10964 10965 10967 10978 10967 10968 10968 10969 10968 10972 10968
10970 10970 10981 10972 10973 10972 10974 10972 10975 10975 10976 10975
10977 10975 10978 10978 10979 10978 10980 10981 10982 10981 10983 10983
10984 10983 10987 10983 10985 10985 10991 10987 10988 10987 10989 10987
10990 10991 10992 10991 10993 10993 10994 10993 10997 10993 10995 10995
11003 10997 10998 10997 10999 10997 11000 11000 11002 11003 11004 11003
11005 11005 11006 11005 11009 11005 11007 11007 11022 11009 11010 11009
11011 11009 11012 11012 11013 11012 11014 11012 11018 11014 11015 11014
11016 11014 11017 11018 11019 11018 11020 11018 11021 11022 11023 11022
11024 11024 11025 11024 11028 11024 11026 11026 11044 11028 11029 11028
11030 11028 11031 11031 11032 11031 11033 11031 11034 11034 11035 11034
11036 11034 11037 11037 11038 11037 11039 11037 11040 11040 11042 11040
11043 11040 11041 11044 11045 11044 11046 11046 11047 11046 11050 11046
11048 11048 11066 11050 11051 11050 11052 11050 11053 11053 11054 11053
11055 11053 11056 11056 11057 11056 11058 11056 11059 11059 11060 11059
11061 11059 11062 11062 11064 11062 11065 11062 11063 11066 11067 11066
11068 11068 11069 11068 11072 11068 11070 11070 11083 11072 11073 11072
11074 11072 11075 11075 11076 11075 11077 11075 11078 11078 11080 11080
11082 11080 11081 11083 11084 11083 11085 11085 11086 11085 11089 11085
11087 11087 11102 11089 11090 11089 11091 11089 11092 11092 11093 11092
11094 11092 11098 11094 11095 11094 11096 11094 11097 11098 11099 11098
11100 11098 11101 11102 11103 11102 11104 11104 11105 11104 11108 11104
11106 11106 11123 11108 11109 11108 11110 11108 11111 11111 11112 11112
11113 11114 11115 11114 11118 11116 11117 11116 11120 11118 11119 11120
11121 11121 11122 11123 11124 11123 11125 11125 11126 11125 11129 11125
11127 11127 11139 11129 11130 11129 11131 11129 11135 11131 11132 11131
11133 11131 11134 11135 11136 11135 11137 11135 11138 11139 11140 11139
11141 11141 11142 11141 11145 11141 11143 11143 11154 11145 11146 11145
11147 11145 11148 11148 11149 11148 11150 11148 11151 11151 11153 11154
11155 11154 11156 11156 11157 11156 11160 11156 11158 11158 11174 11160
11161 11160 11162 11160 11163 11163 11166 11164 11165 11164 11168 11166
11167 11168 11169 11170 11171 11170 11172 11172 11173 11174 11175 11174
11176 11176 11177 11176 11180 11176 11178 11178 11189 11180 11181 11180
11182 11180 11183 11183 11184 11183 11185 11183 11186 11186 11188 11189
11190 11189 11191 11191 11192 11191 11193 11191 11194 11194 11196 11196
11197 11196 11198 11198 11199 11198 11202 11198 11200 11200 11211 11202
11203 11202 11204 11202 11205 11205 11206 11205 11207 11205 11208 11208
11210 11211 11212 11211 11213 11213 11214 11213 11217 11213 11215 11215
11228 11217 11218 11217 11219 11217 11220 11220 11221 11220 11222 11220
11223 11223 11225 11225 11227 11225 11226 11228 11229 11228 11230 11230
11231 11230 11232 11230 11233 11233 11235 11235 11236 11235 11237 11237
11238 11237 11241 11237 11239 11239 11251 11241 11242 11241 11243 11241
11247 11243 11244 11243 11245 11243 11246 11247 11248 11247 11249 11247
11250 11251 11252 11251 11253 11253 11254 11253 11257 11253 11255 11255
11263 11257 11258 11257 11259 11257 11260 11260 11262 11263 11264 11263
11265 11265 11266 11265 11269 11265 11267 11267 11278 11269 11270 11269
11271 11269 11272 11272 11273 11272 11274 11272 11275 11275 11277 11278
11279 11278 11280 11280 11281 11280 11282 11280 11283 11283 11285 11285
11286 11285 11287 11287 11288 11287 11289 11287 11290 11290 11292 11292
11293 11292 11294 11294 11295 11294 11298 11294 11296 11296 11308 11298
11299 11298 11300 11298 11304 11300 11301 11300 11302 11300 11303 11304
11305 11304 11306 11304 11307 11308 11309 11308 11310 11310 11311 11310
11314 11310 11312 11312 11319 11314 11315 11314 11316 11314 11317 11317
11318 11319 11320 11319 11321 11321 11322 11321 11325 11321 11323 11323
11341 11325 11326 11325 11327 11325 11328 11328 11329 11328 11330 11328
11331 11331 11332 11331 11333 11331 11334 11334 11335 11334 11336 11334
11337 11337 11339 11337 11340 11337 11338 11341 11342 11341 11343 11343
11344 11343 11347 11343 11345 11345 11356 11347 11348 11347 11349 11347
11350 11350 11351 11350 11352 11350 11353 11353 11355 11356 11357 11356
11358 11358 11359 11358 11362 11358 11360 11360 11376 11362 11363 11362
11364 11362 11365 11365 11368 11366 11367 11366 11370 11368 11369 11370
11371 11372 11373 11372 11374 11374 11375 11376 11377 11376 11378 11378
11379 11378 11382 11378 11380 11380 11396 11382 11383 11382 11384 11382
11385 11385 11388 11386 11387 11386 11390 11388 11389 11390 11391 11392
11393 11392 11394 11394 11395 11396 11397 11396 11398 11398 11399 11398
11402 11398 11400 11400 11413 11402 11403 11402 11404 11402 11405 11405
11406 11405 11407 11405 11408 11408 11410 11410 11412 11410 11411 11413
11414 11413 11415 11415 11416 11415 11419 11415 11417 11417 11432 11419
11420 11419 11421 11419 11422 11422 11423 11422 11424 11422 11428 11424
11425 11424 11426 11424 11427 11428 11429 11428 11430 11428 11431 11432
11433 11432 11434 11434 11435 11434 11438 11434 11436 11436 11448 11438
11439 11438 11440 11438 11444 11440 11441 11440 11442 11440 11443 11444
11445 11444 11446 11444 11447 11448 11449 11448 11450 11450 11451 11450
11454 11450 11452 11452 11464 11454 11455 11454 11456 11454 11460 11456
11457 11456 11458 11456 11459 11460 11461 11460 11462 11460 11463 11464
11465 11464 11466 11466 11467 11466 11470 11466 11468 11468 11479 11470
11471 11470 11472 11470 11473 11473 11474 11473 11475 11473 11476 11476
11478 11479 11480 11479 11481 11481 11482 11481 11485 11481 11483 11483
11494 11485 11486 11485 11487 11485 11488 11488 11489 11488 11490 11488
11491 11491 11493 11494 11495 11494 11496 11496 11497 11496 11500 11496
11498 11498 11513 11500 11501 11500 11505 11500 11502 11502 11503 11502
11504 11502 11509 11505 11506 11505 11507 11505 11508 11509 11510 11509
11511 11509 11512 11513 11514 11513 11515 11515 11516 11515 11519 11515
11517 11517 11533 11519 11520 11519 11521 11519 11522 11522 11525 11523
11524 11523 11527 11525 11526 11527 11528 11529 11530 11529 11531 11531
11532 11533 11534 11533 11535 11535 11536 11535 11539 11535 11537 11537
11547 11539 11540 11539 11541 11539 11542 11542 11544 11544 11546 11544
11545 11547 11558 11547 11548 11548 11549 11548 11552 11548 11550 11550
11561 11552 11553 11552 11554 11552 11555 11555 11556 11555 11557 11555
11558 11558 11559 11558 11560 11561 11562 11561 11563 11563 11564 11563
11567 11563 11565 11565 11573 11567 11568 11567 11569 11567 11570 11570
11572 11573 11574 11573 11575 11575 11576 11575 11579 11575 11577 11577
11592 11579 11580 11579 11584 11579 11581 11581 11582 11581 11583 11581
11588 11584 11585 11584 11586 11584 11587 11588 11589 11588 11590 11588
11591 11592 11593 11592 11594 11594 11595 11594 11596 11594 11597 11597
11599 11599 11600 11599 11601 11601 11602 11601 11605 11601 11603 11603
11616 11605 11606 11605 11607 11605 11608 11608 11609 11608 11610 11608
11611 11611 11612 11612 11613 11612 11614 11612 11615 11616 11617 11616
11618 11618 11619 11618 11622 11618 11620 11620 11636 11622 11623 11622
11624 11622 11625 11625 11628 11626 11627 11626 11630 11628 11629 11630
11631 11632 11633 11632 11634 11634 11635 11636 11637 11636 11638 11638
11639 11638 11642 11638 11640 11640 11650 11642 11643 11642 11646 11642
11644 11644 11645 11646 11647 11646 11648 11646 11649 11650 11651 11650
11652 11652 11653 11652 11656 11652 11654 11654 11671 11656 11657 11656
11658 11656 11659 11659 11660 11660 11661 11662 11663 11662 11666 11664
11665 11664 11668 11666 11667 11668 11669 11669 11670 11671 11672 11671
11673 11673 11674 11673 11677 11673 11675 11675 11683 11677 11678 11677
11679 11677 11680 11680 11682 11683 11684 11683 11685 11685 11686 11685
11689 11685 11687 11687 11698 11689 11690 11689 11691 11689 11692 11692
11693 11692 11694 11692 11695 11695 11697 11698 11699 11698 11700 11700
11701 11700 11704 11700 11702 11702 11709 11704 11705 11704 11706 11704
11707 11707 11708 11709 11710 11709 11711 11711 11712 11711 11715 11711
11713 11713 11723 11715 11716 11715 11719 11715 11717 11717 11718 11719
11720 11719 11721 11719 11722 11723 11724 11723 11725 11725 11726 11725
11729 11725 11727 11727 11745 11729 11730 11729 11731 11729 11732 11732
11733 11732 11734 11732 11735 11735 11736 11735 11737 11735 11738 11738
11739 11738 11740 11738 11741 11741 11743 11741 11744 11741 11742 11745
11746 11745 11747 11747 11748 11747 11751 11747 11749 11749 11764 11751
11752 11751 11753 11751 11754 11754 11755 11754 11756 11754 11760 11756
11757 11756 11758 11756 11759 11760 11761 11760 11762 11760 11763 11764
11765 11764 11766 11766 11767 11766 11770 11766 11768 11768 11784 11770
11771 11770 11772 11770 11773 11773 11776 11774 11775 11774 11778 11776
11777 11778 11779 11780 11781 11780 11782 11782 11783 11784 11785 11784
11786 11786 11787 11786 11790 11786 11788 11788 11808 11790 11791 11790
11792 11790 11793 11793 11796 11794 11795 11794 11797 11796 11799 11797
11798 11797 11799 11800 11801 11800 11804 11802 11803 11802 11806 11804
11805 11806 11807 11808 11809 11808 11810 11810 11811 11810 11814 11810
11812 11812 11828 11814 11815 11814 11816 11814 11817 11817 11820 11818
11819 11818 11822 11820 11821 11822 11823 11824 11825 11824 11826 11826
11827 11828 11829 11828 11830 11830 11831 11830 11834 11830 11832 11832
11842 11834 11835 11834 11836 11834 11837 11837 11839 11839 11841 11839
11840 11842 11853 11842 11843 11843 11844 11843 11847 11843 11845 11845
11856 11847 11848 11847 11849 11847 11850 11850 11851 11850 11852 11850
11853 11853 11854 11853 11855 11856 11857 11856 11858 11858 11859 11858
11862 11858 11860 11860 11867 11862 11863 11862 11864 11862 11865 11865
11866 11867 11868 11867 11869 11869 11870 11869 11873 11869 11871 11871
11878 11873 11874 11873 11875 11873 11876 11876 11877 11878 11879 11878
11880 11880 11881 11880 11884 11880 11882 11882 11898 11884 11885 11884
11886 11884 11887 11887 11890 11888 11889 11888 11892 11890 11891 11892
11893 11894 11895 11894 11896 11896 11897 11898 11899 11898 11900 11900
11901 11900 11904 11900 11902 11902 11913 11904 11905 11904 11906 11904
11907 11907 11908 11907 11909 11907 11910 11910 11912 11913 11914 11913
11915 11915 11916 11915 11919 11915 11917 11917 11927 11919 11920 11919
11923 11919 11921 11921 11922 11923 11924 11923 11925 11923 11926 11927
11928 11927 11929 11929 11930 11929 11933 11929 11931 11931 11942 11933
11934 11933 11935 11933 11936 11936 11937 11936 11938 11936 11939 11939
11941 11942 11943 11942 11944 11944 11945 11944 11946 11944 11947 11947
11949 11949 11950 11949 11951 11951 11952 11951 11955 11951 11953 11953
11966 11955 11956 11955 11957 11955 11958 11958 11959 11958 11960 11958
11961 11961 11963 11963 11965 11963 11964 11966 11967 11966 11968 11968
11969 11968 11972 11968 11970 11970 11986 11972 11973 11972 11974 11972
11975 11975 11978 11976 11977 11976 11980 11978 11979 11980 11981 11982
11983 11982 11984 11984 11985 11986 11987 11986 11988 11988 11989 11988
11992 11988 11990 11990 12000 11992 11993 11992 11996 11992 11994 11994
11995 11996 11997 11996 11998 11996 11999 12000 12001 12000 12002 12002
12003 12002 12006 12002 12004 12004 12019 12006 12007 12006 12008 12006
12009 12009 12010 12009 12011 12009 12015 12011 12012 12011 12013 12011
12014 12015 12016 12015 12017 12015 12018 12019 12020 12019 12021 12021
12022 12021 12025 12021 12023 12023 12038 12025 12026 12025 12030 12025
12027 12027 12028 12027 12029 12027 12034 12030 12031 12030 12032 12030
12033 12034 12035 12034 12036 12034 12037 12038 12039 12038 12040 12040
12041 12040 12042 12040 12043 12043 12045 12045 12046 12045 12047 12047
12048 12047 12051 12047 12049 12049 12064 12051 12052 12051 12056 12051
12053 12053 12054 12053 12055 12053 12060 12056 12057 12056 12058 12056
12059 12060 12061 12060 12062 12060 12063 12064 12065 12064 12066 12066
12067 12066 12070 12066 12068 12068 12080 12070 12071 12070 12072 12070
12076 12072 12073 12072 12074 12072 12075 12076 12077 12076 12078 12076
12079 12080 12081 12080 12082 12082 12083 12082 12086 12082 12084 12084
12099 12086 12087 12086 12088 12086 12089 12089 12090 12089 12091 12089
12095 12091 12092 12091 12093 12091 12094 12095 12096 12095 12097 12095
12098 12099 12100 12099 12101 12101 12102 12101 12103 12101 12104 12104
12106 12106 12107 12106 12108 12108 12109 12108 12112 12108 12110 12110
12125 12112 12113 12112 12114 12112 12115 12115 12116 12115 12117 12115
12121 12117 12118 12117 12119 12117 12120 12121 12122 12121 12123 12121
12124 12125 12126 12125 12127 12127 12128 12127 12131 12127 12129 12129
12135 12131 12132 12131 12133 12131 12134 12135 12136 12135 12137 12137
12138 12137 12141 12137 12139 12139 12154 12141 12142 12141 12146 12141
12143 12143 12144 12143 12145 12143 12150 12146 12147 12146 12148 12146
12149 12150 12151 12150 12152 12150 12153 12154 12155 12154 12156 12156
12157 12156 12160 12156 12158 12158 12175 12160 12161 12160 12162 12160
12163 12163 12164 12164 12165 12166 12167 12166 12170 12168 12169 12168
12172 12170 12171 12172 12173 12173 12174 12175 12176 12175 12177 12177
12178 12177 12181 12177 12179 12179 12189 12181 12182 12181 12183 12181
12184 12184 12186 12186 12188 12186 12187 12189 12190 12189 12191 12191
12192 12191 12195 12191 12193 12193 12203 12195 12196 12195 12197 12195
12198 12198 12200 12200 12202 12200 12201 12203 12204 12203 12205 12205
12206 12205 12207 12205 12209 12207 12214 12209 12210 12209 12211 12209
12212 12212 12213 12214 12215 12214 12216 12216 12217 12216 12220 12216
12218 12218 12233 12220 12221 12220 12225 12220 12222 12222 12223 12222
12224 12222 12229 12225 12226 12225 12227 12225 12228 12229 12230 12229
12231 12229 12232 12233 12234 12233 12235 12235 12236 12235 12239 12235
12237 12237 12252 12239 12240 12239 12241 12239 12242 12242 12243 12242
12244 12242 12248 12244 12245 12244 12246 12244 12247 12248 12249 12248
12250 12248 12251 12252 12253 12252 12254 12254 12255 12254 12258 12254
12256 12256 12264 12258 12259 12258 12260 12258 12261 12261 12263 12264
12265 12264 12266 12266 12267 12266 12270 12266 12268 12268 12280 12270
12271 12270 12272 12270 12276 12272 12273 12272 12274 12272 12275 12276
12277 12276 12278 12276 12279 12280 12281 12280 12282 12282 12283 12282
12286 12282 12284 12284 12298 12286 12287 12286 12288 12286 12289 12289
12290 12290 12291 12292 12293 12292 12296 12294 12295 12294 12296 12296
12297 12298 12299 12298 12300 12300 12301 12300 12304 12300 12302 12302
12318 12304 12305 12304 12306 12304 12307 12307 12310 12308 12309 12308
12312 12310 12311 12312 12313 12314 12315 12314 12316 12316 12317 12318
12329 12318 12319 12319 12320 12319 12323 12319 12321 12321 12332 12323
12324 12323 12325 12323 12326 12326 12327 12326 12328 12326 12329 12329
12330 12329 12331 12332 12333 12332 12334 12334 12335 12334 12338 12334
12336 12336 12349 12338 12339 12338 12340 12338 12341 12341 12342 12341
12343 12341 12344 12344 12345 12345 12346 12345 12347 12345 12348 12349
12350 12349 12351 12351 12352 12351 12355 12351 12353 12353 12365 12355
12356 12355 12357 12355 12361 12357 12358 12357 12359 12357 12360 12361
12362 12361 12363 12361 12364 12365 12366 12365 12367 12367 12368 12367
12371 12367 12369 12369 12381 12371 12372 12371 12373 12371 12377 12373
12374 12373 12375 12373 12376 12377 12378 12377 12379 12377 12380 12381
12382 12381 12383 12383 12384 12383 12387 12383 12385 12385 12402 12387
12388 12387 12389 12387 12390 12390 12391 12391 12392 12393 12394 12393
12397 12395 12396 12395 12399 12397 12398 12399 12400 12400 12401 12402
12403 12402 12404 12404 12405 12404 12408 12404 12406 12406 12426 12408
12409 12408 12410 12408 12411 12411 12412 12411 12413 12411 12414 12414
12415 12414 12416 12414 12417 12417 12418 12417 12419 12419 12420 12420
12422 12420 12421 12423 12424 12423 12425 12426 12427 12426 12428 12428
12429 12428 12432 12428 12430 12430 12448 12432 12433 12432 12434 12432
12435 12435 12436 12435 12437 12435 12438 12438 12439 12438 12440 12438
12441 12441 12442 12441 12443 12441 12444 12444 12446 12444 12447 12444
12445 12448 12449 12448 12450 12450 12451 12450 12454 12450 12452 12452
12467 12454 12455 12454 12456 12454 12457 12457 12458 12457 12459 12457
12463 12459 12460 12459 12461 12459 12462 12463 12464 12463 12465 12463
12466 12467 12468 12467 12469 12469 12470 12469 12473 12469 12471 12471
12484 12473 12474 12473 12475 12473 12476 12476 12477 12476 12478 12476
12479 12479 12480 12480 12481 12480 12482 12480 12483 12484 12485 12484
12486 12486 12487 12486 12488 12486 12489 12489 12491 12491 12492 12491
12493 12493 12494 12493 12497 12493 12495 12495 12513 12497 12498 12497
12499 12497 12500 12500 12501 12500 12502 12500 12503 12503 12504 12503
12505 12503 12506 12506 12507 12506 12508 12506 12509 12509 12511 12509
12512 12509 12510 12513 12514 12513 12515 12515 12516 12515 12519 12515
12517 12517 12535 12519 12520 12519 12521 12519 12522 12522 12523 12522
12524 12522 12525 12525 12526 12525 12527 12525 12528 12528 12529 12528
12530 12528 12531 12531 12533 12531 12534 12531 12532 12535 12536 12535
12537 12537 12538 12537 12539 12537 12540 12540 12542 12542 12543 12542
12544 12544 12545 12544 12548 12544 12546 12546 12556 12548 12549 12548
12552 12548 12550 12550 12551 12552 12553 12552 12554 12552 12555 12556
12557 12556 12558 12558 12559 12558 12562 12558 12560 12560 12576 12562
12563 12562 12564 12562 12565 12565 12568 12566 12567 12566 12570 12568
12569 12570 12571 12572 12573 12572 12574 12574 12575 12576 12577 12576
12578 12578 12579 12578 12582 12578 12580 12580 12600 12582 12583 12582
12584 12582 12585 12585 12586 12585 12587 12585 12588 12588 12589 12588
12590 12588 12591 12591 12592 12591 12593 12593 12594 12594 12596 12594
12595 12597 12598 12597 12599 12600 12601 12600 12602 12602 12603 12602
12606 12602 12604 12604 12612 12606 12607 12606 12608 12606 12609 12609
12611 12612 12613 12612 12614 12614 12615 12614 12618 12614 12616 12616
12631 12618 12619 12618 12620 12618 12621 12621 12622 12621 12623 12621
12627 12623 12624 12623 12625 12623 12626 12627 12628 12627 12629 12627
12630 12631 12632 12631 12633 12633 12634 12633 12635 12633 12636 12636
12638 12638 12639 12638 12640 12640 12641 12640 12644 12640 12642 12642
12650 12644 12645 12644 12646 12644 12647 12647 12649 12650 12651 12650
12652 12652 12653 12652 12656 12652 12654 12654 12661 12656 12657 12656
12658 12656 12659 12659 12660 12661 12662 12661 12663 12663 12664 12663
12667 12663 12665 12665 12678 12667 12668 12667 12669 12667 12670 12670
12671 12672 12673 12672 12676 12674 12675 12674 12676 12676 12677 12678
12689 12678 12679 12679 12680 12679 12683 12679 12681 12681 12692 12683
12684 12683 12685 12683 12686 12686 12687 12686 12688 12686 12689 12689
12690 12689 12691 12692 12693 12692 12694 12694 12695 12694 12698 12694
12696 12696 12708 12698 12699 12698 12700 12698 12704 12700 12701 12700
12702 12700 12703 12704 12705 12704 12706 12704 12707 12708 12709 12708
12710 12710 12711 12710 12714 12710 12712 12712 12727 12714 12715 12714
12716 12714 12717 12717 12718 12717 12719 12717 12723 12719 12720 12719
12721 12719 12722 12723 12724 12723 12725 12723 12726 12727 12728 12727
12729 12729 12730 12729 12733 12729 12731 12731 12748 12733 12734 12733
12735 12733 12736 12736 12737 12737 12738 12739 12740 12739 12743 12741
12742 12741 12745 12743 12744 12745 12746 12746 12747 12748 12749 12748
12750 12750 12751 12750 12754 12750 12752 12752 12765 12754 12755 12754
12756 12754 12757 12757 12758 12757 12759 12757 12760 12760 12762 12762
12764 12762 12763 12765 12766 12765 12767 12767 12768 12767 12771 12767
12769 12769 12776 12771 12772 12771 12773 12771 12774 12774 12775 12776
12777 12776 12778 12778 12779 12778 12782 12778 12780 12780 12795 12782
12783 12782 12784 12782 12785 12785 12786 12785 12787 12785 12791 12787
12788 12787 12789 12787 12790 12791 12792 12791 12793 12791 12794 12795
12796 12795 12797 12797 12798 12797 12801 12797 12799 12799 12817 12801
12802 12801 12803 12801 12804 12804 12805 12804 12806 12804 12807 12807
12808 12807 12809 12807 12810 12810 12811 12810 12812 12810 12813 12813
12815 12813 12816 12813 12814 12817 12818 12817 12819 12819 12820 12819
12823 12819 12821 12821 12829 12823 12824 12823 12825 12823 12826 12826
12828 12829 12830 12829 12831 12831 12832 12831 12835 12831 12833 12833
12848 12835 12836 12835 12837 12835 12838 12838 12839 12838 12840 12838
12844 12840 12841 12840 12842 12840 12843 12844 12845 12844 12846 12844
12847 12848 12849 12848 12850 12850 12851 12850 12854 12850 12852 12852
12867 12854 12855 12854 12856 12854 12857 12857 12858 12857 12859 12857
12863 12859 12860 12859 12861 12859 12862 12863 12864 12863 12865 12863
12866 12867 12868 12867 12869 12869 12870 12869 12873 12869 12871 12871
12882 12873 12874 12873 12875 12873 12876 12876 12877 12876 12878 12876
12879 12879 12881 12882 12883 12882 12884 12884 12885 12884 12888 12884
12886 12886 12903 12888 12889 12888 12890 12888 12891 12891 12892 12892
12893 12894 12895 12894 12898 12896 12897 12896 12900 12898 12899 12900
12901 12901 12902 12903 12904 12903 12905 12905 12906 12905 12909 12905
12907 12907 12918 12909 12910 12909 12911 12909 12912 12912 12913 12912
12914 12912 12915 12915 12917 12918 12919 12918 12920 12920 12921 12920
12922 12920 12923 12923 12925 12925 12926 12925 12927 12927 12928 12927
12931 12927 12929 12929 12939 12931 12932 12931 12933 12931 12934 12934
12936 12936 12938 12936 12937 12939 12940 12939 12941 12941 12942 12941
12945 12941 12943 12943 12955 12945 12946 12945 12947 12945 12951 12947
12948 12947 12949 12947 12950 12951 12952 12951 12953 12951 12954 12955
12956 12955 12957 12957 12958 12957 12961 12957 12959 12959 12970 12961
12962 12961 12963 12961 12964 12964 12965 12964 12966 12964 12967 12967
12969 12970 12971 12970 12972 12972 12973 12972 12976 12972 12974 12974
12982 12976 12977 12976 12978 12976 12979 12979 12981 12982 12983 12982
12984 12984 12985 12984 12988 12984 12986 12986 12994 12988 12989 12988
12990 12988 12991 12991 12993 12994 12995 12994 12996 12996 12997 12996
13000 12996 12998 12998 13011 13000 13001 13000 13002 13000 13003 13003
13004 13003 13005 13003 13006 13006 13007 13007 13008 13007 13009 13007
13010 13011 13012 13011 13013 13013 13014 13013 13017 13013 13015 13015
13028 13017 13018 13017 13019 13017 13020 13020 13021 13020 13022 13020
13023 13023 13024 13024 13025 13024 13026 13024 13027 13028 13029 13028
13030 13030 13031 13030 13034 13030 13032 13032 13047 13034 13035 13034
13039 13034 13036 13036 13037 13036 13038 13036 13043 13039 13040 13039
13041 13039 13042 13043 13044 13043 13045 13043 13046 13047 13048 13047
13049 13049 13050 13049 13053 13049 13051 13051 13061 13053 13054 13053
13057 13053 13055 13055 13056 13057 13058 13057 13059 13057 13060 13061
13062 13061 13063 13063 13064 13063 13067 13063 13065 13065 13081 13067
13068 13067 13069 13067 13070 13070 13073 13071 13072 13071 13075 13073
13074 13075 13076 13077 13078 13077 13079 13079 13080 13081 13082 13081
13083 13083 13084 13083 13087 13083 13085 13085 13098 13087 13088 13087
13089 13087 13090 13090 13091 13090 13092 13090 13093 13093 13095 13095
13097 13095 13096 13098 13099 13098 13100 13100 13101 13100 13104 13100
13102 13102 13117 13104 13105 13104 13109 13104 13106 13106 13107 13106
13108 13106 13113 13109 13110 13109 13111 13109 13112 13113 13114 13113
13115 13113 13116 13117 13118 13117 13119 13119 13120 13119 13123 13119
13121 13121 13128 13123 13124 13123 13125 13123 13126 13126 13127 13128
13129 13128 13130 13130 13131 13130 13134 13130 13132 13132 13145 13134
13135 13134 13136 13134 13137 13137 13138 13137 13139 13137 13140 13140
13141 13141 13143 13141 13142 13145 13146 13145 13147 13147 13148 13147
13151 13147 13149 13149 13159 13151 13152 13151 13155 13151 13153 13153
13154 13155 13156 13155 13157 13155 13158 13159 13160 13159 13161 13161
13162 13161 13165 13161 13163 13163 13171 13165 13166 13165 13167 13165
13168 13168 13170 13171 13172 13171 13173 13173 13174 13173 13177 13173
13175 13175 13190 13177 13178 13177 13179 13177 13180 13180 13181 13180
13182 13180 13186 13182 13183 13182 13184 13182 13185 13186 13187 13186
13188 13186 13189 13190 13191 13190 13192 13192 13193 13192 13196 13192
13194 13194 13210 13196 13197 13196 13198 13196 13199 13199 13202 13200
13201 13200 13204 13202 13203 13204 13205 13206 13207 13206 13208 13208
13209 13210 13211 13210 13212 13212 13213 13212 13214 13212 13215 13215
13217 13217 13218 13217 13219 13219 13220 13219 13223 13219 13221 13221
13231 13223 13224 13223 13225 13223 13226 13226 13228 13228 13230 13228
13229 13231 13242 13231 13232 13232 13233 13232 13236 13232 13234 13234
13245 13236 13237 13236 13238 13236 13239 13239 13240 13239 13241 13239
13242 13242 13243 13242 13244 13245 13246 13245 13247 13247 13248 13247
13251 13247 13249 13249 13262 13251 13252 13251 13253 13251 13254 13254
13255 13254 13256 13254 13257 13257 13258 13258 13259 13258 13260 13258
13261 13262 13263 13262 13264 13264 13265 13264 13268 13264 13266 13266
13279 13268 13269 13268 13270 13268 13271 13271 13272 13271 13273 13271
13274 13274 13275 13275 13276 13275 13277 13275 13278 13279 13280 13279
13281 13281 13282 13281 13285 13281 13283 13283 13300 13285 13286 13285
13287 13285 13288 13288 13289 13289 13290 13291 13292 13291 13295 13293
13294 13293 13297 13295 13296 13297 13298 13298 13299 13300 13301 13300
13302 13302 13303 13302 13306 13302 13304 13304 13312 13306 13307 13306
13308 13306 13309 13309 13311 13312 13313 13312 13314 13314 13315 13314
13318 13314 13316 13316 13331 13318 13319 13318 13320 13318 13321 13321
13322 13321 13323 13321 13327 13323 13324 13323 13325 13323 13326 13327
13328 13327 13329 13327 13330 13331 13332 13331 13333 13333 13334 13333
13337 13333 13335 13335 13353 13337 13338 13337 13339 13337 13340 13340
13341 13340 13342 13340 13343 13343 13344 13343 13345 13343 13346 13346
13347 13346 13348 13346 13349 13349 13351 13349 13352 13349 13350 13353
13354 13353 13355 13355 13356 13355 13359 13355 13357 13357 13368 13359
13360 13359 13361 13359 13362 13362 13363 13362 13364 13362 13365 13365
13367 13368 13369 13368 13370 13370 13371 13370 13374 13370 13372 13372
13382 13374 13375 13374 13376 13374 13377 13377 13379 13379 13381 13379
13380 13382 13383 13382 13384 13384 13385 13384 13386 13384 13387 13387
13389 13389 13390 13389 13391 13391 13392 13391 13395 13391 13393 13393
13401 13395 13396 13395 13397 13395 13398 13398 13400 13401 13402 13401
13403 13403 13404 13403 13407 13403 13405 13405 13423 13407 13408 13407
13409 13407 13410 13410 13411 13410 13412 13410 13413 13413 13414 13413
13415 13413 13416 13416 13417 13416 13418 13416 13419 13419 13421 13419
13422 13419 13420 13423 13424 13423 13425 13425 13426 13425 13429 13425
13427 13427 13442 13429 13430 13429 13434 13429 13431 13431 13432 13431
13433 13431 13438 13434 13435 13434 13436 13434 13437 13438 13439 13438
13440 13438 13441 13442 13453 13442 13443 13443 13444 13443 13447 13443
13445 13445 13456 13447 13448 13447 13449 13447 13450 13450 13451 13450
13452 13450 13453 13453 13454 13453 13455 13456 13457 13456 13458 13458
13459 13458 13462 13458 13460 13460 13475 13462 13463 13462 13467 13462
13464 13464 13465 13464 13466 13464 13471 13467 13468 13467 13469 13467
13470 13471 13472 13471 13473 13471 13474 13475 13476 13475 13477 13477
13478 13477 13481 13477 13479 13479 13489 13481 13482 13481 13485 13481
13483 13483 13484 13485 13486 13485 13487 13485 13488 13489 13490 13489
13491 13491 13492 13491 13495 13491 13493 13493 13503 13495 13496 13495
13497 13495 13498 13498 13500 13500 13502 13500 13501 13503 13504 13503
13505 13505 13506 13505 13509 13505 13507 13507 13518 13509 13510 13509
13511 13509 13512 13512 13513 13512 13514 13512 13515 13515 13517 13518
13519 13518 13520 13520 13521 13520 13524 13520 13522 13522 13532 13524
13525 13524 13526 13524 13527 13527 13528 13528 13530 13528 13529 13532
13533 13532 13534 13534 13535 13534 13538 13534 13536 13536 13556 13538
13539 13538 13540 13538 13541 13541 13542 13541 13543 13541 13544 13544
13545 13544 13546 13544 13547 13547 13548 13547 13549 13549 13550 13550
13552 13550 13551 13553 13554 13553 13555 13556 13557 13556 13558 13558
13559 13558 13562 13558 13560 13560 13578 13562 13563 13562 13564 13562
13565 13565 13566 13565 13567 13565 13568 13568 13569 13568 13570 13568
13571 13571 13572 13571 13573 13571 13574 13574 13576 13574 13577 13574
13575 13578 13579 13578 13580 13580 13581 13580 13584 13580 13582 13582
13593 13584 13585 13584 13586 13584 13587 13587 13588 13587 13589 13587
13590 13590 13592 13593 13594 13593 13595 13595 13596 13595 13599 13595
13597 13597 13613 13599 13600 13599 13601 13599 13602 13602 13605 13603
13604 13603 13607 13605 13606 13607 13608 13609 13610 13609 13611 13611
13612 13613 13614 13613 13615 13615 13616 13615 13619 13615 13617 13617
13629 13619 13620 13619 13621 13619 13625 13621 13622 13621 13623 13621
13624 13625 13626 13625 13627 13625 13628 13629 13630 13629 13631 13631
13632 13631 13635 13631 13633 13633 13643 13635 13636 13635 13637 13635
13638 13638 13639 13639 13641 13639 13640 13643 13644 13643 13645 13645
13646 13645 13649 13645 13647 13647 13662 13649 13650 13649 13651 13649
13652 13652 13653 13652 13654 13652 13658 13654 13655 13654 13656 13654
13657 13658 13659 13658 13660 13658 13661 13662 13663 13662 13664 13664
13665 13664 13668 13664 13666 13666 13683 13668 13669 13668 13670 13668
13671 13671 13672 13672 13673 13674 13675 13674 13678 13676 13677 13676
13680 13678 13679 13680 13681 13681 13682 13683 13684 13683 13685 13685
13686 13685 13689 13685 13687 13687 13694 13689 13690 13689 13691 13689
13692 13692 13693 13694 13695 13694 13696 13696 13697 13696 13700 13696
13698 13698 13706 13700 13701 13700 13702 13700 13703 13703 13705 13706
13707 13706 13708 13708 13709 13708 13712 13708 13710 13710 13727 13712
13713 13712 13714 13712 13715 13715 13716 13716 13717 13718 13719 13718
13722 13720 13721 13720 13724 13722 13723 13724 13725 13725 13726 13727
13728 13727 13729 13729 13730 13729 13733 13729 13731 13731 13746 13733
13734 13733 13738 13733 13735 13735 13736 13735 13737 13735 13742 13738
13739 13738 13740 13738 13741 13742 13743 13742 13744 13742 13745 13746
13747 13746 13748 13748 13749 13748 13752 13748 13750 13750 13765 13752
13753 13752 13754 13752 13755 13755 13756 13755 13757 13755 13761 13757
13758 13757 13759 13757 13760 13761 13762 13761 13763 13761 13764 13765
13766 13765 13767 13767 13768 13767 13771 13767 13769 13769 13779 13771
13772 13771 13773 13771 13774 13774 13776 13776 13778 13776 13777 13779
13780 13779 13781 13781 13782 13781 13785 13781 13783 13783 13801 13785
13786 13785 13787 13785 13788 13788 13789 13788 13790 13788 13791 13791
13792 13791 13793 13791 13794 13794 13795 13794 13796 13794 13797 13797
13799 13797 13800 13797 13798 13801 13802 13801 13803 13803 13804 13803
13807 13803 13805 13805 13812 13807 13808 13807 13809 13807 13810 13810
13811 13812 13813 13812 13814 13814 13815 13814 13818 13814 13816 13816
13828 13818 13819 13818 13820 13818 13824 13820 13821 13820 13822 13820
13823 13824 13825 13824 13826 13824 13827 13828 13829 13828 13830 13830
13831 13830 13834 13830 13832 13832 13843 13834 13835 13834 13836 13834
13837 13837 13838 13837 13839 13837 13840 13840 13842 13843 13844 13843
13845 13845 13846 13845 13849 13845 13847 13847 13865 13849 13850 13849
13851 13849 13852 13852 13853 13852 13854 13852 13855 13855 13856 13855
13857 13855 13858 13858 13859 13858 13860 13858 13861 13861 13863 13861
13864 13861 13862 13865 13866 13865 13867 13867 13868 13867 13871 13867
13869 13869 13882 13871 13872 13871 13873 13871 13874 13874 13875 13874
13876 13874 13877 13877 13879 13879 13881 13879 13880 13882 13883 13882
13884 13884 13885 13884 13888 13884 13886 13886 13902 13888 13889 13888
13890 13888 13891 13891 13894 13892 13893 13892 13896 13894 13895 13896
13897 13898 13899 13898 13900 13900 13901 13902 13903 13902 13904 13904
13905 13904 13908 13904 13906 13906 13924 13908 13909 13908 13910 13908
13911 13911 13912 13911 13913 13911 13914 13914 13915 13914 13916 13914
13917 13917 13918 13917 13919 13917 13920 13920 13922 13920 13923 13920
13921 13924 13925 13924 13926 13926 13927 13926 13930 13926 13928 13928
13934 13930 13931 13930 13932 13930 13933 13934 13935 13934 13936 13936
13937 13936 13940 13936 13938 13938 13954 13940 13941 13940 13942 13940
13943 13943 13946 13944 13945 13944 13948 13946 13947 13948 13949 13950
13951 13950 13952 13952 13953 13954 13955 13954 13956 13956 13957 13956
13960 13956 13958 13958 13978 13960 13961 13960 13962 13960 13963 13963
13964 13963 13965 13963 13966 13966 13967 13966 13968 13966 13969 13969
13970 13969 13971 13971 13972 13972 13974 13972 13973 13975 13976 13975
13977 13978 13979 13978 13980 13980 13981 13980 13984 13980 13982 13982
14002 13984 13985 13984 13986 13984 13987 13987 13988 13987 13989 13987
13990 13990 13991 13990 13992 13990 13993 13993 13994 13993 13995 13995
13996 13996 13998 13996 13997 13999 14000 13999 14001 14002 14003 14002
14004 14004 14005 14004 14006 14004 14007 14007 14009 14009 14010 14009
14011 14011 14012 14011 14015 14011 14013 14013 14029 14015 14016 14015
14017 14015 14018 14018 14021 14019 14020 14019 14023 14021 14022 14023
14024 14025 14026 14025 14027 14027 14028 14029 14030 14029 14031 14031
14032 14031 14035 14031 14033 14033 14046 14035 14036 14035 14037 14035
14038 14038 14039 14040 14041 14040 14044 14042 14043 14042 14044 14044
14045 14046 14047 14046 14048 14048 14049 14048 14052 14048 14050 14050
14063 14052 14053 14052 14054 14052 14055 14055 14056 14055 14057 14055
14058 14058 14059 14059 14060 14059 14061 14059 14062 14063 14064 14063
14065 14065 14066 14065 14069 14065 14067 14067 14079 14069 14070 14069
14071 14069 14075 14071 14072 14071 14073 14071 14074 14075 14076 14075
14077 14075 14078 14079 14080 14079 14081 14081 14082 14081 14085 14081
14083 14083 14093 14085 14086 14085 14089 14085 14087 14087 14088 14089
14090 14089 14091 14089 14092 14093 14094 14093 14095 14095 14096 14095
14099 14095 14097 14097 14107 14099 14100 14099 14101 14099 14102 14102
14104 14104 14106 14104 14105 14107 14108 14107 14109 14109 14110 14109
14113 14109 14111 14111 14122 14113 14114 14113 14115 14113 14116 14116
14117 14116 14118 14116 14119 14119 14121 14122 14123 14122 14124 14124
14125 14124 14128 14124 14126 14126 14133 14128 14129 14128 14130 14128
14131 14131 14132 14133 14144 14133 14134 14134 14135 14134 14138 14134
14136 14136 14147 14138 14139 14138 14140 14138 14141 14141 14142 14141
14143 14141 14144 14144 14145 14144 14146 14147 14148 14147 14149 14149
14150 14149 14153 14149 14151 14151 14166 14153 14154 14153 14155 14153
14156 14156 14157 14156 14158 14156 14162 14158 14159 14158 14160 14158
14161 14162 14163 14162 14164 14162 14165 14166 14167 14166 14168 14168
14169 14168 14172 14168 14170 14170 14188 14172 14173 14172 14174 14172
14175 14175 14176 14175 14177 14175 14178 14178 14179 14178 14180 14178
14181 14181 14182 14181 14183 14181 14184 14184 14186 14184 14187 14184
14185 14188 14189 14188 14190 14190 14191 14190 14194 14190 14192 14192
14209 14194 14195 14194 14196 14194 14197 14197 14198 14198 14199 14200
14201 14200 14204 14202 14203 14202 14206 14204 14205 14206 14207 14207
14208 14209 14210 14209 14211 14211 14212 14211 14215 14211 14213 14213
14228 14215 14216 14215 14217 14215 14218 14218 14219 14218 14220 14218
14224 14220 14221 14220 14222 14220 14223 14224 14225 14224 14226 14224
14227 14228 14229 14228 14230 14230 14231 14230 14234 14230 14232 14232
14248 14234 14235 14234 14236 14234 14237 14237 14240 14238 14239 14238
14242 14240 14241 14242 14243 14244 14245 14244 14246 14246 14247 14248
14249 14248 14250 14250 14251 14250 14254 14250 14252 14252 14272 14254
14255 14254 14256 14254 14257 14257 14258 14257 14259 14257 14260 14260
14261 14260 14262 14260 14263 14263 14264 14263 14265 14265 14266 14266
14268 14266 14267 14269 14270 14269 14271 14272 14283 14272 14273 14273
14274 14273 14277 14273 14275 14275 14286 14277 14278 14277 14279 14277
14280 14280 14281 14280 14282 14280 14283 14283 14284 14283 14285 14286
14287 14286 14288 14288 14289 14288 14292 14288 14290 14290 14301 14292
14293 14292 14294 14292 14295 14295 14296 14295 14297 14295 14298 14298
14300 14301 14302 14301 14303 14303 14304 14303 14307 14303 14305 14305
14316 14307 14308 14307 14309 14307 14310 14310 14311 14310 14312 14310
14313 14313 14315 14316 14317 14316 14318 14318 14319 14318 14322 14318
14320 14320 14335 14322 14323 14322 14327 14322 14324 14324 14325 14324
14326 14324 14331 14327 14328 14327 14329 14327 14330 14331 14332 14331
14333 14331 14334 14335 14336 14335 14337 14337 14338 14337 14341 14337
14339 14339 14350 14341 14342 14341 14343 14341 14344 14344 14345 14344
14346 14344 14347 14347 14349 14350 14351 14350 14352 14352 14353 14352
14356 14352 14354 14354 14369 14356 14357 14356 14358 14356 14359 14359
14360 14359 14361 14359 14365 14361 14362 14361 14363 14361 14364 14365
14366 14365 14367 14365 14368 14369 14370 14369 14371 14371 14372 14371
14375 14371 14373 14373 14388 14375 14376 14375 14377 14375 14378 14378
14379 14378 14380 14378 14384 14380 14381 14380 14382 14380 14383 14384
14385 14384 14386 14384 14387 14388 14389 14388 14390 14390 14391 14390
14394 14390 14392 14392 14407 14394 14395 14394 14399 14394 14396 14396
14397 14396 14398 14396 14403 14399 14400 14399 14401 14399 14402 14403
14404 14403 14405 14403 14406 14407 14408 14407 14409 14409 14410 14409
14411 14409 14413 14411 14418 14413 14414 14413 14415 14413 14416 14416
14417 14418 14419 14418 14420 14420 14421 14420 14422 14420 14423 14423
14424
#bond 1466 a i b i o i=2
6 7 23 24 28 29 31 35 33 37 43 44 51 52 60 61 65 66 71 72 86 87 94 95
103 104 111 112 118 119 131 135 141 142 156 157 169 173 180 181 202 203
220 221 235 236 243 244 252 253 271 272 282 283 296 297 304 305 311 312
330 331 338 339 347 348 361 362 375 376 394 395 399 400 402 405 411 412
416 417 423 424 442 443 461 462 480 481 488 489 495 496 505 506 521 522
526 529 527 531 533 535 542 543 552 553 574 575 582 583 591 592 599 603
608 609 627 628 646 647 659 663 670 671 683 687 694 695 702 703 709 710
725 726 730 733 731 735 737 739 746 747 751 752 758 759 763 764 766 770
768 772 778 779 788 789 793 794 796 800 798 802 808 809 821 825 832 833
837 838 844 845 863 864 874 875 893 894 909 910 914 917 915 919 921 923
930 931 943 947 954 955 959 960 967 968 973 974 978 979 986 987 1001
1002 1006 1009 1007 1011 1013 1015 1022 1023 1032 1033 1048 1049 1058
1059 1063 1064 1070 1071 1092 1093 1102 1103 1121 1122 1143 1144 1148
1149 1151 1155 1153 1157 1163 1164 1168 1171 1169 1173 1175 1177 1184
1185 1195 1196 1217 1218 1236 1237 1247 1248 1255 1256 1262 1263 1267
1270 1268 1272 1274 1276 1283 1284 1296 1300 1307 1308 1312 1314 1313
1316 1324 1325 1329 1332 1330 1334 1336 1338 1345 1346 1356 1357 1361
1364 1362 1366 1368 1370 1377 1378 1388 1389 1407 1408 1412 1415 1413
1417 1419 1421 1429 1430 1435 1436 1449 1450 1463 1464 1482 1483 1490
1491 1497 1498 1505 1509 1514 1515 1522 1523 1531 1532 1536 1539 1537
1541 1543 1545 1552 1553 1557 1558 1566 1567 1587 1588 1602 1603 1621
1622 1632 1633 1637 1638 1644 1645 1663 1664 1682 1683 1701 1702 1714
1718 1725 1726 1735 1736 1754 1755 1759 1760 1768 1769 1778 1779 1786
1787 1795 1796 1816 1817 1831 1832 1850 1851 1860 1861 1875 1876 1883
1884 1890 1891 1898 1899 1905 1906 1927 1928 1935 1936 1944 1945 1957
1961 1968 1969 1973 1975 1974 1977 1985 1986 2004 2005 2009 2010 2016
2017 2038 2039 2060 2061 2068 2072 2077 2078 2090 2094 2101 2102 2106
2107 2109 2113 2111 2115 2121 2122 2126 2128 2127 2130 2138 2139 2143
2144 2152 2153 2171 2172 2184 2188 2196 2197 2202 2203 2215 2219 2226
2227 2231 2232 2234 2238 2237 2240 2242 2244 2250 2251 2265 2266 2271
2272 2284 2288 2295 2296 2305 2306 2322 2323 2333 2334 2343 2345 2358
2359 2373 2374 2384 2385 2392 2393 2401 2402 2423 2424 2437 2438 2442
2445 2443 2447 2449 2451 2458 2459 2466 2467 2476 2477 2482 2483 2493
2494 2498 2501 2499 2503 2505 2507 2515 2516 2521 2522 2526 2527 2529
2533 2531 2535 2541 2542 2554 2555 2564 2565 2584 2585 2590 2591 2595
2596 2598 2602 2600 2604 2610 2611 2629 2630 2634 2636 2635 2638 2646
2647 2658 2659 2664 2665 2678 2679 2688 2689 2710 2711 2721 2722 2737
2738 2751 2752 2762 2763 2776 2777 2781 2784 2782 2786 2788 2790 2797
2798 2807 2808 2822 2823 2832 2833 2851 2852 2856 2857 2865 2866 2887
2888 2904 2905 2909 2910 2912 2916 2914 2918 2924 2925 2935 2936 2943
2944 2952 2953 2971 2972 2981 2982 3003 3004 3017 3018 3027 3028 3042
3043 3058 3059 3066 3067 3075 3076 3094 3095 3099 3100 3102 3106 3105
3108 3110 3112 3118 3119 3134 3135 3139 3140 3146 3147 3157 3158 3170
3171 3184 3185 3198 3199 3214 3215 3220 3221 3234 3235 3247 3251 3258
3259 3274 3275 3287 3291 3298 3299 3308 3309 3325 3326 3335 3336 3354
3355 3359 3362 3360 3364 3366 3368 3375 3376 3397 3398 3405 3409 3414
3415 3425 3426 3433 3434 3442 3443 3447 3449 3448 3451 3459 3460 3476
3477 3490 3491 3498 3499 3505 3506 3521 3522 3537 3538 3550 3554 3561
3562 3574 3578 3585 3586 3594 3595 3609 3610 3614 3615 3617 3620 3626
3627 3631 3633 3632 3635 3642 3643 3650 3651 3663 3664 3669 3670 3688
3689 3697 3698 3711 3712 3726 3727 3734 3735 3743 3744 3748 3749 3751
3754 3760 3761 3779 3780 3798 3799 3811 3815 3822 3823 3838 3839 3846
3847 3859 3860 3865 3866 3878 3882 3889 3890 3905 3906 3913 3914 3920
3921 3925 3928 3926 3930 3932 3934 3941 3942 3960 3961 3965 3966 3972
3973 3977 3978 3984 3985 3997 4001 4008 4009 4013 4014 4022 4023 4036
4037 4041 4042 4044 4048 4046 4050 4056 4057 4069 4073 4080 4081 4085
4088 4090 4092 4097 4098 4108 4109 4124 4125 4140 4141 4155 4156 4170
4171 4175 4178 4176 4180 4182 4184 4191 4192 4199 4200 4205 4206 4219
4220 4240 4241 4246 4247 4251 4252 4258 4259 4269 4270 4283 4284 4297
4298 4316 4317 4321 4322 4324 4327 4333 4334 4338 4341 4339 4343 4345
4347 4354 4355 4359 4360 4368 4369 4373 4376 4374 4378 4380 4382 4389
4390 4406 4407 4416 4417 4421 4422 4430 4431 4441 4442 4452 4453 4462
4463 4480 4481 4487 4488 4493 4494 4510 4511 4515 4516 4524 4525 4537
4541 4548 4549 4561 4565 4571 4572 4586 4587 4605 4606 4624 4625 4638
4639 4657 4658 4676 4677 4690 4691 4709 4710 4717 4718 4724 4725 4729
4730 4742 4743 4748 4749 4753 4754 4762 4763 4781 4782 4801 4802 4807
4808 4820 4824 4831 4832 4836 4837 4845 4846 4856 4857 4861 4862 4864
4868 4866 4870 4876 4877 4884 4885 4891 4892 4907 4908 4920 4924 4931
4932 4947 4948 4957 4958 4967 4968 4977 4978 4993 4994 4999 5000 5012
5016 5023 5024 5028 5029 5035 5036 5048 5052 5059 5060 5072 5076 5083
5084 5097 5098 5105 5106 5112 5113 5120 5121 5127 5128 5135 5136 5142
5143 5147 5148 5156 5157 5175 5177 5189 5193 5202 5203 5216 5217 5221
5224 5222 5226 5228 5230 5237 5238 5256 5257 5270 5271 5278 5279 5285
5286 5293 5294 5300 5301 5322 5323 5338 5339 5343 5346 5344 5348 5350
5352 5359 5360 5367 5368 5374 5375 5393 5394 5412 5413 5420 5421 5427
5428 5446 5447 5457 5458 5470 5474 5481 5482 5489 5490 5496 5497 5509
5513 5520 5521 5528 5529 5535 5536 5540 5541 5547 5548 5552 5555 5553
5557 5559 5561 5568 5569 5578 5579 5593 5594 5612 5613 5631 5632 5644
5648 5655 5656 5671 5672 5691 5692 5697 5698 5710 5714 5721 5722 5737
5738 5742 5743 5745 5749 5747 5751 5757 5758 5768 5769 5779 5780 5789
5790 5797 5798 5804 5805 5814 5815 5833 5834 5849 5850 5857 5858 5866
5867 5877 5878 5882 5883 5885 5889 5887 5891 5897 5898 5910 5914 5921
5922 5943 5944 5965 5966 5971 5972 5982 5983 5998 5999 6003 6004 6010
6011 6029 6030 6034 6035 6041 6042 6051 6052 6070 6071 6083 6087 6094
6095 6107 6111 6118 6119 6134 6135 6139 6142 6140 6144 6146 6148 6155
6156 6169 6170 6182 6186 6193 6194 6212 6213 6231 6232 6242 6243 6247
6248 6256 6257 6264 6265 6271 6272 6293 6294 6312 6313 6320 6321 6327
6328 6341 6342 6351 6352 6356 6357 6359 6363 6361 6365 6371 6372 6390
6391 6395 6399 6404 6405 6414 6415 6433 6434 6449 6450 6454 6457 6455
6459 6461 6463 6470 6471 6489 6490 6499 6500 6514 6515 6519 6520 6528
6529 6544 6545 6552 6553 6559 6560 6570 6571 6575 6576 6582 6583 6601
6602 6615 6616 6620 6623 6621 6625 6627 6629 6636 6637 6641 6642 6646
6647 6653 6654 6658 6659 6667 6668 6683 6684 6688 6691 6689 6693 6695
6697 6704 6705 6715 6716 6728 6732 6739 6740 6744 6745 6750 6751 6765
6766 6770 6771 6779 6780 6784 6787 6785 6789 6791 6793 6800 6801 6819
6820 6824 6825 6833 6834 6852 6853 6857 6858 6860 6864 6862 6866 6872
6873 6891 6892 6910 6911 6926 6927 6943 6944 6951 6952 6958 6959 6963
6964 6972 6973 6985 6989 6996 6997 7001 7005 7010 7011 7029 7030 7034
7036 7035 7038 7046 7047 7056 7057 7071 7072 7079 7080 7086 7087 7091
7094 7092 7096 7098 7100 7107 7108 7126 7127 7134 7135 7141 7142 7158
7159 7168 7169 7186 7187 7201 7202 7220 7221 7225 7226 7228 7232 7230
7234 7240 7241 7251 7252 7273 7274 7283 7284 7300 7301 7311 7312 7333
7334 7351 7352 7366 7367 7385 7386 7395 7396 7405 7406 7413 7414 7423
7424 7429 7430 7451 7452 7470 7471 7489 7490 7502 7506 7513 7514 7532
7533 7537 7538 7540 7544 7543 7546 7548 7550 7556 7557 7567 7568 7589
7590 7594 7597 7595 7599 7601 7603 7610 7611 7615 7616 7624 7625 7634
7635 7639 7640 7646 7647 7654 7655 7663 7664 7682 7683 7695 7699 7706
7707 7719 7723 7730 7731 7747 7748 7764 7765 7772 7773 7779 7780 7793
7794 7798 7799 7801 7805 7803 7807 7813 7814 7821 7822 7830 7831 7838
7842 7847 7848 7866 7867 7885 7886 7899 7900 7904 7907 7905 7909 7911
7913 7920 7921 7942 7943 7958 7959 7977 7978 7988 7989 7993 7994 8002
8003 8010 8011 8017 8018 8022 8023 8025 8029 8027 8031 8037 8038 8042
8043 8051 8052 8062 8063 8075 8079 8086 8087 8091 8092 8100 8101 8119
8120 8135 8136 8140 8141 8149 8150 8154 8155 8161 8162 8166 8167 8173
8174 8178 8179 8185 8186 8195 8196 8214 8215 8230 8231 8240 8241 8250
8251 8261 8262 8283 8284 8294 8295 8313 8314 8335 8336 8352 8353 8368
8369 8373 8376 8374 8378 8380 8382 8389 8390 8394 8397 8395 8399 8401
8403 8410 8411 8420 8421 8425 8426 8434 8435 8450 8451 8467 8468 8474
8475 8486 8487 8492 8493 8500 8501 8507 8508 8515 8516 8522 8523 8527
8528 8534 8535 8539 8540 8546 8547 8554 8555 8561 8562 8569 8570 8575
8576 8590 8591 8608 8609 8623 8624 8631 8632 8638 8639 8649 8650 8660
8661 8668 8669 8675 8676 8694 8695 8708 8709 8727 8728 8735 8739 8744
8745 8752 8753 8759 8760 8778 8779 8798 8799 8804 8805 8812 8813 8819
8820 8827 8828 8834 8835 8847 8851 8858 8859 8871 8875 8882 8883 8887
8888 8896 8897 8918 8919 8941 8942 8946 8947 8961 8962 8974 8978 8985
8986 9001 9002 9006 9007 9012 9013 9027 9028 9046 9047 9054 9055 9061
9062 9075 9076 9083 9084 9090 9091 9115 9116 9121 9122 9132 9133 9145
9146 9155 9156 9176 9177 9191 9192 9210 9211 9228 9229 9243 9244 9248
9249 9251 9255 9253 9257 9263 9264 9271 9272 9278 9279 9286 9287 9293
9294 9298 9299 9301 9305 9303 9307 9313 9314 9332 9333 9337 9338 9346
9347 9354 9355 9360 9361 9375 9376 9394 9395 9399 9400 9408 9409 9416
9417 9423 9424 9439 9440 9458 9459 9466 9467 9473 9474 9490 9491 9495
9496 9502 9503 9524 9525 9529 9530 9536 9537 9541 9544 9542 9546 9548
9550 9557 9558 9571 9572 9576 9577 9579 9583 9581 9585 9591 9592 9596
9597 9599 9603 9601 9605 9611 9612 9633 9634 9649 9650 9657 9658 9664
9665 9678 9679 9686 9687 9693 9694 9698 9699 9707 9708 9729 9730 9734
9735 9737 9741 9739 9743 9749 9750 9760 9761 9765 9766 9768 9772 9770
9774 9780 9781 9797 9798 9811 9812 9821 9822 9836 9837 9841 9842 9844
9848 9846 9850 9856 9857 9875 9876 9894 9895 9899 9900 9908 9909 9918
9919 9934 9935 9948 9949 9970 9971 9975 9976 9984 9985 10004 10005 10010
10011 10029 10030 10034 10037 10035 10039 10041 10043 10050 10051 10055
10058 10056 10060 10062 10064 10071 10072 10076 10077 10083 10084 10088
10089 10097 10098 10110 10114 10121 10122 10140 10141 10153 10157 10164
10165 10181 10182 10186 10189 10187 10191 10193 10195 10202 10203 10213
10214 10221 10222 10228 10229 10241 10245 10252 10253 10265 10269 10276
10277 10295 10296 10309 10310 10325 10326 10344 10345 10349 10352 10350
10354 10356 10358 10365 10366 10376 10377 10395 10396 10411 10412 10419
10420 10429 10430 10435 10436 10443 10444 10452 10453 10460 10461 10469
10470 10488 10489 10493 10494 10501 10502 10516 10517 10521 10524 10522
10526 10528 10530 10537 10538 10556 10557 10569 10573 10580 10581 10599
10600 10621 10622 10637 10638 10650 10654 10661 10662 10674 10678 10685
10686 10690 10691 10697 10698 10702 10704 10703 10706 10714 10715 10733
10734 10752 10753 10757 10758 10764 10765 10769 10770 10776 10777 10786
10787 10805 10806 10821 10822 10834 10838 10845 10846 10864 10865 10872
10873 10879 10880 10896 10897 10915 10916 10925 10926 10942 10943 10950
10951 10957 10958 10962 10963 10970 10971 10985 10986 10995 10996 11000
11001 11007 11008 11026 11027 11048 11049 11070 11071 11078 11079 11087
11088 11106 11107 11111 11114 11112 11116 11118 11120 11127 11128 11143
11144 11151 11152 11158 11159 11163 11164 11166 11170 11168 11172 11178
11179 11186 11187 11194 11195 11200 11201 11208 11209 11215 11216 11223
11224 11233 11234 11239 11240 11255 11256 11260 11261 11267 11268 11275
11276 11283 11284 11290 11291 11296 11297 11312 11313 11323 11324 11345
11346 11353 11354 11360 11361 11365 11366 11368 11372 11370 11374 11380
11381 11385 11386 11388 11392 11390 11394 11400 11401 11408 11409 11417
11418 11436 11437 11452 11453 11468 11469 11476 11477 11483 11484 11491
11492 11498 11499 11517 11518 11522 11523 11525 11529 11527 11531 11537
11538 11542 11543 11550 11551 11565 11566 11570 11571 11577 11578 11597
11598 11603 11604 11620 11621 11625 11626 11628 11632 11630 11634 11640
11641 11654 11655 11659 11662 11660 11664 11666 11668 11675 11676 11680
11681 11687 11688 11695 11696 11702 11703 11713 11714 11727 11728 11749
11750 11768 11769 11773 11774 11776 11780 11778 11782 11788 11789 11793
11794 11796 11800 11799 11802 11804 11806 11812 11813 11817 11818 11820
11824 11822 11826 11832 11833 11837 11838 11845 11846 11860 11861 11871
11872 11882 11883 11887 11888 11890 11894 11892 11896 11902 11903 11910
11911 11917 11918 11931 11932 11939 11940 11947 11948 11953 11954 11961
11962 11970 11971 11975 11976 11978 11982 11980 11984 11990 11991 12004
12005 12023 12024 12043 12044 12049 12050 12068 12069 12084 12085 12104
12105 12110 12111 12129 12130 12139 12140 12158 12159 12163 12166 12164
12168 12170 12172 12179 12180 12184 12185 12193 12194 12198 12199 12207
12208 12218 12219 12237 12238 12256 12257 12261 12262 12268 12269 12284
12285 12289 12292 12290 12294 12302 12303 12307 12308 12310 12314 12312
12316 12321 12322 12336 12337 12353 12354 12369 12370 12385 12386 12390
12393 12391 12395 12397 12399 12406 12407 12419 12423 12430 12431 12452
12453 12471 12472 12489 12490 12495 12496 12517 12518 12540 12541 12546
12547 12560 12561 12565 12566 12568 12572 12570 12574 12580 12581 12593
12597 12604 12605 12609 12610 12616 12617 12636 12637 12642 12643 12647
12648 12654 12655 12665 12666 12670 12672 12671 12674 12681 12682 12696
12697 12712 12713 12731 12732 12736 12739 12737 12741 12743 12745 12752
12753 12760 12761 12769 12770 12780 12781 12799 12800 12821 12822 12826
12827 12833 12834 12852 12853 12871 12872 12879 12880 12886 12887 12891
12894 12892 12896 12898 12900 12907 12908 12915 12916 12923 12924 12929
12930 12934 12935 12943 12944 12959 12960 12967 12968 12974 12975 12979
12980 12986 12987 12991 12992 12998 12999 13015 13016 13032 13033 13051
13052 13065 13066 13070 13071 13073 13077 13075 13079 13085 13086 13093
13094 13102 13103 13121 13122 13132 13133 13140 13144 13149 13150 13163
13164 13168 13169 13175 13176 13194 13195 13199 13200 13202 13206 13204
13208 13215 13216 13221 13222 13226 13227 13234 13235 13249 13250 13266
13267 13283 13284 13288 13291 13289 13293 13295 13297 13304 13305 13309
13310 13316 13317 13335 13336 13357 13358 13365 13366 13372 13373 13377
13378 13387 13388 13393 13394 13398 13399 13405 13406 13427 13428 13445
13446 13460 13461 13479 13480 13493 13494 13498 13499 13507 13508 13515
13516 13522 13523 13527 13531 13536 13537 13549 13553 13560 13561 13582
13583 13590 13591 13597 13598 13602 13603 13605 13609 13607 13611 13617
13618 13633 13634 13638 13642 13647 13648 13666 13667 13671 13674 13672
13676 13678 13680 13687 13688 13698 13699 13703 13704 13710 13711 13715
13718 13716 13720 13722 13724 13731 13732 13750 13751 13769 13770 13774
13775 13783 13784 13805 13806 13816 13817 13832 13833 13840 13841 13847
13848 13869 13870 13877 13878 13886 13887 13891 13892 13894 13898 13896
13900 13906 13907 13928 13929 13938 13939 13943 13944 13946 13950 13948
13952 13958 13959 13971 13975 13982 13983 13995 13999 14007 14008 14013
14014 14018 14019 14021 14025 14023 14027 14033 14034 14038 14040 14039
14042 14050 14051 14067 14068 14083 14084 14097 14098 14102 14103 14111
14112 14119 14120 14126 14127 14136 14137 14151 14152 14170 14171 14192
14193 14197 14200 14198 14202 14204 14206 14213 14214 14232 14233 14237
14238 14240 14244 14242 14246 14252 14253 14265 14269 14275 14276 14290
14291 14298 14299 14305 14306 14313 14314 14320 14321 14339 14340 14347
14348 14354 14355 14373 14374 14392 14393 14411 14412 14423 14425
#attr 14425 ID i aName t aElement t aGeometry t aPosX r aPosY r aPosZ r
1 N N sp3 160.677002 140.2749939 193.848999 2 H1 H sp3 161.22789
139.5004578 194.1906281 3 H2 H sp3 161.2357635 140.8341522 193.2203369 4
CA C sp3 160.2420044 141.095993 194.973999 5 HA H sp3 159.5955505
140.4923096 195.6109924 6 C C sp2 159.397995 142.2920074 194.5130005 7 O
O sp2 158.2669983 142.4600067 194.9680023 8 CB C sp3 161.4600067
141.5379944 195.8049927 9 HB2 H sp3 161.8530426 140.6584167 196.3148651
10 HB3 H sp3 161.1152954 142.2621155 196.5431976 11 CG C sp3 162.6069946
142.177002 195.022995 12 HG2 H sp3 162.390213 143.2379608 194.8986053 13
HG3 H sp3 162.6641693 141.7006683 194.0442505 14 SD S sp3 164.2089996
142.0140076 195.8300018 15 CE C sp3 164.7489929 140.4309998 195.1900024
16 HE3 H sp3 165.7298584 140.1891022 195.5992889 17 HE2 H sp3
164.8110962 140.4806366 194.1029053 18 HE1 H sp3 164.034729 139.6597595
195.4782715 19 N N sp2 159.9329987 143.1159973 193.6170044 20 H H sp3
160.8992004 142.9893799 193.3514404 21 CA C sp3 159.166 144.2 193.004 22
HA H sp3 158.295587 144.4082434 193.6261863 23 C C sp2 158.6670074
143.7859955 191.621994 24 O O sp2 159.0350037 144.3569946 190.5970001 25
CB C sp3 160.0050049 145.4700012 192.9299927 26 HB2 H sp3 160.934082
145.2382355 192.4092407 27 HB3 H sp3 159.4482269 146.2172394 192.364563
28 CG C sp2 160.3450012 146.0469971 194.2660065 29 CD1 C sp2 159.4049988
146.7599945 194.9850006 30 HD1 H sp3 158.4154968 146.9018402 194.5761566
31 CD2 C sp2 161.6040039 145.8789978 194.8029938 32 HD2 H sp3
162.3503723 145.3262024 194.2518616 33 CE1 C sp2 159.7149963 147.2920074
196.2169952 34 HE1 H sp3 158.9713745 147.8470001 196.7696228 35 CE2 C
sp2 161.9190063 146.4069977 196.0310059 36 HE2 H sp3 162.9084778
146.2677917 196.4408264 37 CZ C sp2 160.9720001 147.1150055 196.7409973
38 HZ H sp3 161.2185364 147.52948 197.7073517 39 N N sp2 157.8130035
142.7700043 191.6049957 40 H H sp3 157.578125 142.3091888 192.4725189 41
CA C sp3 157.207 142.304 190.367 42 HA H sp3 157.9356258 142.4727587
189.5740783 43 C C sp2 155.9539948 143.0829926 189.9989929 44 O O sp2
155.3650055 142.8200073 188.9450073 45 CB C sp3 156.8849945 140.8090057
190.4640045 46 HB2 H sp3 156.350769 140.5158539 189.560257 47 HB3 H sp3
157.8251953 140.2608337 190.5242157 48 CG C sp3 156.0379944 140.4290009
191.6589966 49 HG2 H sp3 155.0342255 140.8301697 191.5190582 50 HG3 H
sp3 156.4811554 140.8633118 192.5551605 51 CD C sp2 155.9420013
138.9299927 191.8410034 52 OE1 O sp2 156.5149994 138.1629944 191.0659943
53 NE2 N sp2 155.2149963 138.5019989 192.8659973 54 HE22 H sp3
154.7622375 139.1670227 193.4766083 55 HE21 H sp3 155.1146545
137.5113525 193.0352173 56 N N sp2 155.5379944 144.0240021 190.8339996
57 H H sp3 156.0183258 144.1600952 191.7119904 58 CA C sp3 154.397995
144.8630066 190.5010071 59 HA H sp3 153.5924835 144.2338867 190.1222534
60 C C sp2 154.7960052 145.8639984 189.4230042 61 O O sp2 155.875
146.4620056 189.5079956 62 CB C sp3 153.8930054 145.5890045 191.7389984
63 HB2 H sp3 153.1533356 146.3285522 191.432312 64 HB3 H sp3 154.7341309
146.0924377 192.2156219 65 CG C sp2 153.2559967 144.6549988 192.7429962
66 OD1 O sp2 152.7070007 143.6170044 192.3200073 67 OD2 O sp3
153.3009949 144.9609985 193.9530029 68 N N sp2 153.9660034 146.0709991
188.3990021 69 CA C sp3 154.3919983 146.9420013 187.2929993 70 HA H sp3
155.4287567 146.7615204 187.0090027 71 C C sp2 154.378006 148.4170074
187.6470032 72 O O sp2 155.2740021 149.1560059 187.2200012 73 CB C sp3
153.3829956 146.6130066 186.1799927 74 HB2 H sp3 152.7077637 147.4534454
186.0193481 75 HB3 H sp3 153.90448 146.3831635 185.2508392 76 CG C sp3
152.6100006 145.3990021 186.6670074 77 HG2 H sp3 153.0830688 144.4812012
186.3177643 78 HG3 H sp3 151.5804291 145.4352722 186.3109741 79 CD C sp3
152.6490021 145.470993 188.1529999 80 HD2 H sp3 152.5769348 144.4790039
188.5989227 81 HD3 H sp3 151.8486328 146.1020355 188.5393982 82 N N sp2
153.3950043 148.8659973 188.4210052 83 H H sp3 152.7572479 148.1940765
188.8233643 84 CA C sp3 153.19 150.278 188.719 85 HA H sp3 153.9960898
150.84635 188.2549985 86 C C sp2 153.2489929 150.5359955 190.2200012 87
O O sp2 152.4420013 151.2819977 190.7769928 88 CB C sp3 151.8650055
150.7559967 188.1340027 89 HB2 H sp3 151.0710602 150.1062164 188.5021667
90 HB3 H sp3 151.686203 151.7762451 188.4734497 91 CG C sp3 151.8320007
150.7420044 186.6130066 92 HG2 H sp3 152.0609436 149.733551 186.2684631
93 HG3 H sp3 152.5883179 151.4333649 186.2413788 94 CD C sp2 150.4850006
151.151001 186.0540009 95 OE1 O sp2 149.5319977 151.371994 186.8000031
96 NE2 N sp2 150.3999939 151.2590027 184.7330017 97 HE21 H sp3
151.2078552 151.0680237 184.1576843 98 HE22 H sp3 149.5274963
151.5321045 184.3037415 99 N N sp2 154.2120056 149.9069977 190.8919983
100 H H sp3 154.8432922 149.3015747 190.3870087 101 CA C sp3 154.386
150.062 192.329 102 HA H sp3 153.8751423 150.9864725 192.5982116 103 C C
sp2 155.8450012 150.1860046 192.7389984 104 O O sp2 156.1170044
150.3099976 193.9380035 105 CB C sp3 153.7810059 148.8600006 193.0700073
106 HB2 H sp3 153.9053192 147.9871826 192.4290314 107 HB3 H sp3
154.3538361 148.7218781 193.9869995 108 CG C sp3 152.3099976 148.9309998
193.4600067 109 HG2 H sp3 152.0211945 147.9703064 193.8863373 110 HG3 H
sp3 151.7249756 149.1196136 192.559845 111 CD C sp2 151.9960022
150.0099945 194.4649963 112 OE1 O sp2 152.8710022 150.3410034
195.2870026 113 OE2 O sp3 150.8430023 150.473999 194.4900055 114 N N sp2
156.7859955 150.1799927 191.7949982 115 H H sp3 156.561676 150.3556671
190.8260193 116 CA C sp3 158.1519928 149.9089966 192.2220001 117 HA H
sp3 158.1071014 149.5422363 193.247467 118 C C sp2 159.0110016
151.1690063 192.2180023 119 O O sp2 158.8220062 152.0509949 191.3760071
120 CB C sp3 158.7839966 148.8430023 191.3249969 121 HB2 H sp3
159.7940063 148.6539001 191.6886444 122 HB3 H sp3 158.1895905
147.9337006 191.4141235 123 CG C sp3 158.8760071 149.197998 189.8560028
124 HG2 H sp3 159.7010498 149.8936157 189.7027283 125 HG3 H sp3
157.9437256 149.6642151 189.5372314 126 CD C sp3 159.1170044 147.9420013
189.0379944 127 HD2 H sp3 158.1882629 147.3735504 188.9889374 128 HD3 H
sp3 159.8829041 147.344635 189.5326233 129 NE N sp2 159.5579987
148.2350006 187.6790009 130 HE H sp3 160.5486755 148.3505859 187.5199432
131 CZ C sp2 158.7449951 148.3600006 186.6369934 132 NH1 N sp2
157.4389954 148.2079926 186.7920074 133 HH12 H sp3 157.0592499
148.0036774 187.705307 134 HH11 H sp3 156.8224182 148.2963715 185.996933
135 NH2 N sp2 159.2389984 148.628006 185.4369965 136 HH21 H sp3
160.2354889 148.7375031 185.3140411 137 HH22 H sp3 158.6190491
148.7227783 184.6453094 138 N N sp2 159.9519958 151.2599945 193.1600037
139 CA C sp3 160.7720032 152.4730072 193.2810059 140 HA H sp3
160.1798706 153.3879852 193.2641144 141 C C sp2 161.7380066 152.6159973
192.1159973 142 O O sp2 162.5390015 151.7230072 191.8370056 143 CB C sp3
161.5119934 152.2660065 194.6040039 144 HB2 H sp3 162.5387573
152.6243134 194.5299988 145 HB3 H sp3 161.0028076 152.7872925
195.4146118 146 CG C sp3 161.4850006 150.8119965 194.8249969 147 HG2 H
sp3 161.5326691 150.5935211 195.8918152 148 HG3 H sp3 162.3273315
150.3397675 194.3194427 149 CD C sp3 160.2070007 150.3170013 194.2590027
150 HD2 H sp3 159.4089203 150.3528442 195.0005341 151 HD3 H sp3
160.3110046 149.2980499 193.8861542 152 N N sp2 161.6710052 153.7700043
191.4539948 153 H H sp3 161.1061249 154.5223389 191.8214264 154 CA C sp3
162.401 153.963 190.207 155 HA H sp3 162.3029792 153.0569195 189.6090785
156 C C sp2 163.8910065 154.1730042 190.4440002 157 O O sp2 164.7160034
153.6730042 189.673996 158 CB C sp3 161.802002 155.1419983 189.4499969
159 HB2 H sp3 160.7427673 154.9363708 189.2955627 160 HB3 H sp3
161.9127502 156.0297546 190.0726776 161 CG C sp3 162.4170074 155.4420013
188.102005 162 HG2 H sp3 162.2805176 154.5817566 187.4466705 163 HG3 H
sp3 163.4819489 155.6362762 188.2294769 164 CD C sp3 161.7559967
156.6649933 187.4689941 165 HD2 H sp3 160.6764832 156.5143127
187.4633026 166 HD3 H sp3 162.1144104 156.7641144 186.444397 167 NE N
sp2 162.052002 157.9019928 188.1900024 168 HE H sp3 162.9358978
158.3534088 188.0027771 169 CZ C sp2 161.2409973 158.4759979 189.0749969
170 NH1 N sp2 160.0720062 157.9219971 189.3679962 171 HH11 H sp3
159.7906647 157.0656128 188.9124146 172 HH12 H sp3 159.4631805
158.3565369 190.0466919 173 NH2 N sp2 161.6029968 159.6009979
189.6779938 174 HH21 H sp3 162.495575 160.0232239 189.4655457 175 HH22 H
sp3 160.9860077 160.0351868 190.3494873 176 N N sp2 164.2610016
154.901001 191.4889984 177 H H sp3 163.5610046 155.1991577 192.1532288
178 CA C sp3 165.651 155.282 191.704 179 HA H sp3 166.2419822
154.9041909 190.8696737 180 C C sp2 166.1909943 154.654007 192.9850006
181 O O sp2 165.4759979 153.9830017 193.7290039 182 CB C sp3 165.7980042
156.8040009 191.7330017 183 HB2 H sp3 164.9878235 157.2189178
192.3326263 184 HB3 H sp3 166.7543945 157.0509338 192.193924 185 CG C
sp3 165.75 157.4329987 190.3600006 186 HG2 H sp3 166.7388306 157.3673401
189.9061432 187 HG3 H sp3 165.0318451 156.8888397 189.7466125 188 CD C
sp3 165.3370056 158.8840027 190.427002 189 HD2 H sp3 166.1829529
159.4808807 190.7678528 190 HD3 H sp3 164.5115356 158.9883728 191.131134
191 CE C sp3 164.8939972 159.3820038 189.0639954 192 HE2 H sp3
164.5309753 160.4048462 189.1645203 193 HE3 H sp3 164.0876312
158.7442322 188.7018738 194 NZ N sp3 166.0019989 159.3619995 188.0740051
195 HZ2 H sp3 166.3375549 158.4158173 187.9633026 196 HZ1 H sp3
166.7553864 159.9504242 188.3999939 197 HZ3 H sp3 165.666153 159.7061615
187.1858215 198 N N sp2 167.4889984 154.878006 193.220993 199 H H sp3
168.0010223 155.5217285 192.6348724 200 CA C sp3 168.1719971 154.197998
194.3209991 201 HA H sp3 167.9398193 153.1363678 194.2365723 202 C C sp2
167.6609955 154.5970001 195.7039948 203 O O sp2 167.423996 153.6920013
196.5200043 204 CB C sp3 169.6869965 154.3930054 194.1900024 205 HB2 H
sp3 169.9663849 154.0888214 193.1812744 206 HB3 H sp3 169.8886108
155.4565582 194.3177185 207 CG C sp3 170.5980072 153.6380005 195.1609955
208 HG H sp3 170.5119934 154.1128082 196.1383667 209 CD1 C sp3
170.1690063 152.1970062 195.2920074 210 HD12 H sp3 170.2483673
151.7047577 194.3227234 211 HD11 H sp3 169.1359253 152.1553955
195.637146 212 HD13 H sp3 170.8128662 151.6901093 196.0107422 213 CD2 C
sp3 172.0399933 153.7160034 194.7129974 214 HD21 H sp3 172.1427765
153.2446899 193.7355499 215 HD23 H sp3 172.6729889 153.1988525
195.4340973 216 HD22 H sp3 172.3437805 154.7606964 194.6463776 217 N N
sp2 167.5059967 155.8860016 196.0610046 218 CA C sp3 167.0269928
156.1849976 197.423996 219 HA H sp3 167.6097412 155.6520691 198.1753235
220 C C sp2 165.6069946 155.7189941 197.7030029 221 O O sp2 165.3170013
155.298996 198.8320007 222 CB C sp3 167.1459961 157.7120056 197.5079956
223 HB2 H sp3 166.2026367 158.1889343 197.2421265 224 HB3 H sp3
167.4403381 158.0227051 198.5104523 225 CG C sp3 168.1959991 158.0449982
196.5269928 226 HG2 H sp3 169.1874084 157.852951 196.9372559 227 HG3 H
sp3 168.1256561 159.0885773 196.2202606 228 CD C sp3 167.9069977
157.1340027 195.3849945 229 HD2 H sp3 168.7937927 156.9807281
194.7700195 230 HD3 H sp3 167.0985718 157.5233307 194.7661591 231 N N
sp2 164.7129974 155.7700043 196.7169952 232 H H sp3 164.951828
156.2044067 195.8370209 233 CA C sp3 163.387 155.195 196.915 234 HA H
sp3 162.9605813 155.6164289 197.8253103 235 C C sp2 163.4700012
153.6849976 197.098999 236 O O sp2 162.7649994 153.1139984 197.9380035
237 CB C sp3 162.4750061 155.5540009 195.7440033 238 HB2 H sp3
162.7819977 154.9675903 194.8779907 239 HB3 H sp3 161.4515076
155.2942352 196.0143433 240 CG C sp3 162.5099945 157.0220032 195.3630066
241 HG2 H sp3 163.5501709 157.3412628 195.2980652 242 HG3 H sp3
162.0014343 157.5960693 196.1375427 243 CD C sp2 161.8359985 157.2940063
194.0370026 244 OE1 O sp2 161.0659943 156.4750061 193.5390015 245 NE2 N
sp2 162.128006 158.4470062 193.4519958 246 HE22 H sp3 162.7662354
159.0914001 193.8964233 247 HE21 H sp3 161.712265 158.6811676
192.5618134 248 N N sp2 164.3439941 153.0220032 196.3399963 249 H H sp3
164.8603668 153.5136719 195.624649 250 CA C sp3 164.56 151.592 196.535
251 HA H sp3 163.6059361 151.079868 196.4101685 252 C C sp2 165.0659943
151.3029938 197.9389954 253 O O sp2 164.651001 150.322998 198.5659943
254 CB C sp3 165.5460052 151.0679932 195.4960022 255 HB2 H sp3
165.1694946 151.3550415 194.5141907 256 HB3 H sp3 166.5023346
151.5589905 195.6761627 257 CG C sp3 165.802002 149.5659943 195.4660034
258 HG H sp3 166.3790436 149.2946167 196.3500061 259 CD1 C sp3
164.5059967 148.7949982 195.5140076 260 HD12 H sp3 163.9026337
149.0439148 194.6410217 261 HD11 H sp3 163.9600677 149.058075
196.4199982 262 HD13 H sp3 164.7190094 147.7260132 195.5156555 263 CD2 C
sp3 166.6029968 149.2019958 194.2359924 264 HD21 H sp3 166.0379333
149.4678955 193.3426361 265 HD23 H sp3 166.8006897 148.1300812
194.2352295 266 HD22 H sp3 167.547699 149.7456665 194.2435913 267 N N
sp2 165.9579926 152.1519928 198.4470062 268 H H sp3 166.272995
152.9339905 197.8907928 269 CA C sp3 166.486 151.97 199.792 270 HA H sp3
166.8676358 150.9523676 199.8749362 271 C C sp2 165.3990021 152.1360016
200.845993 272 O O sp2 165.3269958 151.352005 201.798996 273 CB C sp3
167.625 152.9570007 200.0359955 274 HB2 H sp3 167.8833771 152.927124
201.0945129 275 HB3 H sp3 167.2745667 153.9557495 199.7756042 276 SG S
sp3 169.1109924 152.6119995 199.0809937 277 HG H sp3 168.8262329
152.6718597 197.7770844 278 N N sp2 164.5379944 153.1439972 200.6959991
279 H H sp3 164.5775604 153.7427521 199.8835754 280 CA C sp3 163.537
153.359 201.737 281 HA H sp3 164.0514077 153.2062584 202.6857648 282 C C
sp2 162.3919983 152.3500061 201.6750031 283 O O sp2 161.8119965
152.0359955 202.7189941 284 CB C sp3 162.9880066 154.7890015 201.697998
285 HB H sp3 163.8326721 155.470932 201.7959595 286 OG1 O sp3
162.0559998 154.9600067 202.7720032 287 HG1 H sp3 161.7420654 155.866745
202.7422943 288 CG2 C sp3 162.2899933 155.0980072 200.3950043 289 HG22 H
sp3 161.4387054 154.4286041 200.271225 290 HG21 H sp3 162.9858551
154.9576569 199.5678558 291 HG23 H sp3 161.9416199 156.1307678
200.4054413 292 N N sp2 162.0440063 151.826004 200.4929962 293 H H sp3
162.4656219 152.1636505 199.6395874 294 CA C sp3 161.046 150.759 200.454
295 HA H sp3 160.3671076 150.9984097 201.2724669 296 C C sp2 161.6109924
149.3699951 200.7220001 297 O O sp2 160.8269958 148.4320068 200.8950043
298 CB C sp3 160.2680054 150.7420044 199.1309967 299 HB2 H sp3
160.9730988 150.9290009 198.3210754 300 HB3 H sp3 159.8289032
149.7518311 199.0090637 301 CG C sp3 159.1410065 151.779007 199.0310059
302 HG2 H sp3 158.5838318 151.7600098 199.9676514 303 HG3 H sp3
158.4851532 151.4834747 198.2120819 304 CD C sp2 159.5829926 153.2019958
198.7819977 305 OE1 O sp2 159.2890015 154.072998 199.6260071 306 OE2 O
sp3 160.1360016 153.470993 197.701004 307 N N sp2 162.9290009
149.1990051 200.7680054 308 H H sp3 163.5363312 149.9742279 200.5437775
309 CA C sp3 163.515 147.917 201.135 310 HA H sp3 162.7270959
147.1708288 201.0323567 311 C C sp2 163.9869995 147.8849945 202.5809937
312 O O sp2 164.7100067 146.9579926 202.9620056 313 CB C sp3 164.6730042
147.5659943 200.1990051 314 HB2 H sp3 165.1767883 148.4928741
199.9248047 315 HB3 H sp3 165.3645172 146.924469 200.7452087 316 CG C
sp3 164.2779999 146.8450012 198.9109955 317 HG H sp3 163.727066
147.5408325 198.2782288 318 CD1 C sp3 165.5059967 146.3899994
198.1549988 319 HD12 H sp3 166.0734406 145.6917572 198.7702789 320 HD11
H sp3 166.1275177 147.2535248 197.9180756 321 HD13 H sp3 165.2022247
145.8967285 197.2316895 322 CD2 C sp3 163.3869934 145.6609955
199.2319946 323 HD21 H sp3 163.929718 144.9589539 199.8650055 324 HD23 H
sp3 163.0947266 145.1647644 198.3065643 325 HD22 H sp3 162.4959869
146.0080872 199.7552032 326 N N sp2 163.6009979 148.8809967 203.3829956
327 H H sp3 163.0242615 149.6101685 202.9882965 328 CA C sp3 163.962
148.982 204.8 329 HA H sp3 163.5849005 149.9422965 205.1517478 330 C C
sp2 165.473999 148.977005 205.0079956 331 O O sp2 165.9730072
148.4750061 206.0169983 332 CB C sp3 163.3000031 147.875 205.6260071 333
HB2 H sp3 163.5795593 146.9119568 205.1988068 334 HB3 H sp3 163.6703033
147.9398651 206.6491241 335 CG C sp3 161.7850037 147.9649963 205.6569977
336 HG2 H sp3 161.4136658 147.3337708 206.464325 337 HG3 H sp3
161.3937988 147.6053162 204.7053223 338 CD C sp2 161.2929993 149.3800049
205.8809967 339 OE1 O sp2 161.625 150.0140076 206.8820038 340 NE2 N sp2
160.5010071 149.8860016 204.9440002 341 HE21 H sp3 160.253418
149.3301849 204.1378479 342 HE22 H sp3 160.1458282 150.8269043
205.0370483 343 N N sp2 166.2100067 149.5379944 204.0540009 344 H H sp3
165.7493439 149.9247131 203.2426147 345 CA C sp3 167.66 149.611 204.145
346 HA H sp3 167.9630333 149.337964 205.1558027 347 C C sp2 168.125
151.0310059 203.8619995 348 O O sp2 167.3040009 151.9450073 203.746994
349 CB C sp3 168.3130035 148.6230011 203.173996 350 HB H sp3 167.9231567
147.6262665 203.3804932 351 OG1 O sp3 169.7350006 148.628006 203.3600006
352 HG1 H sp3 170.1098633 147.9889526 202.7495117 353 CG2 C sp3
167.9790039 148.9810028 201.7330017 354 HG22 H sp3 168.3617859
149.9764404 201.5078735 355 HG21 H sp3 166.8976288 148.9681396
201.5967102 356 HG23 H sp3 168.4383698 148.2548218 201.0623627 357 N N
sp2 169.4309998 151.2299957 203.7610016 358 H H sp3 170.054184
150.4555817 203.9399414 359 CA C sp3 170.004 152.518 203.403 360 HA H
sp3 169.1949346 153.2080094 203.1634166 361 C C sp2 170.9019928
152.3439941 202.1860046 362 O O sp2 171.1300049 151.2339935 201.7050018
363 CB C sp3 170.7870026 153.1269989 204.5720062 364 HB H sp3
171.1735535 154.0959015 204.2559052 365 OG1 O sp3 171.871994 152.2630005
204.9299927 366 HG1 H sp3 171.4962006 151.4225464 205.2020416 367 CG2 C
sp3 169.8890076 153.3329926 205.7779999 368 HG22 H sp3 169.4945221
152.3712006 206.1057434 369 HG21 H sp3 169.0633545 153.9914093
205.5079956 370 HG23 H sp3 170.4641724 153.7843475 206.5864258 371 N N
sp2 171.4170074 153.4689941 201.6889954 372 H H sp3 171.1714935
154.354599 202.1079559 373 CA C sp3 172.327 153.443 200.553 374 HA H sp3
171.9091545 152.7955868 199.7820517 375 C C sp2 173.6779938 152.8549957
200.9369965 376 O O sp2 174.4810028 152.5249939 200.0579987 377 CB C sp3
172.4750061 154.8650055 199.9810028 378 HB H sp3 171.5161743 155.3655701
200.1158447 379 CG1 C sp3 172.8170013 154.8289948 198.4989929 380 HG12 H
sp3 173.8495941 154.4988098 198.3858185 381 HG13 H sp3 172.152771
154.1209717 198.003418 382 CG2 C sp3 173.5540009 155.6349945 200.7149963
383 HG22 H sp3 174.5129242 155.1345978 200.5802917 384 HG21 H sp3
173.3119965 155.6768036 201.7769775 385 HG23 H sp3 173.6132812
156.647522 200.3157501 386 CD1 C sp3 172.6660004 156.1670074 197.8470001
387 HD12 H sp3 173.3258209 156.8850098 198.3340149 388 HD11 H sp3
171.6328735 156.5018768 197.9397888 389 HD13 H sp3 172.9292755
156.0889587 196.79216 390 N N sp2 173.951004 152.7140045 202.2330017 391
H H sp3 173.2559509 152.9999237 202.9077301 392 CA C sp3 175.207 152.166
202.717 393 HA H sp3 175.9388349 152.306792 201.9215786 394 C C sp2
175.128006 150.6750031 203.0099945 395 O O sp2 176.1710052 150.0339966
203.1719971 396 CB C sp3 175.6369934 152.901001 203.9869995 397 HB2 H
sp3 176.6273193 152.5453186 204.2713928 398 HB3 H sp3 174.9252777
152.6653442 204.7782135 399 CG C sp2 175.6959991 154.3880005 203.8329926
400 CD2 C sp2 174.5970001 155.1970062 204.0220032 401 HD2 H sp3
173.6086426 154.854187 204.2903442 402 ND1 N sp2 176.7200012 155.2129974
203.5149994 403 NE2 N sp2 174.9400024 156.4570007 203.8240051 404 HE2 H
sp3 174.2832947 157.3108826 203.9015961 405 CE1 C sp2 176.2230072
156.4940033 203.5149994 406 HE1 H sp3 176.7535095 157.32901 203.3114777
407 N N sp2 173.9250031 150.1139984 203.0839996 408 H H sp3 173.1223145
150.6799469 202.8484192 409 CA C sp3 173.694 148.73 203.485 410 HA H sp3
174.663211 148.2376846 203.5647222 411 C C sp2 172.8580017 148.0070038
202.4409943 412 O O sp2 171.8690033 147.3399963 202.7510071 413 CB C sp3
173.0079956 148.6600037 204.8480072 414 HB2 H sp3 172.9126129 147.613205
205.1364899 415 HB3 H sp3 172.0166779 149.1049805 204.7621765 416 CG C
sp2 173.776001 149.3930054 205.9309998 417 OD1 O sp2 175.0209961
149.3090057 205.9409943 418 OD2 O sp3 173.1320038 150.048996 206.776001
419 N N sp2 173.2380066 148.1459961 201.1730042 420 H H sp3 174.0400085
148.7234802 200.9646606 421 CA C sp3 172.537 147.494 200.076 422 HA H
sp3 171.8349103 146.7689737 200.4877122 423 C C sp2 173.5509949
146.772995 199.1999969 424 O O sp2 174.6999969 147.2050018 199.0559998
425 CB C sp3 171.6920013 148.5 199.2519989 426 HB H sp3 171.1672058
149.1465912 199.9552765 427 CG1 C sp3 170.6399994 147.7680054
198.4140015 428 HG12 H sp3 171.0812225 147.5218811 197.4481506 429 HG13
H sp3 170.3663025 146.8494263 198.9330444 430 CG2 C sp3 172.5679932
149.4069977 198.3930054 431 HG22 H sp3 173.1163025 148.8035126
197.669632 432 HG21 H sp3 173.2733917 149.9403992 199.0301819 433 HG23 H
sp3 171.9401093 150.125061 197.865509 434 CD1 C sp3 169.3829956
148.5700073 198.1719971 435 HD12 H sp3 169.6361389 149.4943848
197.6528168 436 HD11 H sp3 168.9133911 148.806427 199.1268158 437 HD13 H
sp3 168.6924591 147.9878998 197.5617523 438 N N sp2 173.1360016
145.6320038 198.6560059 439 H H sp3 172.2646637 145.2339478 198.9760284
440 CA C sp3 173.883 144.93 197.618 441 HA H sp3 174.813217 145.4598813
197.4130069 442 C C sp2 173.0240021 144.9029999 196.3600006 443 O O sp2
171.8410034 144.5460052 196.4089966 444 CB C sp3 174.322998 143.5169983
198.0639954 445 HB H sp3 174.8502808 143.6212006 199.0122681 446 CG1 C
sp3 175.3059998 142.9170074 197.0500031 447 HG12 H sp3 174.7491455
142.6458893 196.1530457 448 HG13 H sp3 176.0473328 143.6765289
196.8016968 449 CG2 C sp3 173.1439972 142.5899963 198.3800049 450 HG22 H
sp3 172.5556183 142.429657 197.4765625 451 HG21 H sp3 172.5171509
143.0474243 199.1454468 452 HG23 H sp3 173.5207825 141.633667
198.7427216 453 CD1 C sp3 176.0319977 141.6909943 197.5449982 454 HD12 H
sp3 175.3072968 140.9175568 197.7993317 455 HD11 H sp3 176.6158752
141.9467163 198.429184 456 HD13 H sp3 176.6974487 141.3227692
196.7641754 457 N N sp2 173.602005 145.3419952 195.2480011 458 H H sp3
174.585968 145.5693665 195.2625427 459 CA C sp3 172.858 145.504 194.012
460 HA H sp3 171.8665683 145.0702653 194.142527 461 C C sp2 173.5709991
144.7740021 192.8820038 462 O O sp2 174.7940063 144.6239929 192.8880005
463 CB C sp3 172.6730042 146.9909973 193.6699982 464 HB2 H sp3
173.4968872 147.5436401 194.1215363 465 HB3 H sp3 172.7178192
147.0935059 192.5857544 466 CG C sp3 171.3630066 147.6239929 194.1490021
467 HG H sp3 171.4067841 147.6896973 195.2361298 468 CD1 C sp3
171.1970062 149.0200043 193.595993 469 HD12 H sp3 171.1509247
148.9766235 192.507843 470 HD11 H sp3 172.0447235 149.6342621
193.8995819 471 HD13 H sp3 170.2755737 149.4563599 193.9815826 472 CD2 C
sp3 170.1759949 146.7640076 193.7619934 473 HD21 H sp3 170.1199646
146.6895905 192.6759949 474 HD23 H sp3 169.2602234 147.2160339
194.1429596 475 HD22 H sp3 170.2943726 145.7680511 194.1888123 476 N N
sp2 172.7859955 144.3170013 191.9140015 477 H H sp3 171.7964172
144.5126343 191.9646149 478 CA C sp3 173.283 143.548 190.784 479 HA H
sp3 174.3034732 143.230493 190.9982983 480 C C sp2 173.2649994
144.4160004 189.5370026 481 O O sp2 172.2599945 145.0749969 189.2559967
482 CB C sp3 172.4290009 142.3000031 190.5579987 483 HB2 H sp3
171.3806152 142.5948944 190.6028595 484 HB3 H sp3 172.6548004
141.9108887 189.5651703 485 CG C sp3 172.6470032 141.1860046 191.5599976
486 HG2 H sp3 172.3545074 141.5399628 192.5485687 487 HG3 H sp3
173.7043457 140.9212799 191.5670471 488 CD C sp2 171.8379974 139.9539948
191.223999 489 OE1 O sp2 171.8480072 139.5410004 190.0469971 490 OE2 O
sp3 171.1880035 139.4029999 192.1360016 491 N N sp2 174.371994
144.4210052 188.7969971 492 H H sp3 175.1966858 143.9385223 189.1244202
493 CA C sp3 174.401 145.117 187.52 494 HA H sp3 174.0815051 146.1484969
187.6684494 495 C C sp2 173.4450073 144.4409943 186.5460052 496 O O sp2
173.3359985 143.2160034 186.5189972 497 CB C sp3 175.8179932 145.1369934
186.9570007 498 HB2 H sp3 176.2118378 144.1210327 186.9851074 499 HB3 H
sp3 176.4286652 145.7810059 187.589798 500 SG S sp3 175.9279938
145.7389984 185.2649994 501 N N sp2 172.7160034 145.2389984 185.7619934
502 H H sp3 172.8582611 146.2388763 185.7730103 503 CA C sp3 171.708
144.641 184.887 504 HA H sp3 171.2236067 143.843141 185.4499246 505 C C
sp2 172.3399963 144.0240021 183.651001 506 O O sp2 171.7140045
143.1849976 182.9900055 507 CB C sp3 170.6309967 145.6719971 184.4889984
508 HB H sp3 170.3462219 146.2058411 185.3956451 509 CG1 C sp3
171.1719971 146.6829987 183.5189972 510 HG12 H sp3 171.4673767
146.1808014 182.5977783 511 HG11 H sp3 172.0385437 147.1788025
183.9564667 512 HG13 H sp3 170.40271 147.4231262 183.2987823 513 CG2 C
sp3 169.3739929 145.0010071 183.9530029 514 HG21 H sp3 169.6148682
144.4532623 183.0419312 515 HG23 H sp3 168.622818 145.7595673
183.7330322 516 HG22 H sp3 168.984314 144.3097382 184.7002563 517 N N
sp2 173.5829926 144.3820038 183.3399963 518 H H sp3 174.083313
145.0121918 183.9504395 519 CA C sp3 174.238 143.884 182.137 520 HA H
sp3 173.4683312 143.5904427 181.4231835 521 C C sp2 175.0780029
142.6430054 182.4259949 522 O O sp2 174.8509979 141.5829926 181.8359985
523 CB C sp3 175.0980072 144.9929962 181.5240021 524 HB2 H sp3
175.6766052 145.4594879 182.3213196 525 HB3 H sp3 175.7758331
144.5414276 180.7996216 526 CG C sp2 174.3000031 146.0670013 180.8240051
527 CD1 C sp2 173.4100037 145.7480011 179.8099976 528 HD1 H sp3
173.2844086 144.715683 179.5185394 529 CD2 C sp2 174.4380035 147.3999939
181.1779938 530 HD2 H sp3 175.1249542 147.671524 181.9658966 531 CE1 C
sp2 172.6829987 146.727005 179.1679993 532 HE1 H sp3 171.9948425
146.4636688 178.3783722 533 CE2 C sp2 173.7149963 148.3829956
180.5429993 534 HE2 H sp3 173.8344574 149.4169617 180.831192 535 CZ C
sp2 172.8399963 148.0420074 179.5399933 536 OH O sp3 172.1190033
149.0240021 178.9069977 537 HH H sp3 171.8971558 148.8382874 177.9916229
538 N N sp2 176.0480042 142.7599945 183.3320007 539 H H sp3 176.15065
143.6335297 183.8285065 540 CA C sp3 176.965 141.668 183.629 541 HA H
sp3 176.9006019 140.9750485 182.7900893 542 C C sp2 176.5859985
140.8820038 184.8769989 543 O O sp2 177.3130035 139.9539948 185.2440033
544 CB C sp3 178.3930054 142.2030029 183.7669983 545 HB2 H sp3
178.6118469 142.8093414 182.8880463 546 HB3 H sp3 179.0707245
141.3498688 183.79776 547 SG S sp3 178.6990051 143.2079926 185.2250061
548 N N sp2 175.477005 141.2330017 185.5319977 549 H H sp3 174.9908295
142.0639954 185.2267303 550 CA C sp3 174.919 140.489 186.667 551 HA H
sp3 174.0894068 141.0872837 187.0437382 552 C C sp2 175.9120026
140.3269958 187.8139954 553 O O sp2 175.8809967 139.3300018 188.5359955
554 CB C sp3 174.3820038 139.1260071 186.2279968 555 HB2 H sp3
175.2191315 138.5240784 185.8744659 556 HB3 H sp3 173.925415 138.641861
187.0912781 557 CG C sp3 173.3480072 139.2050018 185.1210022 558 HG2 H
sp3 173.8417511 139.4969635 184.1941376 559 HG3 H sp3 172.8878021
138.2250519 184.9944153 560 CD C sp3 172.2700043 140.2180023 185.4459991
561 HD2 H sp3 172.7280426 141.2003326 185.5613708 562 HD3 H sp3
171.7829437 139.9324799 186.3783875 563 CE C sp3 171.2310028 140.2830048
184.3450012 564 HE2 H sp3 171.7377014 140.4263458 183.3906403 565 HE3 H
sp3 170.5687408 141.127594 184.5351868 566 NZ N sp3 170.4179993
139.0420074 184.2749939 567 HZ2 H sp3 169.9342804 138.9065399
185.1512146 568 HZ1 H sp3 171.0230255 138.2526703 184.0988922 569 HZ3 H
sp3 169.7438507 139.122879 183.5272827 570 N N sp2 176.7910004
141.3040009 187.9980011 571 H H sp3 176.7879333 142.0875092 187.3606567
572 CA C sp3 177.758 141.288 189.083 573 HA H sp3 177.7607452
140.2887688 189.5184646 574 C C sp2 177.3650055 142.2969971 190.154007
575 O O sp2 176.5740051 143.2140045 189.9179993 576 CB C sp3 179.1690063
141.5899963 188.5679932 577 HB2 H sp3 179.1631775 142.5802002
188.1124115 578 HB3 H sp3 179.8524323 141.5847626 189.4171143 579 CG C
sp3 179.6759949 140.5950012 187.5410004 580 HG2 H sp3 180.5892334
140.9885101 187.0946198 581 HG3 H sp3 178.9170227 140.4733887
186.7681732 582 CD C sp2 179.9759979 139.2389984 188.1439972 583 OE1 O
sp2 180.3249969 139.1329956 189.3190002 584 NE2 N sp2 179.8399963
138.1909943 187.3399963 585 HE21 H sp3 179.5510101 138.3240509
186.381424 586 HE22 H sp3 180.0255432 137.2608185 187.6870422 587 N N
sp2 177.9250031 142.1069946 191.3450012 588 H H sp3 178.5397339
141.3180847 191.4858093 589 CA C sp3 177.665 143.019 192.448 590 HA H
sp3 176.5959468 143.2305821 192.4694082 591 C C sp2 178.4170074
144.3289948 192.25 592 O O sp2 179.4360046 144.3899994 191.5579987 593
CB C sp3 178.0670013 142.3800049 193.7769928 594 HB2 H sp3 177.7658997
143.0496216 194.5826263 595 HB3 H sp3 177.5366211 141.4327545
193.8745575 596 CG C sp3 179.552002 142.1089935 193.9149933 597 HG2 H
sp3 179.9931641 142.0701294 192.9190216 598 HG3 H sp3 179.6861877
141.1469879 194.4095917 599 CD C sp2 180.2689972 143.1719971 194.720993
600 NE2 N sp2 179.8350067 143.5359955 195.8139954 601 HE22 H sp3
178.9888763 143.1263275 196.1832428 602 HE21 H sp3 180.325058
144.2443085 196.3414917 603 OE1 O sp2 181.3760071 143.6750031
194.1860046 604 N N sp2 177.8999939 145.3860016 192.8679962 605 H H sp3
177.0807953 145.2555542 193.4441986 606 CA C sp3 178.462 146.722 192.751
607 HA H sp3 179.2114717 146.7013019 191.9598213 608 C C sp2 179.1170044
147.1309967 194.0619965 609 O O sp2 178.5610046 146.9089966 195.1410065
610 CB C sp3 177.3899994 147.7429962 192.371994 611 HB2 H sp3
176.5049133 147.5167236 192.9665833 612 HB3 H sp3 177.7704926
148.7267914 192.6467438 613 CG C sp3 176.9459991 147.8220062 190.9140015
614 HG H sp3 177.804657 147.6182404 190.2742462 615 CD1 C sp3
175.8849945 146.7879944 190.6260071 616 HD12 H sp3 175.015686
146.9740448 191.2567139 617 HD11 H sp3 176.2799835 145.7939606
190.8356781 618 HD13 H sp3 175.5930481 146.8492279 189.5776062 619 CD2 C
sp3 176.4230042 149.2079926 190.6119995 620 HD21 H sp3 175.5636444
149.4187317 191.2485504 621 HD23 H sp3 176.1223297 149.2629089
189.5657349 622 HD22 H sp3 177.2059631 149.9416199 190.8039856 623 N N
sp2 180.2940063 147.7400055 193.9570007 624 H H sp3 180.6746979
147.9090271 193.0368958 625 CA C sp3 181.052 148.171 195.119 626 HA H
sp3 181.030741 147.4134576 195.9024396 627 C C sp2 180.4120026
149.4360046 195.6999969 628 O O sp2 179.4219971 149.9539948 195.177002
629 CB C sp3 182.5169983 148.3650055 194.7250061 630 HB2 H sp3
182.7906799 147.4933624 194.1304932 631 HB3 H sp3 182.5486298 149.256485
194.0986176 632 CG C sp3 183.625 148.5359955 195.7700043 633 HG H sp3
183.4926147 149.5054626 196.2503204 634 CD1 C sp3 183.526001 147.4570007
196.8379974 635 HD12 H sp3 183.6558838 146.4774323 196.3779297 636 HD11
H sp3 182.5475159 147.5072327 197.3156433 637 HD13 H sp3 184.3036804
147.6132965 197.5855865 638 CD2 C sp3 184.9929962 148.5189972
195.1139984 639 HD21 H sp3 185.1497345 147.5572968 194.625473 640 HD23 H
sp3 185.7613678 148.6709747 195.8720245 641 HD22 H sp3 185.0506744
149.3165131 194.37323 642 N N sp2 180.9660034 149.923996 196.8130035 643
H H sp3 181.7763824 149.4647675 197.2035065 644 CA C sp3 180.426 151.107
197.478 645 HA H sp3 179.3834737 150.9093658 197.7273586 646 C C sp2
180.4660034 152.3240051 196.5639954 647 O O sp2 179.4750061 153.0549927
196.4329987 648 CB C sp3 181.2120056 151.3869934 198.7590027 649 HB2 H
sp3 182.2679901 151.2102051 198.5547028 650 HB3 H sp3 181.063858
152.4333038 199.0261993 651 CG C sp3 180.8130035 150.5370026 199.9450073
652 HG2 H sp3 181.355484 150.8805237 200.8257904 653 HG3 H sp3
181.0730743 149.4984741 199.7402649 654 CD C sp3 179.326004 150.628006
200.2160034 655 HD2 H sp3 178.9107513 151.456665 199.6424255 656 HD3 H
sp3 179.1694183 150.8078308 201.2796021 657 NE N sp2 178.6419983
149.3990021 199.8370056 658 HE H sp3 179.1817627 148.5457153 199.8111115
659 CZ C sp2 177.3560028 149.3300018 199.5240021 660 NH1 N sp2
176.6089935 150.4219971 199.552002 661 HH12 H sp3 177.0200195 151.308609
199.8070984 662 HH11 H sp3 175.6278534 150.3688202 199.3182678 663 NH2 N
sp2 176.8179932 148.1690063 199.1900024 664 HH21 H sp3 177.387146
147.3347931 199.1734314 665 HH22 H sp3 175.8379669 148.1165161
198.9514923 666 N N sp2 181.6080017 152.5559998 195.9179993 667 H H sp3
182.3909607 151.9275665 196.0282593 668 CA C sp3 181.72 153.72 195.053
669 HA H sp3 181.4173722 154.5980299 195.6235962 670 C C sp2 180.7859955
153.6130066 193.8560028 671 O O sp2 180.3309937 154.6360016 193.3419952
672 CB C sp3 183.1710052 153.9100037 194.6040039 673 HB2 H sp3
183.3217926 154.9670715 194.3850098 674 HB3 H sp3 183.8214417
153.6130219 195.4266968 675 CG C sp3 183.5690002 153.1159973 193.3809967
676 HG2 H sp3 183.0822601 153.547287 192.5062561 677 HG3 H sp3
183.2408447 152.0843201 193.5076599 678 CD C sp3 185.0650024 153.1309967
193.1660004 679 HD2 H sp3 185.5361481 152.4955139 193.9158478 680 HD3 H
sp3 185.427597 154.1529999 193.2761841 681 NE N sp2 185.423996
152.6419983 191.8379974 682 HE H sp3 185.6745453 153.3251495 191.1375427
683 CZ C sp2 185.4440002 151.3609924 191.4869995 684 NH1 N sp2
185.1260071 150.4199982 192.3659973 685 HH12 H sp3 184.8654175
150.6758728 193.307663 686 HH11 H sp3 185.1444397 149.4475861
192.0936737 687 NH2 N sp2 185.7850037 151.0180054 190.253006 688 HH21 H
sp3 186.0294647 151.7304382 189.5801239 689 HH22 H sp3 185.8003998
150.0441742 189.9855347 690 N N sp2 180.4340057 152.3950043 193.4420013
691 H H sp3 180.7654266 151.5771027 193.9332275 692 CA C sp3 179.57
152.249 192.279 693 HA H sp3 179.8984726 152.9712328 191.5316142 694 C C
sp2 178.1190033 152.5690002 192.6080017 695 O O sp2 177.4349976
153.1999969 191.8000031 696 CB C sp3 179.6970062 150.8480072 191.6920013
697 HB2 H sp3 179.8455353 150.1399231 192.5072632 698 HB3 H sp3
178.7747955 150.6057281 191.1638489 699 CG C sp3 180.8580017 150.7250061
190.723999 700 HG2 H sp3 181.7104187 151.2679138 191.132309 701 HG3 H
sp3 180.5661774 151.1694031 189.7724457 702 CD C sp2 181.2700043
149.2940063 190.4810028 703 OE1 O sp2 180.4759979 148.3860016
190.7960052 704 OE2 O sp3 182.3930054 149.0780029 189.9810028 705 N N
sp2 177.6269989 152.1640015 193.7830048 706 H H sp3 178.1805267
151.5922089 194.404892 707 CA C sp3 176.27 152.567 194.148 708 HA H sp3
175.6285554 152.4086444 193.2810673 709 C C sp2 176.227005 154.0480042
194.4980011 710 O O sp2 175.220993 154.7200012 194.2389984 711 CB C sp3
175.701004 151.6950073 195.2830048 712 HB H sp3 174.785614 152.1652222
195.6422272 713 CG1 C sp3 175.3760071 150.3099976 194.7689972 714 HG12 H
sp3 176.287323 149.8333893 194.4078522 715 HG11 H sp3 174.657135
150.3846741 193.953064 716 HG13 H sp3 174.9493408 149.713913 195.5756836
717 CG2 C sp3 176.6649933 151.6049957 196.4290009 718 HG21 H sp3
177.5891876 151.1366577 196.0904236 719 HG23 H sp3 176.2256927
151.0066833 197.2272034 720 HG22 H sp3 176.8805084 152.6062622
196.802002 721 N N sp2 177.3150024 154.595993 195.0500031 722 H H sp3
178.0981598 154.0156097 195.3143768 723 CA C sp3 177.363 156.04 195.268
724 HA H sp3 176.4863939 156.3200325 195.8521606 725 C C sp2 177.3090057
156.8029938 193.9470062 726 O O sp2 176.5800018 157.7949982 193.8240051
727 CB C sp3 178.6199951 156.4179993 196.0500031 728 HB2 H sp3
179.4837494 156.0280457 195.5115204 729 HB3 H sp3 178.6785126
157.5056305 196.0916443 730 CG C sp2 178.6719971 155.8899994 197.4669952
731 CD1 C sp2 177.5330048 155.4100037 198.1009979 732 HD1 H sp3
176.5900726 155.4152374 197.5744324 733 CD2 C sp2 179.8670044 155.875
198.1710052 734 HD2 H sp3 180.765152 156.2459564 197.699707 735 CE1 C
sp2 177.5859985 154.9290009 199.3860016 736 HE1 H sp3 176.6926575
154.5559235 199.8647003 737 CE2 C sp2 179.9279938 155.3970032
199.4559937 738 HE2 H sp3 180.8668213 155.3909302 199.9898376 739 CZ C
sp2 178.7859955 154.9259949 200.0590057 740 OH O sp3 178.8529968
154.4499969 201.3450012 741 HH H sp3 178.0502472 154.5586548 201.8601685
742 N N sp2 178.0599976 156.3419952 192.9429932 743 H H sp3 178.6496887
155.5360107 193.0937958 744 CA C sp3 178.043 156.983 191.632 745 HA H
sp3 178.1863454 158.0535289 191.7786965 746 C C sp2 176.7059937
156.7870026 190.9329987 747 O O sp2 176.2369995 157.6820068 190.2259979
748 CB C sp3 179.177002 156.4380035 190.7689972 749 HB2 H sp3
178.9133453 156.5733185 189.7200623 750 HB3 H sp3 179.29599 155.3751678
190.9795227 751 CG C sp2 180.4940033 157.1340027 191.0310059 752 OD1 O
sp2 180.473999 158.2610016 191.5679932 753 OD2 O sp3 181.5509949
156.5549927 190.6990051 754 N N sp2 176.0859985 155.6179962 191.1040039
755 H H sp3 176.5423584 154.8835602 191.6259613 756 CA C sp3 174.76
155.387 190.548 757 HA H sp3 174.7858204 155.613646 189.4821366 758 C C
sp2 173.7290039 156.302002 191.1880035 759 O O sp2 172.7510071
156.6829987 190.5379944 760 CB C sp3 174.3710022 153.9230042 190.7429962
761 HB2 H sp3 175.1708679 153.3007812 190.341568 762 HB3 H sp3
174.2674713 153.7366791 191.8119507 763 CG C sp2 173.0859985 153.5299988
190.0700073 764 CD1 C sp2 173.0850067 153.0890045 188.7610016 765 HD1 H
sp3 174.0150146 153.0390778 188.2142029 766 CD2 C sp2 171.8860016
153.572998 190.753006 767 HD2 H sp3 171.8685303 153.8985748 191.782608
768 CE1 C sp2 171.9149933 152.7129974 188.1459961 769 HE1 H sp3
171.9277649 152.3694763 187.1221771 770 CE2 C sp2 170.7180023
153.2070007 190.1380005 771 HE2 H sp3 169.7846832 153.2583771
190.6790161 772 CZ C sp2 170.7319946 152.7749939 188.8350067 773 HZ H
sp3 169.8105011 152.4839325 188.3527985 774 N N sp2 173.9210052
156.6499939 192.4600067 775 H H sp3 174.6764221 156.2351074 192.9866028
776 CA C sp3 173.045 157.627 193.094 777 HA H sp3 172.0126622
157.3593085 192.8687889 778 C C sp2 173.2929993 159.022995 192.5449982
779 O O sp2 172.348999 159.7429962 192.2059937 780 CB C sp3 173.2440033
157.6029968 194.6049957 781 HB2 H sp3 174.2744141 157.8696594
194.8400269 782 HB1 H sp3 173.032074 156.6030579 194.983551 783 HB3 H
sp3 172.5678101 158.3191223 195.0719604 784 N N sp2 174.5650024
159.4210052 192.4440002 785 H H sp3 175.308197 158.7770081 192.6742859
786 CA C sp3 174.895 160.775 192.005 787 HA H sp3 174.3089525
161.4617151 192.6157952 788 C C sp2 174.5200043 161.0200043 190.5500031
789 O O sp2 174.2149963 162.1569977 190.177002 790 CB C sp3 176.3840027
161.0429993 192.2039948 791 HB2 H sp3 176.9384613 160.1660309
191.8699188 792 HB3 H sp3 176.6626434 161.9028168 191.5947723 793 CG C
sp2 176.7630005 161.3280029 193.6230011 794 CD1 C sp2 176.052002
162.2440033 194.3699951 795 HD1 H sp3 175.2130737 162.7596893
193.9265442 796 CD2 C sp2 177.8300018 160.6790009 194.2089996 797 HD2 H
sp3 178.3976288 159.9605713 193.6362305 798 CE1 C sp2 176.401001
162.5070038 195.673996 799 HE1 H sp3 175.8406982 163.230423 196.2476807
800 CE2 C sp2 178.1790009 160.9360046 195.5130005 801 HE2 H sp3
179.0158997 160.4201813 195.960144 802 CZ C sp2 177.4629974 161.848999
196.246994 803 HZ H sp3 177.7338257 162.0498505 197.2730255 804 N N sp2
174.5390015 159.9819946 189.7189941 805 H H sp3 174.7241058 159.0592804
190.0856476 806 CA C sp3 174.299 160.146 188.293 807 HA H sp3
174.7258517 161.1093353 188.0139253 808 C C sp2 172.8240051 160.1950073
187.9349976 809 O O sp2 172.5039978 160.4369965 186.7680054 810 CB C sp3
174.9750061 159.0169983 187.5200043 811 HB2 H sp3 174.7814331
158.0770874 188.036911 812 HB3 H sp3 174.5464172 158.9758911 186.5186462
813 CG C sp3 176.4629974 159.1999969 187.397995 814 HG2 H sp3
176.8567352 159.5332642 188.3582153 815 HG3 H sp3 176.6637115
159.9575195 186.6403809 816 CD C sp3 177.1560059 157.923996 187.0050049
817 HD2 H sp3 176.7524414 157.5759888 186.0541382 818 HD3 H sp3
176.9795532 157.170166 187.7722626 819 NE N sp2 178.5899963 158.1380005
186.8659973 820 HE H sp3 178.9313965 159.0877686 186.9046173 821 CZ C
sp2 179.477005 157.1670074 186.6920013 822 NH1 N sp2 179.0769958
155.904007 186.6349945 823 HH12 H sp3 178.0958405 155.6806183
186.7217712 824 HH11 H sp3 179.7534943 155.1654205 186.5048218 825 NH2 N
sp2 180.7649994 157.4589996 186.5780029 826 HH21 H sp3 181.0708008
158.420517 186.6236267 827 HH22 H sp3 181.4405518 156.7199707
186.4455261 828 N N sp2 171.9320068 159.973999 188.9019928 829 H H sp3
172.2791748 159.7879333 189.8320312 830 CA C sp3 170.482 159.984 188.701
831 HA H sp3 170.0163808 159.6570793 189.6307428 832 C C sp2 170.0769958
159.0039978 187.595993 833 O O sp2 169.5529938 159.3730011 186.5440063
834 CB C sp3 169.9689941 161.3959961 188.3990021 835 HB2 H sp3
170.3067627 161.6861725 187.4041138 836 HB3 H sp3 170.3808594
162.0838318 189.1374817 837 CG C sp2 168.4600067 161.4810028 188.4440002
838 OD1 O sp2 167.8470001 160.6560059 189.1490021 839 OD2 O sp3
167.8840027 162.3549957 187.7649994 840 N N sp2 170.3529968 157.7359924
187.8659973 841 H H sp3 170.8233185 157.5156708 188.7322235 842 CA C sp3
170.006 156.652 186.966 843 HA H sp3 169.656197 157.07433 186.0239941
844 C C sp2 168.901001 155.8150024 187.5950012 845 O O sp2 168.8789978
155.602005 188.8099976 846 CB C sp3 171.2250061 155.7779999 186.6600037
847 HB2 H sp3 171.6556091 155.4821777 187.6166382 848 HB3 H sp3
170.8620758 154.8938141 186.1359863 849 CG C sp3 172.3560028 156.3639984
185.8209991 850 HG H sp3 172.4552307 157.4250641 186.0499268 851 CD1 C
sp3 173.6660004 155.6860046 186.1430054 852 HD12 H sp3 173.5884705
154.6216888 185.9208832 853 HD11 H sp3 173.8946838 155.8208313
187.2001801 854 HD13 H sp3 174.4606018 156.1259918 185.5404053 855 CD2 C
sp3 172.0339966 156.1840057 184.371994 856 HD21 H sp3 171.9363556
155.1211548 184.1508331 857 HD23 H sp3 172.8343811 156.6091156
183.7663879 858 HD22 H sp3 171.0965271 156.690506 184.1424713 859 N N
sp2 167.977005 155.348999 186.7630005 860 H H sp3 168.0540619
155.5322571 185.7727661 861 CA C sp3 166.856 154.577 187.27 862 HA H sp3
166.5337088 155.0321236 188.2065313 863 C C sp2 167.2649994 153.1369934
187.5509949 864 O O sp2 168.1640015 152.5850067 186.9149933 865 CB C sp3
165.6959991 154.6049957 186.279007 866 HB2 H sp3 164.8361816 154.123703
186.7450256 867 HB3 H sp3 165.9900665 154.0437164 185.3921051 868 SG S
sp3 165.2059937 156.2640076 185.7630005 869 HG H sp3 166.2357941
156.8653717 185.1607208 870 N N sp2 166.5910034 152.5350037 188.5240021
871 H H sp3 165.9284668 153.0736694 189.0634308 872 CA C sp3 166.774
151.123 188.841 873 HA H sp3 167.8295012 150.8582176 188.7784905 874 C C
sp2 165.9900055 150.2960052 187.8320007 875 O O sp2 164.7949982
150.5299988 187.6150055 876 CB C sp3 166.3170013 150.8320007 190.279007
877 HB H sp3 165.365509 151.3404999 190.4345551 878 CG1 C sp3
167.3390045 151.3569946 191.2810059 879 HG12 H sp3 167.5573883
152.3965454 191.0365448 880 HG13 H sp3 166.9021912 151.3023071
192.2781525 881 CG2 C sp3 166.1210022 149.3560028 190.4920044 882 HG22 H
sp3 167.0676727 148.8379211 190.338623 883 HG21 H sp3 165.3827667
148.9814301 189.7828979 884 HG23 H sp3 165.7705231 149.1790161
191.5088348 885 CD1 C sp3 168.628006 150.5919952 191.2870026 886 HD12 H
sp3 169.0807343 150.6352081 190.2964172 887 HD11 H sp3 168.4326324
149.5529633 191.5522003 888 HD13 H sp3 169.3079834 151.0315399
192.0167542 889 N N sp2 166.6580048 149.3300018 187.2039948 890 H H sp3
167.6125793 149.1429596 187.4758301 891 CA C sp3 166.062 148.532 186.138
892 HA H sp3 165.2189099 149.0744342 185.7101399 893 C C sp2 165.5720062
147.2169952 186.7230072 894 O O sp2 166.3269958 146.5079956 187.3930054
895 CB C sp3 167.0659943 148.2890015 185.0019989 896 HB H sp3
167.9488525 147.7971954 185.4104156 897 CG1 C sp3 166.4570007
147.3990021 183.9539948 898 HG12 H sp3 165.5722351 147.8807068
183.5377502 899 HG11 H sp3 166.1745758 146.4475861 184.4047241 900 HG13
H sp3 167.1827393 147.223587 183.1598816 901 CG2 C sp3 167.473999
149.5980072 184.3910065 902 HG21 H sp3 166.5960693 150.0964203
183.9799957 903 HG23 H sp3 168.1957855 149.4178314 183.5943451 904 HG22
H sp3 167.9263916 150.2302551 185.1549835 905 N N sp2 164.3130035
146.8840027 186.4730072 906 H H sp3 163.77565 147.4495544 185.8315125
907 CA C sp3 163.681 145.729 187.094 908 HA H sp3 164.3067014
145.3878436 187.9187484 909 C C sp2 163.5500031 144.6080017 186.0769958
910 O O sp2 162.9369965 144.7899933 185.0200043 911 CB C sp3 162.3159943
146.098999 187.6670074 912 HB2 H sp3 161.7369995 146.6024323 186.8927765
913 HB3 H sp3 161.8037567 145.1848755 187.9671631 914 CG C sp2
162.4179993 147.0079956 188.8600006 915 CD1 C sp2 162.598999 148.3710022
188.6999969 916 HD1 H sp3 162.6670074 148.7838745 187.704361 917 CD2 C
sp2 162.3509979 146.5039978 190.1430054 918 HD2 H sp3 162.2176666
145.4426422 190.291748 919 CE1 C sp2 162.6929932 149.2019958 189.7779999
920 HE1 H sp3 162.8215332 150.2649536 189.6365356 921 CE2 C sp2
162.451004 147.3289948 191.2279968 922 HE2 H sp3 162.394928 146.9219971
192.2268066 923 CZ C sp2 162.6230011 148.677002 191.0410004 924 OH O sp3
162.7230072 149.5099945 192.1269989 925 HH H sp3 162.84198 150.4389954
191.9161835 926 N N sp2 164.125 143.4550018 186.4029999 927 H H sp3
164.6462402 143.4029236 187.2665405 928 CA C sp3 164.037 142.264 185.571
929 HA H sp3 163.3691713 142.464828 184.7332811 930 C C sp2 163.4909973
141.121994 186.4100037 931 O O sp2 164.0769958 140.7740021 187.4400024
932 CB C sp3 165.401001 141.8899994 184.9889984 933 HB2 H sp3
166.0749969 141.6629639 185.8150024 934 HB3 H sp3 165.276474 141.0032806
184.3674622 935 CG C sp3 166.0310059 142.9750061 184.1470032 936 HG2 H
sp3 167.0545349 142.6896057 183.904068 937 HG3 H sp3 166.0381165
143.9069519 184.7122498 938 CD C sp3 165.2559967 143.1790009 182.8650055
939 HD2 H sp3 164.4286957 143.8622284 183.0570374 940 HD3 H sp3
164.8637848 142.2179413 182.5323792 941 NE N sp2 166.0950012 143.7369995
181.8119965 942 HE H sp3 166.871521 143.1820068 181.4817047 943 CZ C sp2
165.9029999 144.9279938 181.2599945 944 NH1 N sp2 164.8849945
145.6809998 181.6470032 945 HH12 H sp3 164.2627869 145.3548431
182.3726501 946 HH11 H sp3 164.7306671 146.5815582 181.2165527 947 NH2 N
sp2 166.7169952 145.3589935 180.3079987 948 HH21 H sp3 167.4858551
144.7805481 180.0008545 949 HH22 H sp3 166.5687866 146.2660828
179.889267 950 N N sp2 162.3690033 140.548996 185.9649963 951 H H sp3
161.9792023 140.8790588 185.0936584 952 CA C sp3 161.672 139.47 186.668
953 HA H sp3 160.7474062 139.2866914 186.1206205 954 C C sp2 161.3040009
139.8670044 188.0939941 955 O O sp2 161.2700043 139.026001 188.9949951
956 CB C sp3 162.4929962 138.1759949 186.6699982 957 HB2 H sp3
161.8429108 137.3502808 186.959259 958 HB3 H sp3 163.2995148 138.2751312
187.3964996 959 CG C sp2 163.0950012 137.8679962 185.3159943 960 OD1 O
sp2 162.4649963 138.2050018 184.2920074 961 OD2 O sp3 164.2019958
137.2899933 185.2740021 962 N N sp2 161.029007 141.1499939 188.3110046
963 H H sp3 161.0341644 141.7940216 187.5329742 964 CA C sp3 160.723
141.644 189.634 965 HA2 H sp3 160.1843272 142.5853865 189.5257266 966
HA3 H sp3 160.0817044 140.913015 190.1264438 967 C C sp2 161.9179993
141.8899994 190.522995 968 O O sp2 161.7330017 142.2299957 191.6959991
969 N N sp2 163.1399994 141.727005 190.0070038 970 H H sp3 163.2264252
141.4251099 189.0470581 971 CA C sp3 164.3529968 141.9689941 190.779007
972 HA H sp3 164.0937653 141.9669495 191.8377228 973 C C sp2 164.9409943
143.3159943 190.4019928 974 O O sp2 164.9750061 143.6560059 189.2089996
975 CB C sp3 165.3820038 140.8710022 190.5310059 976 HB2 H sp3
166.2041168 140.9978485 191.2353668 977 HB3 H sp3 165.7578278
140.9687347 189.5125122 978 CG C sp2 164.8049927 139.4790039 190.7039948
979 OD1 O sp2 163.9640045 139.2440033 191.5709991 980 ND2 N sp2
165.2570038 138.5460052 189.8760071 981 HD21 H sp3 165.9480438
138.7818909 189.1782074 982 HD22 H sp3 164.9100342 137.5998688
189.9434814 983 N N sp2 165.3880005 144.1060028 191.3760071 984 CA C sp3
165.9589996 145.4230042 191.0690002 985 HA H sp3 165.4994507 145.8818512
190.193573 986 C C sp2 167.4400024 145.3419952 190.7330017 987 O O sp2
168.201004 144.6029968 191.3609924 988 CB C sp3 165.7330017 146.2109985
192.3659973 989 HB2 H sp3 166.6713104 146.3317261 192.9073944 990 HB3 H
sp3 165.3106995 147.1918793 192.1477203 991 CG C sp3 164.7619934
145.3860016 193.1710052 992 HG2 H sp3 163.7342834 145.63797 192.9094543
993 HG3 H sp3 164.9147491 145.5453186 194.2384186 994 CD C sp3
165.0670013 143.9790039 192.802002 995 HD2 H sp3 164.2041779 143.331604
192.9585419 996 HD3 H sp3 165.9162903 143.5955048 193.3674469 997 N N
sp2 167.852005 146.1439972 189.7510071 998 H H sp3 167.2105255
146.8390198 189.3966675 999 CA C sp3 169.18 146.066 189.166 1000 HA H
sp3 169.8040474 145.4831529 189.8434615 1001 C C sp2 169.7819977
147.4530029 188.9989929 1002 O O sp2 169.095993 148.3970032 188.5930023
1003 CB C sp3 169.1269989 145.3769989 187.7969971 1004 HB2 H sp3
168.2865753 145.7913666 187.2401428 1005 HB3 H sp3 170.055542
145.5962067 187.2698822 1006 CG C sp2 168.9609985 143.8809967
187.8540039 1007 CD1 C sp2 170.0449982 143.0500031 188.0829926 1008 HD1
H sp3 171.0254822 143.4816132 188.2200012 1009 CD2 C sp2 167.7180023
143.298996 187.6750031 1010 HD2 H sp3 166.8598022 143.9272461
187.4874115 1011 CE1 C sp2 169.8930054 141.6799927 188.1390076 1012 HE1
H sp3 170.7471771 141.0446777 188.3210602 1013 CE2 C sp2 167.5570068
141.9329987 187.7319946 1014 HE2 H sp3 166.5785065 141.4963074
187.5969086 1015 CZ C sp2 168.6439972 141.1289978 187.9609985 1016 OH O
sp3 168.477005 139.7669983 188.0119934 1017 HH H sp3 169.2792358
139.2657318 188.1756592 1018 N N sp2 171.072998 147.5529938 189.2910004
1019 H H sp3 171.5205383 146.7483063 189.7060547 1020 CA C sp3 171.891
148.729 189.06 1021 HA H sp3 171.256369 149.6030039 188.9135053 1022 C C
sp2 172.7220001 148.5130005 187.8009949 1023 O O sp2 172.473999
147.5859985 187.0299988 1024 CB C sp3 172.7720032 149.0079956
190.2749939 1025 HB2 H sp3 173.4240875 148.1532898 190.454895 1026 HB1 H
sp3 172.1428833 149.1753998 191.149231 1027 HB3 H sp3 173.3781128
149.894516 190.0884399 1028 N N sp2 173.6889954 149.3990021 187.5579987
1029 H H sp3 173.7294464 150.2343903 188.1241913 1030 CA C sp3 174.694
149.218 186.51 1031 HA H sp3 174.6991729 148.1650314 186.2283436 1032 C
C sp2 176.0570068 149.625 187.0480042 1033 O O sp2 176.2180023
150.7330017 187.5670013 1034 CB C sp3 174.3650055 150.0209961
185.2400055 1035 HB H sp3 174.1149139 151.0393219 185.5376129 1036 CG1 C
sp3 175.5299988 150.0240021 184.3040009 1037 HG12 H sp3 175.7673492
148.9998627 184.0160675 1038 HG11 H sp3 176.3921814 150.4715118
184.7984314 1039 HG13 H sp3 175.2801819 150.6028137 183.4147949 1040 CG2
C sp3 173.253006 149.3710022 184.5339966 1041 HG21 H sp3 173.5426483
148.3580322 184.2545471 1042 HG23 H sp3 173.0101318 149.940094
183.6366425 1043 HG22 H sp3 172.3810272 149.3325195 185.1869049 1044 N N
sp2 177.0410004 148.7400055 186.9080048 1045 H H sp3 176.8461456
147.8394165 186.4943848 1046 CA C sp3 178.391 149.052 187.342 1047 HA H
sp3 178.3460503 149.5153392 188.3275944 1048 C C sp2 179.0410004
150.048996 186.3840027 1049 O O sp2 178.470993 150.4349976 185.3639984
1050 CB C sp3 179.220993 147.7740021 187.4620056 1051 HB2 H sp3
178.6953888 147.0949097 188.133316 1052 HB3 H sp3 180.184906 148.0399933
187.895874 1053 SG S sp3 179.5310059 146.897995 185.9199982 1054 N N sp2
180.2489929 150.4889984 186.7400055 1055 H H sp3 180.690033 150.1256561
187.5727997 1056 CA C sp3 180.938 151.493 185.933 1057 HA H sp3
180.2754209 152.3531792 185.8371838 1058 C C sp2 181.2389984 150.9819946
184.5319977 1059 O O sp2 181.0140076 151.6920013 183.5420074 1060 CB C
sp3 182.2319946 151.9170074 186.621994 1061 HB2 H sp3 182.9061584
151.0611877 186.6564789 1062 HB3 H sp3 181.9985809 152.2367554
187.637558 1063 CG C sp2 182.9259949 153.052002 185.904007 1064 OD1 O
sp2 182.4490051 154.1999969 185.9949951 1065 OD2 O sp3 183.951004
152.7929993 185.2400055 1066 N N sp2 181.7310028 149.7440033 184.4320068
1067 H H sp3 181.749649 149.151947 185.250061 1068 CA C sp3 182.242
149.229 183.166 1069 HA H sp3 182.9957635 149.9234625 182.7949711 1070 C
C sp2 181.1430054 149.1410065 182.1190033 1071 O O sp2 181.3040009
149.6260071 180.9949951 1072 CB C sp3 182.8849945 147.8600006
183.3829956 1073 HB2 H sp3 182.3156891 147.3341522 184.1494751 1074 HB3
H sp3 182.8306427 147.3059845 182.4458771 1075 CG C sp3 184.3399963
147.9089966 183.8220062 1076 HG2 H sp3 184.8267059 146.975708
183.5388641 1077 HG3 H sp3 184.8328857 148.7422791 183.3211975 1078 CD C
sp3 184.4640045 148.0939941 185.3269958 1079 HD2 H sp3 183.89151
148.9726715 185.624176 1080 HD3 H sp3 185.5138092 148.2416077 185.580368
1081 CE C sp3 183.9400024 146.8860016 186.0809937 1082 HE2 H sp3
184.4226685 145.9894409 185.6920166 1083 HE3 H sp3 182.8630676
146.8138733 185.9290009 1084 NZ N sp3 184.2160034 146.9889984
187.5390015 1085 HZ2 H sp3 183.7633057 147.8121185 187.9100189 1086 HZ1
H sp3 185.2125244 147.0563049 187.6890564 1087 HZ3 H sp3 183.8595734
146.1685181 188.0079193 1088 N N sp2 180.0079956 148.5449982 182.4790039
1089 H H sp3 179.8989258 148.1977234 183.4211273 1090 CA C sp3 178.923
148.392 181.519 1091 HA H sp3 179.3403377 147.9658135 180.6066984 1092 C
C sp2 178.3029938 149.7310028 181.1519928 1093 O O sp2 177.9329987
149.9380035 179.9909973 1094 CB C sp3 177.8639984 147.4459991
182.0740051 1095 HB2 H sp3 177.0713196 147.3453979 181.3326263 1096 HB3
H sp3 177.4560394 147.884079 182.9849091 1097 SG S sp3 178.4880066
145.7980042 182.4660034 1098 N N sp2 178.2039948 150.6529999 182.1119995
1099 H H sp3 178.5131836 150.4337311 183.048172 1100 CA C sp3 177.654
151.975 181.825 1101 HA H sp3 176.6593187 151.8393314 181.4003789 1102 C
C sp2 178.5070038 152.7169952 180.8070068 1103 O O sp2 177.9989929
153.1840057 179.7810059 1104 CB C sp3 177.5420074 152.7920074
183.1089935 1105 HB2 H sp3 176.9811859 152.2037659 183.8353271 1106 HB3
H sp3 178.5495911 152.9690704 183.4851837 1107 CG C sp3 176.8500061
154.1419983 182.9600067 1108 HG H sp3 177.3864441 154.7410126
182.2241364 1109 CD1 C sp3 175.4299927 153.947998 182.470993 1110 HD12 H
sp3 174.8752136 153.3501587 183.1941223 1111 HD11 H sp3 175.4437561
153.4347382 181.5095062 1112 HD13 H sp3 174.9489136 154.9194641
182.3573914 1113 CD2 C sp3 176.8659973 154.8760071 184.2819977 1114 HD21
H sp3 176.3326874 154.2891541 185.0298615 1115 HD23 H sp3 176.3797607
155.844574 184.1657257 1116 HD22 H sp3 177.8970795 155.0233459
184.6033325 1117 N N sp2 179.8159943 152.8130035 181.0630035 1118 H H
sp3 180.1973724 152.4022369 181.9031982 1119 CA C sp3 180.694 153.511
180.129 1120 HA H sp3 180.2756486 154.5005935 179.9451881 1121 C C sp2
180.7660065 152.7920074 178.7879944 1122 O O sp2 180.7749939 153.4409943
177.7339935 1123 CB C sp3 182.0839996 153.6710052 180.7350006 1124 HB2 H
sp3 182.5385437 152.6844025 180.8250732 1125 HB3 H sp3 182.6845856
154.2880554 180.0666809 1126 CG C sp3 182.0659943 154.3209991
182.1060028 1127 HG2 H sp3 181.1608276 154.921463 182.1965637 1128 HG3 H
sp3 182.0599518 153.5380096 182.8642731 1129 CD C sp3 183.2669983
155.2140045 182.3390045 1130 HD2 H sp3 183.5484314 155.6880188
181.3986816 1131 HD3 H sp3 184.09729 154.6093292 182.7038116 1132 CE C
sp3 182.9459991 156.2859955 183.3600006 1133 HE2 H sp3 182.6695251
155.80867 184.3001099 1134 HE3 H sp3 182.1098785 156.8831024 182.996048
1135 NZ N sp3 184.1089935 157.177002 183.5950012 1136 HZ2 H sp3
184.3654938 157.631012 182.7300262 1137 HZ1 H sp3 184.8886414
156.6309052 183.9326782 1138 HZ3 H sp3 183.8644867 157.8755646
184.2822571 1139 N N sp2 180.7669983 151.4530029 178.8009949 1140 H H
sp3 180.6976776 150.9630737 179.681488 1141 CA C sp3 180.867 150.692
177.559 1142 HA H sp3 181.735985 151.0611383 177.0142965 1143 C C sp2
179.647995 150.8939972 176.6710052 1144 O O sp2 179.7819977 151.2310028
175.4900055 1145 CB C sp3 181.052002 149.2100067 177.8670044 1146 HB2 H
sp3 181.9506378 149.0931549 178.4727173 1147 HB3 H sp3 180.1859436
148.8642731 178.4313812 1148 CG C sp2 181.1909943 148.3589935
176.6450043 1149 CD1 C sp2 182.3639984 148.3670044 175.9129944 1150 HD1
H sp3 183.1863251 148.9909058 176.2306976 1151 CD2 C sp2 180.147995
147.5590057 176.220993 1152 HD2 H sp3 179.2240601 147.5437012 176.780014
1153 CE1 C sp2 182.496994 147.5910034 174.7859955 1154 HE1 H sp3
183.4201813 147.6026001 174.225647 1155 CE2 C sp2 180.2749939
146.7819977 175.0939941 1156 HE2 H sp3 179.4542542 146.157959
174.7725372 1157 CZ C sp2 181.4499969 146.8000031 174.375 1158 HZ H sp3
181.5489044 146.192276 173.4877014 1159 N N sp2 178.447998 150.6920013
177.2109985 1160 H H sp3 178.3559418 150.4447632 178.1859283 1161 CA C
sp3 177.273 150.835 176.367 1162 HA H sp3 177.5055906 150.3742327
175.4069505 1163 C C sp2 176.9380035 152.2879944 176.0809937 1164 O O
sp2 176.3119965 152.5670013 175.0559998 1165 CB C sp3 176.0809937
150.1080017 176.9850006 1166 HB2 H sp3 175.9460602 150.4580841
178.0083923 1167 HB3 H sp3 175.1882324 150.335495 176.4024963 1168 CG C
sp2 176.2850037 148.6109924 177.003006 1169 CD1 C sp2 176.602005
147.9230042 175.8430023 1170 HD1 H sp3 176.6945801 148.4639587
174.9128418 1171 CD2 C sp2 176.1909943 147.8899994 178.1829987 1172 HD2
H sp3 175.9558868 148.4060059 179.1021576 1173 CE1 C sp2 176.8009949
146.5599976 175.8569946 1174 HE1 H sp3 177.0391541 146.0371246
174.9425201 1175 CE2 C sp2 176.3919983 146.5269928 178.2050018 1176 HE2
H sp3 176.3114319 145.9809113 179.1332703 1177 CZ C sp2 176.6950073
145.8679962 177.0410004 1178 OH O sp3 176.8910065 144.5070038
177.0679932 1179 HH H sp3 176.7980347 144.1007843 177.9328461 1180 N N
sp2 177.3880005 153.2259979 176.9140015 1181 H H sp3 177.7940979
152.9688568 177.8022919 1182 CA C sp3 177.287 154.624 176.528 1183 HA H
sp3 176.2587429 154.8317339 176.2319697 1184 C C sp2 178.1779938
154.9230042 175.3300018 1185 O O sp2 177.7810059 155.6679993 174.4299927
1186 CB C sp3 177.6399994 155.5180054 177.7120056 1187 HB2 H sp3
177.7206726 156.5497894 177.3699493 1188 HB3 H sp3 178.5944824
155.1981354 178.1300201 1189 OG O sp3 176.6439972 155.4369965
178.7129974 1190 HG H sp3 176.595932 154.5225677 179.0013275 1191 N N
sp2 179.3769989 154.3339996 175.2879944 1192 H H sp3 179.6798248
153.7553558 176.0584412 1193 CA C sp3 180.252 154.523 174.133 1194 HA H
sp3 180.3400129 155.5913358 173.9354845 1195 C C sp2 179.6670074
153.871994 172.8829956 1196 O O sp2 179.7380066 154.4400024 171.7830048
1197 CB C sp3 181.6329956 153.9530029 174.4389954 1198 HB2 H sp3
181.9772797 154.3809662 175.3804932 1199 HB3 H sp3 181.5398712
152.8720551 174.5437927 1200 CG C sp3 182.6710052 154.2359924
173.3860016 1201 HG2 H sp3 183.564682 153.6465759 173.5909882 1202 HG3 H
sp3 182.2754974 153.967514 172.4064178 1203 CD C sp3 183.026001
155.7100067 173.3990021 1204 HD2 H sp3 183.3138123 155.9957123
174.4107513 1205 HD3 H sp3 182.1532593 156.28685 173.0929565 1206 CE C
sp3 184.1710052 156.0149994 172.4579926 1207 HE2 H sp3 183.9057312
155.6758118 171.4566498 1208 HE3 H sp3 185.0595856 155.4832306
172.7982178 1209 NZ N sp3 184.4689941 157.4730072 172.4109955 1210 HZ2 H
sp3 184.7263641 157.7939453 173.3334198 1211 HZ1 H sp3 183.6503448
157.9739685 172.0964661 1212 HZ3 H sp3 185.2324524 157.6401367
171.771225 1213 N N sp2 179.0879974 152.677002 173.0390015 1214 H H sp3
179.1044159 152.2363434 173.9476471 1215 CA C sp3 178.431 151.992
171.925 1216 HA H sp3 179.1557542 151.8544912 171.122552 1217 C C sp2
177.2870026 152.8350067 171.3800049 1218 O O sp2 177.1380005 152.9850006
170.1640015 1219 CB C sp3 177.9400024 150.598999 172.3639984 1220 HB H
sp3 177.3677826 150.7266693 173.2828979 1221 CG1 C sp3 179.1159973
149.6699982 172.6490021 1222 HG12 H sp3 179.7024384 150.0983124
173.461853 1223 HG13 H sp3 178.7215118 148.7015991 172.9566956 1224 CG2
C sp3 177.0399933 149.9889984 171.3209991 1225 HG22 H sp3 177.5973816
149.854248 170.3940277 1226 HG21 H sp3 176.1915131 150.6494141
171.1420593 1227 HG23 H sp3 176.6799927 149.0220184 171.6723328 1228 CD1
C sp3 180.0160065 149.4600067 171.4819946 1229 HD12 H sp3 180.4214478
150.4187469 171.1587219 1230 HD11 H sp3 179.4523773 149.0097504
170.6648712 1231 HD13 H sp3 180.8331757 148.7977295 171.7678986 1232 N N
sp2 176.4700012 153.4100037 172.2649994 1233 H H sp3 176.6214905
153.2715454 173.2539368 1234 CA C sp3 175.36 154.237 171.809 1235 HA H
sp3 174.8579021 153.6927878 171.0091058 1236 C C sp2 175.8339996
155.5650024 171.2350006 1237 O O sp2 175.1580048 156.1349945 170.3730011
1238 CB C sp3 174.3789978 154.4819946 172.9499969 1239 HB2 H sp3
174.923233 154.8534851 173.8182831 1240 HB3 H sp3 173.8835144
153.5452881 173.205246 1241 OG O sp3 173.4069977 155.4340057 172.5670013
1242 HG H sp3 173.8677216 156.2472382 172.3479462 1243 N N sp2
176.9779968 156.0749969 171.6959991 1244 H H sp3 177.4468079 155.6343536
172.4745483 1245 CA C sp3 177.555 157.266 171.081 1246 HA H sp3
176.792673 158.0450729 171.0792661 1247 C C sp2 177.9640045 156.9949951
169.6419983 1248 O O sp2 177.6790009 157.7960052 168.7460022 1249 CB C
sp3 178.7590027 157.7510071 171.8849945 1250 HB2 H sp3 178.3961029
158.2401886 172.7889404 1251 HB3 H sp3 179.3632202 156.8857574
172.1577148 1252 CG C sp3 179.6360016 158.7299957 171.128006 1253 HG2 H
sp3 179.0245361 159.5789642 170.8222504 1254 HG3 H sp3 180.031311
158.2298584 170.2438812 1255 CD C sp2 180.7969971 159.2440033
171.9499969 1256 OE1 O sp2 181.0910034 158.651001 173.0079956 1257 OE2 O
sp3 181.4210052 160.2420044 171.5359955 1258 N N sp2 178.6360016
155.8679962 169.4019928 1259 H H sp3 178.908844 155.2703094 170.1690826
1260 CA C sp3 178.978 155.497 168.03 1261 HA H sp3 179.5116638
156.3362977 167.5840378 1262 C C sp2 177.7319946 155.2369995 167.1929932
1263 O O sp2 177.6199951 155.720993 166.0619965 1264 CB C sp3
179.8820038 154.2680054 168.0220032 1265 HB2 H sp3 179.4724884
153.5366821 168.7188263 1266 HB3 H sp3 179.8830872 153.8497772
167.0154266 1267 CG C sp2 181.3000031 154.552002 168.4160004 1268 CD1 C
sp2 181.7969971 155.8410034 168.3910065 1269 HD1 H sp3 181.1508179
156.6528625 168.0914459 1270 CD2 C sp2 182.151001 153.5299988
168.7870026 1271 HD2 H sp3 181.786087 152.5136414 168.8034821 1272 CE1 C
sp2 183.0970001 156.1080017 168.7400055 1273 HE1 H sp3 183.4683075
157.1220245 168.723175 1274 CE2 C sp2 183.4530029 153.7859955
169.1349945 1275 HE2 H sp3 184.1056976 152.9764557 169.42659 1276 CZ C
sp2 183.9219971 155.0740051 169.1109924 1277 OH O sp3 185.227005
155.3300018 169.4609985 1278 HH H sp3 185.7399292 154.5570068
169.7079773 1279 N N sp2 176.7810059 154.4839935 167.7359924 1280 H H
sp3 176.8330688 154.2504425 168.7172394 1281 CA C sp3 175.666 153.99
166.942 1282 HA H sp3 176.0652226 153.6569253 165.9839903 1283 C C sp2
174.6380005 155.0709991 166.6349945 1284 O O sp2 174.1519928 155.1549988
165.503006 1285 CB C sp3 175.0039978 152.826004 167.6719971 1286 HB2 H
sp3 175.759079 152.0572815 167.8364105 1287 HB3 H sp3 174.6427307
153.1918488 168.6331177 1288 CG C sp3 173.8450012 152.1940002 166.947998
1289 HG2 H sp3 174.1075439 152.0489807 165.9000854 1290 HG3 H sp3
172.9746246 152.8464661 167.0175323 1291 CD C sp3 173.522995 150.8580017
167.5749969 1292 HD2 H sp3 172.6066132 150.4666901 167.1331635 1293 HD3
H sp3 173.3813324 150.9907074 168.647583 1294 NE N sp2 174.6060028
149.9100037 167.348999 1295 HE H sp3 175.2269745 150.07901 166.5705872
1296 CZ C sp2 174.8289948 148.8399963 168.098999 1297 NH1 N sp2
174.0429993 148.576004 169.1320038 1298 HH12 H sp3 173.27034 149.1894073
169.3484192 1299 HH11 H sp3 174.2163391 147.7613068 169.7032471 1300 NH2
N sp2 175.8419952 148.0350037 167.8159943 1301 HH21 H sp3 176.4430695
148.2368622 167.0298309 1302 HH22 H sp3 176.0133972 147.2192841
168.3863678 1303 N N sp2 174.2890015 155.9080048 167.6139984 1304 H H
sp3 174.8540955 155.9568176 168.4496918 1305 CA C sp3 173.107 156.753
167.499 1306 HA H sp3 172.6446962 156.5130783 166.5414966 1307 C C sp2
173.4329987 158.2409973 167.4689941 1308 O O sp2 172.5559998 159.0610046
167.7519989 1309 CB C sp3 172.1349945 156.4550018 168.6410065 1310 HB2 H
sp3 171.2837982 157.1301575 168.5530548 1311 HB3 H sp3 172.647644
156.6377869 169.5853882 1312 CG C sp2 171.6239929 155.0500031
168.6459961 1313 ND1 N sp2 170.5469971 154.6459961 167.8890076 1314 CD2
C sp2 172.0330048 153.9559937 169.3300018 1315 HD2 H sp3 172.8551331
153.9073944 170.0286713 1316 CE1 C sp2 170.3190002 153.3619995
168.1000061 1317 HE1 H sp3 169.5386505 152.7743378 167.6394348 1318 NE2
N sp2 171.2079926 152.9199982 168.9700012 1319 HE2 H sp3 171.2708588
151.9727783 169.3148651 1320 N N sp2 174.6690063 158.6089935 167.1360016
1321 H H sp3 175.3615417 157.902298 166.9333496 1322 CA C sp3 175.036
160.018 167.06 1323 HA H sp3 174.7877473 160.4936926 168.0087819 1324 C
C sp2 174.2550049 160.7149963 165.9539948 1325 O O sp2 174.0319977
160.1499939 164.8800049 1326 CB C sp3 176.5379944 160.1560059
166.8150024 1327 HB2 H sp3 177.0628052 159.764328 167.6863556 1328 HB3 H
sp3 176.7962036 159.5622559 165.9381256 1329 CG C sp2 177.0050049
161.572998 166.5800018 1330 CD1 C sp2 177.25 162.4250031 167.6439972
1331 HD1 H sp3 177.1016235 162.0709534 168.6534729 1332 CD2 C sp2
177.2189941 162.0540009 165.2940063 1333 HD2 H sp3 177.0475311
161.4033508 164.4492188 1334 CE1 C sp2 177.6799927 163.7169952
167.4349976 1335 HE1 H sp3 177.862442 164.370575 168.2752075 1336 CE2 C
sp2 177.6459961 163.345993 165.0769958 1337 HE2 H sp3 177.7986145
163.7071075 164.0706635 1338 CZ C sp2 177.8760071 164.1710052 166.151001
1339 OH O sp3 178.3040009 165.4579926 165.9429932 1340 HH H sp3
178.4429932 165.9733276 166.7409515 1341 N N sp2 173.8249969 161.947998
166.2200012 1342 H H sp3 174.0240173 162.3568573 167.1218414 1343 CA C
sp3 173.074 162.719 165.238 1344 HA H sp3 172.9365248 162.0841047
164.3627238 1345 C C sp2 173.8249969 163.9589996 164.7649994 1346 O O
sp2 174.1300049 164.0590057 163.5740051 1347 CB C sp3 171.7059937
163.1060028 165.8139954 1348 HB2 H sp3 171.2281799 163.8221893
165.1455231 1349 HB3 H sp3 171.848587 163.5624542 166.7935028 1350 OG O
sp3 170.8699951 161.9720001 165.9499969 1351 HG H sp3 171.3058929
161.3600159 166.5475464 1352 N N sp2 174.1699982 164.8840027 165.6640015
1353 H H sp3 173.9480286 164.7276154 166.6368103 1354 CA C sp3 174.859
166.116 165.284 1355 HA H sp3 175.720167 165.8270885 164.6814873 1356 C
C sp2 175.3179932 166.8630066 166.5269928 1357 O O sp2 174.7050018
166.7550049 167.5899963 1358 CB C sp3 173.9790039 167.0390015 164.427002
1359 HB2 H sp3 174.5156097 167.9779816 164.2911682 1360 HB3 H sp3
173.8370209 166.5583801 163.4590454 1361 CG C sp2 172.6139984
167.3650055 164.9839935 1362 CD1 C sp2 171.5599976 166.4779968
164.8540039 1363 HD1 H sp3 171.7216034 165.5323486 164.3579712 1364 CD2
C sp2 172.3679962 168.5809937 165.5950012 1365 HD2 H sp3 173.1694641
169.298584 165.6905823 1366 CE1 C sp2 170.3090057 166.7779999
165.3450012 1367 HE1 H sp3 169.5019379 166.0670776 165.2467651 1368 CE2
C sp2 171.1179962 168.8930054 166.0839996 1369 HE2 H sp3 170.9444122
169.8456726 166.5622253 1370 CZ C sp2 170.0939941 167.9859924
165.9600067 1371 OH O sp3 168.8450012 168.2890015 166.4470062 1372 HH H
sp3 168.7688446 169.1525421 166.8594208 1373 N N sp2 176.3970032
167.6260071 166.3769989 1374 H H sp3 176.8746185 167.6243591 165.4870758
1375 CA C sp3 176.914 168.463 167.449 1376 HA H sp3 176.5009244
168.0958645 168.3885106 1377 C C sp2 176.4920044 169.9100037 167.2460022
1378 O O sp2 176.779007 170.5110016 166.2109985 1379 CB C sp3
178.4389954 168.3840027 167.5099945 1380 HB2 H sp3 178.7893677
168.9441071 168.3769531 1381 HB3 H sp3 178.8540344 168.8222351
166.6023712 1382 OG O sp3 178.8789978 167.0449982 167.6179962 1383 HG H
sp3 179.3714142 166.9665375 168.4383392 1384 N N sp2 175.8410034
170.4779968 168.2539978 1385 H H sp3 175.6591644 169.9302673 169.0828705
1386 CA C sp3 175.379 171.856 168.214 1387 HA H sp3 175.579795
172.2554934 167.2199244 1388 C C sp2 176.1199951 172.6580048 169.2680054
1389 O O sp2 176.5119934 172.128006 170.3070068 1390 CB C sp3
173.8690033 171.9539948 168.4629974 1391 HB2 H sp3 173.592804
171.1248169 169.1143646 1392 HB3 H sp3 173.6852875 172.8970947
168.9777069 1393 CG C sp3 172.9420013 171.9089966 167.2519989 1394 HG H
sp3 172.9709473 170.9059906 166.8262787 1395 CD1 C sp3 171.522995
172.2189941 167.6640015 1396 HD12 H sp3 171.4795074 173.22052 168.09198
1397 HD11 H sp3 171.1931 171.4920654 168.4061737 1398 HD13 H sp3
170.871933 172.1682281 166.7912903 1399 CD2 C sp3 173.4029999
172.8990021 166.2180023 1400 HD21 H sp3 173.3756866 173.9038391
166.6394806 1401 HD23 H sp3 172.7451324 172.8509674 165.350235 1402 HD22
H sp3 174.422287 172.6597137 165.9148712 1403 N N sp2 176.3059998
173.9409943 169.0039978 1404 H H sp3 175.9905701 174.3338318 168.1286163
1405 CA C sp3 176.969 174.777 169.988 1406 HA H sp3 177.8342101
174.236373 170.3717108 1407 C C sp2 176.0279999 175.0769958 171.1499939
1408 O O sp2 174.8139954 174.8730011 171.0709991 1409 CB C sp3
177.4579926 176.0740051 169.3500061 1410 HB2 H sp3 176.8546753
176.2711334 168.4638672 1411 HB3 H sp3 177.3242493 176.8831635
170.0679626 1412 CG C sp2 178.9060059 176.0350037 168.9409943 1413 CD1 C
sp2 179.9120026 176.1179962 169.8880005 1414 HD1 H sp3 179.6522369
176.2117004 170.9320984 1415 CD2 C sp2 179.2680054 175.9160004
167.6100006 1416 HD2 H sp3 178.4989319 175.8518829 166.8544617 1417 CE1
C sp2 181.2409973 176.0829926 169.5200043 1418 HE1 H sp3 182.0142059
176.1487274 170.2711487 1419 CE2 C sp2 180.5919952 175.878006
167.2330017 1420 HE2 H sp3 180.8569946 175.7812347 166.1904907 1421 CZ C
sp2 181.576004 175.9640045 168.1920013 1422 OH O sp3 182.8990021
175.9279938 167.8200073 1423 HH H sp3 183.5259399 175.9930878
168.5441132 1424 N N sp2 176.6119995 175.5480042 172.253006 1425 H H sp3
177.6172028 175.6374817 172.2938995 1426 CA C sp3 175.801 175.932
173.395 1427 HA2 H sp3 175.1706431 175.0881124 173.675364 1428 HA3 H sp3
176.4621926 176.1829392 174.2244298 1429 C C sp2 174.9129944 177.1260071
173.1029968 1430 O O sp2 173.7369995 177.1430054 173.4790039 1431 N N
sp2 175.4609985 178.1390076 172.4279938 1432 H H sp3 176.4391632
178.1011353 172.179306 1433 CA C sp3 174.665 179.3 172.045 1434 HA H sp3
174.1746802 179.6880463 172.9378082 1435 C C sp2 173.5789948 178.9199982
171.0480042 1436 O O sp2 172.4539948 179.4299927 171.1199951 1437 CB C
sp3 175.5700073 180.3820038 171.4620056 1438 HB H sp3 174.9622498
181.2522736 171.2142792 1439 OG1 O sp3 176.2160034 179.8800049
170.2870026 1440 HG1 H sp3 176.7715759 180.5813599 169.9390869 1441 CG2
C sp3 176.6289978 180.779007 172.470993 1442 HG22 H sp3 177.2377319
179.9097443 172.7198639 1443 HG21 H sp3 176.1478271 181.1560211
173.3734589 1444 HG23 H sp3 177.263031 181.5567474 172.0453186 1445 N N
sp2 173.8999939 178.026001 170.1100006 1446 H H sp3 174.8474579
177.6808472 170.0526581 1447 CA C sp3 172.898 177.542 169.167 1448 HA H
sp3 172.4371586 178.4064244 168.6889878 1449 C C sp2 171.8009949
176.7640076 169.8800049 1450 O O sp2 170.621994 176.8939972 169.5390015
1451 CB C sp3 173.5559998 176.6779938 168.0939941 1452 HB H sp3
173.7846527 175.7009125 168.519577 1453 OG1 O sp3 174.7619934
177.3079987 167.6459961 1454 HG1 H sp3 174.85672 178.1313019 168.1305847
1455 CG2 C sp3 172.6170044 176.4989929 166.9149933 1456 HG22 H sp3
172.3843384 177.4730682 166.4846954 1457 HG21 H sp3 171.6969757
176.0217285 167.2524414 1458 HG23 H sp3 173.0953674 175.8736725
166.1611938 1459 N N sp2 172.1690063 175.9579926 170.8789978 1460 H H
sp3 173.1497345 175.8301086 171.0836792 1461 CA C sp3 171.166 175.26
171.678 1462 HA H sp3 170.5419881 174.680298 170.9978127 1463 C C sp2
170.2700043 176.2389984 172.4230042 1464 O O sp2 169.0460052 176.0590057
172.4730072 1465 CB C sp3 171.8450012 174.3170013 172.6699982 1466 HB2 H
sp3 172.8023529 174.7630157 172.9395142 1467 HB3 H sp3 171.2087097
174.2611542 173.5532532 1468 CG C sp3 172.1199951 172.8910065
172.2180023 1469 HG H sp3 172.8734741 172.8910828 171.4303589 1470 CD1 C
sp3 172.6419983 172.0829926 173.3800049 1471 HD12 H sp3 171.8995209
172.0726013 174.177948 1472 HD11 H sp3 173.5650177 172.5307007
173.7483521 1473 HD13 H sp3 172.838623 171.0618591 173.0533142 1474 CD2
C sp3 170.8509979 172.2850037 171.6750031 1475 HD21 H sp3 170.0887909
172.2792053 172.4541626 1476 HD23 H sp3 171.0463867 171.2630157
171.350235 1477 HD22 H sp3 170.5002594 172.8746033 170.8279724 1478 N N
sp2 170.8659973 177.276001 173.0169983 1479 H H sp3 171.8686066
177.3792725 172.952179 1480 CA C sp3 170.087 178.261 173.758 1481 HA H
sp3 169.4912881 177.732744 174.5024279 1482 C C sp2 169.125 179.0099945
172.8450012 1483 O O sp2 167.9720001 179.2599945 173.2169952 1484 CB C
sp3 171.0209961 179.2380066 174.4669952 1485 HB2 H sp3 171.8366699
179.4855957 173.787674 1486 HB3 H sp3 170.4572144 180.1407776
174.7020416 1487 CG C sp3 171.6179962 178.7030029 175.7510071 1488 HG2 H
sp3 172.4591522 178.0555573 175.5032654 1489 HG3 H sp3 170.8577271
178.1256256 176.2770386 1490 CD C sp2 172.1060028 179.8070068
176.6609955 1491 OE1 O sp2 172.1060028 180.9759979 176.2250061 1492 OE2
O sp3 172.4880066 179.5070038 177.8110046 1493 N N sp2 169.5769958
179.3760071 171.6430054 1494 H H sp3 170.5259094 179.1596069 171.3730774
1495 CA C sp3 168.701 180.088 170.72 1496 HA H sp3 168.1410587
180.8182973 171.3041503 1497 C C sp2 167.6840057 179.1629944 170.0590057
1498 O O sp2 166.6410065 179.6340027 169.5939941 1499 CB C sp3
169.5269928 180.8179932 169.6580048 1500 HB2 H sp3 168.9233398
181.6355743 169.2639618 1501 HB3 H sp3 170.4160461 181.2230225
170.1413727 1502 CG C sp3 169.977005 179.9600067 168.4889984 1503 HG2 H
sp3 169.0973663 179.5196991 168.0194397 1504 HG3 H sp3 170.6230927
179.1670074 168.8656158 1505 CD C sp2 170.7389984 180.7539978
167.4459991 1506 NE2 N sp2 171.0269928 181.9349976 167.6380005 1507 HE21
H sp3 170.7606049 182.3858032 168.5016632 1508 HE22 H sp3 171.5297546
182.4534302 166.9319153 1509 OE1 O sp2 171.0630035 180.1100006
166.3309937 1510 N N sp2 167.9559937 177.8569946 170.0130005 1511 H H
sp3 168.80867 177.5096741 170.4282379 1512 CA C sp3 167.036 176.926
169.37 1513 HA H sp3 166.565327 177.4390017 168.5313128 1514 C C sp2
165.927002 176.4889984 170.3179932 1515 O O sp2 164.7449951 176.5220032
169.9600067 1516 CB C sp3 167.8070068 175.7100067 168.8509979 1517 HB2 H
sp3 168.3416443 176.004425 167.9479218 1518 HB3 H sp3 168.5232697
175.4080048 169.6151123 1519 CG C sp3 166.9329987 174.5130005
168.5180054 1520 HG2 H sp3 166.2452393 174.7940216 167.7204285 1521 HG3
H sp3 166.3654327 174.2371216 169.4067383 1522 CD C sp2 167.7380066
173.3119965 168.0639954 1523 OE1 O sp2 168.4100037 172.6620026
168.8639984 1524 NE2 N sp2 167.6730042 173.0110016 166.7740021 1525 HE21
H sp3 167.1084595 173.5721741 166.1523132 1526 HE22 H sp3 168.1880341
172.2206116 166.4132843 1527 N N sp2 166.2859955 176.0769958 171.5330048
1528 H H sp3 167.2572632 176.1181488 171.8069458 1529 CA C sp3 165.295
175.568 172.471 1530 HA H sp3 164.5473822 175.0420972 171.8772039 1531 C
C sp2 164.5679932 176.6679993 173.2299957 1532 O O sp2 163.6580048
176.3540039 174.0059967 1533 CB C sp3 165.9550018 174.6109924
173.4629974 1534 HB2 H sp3 166.9585571 174.975769 173.6819305 1535 HB3 H
sp3 165.3647156 174.599411 174.3792572 1536 CG C sp2 166.0599976
173.201004 172.9420013 1537 CD1 C sp2 164.9380035 172.3899994 172.845993
1538 HD1 H sp3 163.9771729 172.7744141 173.1549377 1539 CD2 C sp2
167.2779999 172.6860046 172.5279999 1540 HD2 H sp3 168.1628265
173.3023834 172.5874481 1541 CE1 C sp2 165.029007 171.102005 172.3630066
1542 HE1 H sp3 164.1480713 170.480423 172.2996826 1543 CE2 C sp2
167.3789978 171.404007 172.0429993 1544 HE2 H sp3 168.3365631
171.0172119 171.7269745 1545 CZ C sp2 166.253006 170.6150055 171.9620056
1546 OH O sp3 166.3560028 169.3309937 171.4779968 1547 HH H sp3
165.5312347 168.8404846 171.4503479 1548 N N sp2 164.9589996 177.9309998
173.0350037 1549 H H sp3 165.7284241 178.096817 172.4020691 1550 CA C
sp3 164.339 179.091 173.684 1551 HA H sp3 164.9150372 179.9644942
173.3785674 1552 C C sp2 164.4069977 178.9989929 175.2070007 1553 O O
sp2 163.5780029 179.5769958 175.9129944 1554 CB C sp3 162.8899994
179.2850037 173.2220001 1555 HB2 H sp3 162.2298889 178.758606
173.9113922 1556 HB3 H sp3 162.7823792 178.8634186 172.2226105 1557 CG C
sp2 162.4850006 180.7429962 173.1799927 1558 OD1 O sp2 163.3329926
181.6349945 173.1869965 1559 ND2 N sp2 161.1820068 180.9929962
173.1380005 1560 HD22 H sp3 160.5211334 180.229248 173.1338654 1561 HD21
H sp3 160.8514557 181.9469757 173.1101837 1562 N N sp2 165.3910065
178.2689972 175.7200012 1563 H H sp3 166.0234833 177.805481 175.0834351
1564 CA C sp3 165.6069946 178.1009979 177.1459961 1565 HA H sp3
165.0619812 178.8830109 177.6746826 1566 C C sp2 167.0970001 178.201004
177.4259949 1567 O O sp2 167.9149933 177.848999 176.5679932 1568 CB C
sp3 165.0769958 176.746994 177.6459961 1569 HB2 H sp3 165.4618988
175.9667816 176.9893494 1570 HB3 H sp3 165.4503021 176.5873566
178.6575623 1571 CG C sp3 163.5610046 176.6380005 177.6759949 1572 HG2 H
sp3 163.2091827 176.8605194 178.6833801 1573 HG3 H sp3 163.1395111
177.3596802 176.9762726 1574 CD C sp3 163.0980072 175.2429962
177.2870026 1575 HD2 H sp3 163.7780151 174.5094452 177.7200928 1576 HD3
H sp3 163.1117554 175.1542511 176.2006989 1577 CE C sp3 161.6880035
174.9689941 177.7890015 1578 HE2 H sp3 161.1274872 175.9038391
177.7874908 1579 HE3 H sp3 161.7470398 174.582428 178.806427 1580 NZ N
sp3 160.9689941 173.9779968 176.9409943 1581 HZ2 H sp3 161.4724274
173.102417 176.9460754 1582 HZ1 H sp3 160.9081573 174.3258972
175.9947662 1583 HZ3 H sp3 160.0388184 173.8336334 177.3070831 1584 N N
sp2 167.4790039 178.6840057 178.6040039 1585 CA C sp3 168.8919983
178.6490021 178.9859924 1586 HA H sp3 169.5544281 179.0372162 178.212326
1587 C C sp2 169.348999 177.220993 179.2339935 1588 O O sp2 168.5460052
176.3099976 179.4470062 1589 CB C sp3 168.9380035 179.4819946
180.2700043 1590 HB2 H sp3 169.645752 179.0549927 180.9805298 1591 HB3 H
sp3 169.2199554 180.5118103 180.0506744 1592 CG C sp3 167.5509949
179.4199982 180.8079987 1593 HG2 H sp3 167.3353882 180.3070068
181.4036865 1594 HG3 H sp3 167.4223175 178.5292816 181.4229431 1595 CD C
sp3 166.6499939 179.3630066 179.6139984 1596 HD2 H sp3 166.3730164
180.3643494 179.2843323 1597 HD3 H sp3 165.7487183 178.7895355
179.8306122 1598 N N sp2 170.6699982 177.0319977 179.1880035 1599 H H
sp3 171.2841949 177.8154144 179.0173187 1600 CA C sp3 171.23 175.7
179.383 1601 HA H sp3 170.7224406 175.0398857 178.6796277 1602 C C sp2
170.9759979 175.1589966 180.7819977 1603 O O sp2 170.9420013 173.9380035
180.9620056 1604 CB C sp3 172.7299957 175.7039948 179.0950012 1605 HB2 H
sp3 173.1584625 176.5932007 179.5574341 1606 HB3 H sp3 173.1620026
174.8132629 179.5511322 1607 CG C sp3 173.1150055 175.7100067
177.6179962 1608 HG H sp3 172.848938 176.6782532 177.1939697 1609 CD1 C
sp3 174.6109924 175.5180054 177.4600067 1610 HD12 H sp3 174.8997192
174.5537567 177.8782959 1611 HD11 H sp3 175.1371307 176.3145142
177.9861603 1612 HD13 H sp3 174.8713989 175.5477295 176.4019775 1613 CD2
C sp3 172.3500061 174.6390076 176.8639984 1614 HD21 H sp3 172.6001129
173.659256 177.2710114 1615 HD23 H sp3 172.6207123 174.6739655
175.8087311 1616 HD22 H sp3 171.2794495 174.8141479 176.9704437 1617 N N
sp2 170.7839966 176.0339966 181.7709961 1618 H H sp3 170.8581696
177.0233917 181.5820465 1619 CA C sp3 170.469 175.582 183.119 1620 HA H
sp3 171.1437321 174.7555496 183.3421957 1621 C C sp2 169.048996
175.052002 183.2440033 1622 O O sp2 168.7160034 174.4689941 184.2810059
1623 CB C sp3 170.6840057 176.7189941 184.1159973 1624 HB2 H sp3
171.7512512 176.9250793 184.1973724 1625 HB3 H sp3 170.296875
176.4178772 185.0894318 1626 OG O sp3 170.0160065 177.8939972
183.6950073 1627 HG H sp3 170.1850433 178.5746918 184.3505249 1628 N N
sp2 168.2089996 175.2380066 182.2279968 1629 H H sp3 168.5275726
175.7655334 181.4277954 1630 CA C sp3 166.852 174.714 182.221 1631 HA H
sp3 166.6351886 174.3821878 183.2363785 1632 C C sp2 166.6970062
173.5079956 181.3049927 1633 O O sp2 165.5659943 173.1060028 181.0140076
1634 CB C sp3 165.8639984 175.8059998 181.8119965 1635 HB2 H sp3
164.9416962 175.3333588 181.4742737 1636 HB3 H sp3 166.2982788
176.3808899 180.9940643 1637 CG C sp2 165.5359955 176.7519989
182.9490051 1638 OD1 O sp2 165.9689941 176.4880066 184.0890045 1639 OD2
O sp3 164.845993 177.7630005 182.701004 1640 N N sp2 167.8009949
172.9279938 180.8410034 1641 H H sp3 168.6963806 173.3088837 181.1118011
1642 CA C sp3 167.776 171.771 179.962 1643 HA H sp3 166.7373155
171.4645124 179.8383076 1644 C C sp2 168.5769958 170.6340027 180.5800018
1645 O O sp2 169.5740051 170.8609924 181.2720032 1646 CB C sp3
168.3439941 172.1089935 178.5809937 1647 HB2 H sp3 169.1556091
172.8222504 178.7247162 1648 HB3 H sp3 168.7410583 171.187973
178.1542206 1649 CG C sp3 167.3769989 172.7100067 177.5619965 1650 HG H
sp3 167.1465454 173.7315369 177.8644257 1651 CD1 C sp3 168.0220032
172.7559967 176.1840057 1652 HD12 H sp3 168.2614441 171.7428894
175.8609314 1653 HD11 H sp3 168.9359283 173.3481903 176.2301941 1654
HD13 H sp3 167.3304901 173.2098541 175.4741211 1655 CD2 C sp3
166.0679932 171.9320068 177.5310059 1656 HD21 H sp3 166.2641907
170.9026031 177.2310791 1657 HD23 H sp3 165.3869629 172.394989
176.8169098 1658 HD22 H sp3 165.6160278 171.9416199 178.5228271 1659 N N
sp2 168.1300049 169.4049988 180.326004 1660 H H sp3 167.3015442
169.2940369 179.7590332 1661 CA C sp3 168.798 168.214 180.84 1662 HA H
sp3 169.2939624 168.4562722 181.7799072 1663 C C sp2 169.8309937
167.7550049 179.8200073 1664 O O sp2 169.4799957 167.2449951 178.7510071
1665 CB C sp3 167.7960052 167.1040039 181.1369934 1666 HB2 H sp3
167.1556702 167.4358826 181.9542694 1667 HB3 H sp3 167.1919861
166.9453735 180.2436218 1668 CG C sp3 168.4179993 165.7619934
181.5350037 1669 HG H sp3 169.0288849 165.4159241 180.7012482 1670 CD1 C
sp3 169.3220062 165.9149933 182.7460022 1671 HD12 H sp3 168.7345886
166.2610474 183.5964661 1672 HD11 H sp3 170.1047974 166.6407928
182.5256805 1673 HD13 H sp3 169.7753296 164.9529572 182.9848785 1674 CD2
C sp3 167.3399963 164.7290039 181.8000031 1675 HD21 H sp3 166.717865
165.0584106 182.6321869 1676 HD23 H sp3 167.8044281 163.7748413
182.0489807 1677 HD22 H sp3 166.7228241 164.6112061 180.909317 1678 N N
sp2 171.1040039 167.9360046 180.154007 1679 H H sp3 171.3094788
168.3900909 181.0324554 1680 CA C sp3 172.217 167.513 179.318 1681 HA H
sp3 171.8465371 166.9789092 178.4430119 1682 C C sp2 173.095993
166.6159973 180.1710052 1683 O O sp2 173.6569977 167.0690002 181.173996
1684 CB C sp3 173.0140076 168.7109985 178.779007 1685 HB H sp3
173.2247772 169.3887177 179.6062622 1686 CG1 C sp3 172.1940002
169.4640045 177.7319946 1687 HG12 H sp3 171.9634857 168.7776794
176.9171906 1688 HG13 H sp3 171.2673035 169.7996674 178.1974487 1689 CG2
C sp3 174.3320007 168.2539978 178.1970062 1690 HG22 H sp3 174.1457977
167.5735931 177.3660431 1691 HG21 H sp3 174.9096375 167.7398529
178.9651794 1692 HG23 H sp3 174.8910065 169.118988 177.8400879 1693 CD1
C sp3 172.8959961 170.6600037 177.1589966 1694 HD12 H sp3 173.826889
170.3438873 176.6882477 1695 HD11 H sp3 173.1150208 171.3695679
177.9568939 1696 HD13 H sp3 172.2560425 171.1353302 176.4156189 1697 N N
sp2 173.197998 165.3480072 179.7920074 1698 H H sp3 172.742981
165.0548096 178.9393005 1699 CA C sp3 173.943 164.368 180.564 1700 HA H
sp3 173.9676527 164.6808796 181.6078384 1701 C C sp2 175.3760071
164.279007 180.0549927 1702 O O sp2 175.7120056 164.7920074 178.9909973
1703 CB C sp3 173.2579956 163.0099945 180.4819946 1704 HB2 H sp3
173.1912842 162.7185364 179.4338074 1705 HB3 H sp3 173.8638153
162.2833252 181.0233154 1706 CG C sp3 171.8670044 163.0079956
181.0700073 1707 HG2 H sp3 171.2730255 163.7757111 180.5741119 1708 HG3
H sp3 171.9335327 163.2314301 182.1347809 1709 CD C sp3 171.1849976
161.6699982 180.8919983 1710 HD2 H sp3 171.9470215 160.8965454
180.7960358 1711 HD3 H sp3 170.5818481 161.7003479 179.9846039 1712 NE N
sp2 170.3220062 161.3430023 182.0200043 1713 HE H sp3 169.3314056
161.5140991 181.9222717 1714 CZ C sp2 170.7539978 160.8350067
183.1670074 1715 NH1 N sp2 172.0429993 160.5930023 183.3410034 1716 HH12
H sp3 172.6994019 160.7962341 182.600769 1717 HH11 H sp3 172.370636
160.2050171 184.2140656 1718 NH2 N sp2 169.8959961 160.5679932
184.1380005 1719 HH21 H sp3 168.9114532 160.7508698 184.0063782 1720
HH22 H sp3 170.2255249 160.1812897 185.01091 1721 N N sp2 176.2380066
163.6369934 180.8339996 1722 H H sp3 175.97789 163.341629 181.7641602
1723 CA C sp3 177.565 163.372 180.31 1724 HA H sp3 177.9467107
164.2912698 179.8657704 1725 C C sp2 177.4889984 162.2859955 179.2440033
1726 O O sp2 176.5549927 161.4839935 179.2030029 1727 CB C sp3
178.5269928 162.9570007 181.4170074 1728 HB2 H sp3 178.1522217
162.0447083 181.881073 1729 HB3 H sp3 178.5673065 163.7528381
182.1607208 1730 SG S sp3 180.2019958 162.6499939 180.8059998 1731 N N
sp2 178.4859924 162.2720032 178.3630066 1732 H H sp3 179.2841034
162.8761749 178.4975739 1733 CA C sp3 178.432 161.39 177.206 1734 HA H
sp3 177.3822626 161.1715628 177.0099478 1735 C C sp2 179.1049957
160.0460052 177.4579926 1736 O O sp2 178.8659973 159.0930023 176.7030029
1737 CB C sp3 179.0390015 162.0950012 175.9779968 1738 HB H sp3
178.7711487 163.1499481 176.0366516 1739 CG1 C sp3 178.4600067
161.5339966 174.6829987 1740 HG12 H sp3 178.8232422 160.514328
174.5549011 1741 HG13 H sp3 177.3731689 161.524826 174.7654877 1742 CG2
C sp3 180.5500031 162.0050049 175.9819946 1743 HG22 H sp3 180.8518219
160.9592285 175.9240723 1744 HG21 H sp3 180.9377441 162.4447174
176.9009094 1745 HG23 H sp3 180.9485016 162.5462494 175.1239014 1746 CD1
C sp3 178.8379974 162.3289948 173.470993 1747 HD12 H sp3 179.9234314
162.3484344 173.3732452 1748 HD11 H sp3 178.4641113 163.3477173
173.5735474 1749 HD13 H sp3 178.4015045 161.8693237 172.5842743 1750 N N
sp2 179.9210052 159.9320068 178.5010071 1751 H H sp3 180.0907135
160.7446594 179.0762177 1752 CA C sp3 180.58 158.679 178.846 1753 HA H
sp3 180.3897024 158.0010822 178.0139457 1754 C C sp2 180.022995
158.0319977 180.1000061 1755 O O sp2 179.8849945 156.8110046 180.1439972
1756 CB C sp3 182.0839996 158.9019928 179.0310059 1757 HB2 H sp3
182.5678558 157.9331512 179.1547546 1758 HB3 H sp3 182.2401123
159.5031281 179.9267426 1759 CG C sp2 182.7149963 159.6109924
177.8569946 1760 OD1 O sp2 183.029007 160.7980042 177.9309998 1761 ND2 N
sp2 182.9069977 158.8860016 176.7610016 1762 HD22 H sp3 182.6337738
157.9138031 176.7443237 1763 HD21 H sp3 183.3262482 159.3068237
175.9441528 1764 N N sp2 179.701004 158.8220062 181.1239929 1765 H H sp3
179.7835846 159.8224182 181.0124817 1766 CA C sp3 179.235 158.294
182.396 1767 HA H sp3 179.3272881 157.2103516 182.3232745 1768 C C sp2
177.7740021 158.5980072 182.6840057 1769 O O sp2 177.2480011 158.0980072
183.6809998 1770 CB C sp3 180.098999 158.8379974 183.5429993 1771 HB2 H
sp3 181.1439056 158.6465607 183.2988281 1772 HB3 H sp3 179.833313
158.2976074 184.4515686 1773 SG S sp3 179.9149933 160.6060028
183.8690033 1774 N N sp2 177.1179962 159.4049988 181.8509979 1775 H H
sp3 177.6335602 159.8128052 181.084198 1776 CA C sp3 175.696 159.739
181.976 1777 HA H sp3 175.4863425 160.4576775 181.1837586 1778 C C sp2
175.3619995 160.4160004 183.302002 1779 O O sp2 174.2740021 160.2299957
183.8450012 1780 CB C sp3 174.8099976 158.5110016 181.7680054 1781 HB2 H
sp3 174.9482727 157.8380585 182.6142426 1782 HB3 H sp3 173.7707672
158.8374939 181.7294769 1783 CG C sp3 175.1210022 157.7539978
180.4989929 1784 HG2 H sp3 174.8096313 156.7169647 180.6243286 1785 HG3
H sp3 176.1960144 157.7918091 180.3229218 1786 CD C sp2 174.4129944
158.3309937 179.3000031 1787 OE1 O sp2 173.2960052 158.8209991
179.4060059 1788 NE2 N sp2 175.0590057 158.2700043 178.1450043 1789 HE22
H sp3 175.9797058 157.8569794 178.1025391 1790 HE21 H sp3 174.6307983
158.6365204 177.3069 1791 N N sp2 176.2859955 161.2089996 183.8249969
1792 H H sp3 177.2144165 161.196167 183.4275513 1793 CA C sp3
176.0209961 162.1000061 184.9499969 1794 HA H sp3 175.2870941
161.6246796 185.6007996 1795 C C sp2 175.4779968 163.423996 184.4329987
1796 O O sp2 176.0769958 164.0110016 183.5269928 1797 CB C sp3
177.2870026 162.3529968 185.7510071 1798 HB2 H sp3 177.4597015
161.493927 186.3992767 1799 HB3 H sp3 178.1187592 162.4551849
185.0539856 1800 CG C sp3 177.2330017 163.5950012 186.6119995 1801 HG2 H
sp3 177.1968079 164.4731293 185.9672546 1802 HG3 H sp3 176.335556
163.5605469 187.22966 1803 CD C sp3 178.4450073 163.6920013 187.5090027
1804 HD2 H sp3 178.7901306 162.6872406 187.7528381 1805 HD3 H sp3
178.170105 164.2141266 188.4254761 1806 CE C sp3 179.5650024 164.4490051
186.822998 1807 HE2 H sp3 179.6790771 164.0643616 185.8095245 1808 HE3 H
sp3 180.4888306 164.2883301 187.3787079 1809 NZ N sp3 179.2960052
165.9120026 186.753006 1810 HZ2 H sp3 179.2019348 166.282135 187.6880188
1811 HZ1 H sp3 178.4412231 166.072937 186.239624 1812 HZ3 H sp3
180.0623932 166.3731689 186.2838898 1813 N N sp2 174.3549957 163.9170074
184.9539948 1814 CA C sp3 173.8280029 165.1950073 184.4720001 1815 HA H
sp3 173.7274017 165.2328644 183.3873138 1816 C C sp2 174.7630005
166.3379974 184.8309937 1817 O O sp2 175.4320068 166.3240051 185.8659973
1818 CB C sp3 172.4790039 165.3249969 185.1909943 1819 HB2 H sp3
172.516098 166.1306 185.9243011 1820 HB3 H sp3 171.6838531 165.5240479
184.4725189 1821 CG C sp3 172.25 164.0140076 185.8699951 1822 HG2 H sp3
171.6569214 163.3578796 185.2329254 1823 HG3 H sp3 171.7326508
164.1652832 186.8173981 1824 CD C sp3 173.5919952 163.4250031
186.1060028 1825 HD2 H sp3 173.5492096 162.3358765 186.1153564 1826 HD3
H sp3 174.0197144 163.7798615 187.0436859 1827 N N sp2 174.8059998
167.3329926 183.9530029 1828 H H sp3 174.1266174 167.3591461 183.2061005
1829 CA C sp3 175.805 168.386 184.038 1830 HA H sp3 176.7084175
167.9601208 184.4745361 1831 C C sp2 175.3209991 169.5180054 184.9329987
1832 O O sp2 174.227005 170.0540009 184.7330017 1833 CB C sp3
176.1360016 168.923996 182.6470032 1834 HB2 H sp3 175.2101746
169.3085175 182.2190857 1835 HB3 H sp3 176.8441772 169.7425385
182.7757721 1836 CG C sp3 176.7389984 167.9570007 181.6309967 1837 HG H
sp3 175.9658051 167.2613831 181.3048248 1838 CD1 C sp3 177.2400055
168.7169952 180.4219971 1839 HD12 H sp3 178.015274 169.4187317
180.7296143 1840 HD11 H sp3 176.4135132 169.264389 179.9687958 1841 HD13
H sp3 177.6520538 168.015274 179.6968079 1842 CD2 C sp3 177.8540039
167.1600037 182.2619934 1843 HD21 H sp3 178.640213 167.8368683
182.596405 1844 HD23 H sp3 178.261734 166.4629517 181.5299072 1845 HD22
H sp3 177.4655304 166.6044312 183.1155396 1846 N N sp2 176.1390076
169.871994 185.9199982 1847 H H sp3 176.93927 169.2922058 186.1285553
1848 CA C sp3 175.9100037 171.0700073 186.7039948 1849 HA H sp3
174.8676453 171.1124115 187.0198822 1850 C C sp2 176.2120056 172.2969971
185.8470001 1851 O O sp2 176.9730072 172.2100067 184.8809967 1852 CB C
sp3 176.7810059 171.0469971 187.9589996 1853 HB2 H sp3 176.3640289
170.3325195 188.6687622 1854 HB3 H sp3 176.7879181 172.041153
188.4058838 1855 OG O sp3 178.1089935 170.6699982 187.6499939 1856 HG H
sp3 178.154541 170.5171204 186.7033539 1857 N N sp2 175.6150055
173.451004 186.1670074 1858 CA C sp3 175.7669983 174.6239929 185.2879944
1859 HA H sp3 175.4911652 174.37677 184.2628784 1860 C C sp2 177.1900024
175.1300049 185.1340027 1861 O O sp2 177.4649963 175.8309937 184.154007
1862 CB C sp3 174.8710022 175.6759949 185.951004 1863 HB2 H sp3
175.4455414 176.2924652 186.6423492 1864 HB3 H sp3 174.4020081
176.3123474 185.200531 1865 CG C sp3 173.8569946 174.8860016 186.673996
1866 HG2 H sp3 173.0538788 174.5888367 185.9996338 1867 HG3 H sp3
173.4425354 175.4634399 187.5003662 1868 CD C sp3 174.5800018
173.6809998 187.1889954 1869 HD2 H sp3 173.9091644 172.8253632
187.2661438 1870 HD3 H sp3 175.0284729 173.8799591 188.1623383 1871 N N
sp2 178.1080017 174.8049927 186.0460052 1872 H H sp3 177.8473358
174.3092957 186.8864899 1873 CA C sp3 179.496 175.181 185.803 1874 HA H
sp3 179.5058383 176.2312749 185.5115796 1875 C C sp2 180.0980072
174.378006 184.6549988 1876 O O sp2 180.9409943 174.8939972 183.9190063
1877 CB C sp3 180.3370056 175.0339966 187.076004 1878 HB2 H sp3
181.3106995 175.4860382 186.8871307 1879 HB3 H sp3 179.832489
175.5782318 187.8743591 1880 CG C sp3 180.5690002 173.6139984
187.5559998 1881 HG2 H sp3 181.580246 173.5417328 187.9563293 1882 HG3 H
sp3 180.4648438 172.937439 186.7077484 1883 CD C sp2 179.5910034
173.1959991 188.6320038 1884 OE1 O sp2 178.6109924 173.9340057
188.8650055 1885 OE2 O sp3 179.8000031 172.125 189.2409973 1886 N N sp2
179.6390076 173.1410065 184.4459991 1887 H H sp3 178.938324 172.7547913
185.062439 1888 CA C sp3 180.144 172.344 183.332 1889 HA H sp3
181.2260175 172.4647363 183.2794559 1890 C C sp2 179.5740051 172.8240051
182.0010071 1891 O O sp2 180.2879944 172.8710022 180.9909973 1892 CB C
sp3 179.8190002 170.8730011 183.5679932 1893 HB2 H sp3 178.7428589
170.7722015 183.7089539 1894 HB3 H sp3 180.1254272 170.3033752
182.6906586 1895 CG C sp3 180.5220032 170.3049927 184.7839966 1896 HG2 H
sp3 180.6651001 171.1058197 185.5094757 1897 HG3 H sp3 181.492569
169.9164886 184.4755554 1898 CD C sp2 179.7429962 169.1909943
185.4420013 1899 OE1 O sp2 178.5209961 169.3529968 185.621994 1900 OE2 O
sp3 180.3529968 168.1629944 185.7969971 1901 N N sp2 178.2929993
173.1970062 181.9810028 1902 H H sp3 177.7153625 173.0593872 182.7980042
1903 CA C sp3 177.725 173.803 180.782 1904 HA H sp3 177.9202978
173.1413616 179.9380845 1905 C C sp2 178.3820038 175.1439972 180.4799957
1906 O O sp2 178.6199951 175.4790039 179.3130035 1907 CB C sp3
176.2169952 173.9640045 180.9400024 1908 HB2 H sp3 176.0312042
174.7773132 181.6414948 1909 HB3 H sp3 175.7962799 174.2197571
179.9675293 1910 CG C sp3 175.5140076 172.7259979 181.451004 1911 HG2 H
sp3 175.8560333 171.8602753 180.8838806 1912 HG3 H sp3 175.7537994
172.5875549 182.505249 1913 CD C sp3 174.0160065 172.8609924 181.2960052
1914 HD2 H sp3 173.7553558 172.730545 180.245697 1915 HD3 H sp3
173.7140808 173.8555145 181.6244507 1916 CE C sp3 173.2799988
171.8289948 182.1159973 1917 HE2 H sp3 173.3982849 172.0649872
183.1735535 1918 HE3 H sp3 173.7042694 170.8455811 181.9135284 1919 NZ N
sp3 171.8329926 171.8099976 181.7830048 1920 HZ2 H sp3 171.7153473
171.5832214 180.8058472 1921 HZ1 H sp3 171.4329529 172.7187042
181.968277 1922 HZ3 H sp3 171.3665009 171.1151428 182.3483887 1923 N N
sp2 178.6929932 175.9230042 181.5169983 1924 H H sp3 178.4281464
175.6472015 182.4518127 1925 CA C sp3 179.414 177.171 181.304 1926 HA H
sp3 178.8986273 177.7236236 180.5184441 1927 C C sp2 180.8399963
176.9230042 180.8289948 1928 O O sp2 181.3930054 177.7409973 180.0899963
1929 CB C sp3 179.4129944 178.0059967 182.5820007 1930 HB2 H sp3
178.4391937 177.9011078 183.060318 1931 HB3 H sp3 180.1870422
177.6200562 183.2453156 1932 CG C sp3 179.6750031 179.4819946 182.348999
1933 HG2 H sp3 180.6719818 179.5966644 181.923584 1934 HG3 H sp3
179.6267548 180.0005035 183.3065643 1935 CD C sp2 178.6690063
180.1109924 181.4049988 1936 OE1 O sp2 177.4730072 179.8289948
181.473999 1937 NE2 N sp2 179.1519928 180.9660034 180.5110016 1938 HE22
H sp3 180.1411591 181.1689301 180.4893494 1939 HE21 H sp3 178.5301819
181.4133453 179.8527222 1940 N N sp2 181.4539948 175.8139954 181.2440033
1941 H H sp3 181.007431 175.2176971 181.9259796 1942 CA C sp3 182.767
175.458 180.718 1943 HA H sp3 183.4154742 176.3313067 180.7881186 1944 C
C sp2 182.6889954 175.0709991 179.246994 1945 O O sp2 183.6139984
175.3630066 178.4830017 1946 CB C sp3 183.3710022 174.326004 181.552002
1947 HB2 H sp3 183.287262 174.60112 182.6033783 1948 HB3 H sp3
182.7893677 173.4232635 181.3652496 1949 CG C sp3 184.8300018
174.0119934 181.2640076 1950 HG2 H sp3 185.340683 173.8120422
182.2059784 1951 HG3 H sp3 185.2874908 174.8740692 180.7785645 1952 CD C
sp3 184.977005 172.8029938 180.3589935 1953 HD2 H sp3 186.036972
172.5849152 180.2286682 1954 HD3 H sp3 184.5308533 173.0291748
179.3905487 1955 NE N sp2 184.3179932 171.6309967 180.9219971 1956 HE H
sp3 184.0476685 171.6628876 181.8946228 1957 CZ C sp2 184.0500031
170.5240021 180.2389984 1958 NH1 N sp2 184.3919983 170.4320068
178.9640045 1959 HH11 H sp3 184.8544769 171.2055511 178.5081177 1960
HH12 H sp3 184.1905518 169.5882263 178.4467316 1961 NH2 N sp2
183.4440002 169.5079956 180.8329926 1962 HH21 H sp3 183.1847992
169.5740509 181.8069305 1963 HH22 H sp3 183.2408447 168.6667633
180.3122711 1964 N N sp2 181.6100006 174.3990021 178.8379974 1965 H H
sp3 180.9441223 174.0535278 179.5142822 1966 CA C sp3 181.392 174.163
177.411 1967 HA H sp3 182.2834936 173.6661648 177.0282546 1968 C C sp2
181.2070007 175.4680023 176.6490021 1969 O O sp2 181.7449951 175.6340027
175.548996 1970 CB C sp3 180.1829987 173.2590027 177.1869965 1971 HB2 H
sp3 179.8548431 173.3759003 176.1541595 1972 HB3 H sp3 179.387085
173.5789032 177.8595123 1973 CG C sp2 180.451004 171.8099976 177.4329987
1974 ND1 N sp2 181.1100006 171.0160065 176.5209961 1975 CD2 C sp2
180.1499939 171.0090027 178.4810028 1976 HD2 H sp3 179.6283112
171.299408 179.3809509 1977 CE1 C sp2 181.2030029 169.7879944
176.9960022 1978 HE1 H sp3 181.6670837 168.9505157 176.4963531 1979 NE2
N sp2 180.6320038 169.7579956 178.1860046 1980 HE2 H sp3 180.5612793
168.9461365 178.7826385 1981 N N sp2 180.4309998 176.397995 177.2059937
1982 H H sp3 180.0162659 176.2314453 178.1117401 1983 CA C sp3 180.179
177.657 176.51 1984 HA H sp3 179.8571058 177.42074 175.4957686 1985 C C
sp2 181.4440002 178.503006 176.4049988 1986 O O sp2 181.7019958
179.1150055 175.3630066 1987 CB C sp3 179.0700073 178.4360046
177.2149963 1988 HB2 H sp3 179.1781006 178.2712555 178.2870483 1989 HB3
H sp3 179.214325 179.4934692 176.9935455 1990 CG C sp3 177.6380005
178.0709991 176.8300018 1991 HG H sp3 177.5596924 176.9848938
176.7816162 1992 CD1 C sp3 176.6679993 178.5789948 177.8710022 1993 HD12
H sp3 176.7351227 179.6652832 177.9307251 1994 HD11 H sp3 176.915329
178.1458435 178.8401794 1995 HD13 H sp3 175.6537323 178.2923584
177.5931244 1996 CD2 C sp3 177.2949982 178.6369934 175.4730072 1997 HD21
H sp3 177.3684387 179.7240906 175.5036469 1998 HD23 H sp3 176.2783508
178.3489075 175.2055511 1999 HD22 H sp3 177.9905701 178.2466278
174.7301025 2000 N N sp2 182.2460022 178.5480042 177.4720001 2001 H H
sp3 182.0298309 177.9855652 178.2825775 2002 CA C sp3 183.431 179.4
177.481 2003 HA H sp3 183.1441298 180.3739828 177.0845622 2004 C C sp2
184.5299988 178.8410034 176.5879974 2005 O O sp2 185.2380066 179.602005
175.9179993 2006 CB C sp3 183.9470062 179.5690002 178.9100037 2007 HB2 H
sp3 184.8912506 180.1125793 178.8778992 2008 HB3 H sp3 184.1108704
178.5812378 179.3407898 2009 CG C sp2 182.9799957 180.3289948
179.7940063 2010 OD1 O sp2 182.1459961 181.0859985 179.253006 2011 OD2 O
sp3 183.052002 180.1649933 181.0299988 2012 N N sp2 184.6940002
177.5220032 176.5670013 2013 H H sp3 184.0761566 176.9439087 177.1185303
2014 CA C sp3 185.735 176.884 175.775 2015 HA H sp3 186.5579541
177.595504 175.7071137 2016 C C sp2 185.2879944 176.572998 174.3529968
2017 O O sp2 186.0449982 175.9360046 173.6119995 2018 CB C sp3
186.2079926 175.598999 176.4600067 2019 HB2 H sp3 185.4026031
175.2324677 177.0964661 2020 HB3 H sp3 186.4273376 174.859726
175.6896362 2021 CG C sp3 187.447998 175.7810059 177.3150024 2022 HG2 H
sp3 188.3222198 175.8315887 176.6659241 2023 HG3 H sp3 187.3582916
176.7107849 177.8767548 2024 CD C sp3 187.621994 174.6289978 178.2899933
2025 HD2 H sp3 186.6410065 174.2258453 178.5414124 2026 HD3 H sp3
188.1051636 174.9994202 179.1941223 2027 CE C sp3 188.4730072
173.5220032 177.6929932 2028 HE2 H sp3 189.2103577 173.9662323
177.0243683 2029 HE3 H sp3 187.8288879 172.848587 177.1275482 2030 NZ N
sp3 189.1840057 172.7400055 178.7420044 2031 HZ2 H sp3 188.5084229
172.3138885 179.3601685 2032 HZ1 H sp3 189.7840881 173.3556213
179.2720795 2033 HZ3 H sp3 189.7417145 172.0200806 178.3052368 2034 N N
sp2 184.0809937 177.0019989 173.9700012 2035 H H sp3 183.503006
177.4675598 174.6550446 2036 CA C sp3 183.547 176.837 172.616 2037 HA H
sp3 182.5267544 177.2206443 172.6199929 2038 C C sp2 183.4790039
175.3659973 172.2120056 2039 O O sp2 183.8690033 174.9790039 171.1089935
2040 CB C sp3 184.3529968 177.6529999 171.6000061 2041 HB2 H sp3
185.3976898 177.6503754 171.910965 2042 HB3 H sp3 184.2626038 177.171814
170.6261444 2043 CG C sp3 183.8999939 179.0980072 171.4620056 2044 HG2 H
sp3 183.5307312 179.4487305 172.425705 2045 HG3 H sp3 184.7484131
179.7089996 171.1538086 2046 CD C sp3 182.7929993 179.2290039
170.4290009 2047 HD2 H sp3 182.2090302 178.3086853 170.4183044 2048 HD3
H sp3 183.241806 179.38591 169.4481659 2049 CE C sp3 181.8699951
180.3939972 170.7400055 2050 HE2 H sp3 181.301651 180.642868 169.843811
2051 HE3 H sp3 182.4727478 181.2519379 171.0378723 2052 NZ N sp3
180.9190063 180.0679932 171.8390045 2053 HZ2 H sp3 181.436615
179.8470306 172.6776581 2054 HZ1 H sp3 180.3555298 179.2734528
171.5719757 2055 HZ3 H sp3 180.3199768 180.862442 172.0126038 2056 N N
sp2 182.977005 174.5410004 173.121994 2057 H H sp3 182.7585144
174.9030762 174.0391998 2058 CA C sp3 182.73 173.135 172.847 2059 HA H
sp3 183.3182657 172.8413497 171.9776249 2060 C C sp2 181.2559967
172.9149933 172.5330048 2061 O O sp2 180.4089966 173.7839966 172.7480011
2062 CB C sp3 183.1699982 172.2660065 174.0269928 2063 HB2 H sp3
182.6781158 172.6344757 174.9272003 2064 HB3 H sp3 182.8548431
171.2404327 173.834671 2065 CG C sp3 184.6649933 172.2689972 174.2649994
2066 HG2 H sp3 184.9945374 173.297699 174.4108887 2067 HG3 H sp3
185.1600952 171.8496552 173.3891449 2068 CD C sp2 185.0540009
171.4589996 175.4759979 2069 NE2 N sp2 184.2559967 170.6849976 176 2070
HE22 H sp3 183.3240204 170.5886841 175.6228638 2071 HE21 H sp3
184.5321808 170.1452332 176.8077545 2072 OE1 O sp2 186.2879944
171.6260071 175.927002 2073 N N sp2 180.9550018 171.7279968 172.0180054
2074 H H sp3 181.6599731 171.0047302 172.0159149 2075 CA C sp3 179.648
171.434 171.458 2076 HA H sp3 179.0424341 172.3354445 171.5517431 2077 C
C sp2 178.9660034 170.3059998 172.2160034 2078 O O sp2 179.6199951
169.404007 172.746994 2079 CB C sp3 179.7649994 171.0570068 169.9839935
2080 HB2 H sp3 179.8764801 169.9750671 169.9125671 2081 HB3 H sp3
178.8500519 171.3622742 169.4762878 2082 CG C sp3 180.9369965
171.7050018 169.2870026 2083 HG2 H sp3 181.8134918 171.6467743
169.9323578 2084 HG3 H sp3 180.7011414 172.750412 169.0879974 2085 CD C
sp3 181.2350006 171.0099945 167.9859924 2086 HD2 H sp3 180.3902893
171.1483612 167.3111572 2087 HD3 H sp3 181.3754883 169.9464417
168.178894 2088 NE N sp2 182.4360046 171.5359955 167.3509979 2089 HE H
sp3 183.3298035 171.1773224 167.6552277 2090 CZ C sp2 182.4259949
172.4570007 166.397995 2091 NH1 N sp2 181.2749939 172.9459991
165.9669952 2092 HH12 H sp3 180.4066315 172.6213989 166.3678436 2093
HH11 H sp3 181.2645111 173.6439819 165.2370605 2094 NH2 N sp2
183.5639954 172.8840027 165.8710022 2095 HH21 H sp3 184.4433289
172.5075531 166.1952972 2096 HH22 H sp3 183.5522614 173.5859833
165.144928 2097 N N sp2 177.6410065 170.3710022 172.2550049 2098 H H sp3
177.1910706 171.1853638 171.861969 2099 CA C sp3 176.803 169.335 172.832
2100 HA H sp3 177.3883441 168.7464488 173.5384558 2101 C C sp2
176.2929993 168.4409943 171.7129974 2102 O O sp2 175.7980042 168.9360046
170.697998 2103 CB C sp3 175.6320038 169.9499969 173.5939941 2104 HB2 H
sp3 175.0172577 170.5074615 172.8872986 2105 HB3 H sp3 175.0434418
169.1423798 174.0292664 2106 CG C sp2 176.0460052 170.8789978
174.6950073 2107 CD1 C sp2 176.3650055 170.3910065 175.9470062 2108 HD1
H sp3 176.3152466 169.3284607 176.1339111 2109 CD2 C sp2 176.1109924
172.2409973 174.4810028 2110 HD2 H sp3 175.8607178 172.6411743
173.5095978 2111 CE1 C sp2 176.7449951 171.2409973 176.9579926 2112 HE1
H sp3 176.9974976 170.8457642 177.9308472 2113 CE2 C sp2 176.4909973
173.0950012 175.4909973 2114 HE2 H sp3 176.5434875 174.1583252
175.3093719 2115 CZ C sp2 176.8029938 172.5930023 176.7290039 2116 HZ H
sp3 177.0946808 173.2626343 177.5245514 2117 N N sp2 176.4100037
167.1329956 171.8999939 2118 H H sp3 176.7113647 166.7967834 172.8034515
2119 CA C sp3 176.121 166.164 170.854 2120 HA H sp3 176.1003024
166.6917792 169.9005218 2121 C C sp2 174.7669983 165.5130005 171.0850067
2122 O O sp2 174.4299927 165.1459961 172.2109985 2123 CB C sp3
177.2050018 165.0910034 170.8079987 2124 HB2 H sp3 177.1745453
164.6123657 169.8291779 2125 HB3 H sp3 176.9913635 164.3522491
171.5804596 2126 CG C sp2 178.5829926 165.621994 171.0310059 2127 ND1 N
sp2 179.4109955 165.9980011 169.9960022 2128 CD2 C sp2 179.2799988
165.8399963 172.1690063 2129 HD2 H sp3 178.9370728 165.655304
173.1763153 2130 CE1 C sp2 180.5590057 166.4259949 170.4880066 2131 HE1
H sp3 181.3989563 166.785202 169.9119415 2132 NE2 N sp2 180.5050049
166.3399963 171.8040009 2133 HE2 H sp3 181.2454834 166.6000977
172.4397125 2134 N N sp2 173.9940033 165.3619995 170.0149994 2135 H H
sp3 174.3229065 165.7009125 169.1222229 2136 CA C sp3 172.687 164.723
170.089 2137 HA H sp3 172.2598692 164.8714904 171.0807711 2138 C C sp2
172.8609924 163.2339935 169.8269958 2139 O O sp2 173.2039948 162.8300018
168.7140045 2140 CB C sp3 171.7250061 165.3439941 169.0839996 2141 HB2 H
sp3 171.999176 165.0079956 168.0839844 2142 HB3 H sp3 171.8135223
166.4289703 169.1397247 2143 CG C sp2 170.2910004 164.9620056 169.345993
2144 OD1 O sp2 169.9920044 164.2920074 170.3280029 2145 ND2 N sp2
169.3919983 165.3880005 168.470993 2146 HD21 H sp3 169.6828003
165.937973 167.675354 2147 HD22 H sp3 168.415863 165.1627808 168.5996094
2148 N N sp2 172.6239929 162.4210052 170.8509979 2149 H H sp3
172.3593597 162.8313599 171.7351227 2150 CA C sp3 172.725 160.971
170.768 2151 HA H sp3 173.1122637 160.6735941 169.7934865 2152 C C sp2
171.3280029 160.4210052 170.9949951 2153 O O sp2 170.7539978 160.6329956
172.0659943 2154 CB C sp3 173.7019958 160.4140015 171.8099976 2155 HB H
sp3 173.3080444 160.6213684 172.8049316 2156 CG1 C sp3 175.0599976
161.1100006 171.7100067 2157 HG12 H sp3 174.8856506 162.1721649
171.5382233 2158 HG13 H sp3 175.5811615 160.9760132 172.6579132 2159 CG2
C sp3 173.822998 158.9160004 171.6730042 2160 HG22 H sp3 174.2156067
158.6719818 170.6858673 2161 HG21 H sp3 172.8410034 158.4593506
171.7965393 2162 HG23 H sp3 174.4997864 158.5346985 172.4376373 2163 CD1
C sp3 175.9440002 160.598999 170.6150055 2164 HD12 H sp3 175.442276
160.7230377 169.6553192 2165 HD11 H sp3 176.1544189 159.5424805
170.7811127 2166 HD13 H sp3 176.8788757 161.1594543 170.6113739 2167 N N
sp2 170.7680054 159.7369995 169.9909973 2168 H H sp3 171.2616425
159.6830597 169.1115112 2169 CA C sp3 169.468 159.06 170.107 2170 HA H
sp3 169.1727939 158.7053415 169.1194927 2171 C C sp2 168.3739929
160.029007 170.5709991 2172 O O sp2 167.5079956 159.6990051 171.3809967
2173 CB C sp3 169.5839996 157.8350067 171.029007 2174 HB2 H sp3
170.4818726 157.2906036 170.7364807 2175 HB3 H sp3 169.6986084
158.2037811 172.0482941 2176 CG C sp3 168.4179993 156.8320007
171.0310059 2177 HG2 H sp3 167.4963074 157.3698425 171.2530823 2178 HG3
H sp3 168.6001434 156.087738 171.8062286 2179 CD C sp3 168.2550049
156.1199951 169.7059937 2180 HD2 H sp3 168.0652771 155.0630798
169.893158 2181 HD3 H sp3 169.1746063 156.2277527 169.1308441 2182 NE N
sp2 167.1459961 156.6710052 168.9340057 2183 HE H sp3 166.355835
157.0423431 169.4417725 2184 CZ C sp2 167.1080017 156.7160034
167.6069946 2185 NH1 N sp2 168.1210022 156.2429962 166.8950043 2186 HH12
H sp3 168.9231415 155.8439178 167.3612671 2187 HH11 H sp3 168.0907593
156.281662 165.8862 2188 NH2 N sp2 166.0570068 157.2389984 166.9920044
2189 HH21 H sp3 165.2852783 157.6031952 167.5322876 2190 HH22 H sp3
166.0277405 157.2733917 165.983017 2191 N N sp2 168.4329987 161.2590027
170.076004 2192 H H sp3 169.1913605 161.5101776 169.4580231 2193 CA C
sp3 167.43 162.244 170.407 2194 HA2 H sp3 167.4366468 163.0026663
169.6243882 2195 HA3 H sp3 166.4619863 161.7431006 170.4192153 2196 C C
sp2 167.6040039 162.947998 171.7359924 2197 O O sp2 166.7929993
163.826004 172.0579987 2198 N N sp2 168.625 162.6100006 172.5189972 2199
H H sp3 169.2404327 161.8643494 172.2268677 2200 CA C sp3 168.882
163.283 173.785 2201 HA H sp3 168.1082413 164.0343218 173.9428384 2202 C
C sp2 170.2389984 163.9680023 173.7290039 2203 O O sp2 171.1840057
163.451004 173.1300049 2204 CB C sp3 168.8079987 162.3040009 174.9689941
2205 HB2 H sp3 168.9503937 162.8704834 175.8892822 2206 HB3 H sp3
167.8181458 161.8476257 174.9727631 2207 CG C sp3 169.8359985 161.201004
174.9299927 2208 HG2 H sp3 170.8238373 161.6474457 175.0439301 2209 HG3
H sp3 169.7711334 160.7045898 173.9617767 2210 CD C sp3 169.6560059
160.1670074 176.0059967 2211 HD2 H sp3 168.6608582 159.7303162
175.9217072 2212 HD3 H sp3 169.7631989 160.6412811 176.9815369 2213 NE N
sp2 170.6560059 159.1139984 175.8710022 2214 HE H sp3 171.5303497
159.2256012 176.3641052 2215 CZ C sp2 170.4889984 158.0169983
175.1399994 2216 NH1 N sp2 169.3540039 157.8240051 174.4850006 2217 HH12
H sp3 168.6183014 158.5141602 174.5352478 2218 HH11 H sp3 169.2242584
156.9866791 173.9353027 2219 NH2 N sp2 171.4499969 157.1080017
175.0700073 2220 HH21 H sp3 172.3143768 157.2471161 175.5735931 2221
HH22 H sp3 171.3183594 156.2758026 174.513031 2222 N N sp2 170.3209991
165.1499939 174.3280029 2223 H H sp3 169.5232086 165.5067139 174.8343506
2224 CA C sp3 171.54 165.939 174.267 2225 HA H sp3 172.0050051
165.7811667 173.2938819 2226 C C sp2 172.5149994 165.4960022 175.3430023
2227 O O sp2 172.1199951 165.173996 176.4660034 2228 CB C sp3
171.2200012 167.4219971 174.4190063 2229 HB2 H sp3 170.5650482
167.5575104 175.2796783 2230 HB3 H sp3 172.1480408 167.970932
174.5786743 2231 CG C sp2 170.5500031 167.951004 173.2180023 2232 CD1 C
sp2 169.2160034 168.1620026 173.048996 2233 HD1 H sp3 168.460434
167.9786224 173.7985992 2234 CD2 C sp2 171.173996 168.3150024
171.9889984 2235 NE1 N sp2 168.9720001 168.6410065 171.7890015 2236 HE1
H sp3 168.0640106 168.8783875 171.4157715 2237 CE2 C sp2 170.1609955
168.7449951 171.1190033 2238 CE3 C sp2 172.4949951 168.3209991
171.5399933 2239 HE3 H sp3 173.2976532 167.9967194 172.1857452 2240 CZ2
C sp2 170.427002 169.1779938 169.8289948 2241 HZ2 H sp3 169.6351929
169.5067444 169.1722107 2242 CZ3 C sp2 172.7539978 168.746994
170.2619934 2243 HZ3 H sp3 173.7717896 168.752533 169.9007874 2244 CH2 C
sp2 171.7290039 169.1719971 169.4230042 2245 HH2 H sp3 171.9704285
169.505722 168.4246368 2246 N N sp2 173.7940063 165.4750061 174.9909973
2247 H H sp3 174.0457458 165.7593994 174.05513 2248 CA C sp3 174.843
165.059 175.9 2249 HA H sp3 174.4453842 165.0544156 176.9148796 2250 C C
sp2 175.9980011 166.0370026 175.7890015 2251 O O sp2 176.1809998
166.6860046 174.7599945 2252 CB C sp3 175.3269958 163.6369934
175.5930023 2253 HB H sp3 176.265976 163.4708557 176.1210327 2254 OG1 O
sp3 175.5209961 163.4949951 174.1820068 2255 HG1 H sp3 174.6745911
163.6482849 173.7557373 2256 CG2 C sp3 174.3139954 162.6049957
176.0639954 2257 HG22 H sp3 173.3689423 162.7596283 175.5433655 2258
HG21 H sp3 174.1590424 162.7116394 177.1376495 2259 HG23 H sp3
174.6879883 161.6040955 175.8485413 2260 N N sp2 176.7740021 166.1410065
176.8580017 2261 H H sp3 176.5488586 165.6161804 177.6910553 2262 CA C
sp3 177.938 166.996 176.846 2263 HA2 H sp3 178.1048698 167.3536883
175.8299717 2264 HA3 H sp3 177.7609475 167.8454246 177.5057198 2265 C C
sp2 179.1679993 166.2579956 177.3150024 2266 O O sp2 179.4720001
165.1779938 176.8099976 2267 N N sp2 179.8829956 166.8320007 178.279007
2268 H H sp3 179.6085663 167.7443237 178.6143188 2269 CA C sp3 181.053
166.184 178.868 2270 HA H sp3 180.8477493 165.1249279 179.024008 2271 C
C sp2 181.3480072 166.8609924 180.1950073 2272 O O sp2 181.6560059
168.0559998 180.2200012 2273 CB C sp3 182.2579956 166.272995 177.9369965
2274 HB2 H sp3 181.9314423 166.0147095 176.929657 2275 HB3 H sp3
182.6235809 167.2998047 177.9483337 2276 CG C sp3 183.4019928
165.3580017 178.3139954 2277 HG2 H sp3 183.0238342 164.3426208
178.432724 2278 HG3 H sp3 183.8357239 165.6964874 179.2549591 2279 CD C
sp3 184.4720001 165.3679962 177.2409973 2280 HD2 H sp3 185.2010803
164.5884399 177.4619446 2281 HD3 H sp3 184.9664764 166.339386
177.2442932 2282 NE N sp2 183.9100037 165.128006 175.9160004 2283 HE H
sp3 183.7099304 165.9303131 175.3360291 2284 CZ C sp2 183.6439972
163.9230042 175.4219971 2285 NH1 N sp2 183.8910065 162.8379974
176.1430054 2286 HH12 H sp3 184.2812347 162.9259796 177.0704041 2287
HH11 H sp3 183.6889038 161.9235382 175.764801 2288 NH2 N sp2 183.1320038
163.8009949 174.2059937 2289 HH21 H sp3 182.9431305 164.624527
173.6526184 2290 HH22 H sp3 182.930603 162.8844757 173.8324738 2291 N N
sp2 181.253006 166.1109924 181.2870026 2292 H H sp3 180.966507
165.1457825 181.2071838 2293 CA C sp3 181.557 166.665 182.595 2294 HA H
sp3 181.1083426 167.656326 182.6588694 2295 C C sp2 183.0650024
166.798996 182.7799988 2296 O O sp2 183.8639984 166.2039948 182.052002
2297 CB C sp3 180.9640045 165.7929993 183.6999969 2298 HB2 H sp3
179.8925476 165.7028961 183.5211487 2299 HB3 H sp3 181.1323547
166.2942505 184.6531525 2300 SG S sp3 181.6549988 164.128006 183.8130035
2301 N N sp2 183.4519958 167.602005 183.776001 2302 H H sp3 182.7559357
168.0747223 184.3346863 2303 CA C sp3 184.867 167.804 184.066 2304 HA H
sp3 185.3435285 168.0887046 183.1279361 2305 C C sp2 185.5440063
166.5359955 184.5619965 2306 O O sp2 186.7709961 166.4250031 184.4589996
2307 CB C sp3 185.0469971 168.9179993 185.095993 2308 HB2 H sp3
186.0874329 169.2420044 185.0707855 2309 HB3 H sp3 184.8163605
168.513031 186.0813446 2310 CG C sp3 184.1670074 170.128006 184.8619995
2311 HG2 H sp3 183.1292877 169.7991638 184.806076 2312 HG3 H sp3
184.453125 170.5900574 183.9171448 2313 SD S sp3 184.3130035 171.3560028
186.1719971 2314 CE C sp3 183.4790039 172.7510071 185.4210052 2315 HE3 H
sp3 183.4863739 173.5937958 186.1121826 2316 HE2 H sp3 182.4489136
172.4780884 185.1917572 2317 HE1 H sp3 183.9939728 173.0303802
184.5018463 2318 N N sp2 184.7810059 165.5910034 185.1130066 2319 H H
sp3 183.7966766 165.7630005 185.2600861 2320 CA C sp3 185.359 164.312
185.504 2321 HA H sp3 186.2179798 164.5037833 186.1470185 2322 C C sp2
185.8540039 163.5399933 184.2879944 2323 O O sp2 186.9230042 162.9219971
184.3309937 2324 CB C sp3 184.3329926 163.4920044 186.2830048 2325 HB2 H
sp3 183.4541168 163.3351746 185.6576385 2326 HB3 H sp3 184.0470276
164.0401764 187.1806793 2327 OG O sp3 184.8630066 162.2339935
186.6589966 2328 HG H sp3 184.1784058 161.7623291 187.1390686 2329 N N
sp2 185.095993 163.572998 183.1940002 2330 H H sp3 184.248764
164.1226349 183.2078094 2331 CA C sp3 185.439 162.849 181.979 2332 HA H
sp3 186.1274062 162.0573231 182.2747103 2333 C C sp2 186.1620026
163.7089996 180.9519958 2334 O O sp2 186.4570007 163.2220001 179.8569946
2335 CB C sp3 184.177002 162.2510071 181.348999 2336 HB2 H sp3
184.456604 161.7776337 180.4078064 2337 HB3 H sp3 183.4756927
163.0621948 181.1534271 2338 SG S sp3 183.3480072 161.022995 182.3739929
2339 N N sp2 186.4530029 164.9649963 181.2700043 2340 H H sp3
186.1780243 165.323822 182.1731873 2341 CA C sp3 187.162 165.836 180.34
2342 HA H sp3 187.1273737 165.3680865 179.3561515 2343 C C sp2 188.625
165.9980011 180.7420044 2344 OXT O sp3 189.5256805 165.8362885
179.8816833 2345 O O sp2 188.9340057 166.2850037 181.897995 2346 CB C
sp3 186.4859924 167.2030029 180.2610016 2347 HB2 H sp3 186.4262085
167.6293945 181.2623596 2348 HB3 H sp3 185.4808197 167.0807037
179.8575745 2349 OG O sp3 187.2160034 168.0829926 179.4259949 2350 HG H
sp3 186.7524261 168.9235535 179.4143677 2351 ZN Zn d2sp3 178.173 145.42
184.74 2352 ZN Zn d2sp3 181.316 162.084 182.758 2353 N N sp3 150.4779968
160.1089935 205.871994 2354 H2 H sp3 150.0341949 161.0159149 205.8972015
2355 H3 H sp3 150.1178741 159.5795593 205.0909119 2356 CA C sp3
151.9179993 160.2899933 205.6990051 2357 HA H sp3 152.1529846
161.1789551 205.1136322 2358 C C sp2 152.5659943 159.1430054 204.9329987
2359 O O sp2 153.6829987 158.7440033 205.2590027 2360 CB C sp3
152.4320068 160.3370056 207.1369934 2361 HB2 H sp3 153.4303131
159.9044189 207.202774 2362 HB3 H sp3 152.4558868 161.3632965
207.5034027 2363 CG C sp3 151.4450073 159.5160065 207.9219971 2364 HG2 H
sp3 151.2336426 160.0066528 208.8721008 2365 HG3 H sp3 151.8590088
158.525177 208.1089783 2366 CD C sp3 150.1690063 159.3910065 207.1190033
2367 HD2 H sp3 149.332962 159.8571472 207.6403961 2368 HD3 H sp3
149.9349823 158.3453522 206.9190979 2369 N N sp2 151.8690033 158.621994
203.9259949 2370 H H sp3 150.9684753 159.0178528 203.6969757 2371 CA C
sp3 152.367 157.496 203.143 2372 HA H sp3 152.8816984 156.7925148
203.7974419 2373 C C sp2 153.3480072 158.0130005 202.1000061 2374 O O
sp2 152.9409943 158.5720062 201.0769958 2375 CB C sp3 151.2100067
156.7510071 202.4859924 2376 HB2 H sp3 150.5215759 156.4080658
203.2583923 2377 HB3 H sp3 151.6018066 155.8920898 201.9411621 2378 OG O
sp3 150.5140076 157.5939941 201.5850067 2379 HG H sp3 151.1373444
157.8772888 200.9121094 2380 N N sp2 154.6410065 157.8209991 202.352005
2381 H H sp3 154.9054413 157.3168182 203.1862488 2382 CA C sp3 155.688
158.313 201.466 2383 HA H sp3 155.3183786 159.246221 201.0410547 2384 C
C sp2 155.9839935 157.3699951 200.3099976 2385 O O sp2 156.9250031
157.6300049 199.552002 2386 CB C sp3 156.9750061 158.5509949 202.2570038
2387 HB2 H sp3 157.7182617 158.9799194 201.5849152 2388 HB3 H sp3
156.7607117 159.2566986 203.0596161 2389 CG C sp3 157.5540009
157.2879944 202.8699951 2390 HG2 H sp3 157.3425293 156.4497528
202.206131 2391 HG3 H sp3 157.0753021 157.1174927 203.8343048 2392 CD C
sp2 159.052002 157.3730011 203.0809937 2393 OE1 O sp2 159.8269958
156.701004 202.4019928 2394 NE2 N sp2 159.4689941 158.197998 204.0339966
2395 HE22 H sp3 158.7987518 158.7318573 204.5686646 2396 HE21 H sp3
160.4564667 158.2917328 204.2243042 2397 N N sp2 155.2200012 156.2899933
200.1649933 2398 H H sp3 154.3790436 156.203537 200.7176514 2399 CA C
sp3 155.567 155.23 199.229 2400 HA H sp3 156.610389 154.9588959
199.390065 2401 C C sp2 155.4149933 155.7039948 197.7890015 2402 O O sp2
154.3890076 156.2799988 197.4160004 2403 CB C sp3 154.6889954
154.0070038 199.4750061 2404 HB2 H sp3 154.7680359 153.7331085
200.5270691 2405 HB3 H sp3 153.6571655 154.2727966 199.245285 2406 CG C
sp3 155.0690002 152.8059998 198.6399994 2407 HG2 H sp3 155.0367279
153.0843201 197.5866241 2408 HG3 H sp3 156.0810394 152.4989777
198.9038086 2409 CD C sp3 154.1289978 151.6419983 198.8679962 2410 HD2 H
sp3 153.1338959 151.9070282 198.5107574 2411 HD3 H sp3 154.084671
151.4179535 199.9338074 2412 CE C sp3 154.6199951 150.4230042
198.1210022 2413 HE2 H sp3 153.9482574 149.5879517 198.31987 2414 HE3 H
sp3 155.6230164 150.1726532 198.4665222 2415 NZ N sp3 154.6589966
150.6779938 196.6589966 2416 HZ2 H sp3 155.2857513 151.4466095
196.4678955 2417 HZ1 H sp3 153.7317963 150.9105988 196.3329926 2418 HZ3
H sp3 154.9859924 149.8502655 196.1814728 2419 N N sp2 156.4400024
155.451004 196.9799957 2420 H H sp3 157.2349243 154.9385986 197.3344574
2421 CA C sp3 156.44 155.897 195.595 2422 HA H sp3 156.1106267
156.9355116 195.561731 2423 C C sp2 155.4730072 155.0630035 194.7640076
2424 O O sp2 155.5299988 153.8309937 194.772995 2425 CB C sp3 157.848999
155.8070068 195.0200043 2426 HB H sp3 158.2432251 154.8094635
195.2138977 2427 OG1 O sp3 158.6799927 156.7920074 195.6450043 2428 HG1
H sp3 159.5610199 156.7065735 195.2734222 2429 CG2 C sp3 157.8320007
156.0379944 193.5200043 2430 HG22 H sp3 157.439621 157.03302 193.3100586
2431 HG21 H sp3 157.1981506 155.2896423 193.044281 2432 HG23 H sp3
158.8460236 155.9572296 193.128418 2433 N N sp2 154.5870056 155.7460022
194.0420074 2434 H H sp3 154.6427765 156.7543488 194.0564117 2435 CA C
sp3 153.539 155.131 193.23 2436 HA H sp3 153.7382125 154.0708773
193.0733017 2437 C C sp2 153.5169983 155.8350067 191.878006 2438 O O sp2
153.0599976 156.9759979 191.7769928 2439 CB C sp3 152.1950073
155.2250061 193.9490051 2440 HB2 H sp3 152.297287 154.7316132
194.9155426 2441 HB3 H sp3 151.9703522 156.2805786 194.1018982 2442 CG C
sp2 151.022995 154.6009979 193.2319946 2443 CD1 C sp2 150.8589935
153.2299957 193.1920013 2444 HD1 H sp3 151.589859 152.5942688
193.6695709 2445 CD2 C sp2 150.0420074 155.3919983 192.6529999 2446 HD2
H sp3 150.1351776 156.4671478 192.6952515 2447 CE1 C sp2 149.7700043
152.654007 192.5480042 2448 HE1 H sp3 149.6701965 151.5795746
192.5028381 2449 CE2 C sp2 148.9440002 154.8289948 192.0209961 2450 HE2
H sp3 148.1911163 155.4605255 191.5729675 2451 CZ C sp2 148.8209991
153.4629974 191.9689941 2452 OH O sp3 147.7369995 152.8999939
191.3350067 2453 HH H sp3 147.7182922 151.9401703 191.3386383 2454 N N
sp2 154.0319977 155.1629944 190.8450012 2455 H H sp3 154.3969727
154.231781 190.9854889 2456 CA C sp3 154.072 155.763 189.514 2457 HA H
sp3 154.5356092 156.7443706 189.6143904 2458 C C sp2 152.6759949
155.9589996 188.9409943 2459 O O sp2 152.4680023 156.8500061 188.1100006
2460 CB C sp3 154.9069977 154.9029999 188.5639954 2461 HB2 H sp3
154.5466461 153.876236 188.627182 2462 HB3 H sp3 154.7635803 155.2766266
187.5501251 2463 CG C sp3 156.3899994 154.904007 188.8639984 2464 HG2 H
sp3 156.648819 155.8439026 189.351532 2465 HG3 H sp3 156.9379578
154.818512 187.9256287 2466 CD C sp2 156.7910004 153.7599945 189.7680054
2467 OE1 O sp2 156.227005 152.6699982 189.6970062 2468 NE2 N sp2
157.7649994 154.0070038 190.6340027 2469 HE22 H sp3 158.2007751
154.9178467 190.6576385 2470 HE21 H sp3 158.0708313 153.2842102
191.2697296 2471 N N sp2 151.7180023 155.1439972 189.3630066 2472 H H
sp3 151.9500732 154.4026642 190.0084991 2473 CA C sp3 150.351 155.292
188.921 2474 HA2 H sp3 149.6992578 154.7893602 189.6356224 2475 HA3 H
sp3 150.1087605 156.3543771 188.8931614 2476 C C sp2 150.1029968
154.7059937 187.548996 2477 O O sp2 150.9929962 154.1849976 186.875 2478
N N sp2 148.8399963 154.8049927 187.1300049 2479 H H sp3 148.1457825
155.2120514 187.7403107 2480 CA C sp3 148.444 154.337 185.809 2481 HA H
sp3 148.8417783 153.3296938 185.6856845 2482 C C sp2 149.0249939
155.1990051 184.6970062 2483 O O sp2 149.1309967 154.7310028 183.5579987
2484 CB C sp3 146.9190063 154.3110046 185.7019958 2485 HB2 H sp3
146.6374817 153.9704285 184.7055817 2486 HB3 H sp3 146.5332031
155.3174133 185.8644409 2487 OG O sp3 146.3569946 153.4389954
186.6649933 2488 HG H sp3 146.6112671 153.7619934 187.5325317 2489 N N
sp2 149.4029999 156.4389954 185.003006 2490 H H sp3 149.3602295
156.7336121 185.9681244 2491 CA C sp3 149.875 157.387 184.005 2492 HA H
sp3 149.6786334 156.9485336 183.0265894 2493 C C sp2 151.3760071
157.6300049 184.0809937 2494 O O sp2 151.8820038 158.526001 183.397995
2495 CB C sp3 149.1179962 158.7079926 184.1490021 2496 HB2 H sp3
149.3575745 159.1416321 185.1199036 2497 HB3 H sp3 149.4449615
159.3836975 183.3586578 2498 CG C sp2 147.6199951 158.5429993 184.052002
2499 CD1 C sp2 147.0160065 158.2100067 182.845993 2500 HD1 H sp3
147.627594 158.0723419 181.966568 2501 CD2 C sp2 146.8110046 158.7120056
185.1660004 2502 HD2 H sp3 147.2593384 158.9679108 186.114624 2503 CE1 C
sp2 145.647995 158.052002 182.7519989 2504 HE1 H sp3 145.1944122
157.7929077 181.8067322 2505 CE2 C sp2 145.4400024 158.5579987
185.0809937 2506 HE2 H sp3 144.8226471 158.6960907 185.9563293 2507 CZ C
sp2 144.8650055 158.227005 183.871994 2508 OH O sp3 143.5010071
158.072998 183.7839966 2509 HH H sp3 143.0231628 158.2124329 184.6048737
2510 N N sp2 152.1000061 156.8509979 184.8820038 2511 H H sp3
151.6376495 156.1340637 185.4226685 2512 CA C sp3 153.536 157.008
184.996 2513 HA2 H sp3 153.918506 156.2048612 185.6258866 2514 HA3 H sp3
153.9688814 156.9253635 183.9990623 2515 C C sp2 153.9720001 158.3300018
185.5950012 2516 O O sp2 154.8670044 158.9909973 185.0610046 2517 N N
sp2 153.3430023 158.7299957 186.6959991 2518 H H sp3 152.6155548
158.1520996 187.0921783 2519 CA C sp3 153.689 159.99 187.338 2520 HA H
sp3 153.7296407 160.7603778 186.5679569 2521 C C sp2 155.0549927
159.9029999 188.0059967 2522 O O sp2 155.3269958 158.9750061 188.772995
2523 CB C sp3 152.6289978 160.371994 188.3670044 2524 HB2 H sp3
151.7558594 160.7527008 187.8370972 2525 HB3 H sp3 152.3534088
159.4777222 188.9259491 2526 CG C sp2 153.0859985 161.4179993
189.3410034 2527 CD1 C sp2 153.2330017 162.7319946 188.9450073 2528 HD1
H sp3 153.0195312 163.0081329 187.9229584 2529 CD2 C sp2 153.3670044
161.0870056 190.6549988 2530 HD2 H sp3 153.2570648 160.0641479
190.9837646 2531 CE1 C sp2 153.647995 163.6940002 189.8359985 2532 HE1 H
sp3 153.7562866 164.7185516 189.5120087 2533 CE2 C sp2 153.7859955
162.0500031 191.548996 2534 HE2 H sp3 154.0046234 161.7796173
192.5714874 2535 CZ C sp2 153.9250031 163.3529968 191.1380005 2536 HZ H
sp3 154.2515717 164.1086273 191.8371277 2537 N N sp2 155.9080048
160.8860016 187.7279968 2538 H H sp3 155.6454163 161.5912781 187.0543976
2539 CA C sp3 157.208 160.968 188.371 2540 HA H sp3 157.1187712
160.5792655 189.3854081 2541 C C sp2 157.651001 162.4219971 188.4210052
2542 O O sp2 157.1329956 163.2799988 187.6999969 2543 CB C sp3
158.2489929 160.1069946 187.6549988 2544 HB2 H sp3 159.2377167
160.4824982 187.9187317 2545 HB3 H sp3 158.1427917 159.0821686
188.0107269 2546 CG C sp3 158.1390076 160.0939941 186.147995 2547 HG2 H
sp3 158.1135101 161.1193237 185.7789917 2548 HG3 H sp3 157.2226105
159.580368 185.8572998 2549 CD C sp3 159.3300018 159.3739929 185.5480042
2550 HD2 H sp3 159.1842957 159.2880402 184.4712067 2551 HD3 H sp3
159.3974609 158.3782196 185.9861298 2552 NE N sp2 160.5780029
160.0859985 185.8000031 2553 HE H sp3 161.0952454 159.8522034
186.6354065 2554 CZ C sp2 161.0769958 161.0209961 185.0019989 2555 NH2 N
sp2 160.4389954 161.3500061 183.8890076 2556 HH21 H sp3 160.8183289
162.0617371 183.2810364 2557 NH1 N sp2 162.2169952 161.6210022
185.3099976 2558 HH11 H sp3 162.7056427 161.3720551 186.1581573 2559
HH12 H sp3 162.597641 162.3274536 184.696701 2560 N N sp2 158.6150055
162.6869965 189.2949982 2561 H H sp3 159.0322723 161.9173279 189.798584
2562 CA C sp3 159.099 164.033 189.562 2563 HA H sp3 158.4427469
164.739433 189.0536847 2564 C C sp2 160.5160065 164.1889954 189.0339966
2565 O O sp2 161.3730011 163.3320007 189.2720032 2566 CB C sp3
159.0690002 164.3359985 191.0599976 2567 HB2 H sp3 159.590271
163.5254974 191.5693665 2568 HB3 H sp3 159.608429 165.2700958
191.2168427 2569 CG C sp3 157.6990051 164.4819946 191.7120056 2570 HG H
sp3 157.1771851 163.5262451 191.6637421 2571 CD1 C sp3 157.8690033
164.8809967 193.154007 2572 HD12 H sp3 158.390564 165.8366241
193.2074738 2573 HD11 H sp3 158.4499817 164.120285 193.675415 2574 HD13
H sp3 156.8895111 164.9749146 193.6229095 2575 CD2 C sp3 156.8730011
165.5070038 190.9779968 2576 HD21 H sp3 157.3769989 166.4728241
191.0135345 2577 HD23 H sp3 155.8940582 165.5904083 191.4500275 2578
HD22 H sp3 156.7505798 165.1990356 189.9396057 2579 N N sp2 160.7539978
165.2810059 188.3190002 2580 H H sp3 159.9750366 165.8686218 188.0582123
2581 CA C sp3 162.083 165.664 187.898 2582 HA2 H sp3 162.7927839
164.8971018 188.2081193 2583 HA3 H sp3 162.1022023 165.7591252
186.8123286 2584 C C sp2 162.473999 166.9859924 188.5209961 2585 O O sp2
161.6139984 167.7299957 188.9989929 2586 N N sp2 163.7669983 167.2890015
188.5429993 2587 H H sp3 164.4307861 166.6548767 188.1218262 2588 CA C
sp3 164.246 168.513 189.16 2589 HA H sp3 163.4271885 169.2321695
189.1810463 2590 C C sp2 165.401001 169.0599976 188.3410034 2591 O O sp2
166.0299988 168.3439941 187.5599976 2592 CB C sp3 164.6869965
168.2850037 190.6089935 2593 HB2 H sp3 165.5153961 167.5765839
190.6085358 2594 HB3 H sp3 165.0233459 169.2370605 191.0195618 2595 CG C
sp2 163.6040039 167.7449951 191.4940033 2596 CD1 C sp2 162.7689972
168.5980072 192.1840057 2597 HD1 H sp3 162.8951874 169.6661224
192.0859985 2598 CD2 C sp2 163.4259949 166.3840027 191.6399994 2599 HD2
H sp3 164.0741425 165.702301 191.1093445 2600 CE1 C sp2 161.7779999
168.1009979 192.9949951 2601 HE1 H sp3 161.1279144 168.7779083
193.5293884 2602 CE2 C sp2 162.4369965 165.8849945 192.4499969 2603 HE2
H sp3 162.3093414 164.8175201 192.5528717 2604 CZ C sp2 161.6130066
166.7420044 193.1269989 2605 HZ H sp3 160.8335724 166.3516541
193.7645874 2606 N N sp2 165.6719971 170.345993 188.526001 2607 H H sp3
165.1161957 170.8743744 189.1832581 2608 CA C sp3 166.746 171.017 187.81
2609 HA H sp3 166.8663664 170.5545579 186.830327 2610 C C sp2
168.0370026 170.871994 188.6009979 2611 O O sp2 168.1069946 171.2740021
189.7669983 2612 CB C sp3 166.4149933 172.4900055 187.5859985 2613 HB2 H
sp3 166.0349731 172.8947144 188.5240173 2614 HB3 H sp3 167.3376312
173.0037231 187.3159637 2615 CG C sp3 165.3829956 172.776001 186.4989929
2616 HG H sp3 164.5304565 172.1117859 186.640686 2617 CD1 C sp3
164.8899994 174.2019958 186.598999 2618 HD12 H sp3 165.7269745
174.8863373 186.4602203 2619 HD11 H sp3 164.4463501 174.365036
187.581192 2620 HD13 H sp3 164.1412964 174.3825378 185.8276672 2621 CD2
C sp3 165.9790039 172.5099945 185.1340027 2622 HD21 H sp3 166.8341064
173.1673584 184.9765625 2623 HD23 H sp3 165.2285767 172.6998749
184.3665924 2624 HD22 H sp3 166.3036957 171.4711304 185.07547 2625 N N
sp2 169.0559998 170.2969971 187.9660034 2626 H H sp3 168.9113464
169.9405518 187.0321198 2627 CA C sp3 170.376 170.165 188.576 2628 HA H
sp3 170.3020068 169.845938 189.6156271 2629 C C sp2 171.0429993
171.5350037 188.5220032 2630 O O sp2 171.8179932 171.8609924 187.6190033
2631 CB C sp3 171.1860046 169.0890045 187.8659973 2632 HB2 H sp3
172.0779877 168.8811951 188.4569855 2633 HB3 H sp3 171.4790497
169.4666595 186.8864136 2634 CG C sp2 170.4340057 167.8099976
187.6759949 2635 ND1 N sp2 170.3529968 166.8430023 188.654007 2636 CD2 C
sp2 169.7050018 167.3509979 186.6320038 2637 HD2 H sp3 169.54039
167.8579712 185.6927032 2638 CE1 C sp2 169.6190033 165.8370056
188.2160034 2639 HE1 H sp3 169.3888855 164.936203 188.7655487 2640 NE2 N
sp2 169.2140045 166.1199951 186.9909973 2641 HE2 H sp3 168.6366577
165.526947 186.4121399 2642 N N sp2 170.7189941 172.3529968 189.5200043
2643 H H sp3 170.1785583 171.9839935 190.2893219 2644 CA C sp3 171.107
173.753 189.554 2645 HA H sp3 171.1711891 174.0886678 188.5189604 2646 C
C sp2 172.4759979 173.973999 190.177002 2647 O O sp2 172.8359985
175.1199951 190.4559937 2648 CB C sp3 170.0549927 174.5679932
190.3070068 2649 HB2 H sp3 170.2524109 175.6295166 190.1576843 2650 HB3
H sp3 170.1156158 174.3331451 191.3696747 2651 OG O sp3 168.7510071
174.2689972 189.8399963 2652 HG H sp3 168.5971527 173.3330536
189.9880371 2653 N N sp2 173.2359924 172.9140015 190.4140015 2654 H H
sp3 172.8456879 171.9887085 190.3062897 2655 CA C sp3 174.614 173.061
190.824 2656 HA2 H sp3 175.1435432 172.1365688 190.5935418 2657 HA3 H
sp3 175.0561632 173.8830055 190.2610625 2658 C C sp2 174.7740021
173.3500061 192.3000031 2659 O O sp2 173.8179932 173.4700012 193.0650024
2660 N N sp2 176.0379944 173.477005 192.6959991 2661 H H sp3 176.7708282
173.4582672 192.001236 2662 CA C sp3 176.401 173.642 194.096 2663 HA H
sp3 175.5297398 173.6368997 194.7509654 2664 C C sp2 177.102005
174.9949951 194.2200012 2665 O O sp2 178.1790009 175.1199951 194.8130035
2666 CB C sp3 177.2749939 172.4649963 194.548996 2667 HB H sp3
178.2495422 172.5774841 194.0739136 2668 OG1 O sp3 176.6210022
171.2420044 194.1959991 2669 HG1 H sp3 176.5017548 171.2410583
193.2434387 2670 CG2 C sp3 177.4219971 172.4349976 196.0579987 2671 HG22
H sp3 176.4396057 172.3222198 196.5165558 2672 HG21 H sp3 177.8766937
173.3656921 196.3973389 2673 HG23 H sp3 178.0553589 171.59552
196.3447418 2674 N N sp2 176.5019989 176.0140076 193.6119995 2675 H H
sp3 175.6219482 175.8575439 193.1417542 2676 CA C sp3 177.08 177.346
193.607 2677 HA H sp3 178.1388634 177.2550877 193.3648363 2678 C C sp2
176.9530029 177.996994 194.9810028 2679 O O sp2 176.0970001 177.6430054
195.7940063 2680 CB C sp3 176.4049988 178.2169952 192.5480042 2681 HB2 H
sp3 175.3445282 178.3149719 192.7801971 2682 HB1 H sp3 176.5211334
177.7534332 191.5683441 2683 HB3 H sp3 176.8679199 179.2037811
192.5401764 2684 N N sp2 177.8359985 178.9640045 195.2359924 2685 H H
sp3 178.5469818 179.1869812 194.5541687 2686 CA C sp3 177.781 179.701
196.493 2687 HA H sp3 177.66691 178.9773627 197.3001137 2688 C C sp2
176.5829926 180.6399994 196.5440063 2689 O O sp2 176.1430054 181.0200043
197.6349945 2690 CB C sp3 179.076004 180.4869995 196.6929932 2691 HB2 H
sp3 179.29599 181.0233765 195.7699585 2692 HB3 H sp3 178.9201202
181.2023163 197.5005493 2693 CG C sp3 180.279007 179.6289978 197.0429993
2694 HG2 H sp3 180.3039551 178.7627411 196.3818817 2695 HG3 H sp3
181.1874542 180.2158508 196.9073334 2696 CD C sp3 180.2050018 179.154007
198.4810028 2697 HD2 H sp3 181.0301208 178.4682465 198.6733704 2698 HD3
H sp3 179.2585144 178.6366272 198.6378326 2699 CE C sp3 180.2969971
180.3249969 199.4429932 2700 HE2 H sp3 179.4849701 181.019989
199.2292786 2701 HE3 H sp3 181.2531891 180.8269501 199.295166 2702 NZ N
sp3 180.1970062 179.8930054 200.8609924 2703 HZ2 H sp3 180.953186
179.2581329 201.0736694 2704 HZ1 H sp3 179.3137054 179.4261627
201.009201 2705 HZ3 H sp3 180.2561188 180.7010193 201.4640961 2706 N N
sp2 176.0449982 181.022995 195.3869934 2707 H H sp3 176.402298
180.6226349 194.5313416 2708 CA C sp3 174.963 181.995 195.304 2709 HA H
sp3 174.8030094 182.3723411 196.3140082 2710 C C sp2 173.6430054
181.3880005 194.845993 2711 O O sp2 172.7050018 182.1320038 194.5420074
2712 CB C sp3 175.3600006 183.1340027 194.3650055 2713 HB2 H sp3
176.3099976 183.5548401 194.6943817 2714 HB3 H sp3 174.5911407
183.9060974 194.3937378 2715 OG O sp3 175.4960022 182.6620026
193.0359955 2716 HG H sp3 175.7475433 183.4084167 192.4871826 2717 N N
sp2 173.5420074 180.0639954 194.7859955 2718 H H sp3 174.3178864
179.4940338 195.0913391 2719 CA C sp3 172.333 179.418 194.288 2720 HA H
sp3 171.967241 179.9488689 193.409081 2721 C C sp2 171.2489929
179.477005 195.3580017 2722 O O sp2 171.5279999 179.3950043 196.5610046
2723 CB C sp3 172.6349945 177.9730072 193.8410034 2724 HB H sp3
173.4978638 178.0074005 193.1758728 2725 CG1 C sp3 173.0079956
177.0890045 195.0200043 2726 HG12 H sp3 172.1665344 177.0299072
195.7103271 2727 HG11 H sp3 173.8704376 177.513504 195.5338898 2728 HG13
H sp3 173.2544861 176.0896912 194.6612091 2729 CG2 C sp3 171.4629974
177.3880005 193.0630035 2730 HG21 H sp3 170.5852814 177.3428192
193.7077332 2731 HG23 H sp3 171.71698 176.3836365 192.7240906 2732 HG22
H sp3 171.24823 178.0189972 192.2005615 2733 N N sp2 170.0050049
179.6699982 194.9210052 2734 H H sp3 169.840271 179.7588959 193.9284973
2735 CA C sp3 168.877 179.756 195.838 2736 HA H sp3 169.2833542
180.0732451 196.7983811 2737 C C sp2 168.1849976 178.4199982 196.0469971
2738 O O sp2 167.6419983 178.1790009 197.1300049 2739 CB C sp3
167.8549957 180.776001 195.3300018 2740 HB H sp3 167.0470428 180.8550873
196.0573578 2741 OG1 O sp3 167.3359985 180.3430023 194.0670013 2742 HG1
H sp3 166.6935577 180.9952545 193.7781525 2743 CG2 C sp3 168.5050049
182.1369934 195.1620026 2744 HG22 H sp3 169.3145294 182.0658112
194.4355774 2745 HG21 H sp3 168.9046783 182.4695282 196.1200104 2746
HG23 H sp3 167.7626495 182.8531952 194.8097382 2747 N N sp2 168.173996
177.552002 195.0390015 2748 H H sp3 168.6100769 177.8107758 194.1655121
2749 CA C sp3 167.553 176.241 195.156 2750 HA H sp3 167.5464424
175.962176 196.2097145 2751 C C sp2 168.352005 175.223999 194.3589935
2752 O O sp2 168.7559967 175.4920044 193.2250061 2753 CB C sp3
166.1060028 176.2619934 194.6649933 2754 HB2 H sp3 166.1081238
176.5189819 193.6057281 2755 HB3 H sp3 165.5665894 177.0270844
195.2233887 2756 SG S sp3 165.2359924 174.697998 194.8650055 2757 HG H
sp3 165.1928101 174.3749847 196.1606598 2758 N N sp2 168.5639954
174.0529938 194.951004 2759 H H sp3 168.1817932 173.8937073 195.8722229
2760 CA C sp3 169.329 172.995 194.313 2761 HA H sp3 169.2726295
173.1260334 193.232374 2762 C C sp2 168.7350006 171.647995 194.6950073
2763 O O sp2 168.0140076 171.5240021 195.6849976 2764 CB C sp3
170.8090057 173.0610046 194.7019958 2765 HB H sp3 171.2166595
174.0094757 194.3522797 2766 OG1 O sp3 171.5140076 171.9730072
194.095993 2767 HG1 H sp3 172.1848907 172.3467712 193.5199432 2768 CG2 C
sp3 170.9680023 172.9819946 196.1950073 2769 HG22 H sp3 170.5627289
172.035965 196.5539703 2770 HG21 H sp3 170.4310608 173.8077698
196.6617889 2771 HG23 H sp3 172.0254822 173.0449982 196.4516144 2772 N N
sp2 169.029007 170.6369934 193.8869934 2773 H H sp3 169.6365051 170.8013
193.0970306 2774 CA C sp3 168.502 169.3 194.106 2775 HA H sp3
167.9739901 169.2939159 195.0595557 2776 C C sp2 169.6459961 168.3029938
194.1430054 2777 O O sp2 170.5859985 168.3950043 193.348999 2778 CB C
sp3 167.5090027 168.9069977 193.0160065 2779 HB2 H sp3 166.6638184
169.5940094 193.058197 2780 HB3 H sp3 168.0053253 169.0004883
192.0500641 2781 CG C sp2 166.9830017 167.4989929 193.1450043 2782 CD1 C
sp2 166.0540009 167.1730042 194.1230011 2783 HD1 H sp3 165.7059326
167.9386749 194.8004913 2784 CD2 C sp2 167.404007 166.4989929
192.2830048 2785 HD2 H sp3 168.1221313 166.7314453 191.5105743 2786 CE1
C sp2 165.5670013 165.8869934 194.2449951 2787 HE1 H sp3 164.8486786
165.6487122 195.0154724 2788 CE2 C sp2 166.9210052 165.2109985
192.3950043 2789 HE2 H sp3 167.2606049 164.4429626 191.7158966 2790 CZ C
sp2 166.003006 164.9100037 193.378006 2791 OH O sp3 165.5200043
163.6269989 193.4920044 2792 HH H sp3 165.2750397 163.3632812
194.3819885 2793 N N sp2 169.5610046 167.3549957 195.0670013 2794 H H
sp3 168.7721405 167.3630676 195.6976624 2795 CA C sp3 170.5599976
166.3009949 195.2100067 2796 HA H sp3 171.3365784 166.4254303
194.4553223 2797 C C sp2 169.875 164.9579926 195.022995 2798 O O sp2 169
164.5970001 195.8350067 2799 CB C sp3 171.2330017 166.378006 196.5780029
2800 HB2 H sp3 170.5140686 166.0930328 197.3461304 2801 HB3 H sp3
171.5671387 167.4004059 196.7544708 2802 OG O sp3 172.345993 165.5099945
196.6410065 2803 HG H sp3 172.9665833 165.7839203 195.961731 2804 N N
sp2 170.2129974 164.1940002 193.9759979 2805 CA C sp3 169.5090027
162.9320068 193.723999 2806 HA H sp3 168.4399719 163.0063934 193.9233246
2807 C C sp2 169.9880066 161.8150024 194.6309967 2808 O O sp2
169.2489929 160.8589935 194.8880005 2809 CB C sp3 169.8350067
162.6340027 192.2519989 2810 HB2 H sp3 170.5098114 161.7812958
192.1770325 2811 HB3 H sp3 168.9217072 162.4246216 191.6950684 2812 CG C
sp3 170.5010071 163.8809967 191.7220001 2813 HG2 H sp3 169.7601929
164.5648651 191.3077087 2814 HG3 H sp3 171.2319641 163.6284332
190.9538879 2815 CD C sp3 171.1719971 164.4889984 192.904007 2816 HD2 H
sp3 171.3063202 165.5630493 192.7756653 2817 HD3 H sp3 172.1382141
164.0223999 193.0958862 2818 N N sp2 171.2330017 161.9100037 195.1000061
2819 H H sp3 171.8241577 162.6743927 194.8061829 2820 CA C sp3 171.744
160.915 196.035 2821 HA H sp3 171.5646944 159.9248305 195.6160562 2822 C
C sp2 171.0189972 161.003006 197.3659973 2823 O O sp2 170.526001
159.996994 197.8869934 2824 CB C sp3 173.2429962 161.1000061 196.2319946
2825 HB2 H sp3 173.4351959 162.0877228 196.6509857 2826 HB1 H sp3
173.7498169 161.0079041 195.2713928 2827 HB3 H sp3 173.616684
160.3367615 196.9145813 2828 N N sp2 170.9389954 162.2079926 197.927002
2829 H H sp3 171.4150696 162.987381 197.495697 2830 CA C sp3 170.18
162.424 199.148 2831 HA H sp3 170.3950996 161.6016609 199.830342 2832 C
C sp2 168.6849976 162.4299927 198.8840027 2833 O O sp2 167.9029999
162.272995 199.8269958 2834 CB C sp3 170.5970001 163.75 199.7779999 2835
HB2 H sp3 170.0841675 164.5517426 199.2466888 2836 HB3 H sp3 170.2783508
163.7430115 200.8203583 2837 CG C sp3 172.0970001 164.0440063
199.7440033 2838 HG H sp3 172.4539795 163.8774414 198.7276764 2839 CD1 C
sp3 172.3549957 165.4850006 200.1190033 2840 HD12 H sp3 172.002121
165.664917 201.134491 2841 HD11 H sp3 171.8245697 166.1407013
199.4284973 2842 HD13 H sp3 173.4243927 165.6887512 200.0644989 2843 CD2
C sp3 172.8600006 163.1069946 200.6600037 2844 HD21 H sp3 172.5244904
163.25 201.6871643 2845 HD23 H sp3 173.9264984 163.3218536 200.5928802
2846 HD22 H sp3 172.6774902 162.0755768 200.3584137 2847 N N sp2
168.2890015 162.5919952 197.6199951 2848 H H sp3 168.9893036 162.5294342
196.8948975 2849 CA C sp3 166.909 162.854 197.215 2850 HA H sp3
166.9156983 163.0976341 196.1525982 2851 C C sp2 166.3430023 164.0460052
197.9759979 2852 O O sp2 165.2089996 164.0310059 198.4539948 2853 CB C
sp3 166.026001 161.6199951 197.3910065 2854 HB2 H sp3 165.7475281
161.535614 198.441452 2855 HB3 H sp3 166.5933838 160.7381134 197.0935822
2856 CG C sp2 164.7709961 161.6900024 196.5619965 2857 OD1 O sp2
164.6009979 162.6040039 195.7579956 2858 ND2 N sp2 163.8789978
160.7279968 196.7510071 2859 HD22 H sp3 164.0604553 159.9959412
197.42276 2860 HD21 H sp3 163.0178375 160.7270203 196.2232666 2861 N N
sp2 167.1519928 165.0939941 198.0930023 2862 H H sp3 168.0447083
165.0830231 197.6207275 2863 CA C sp3 166.782 166.256 198.885 2864 HA H
sp3 165.7805527 166.0745794 199.2752433 2865 C C sp2 166.7769928
167.503006 198.022995 2866 O O sp2 167.6909943 167.7220001 197.227005
2867 CB C sp3 167.7230072 166.4600067 200.0639954 2868 HB2 H sp3
168.0333862 165.4823456 200.432724 2869 HB3 H sp3 168.5969086
167.0121307 199.7182617 2870 CG C sp3 167.0899963 167.227005 201.2070007
2871 HG2 H sp3 166.8296204 168.2263947 200.858429 2872 HG3 H sp3
166.1864624 166.7055054 201.5228271 2873 CD C sp3 168.0240021
167.3509979 202.3950043 2874 HD2 H sp3 167.458725 167.7131805
203.2537231 2875 HD3 H sp3 168.8127441 168.0632172 202.1526642 2876 CE C
sp3 168.6529999 166.0220032 202.7460022 2877 HE2 H sp3 169.435318
165.7982178 202.0207367 2878 HE3 H sp3 167.8878326 165.2467499
202.7058716 2879 NZ N sp3 169.2480011 166.0420074 204.1060028 2880 HZ2 H
sp3 168.52742 166.2385254 204.7858887 2881 HZ1 H sp3 169.9586792
166.758194 204.1520386 2882 HZ3 H sp3 169.6626892 165.1428833
204.3053131 2883 N N sp2 165.7510071 168.3220062 198.1970062 2884 H H
sp3 165.0331879 168.0606995 198.8577271 2885 CA C sp3 165.609 169.584
197.479 2886 HA H sp3 166.2841442 169.6010685 196.6234365 2887 C C sp2
165.9680023 170.7230072 198.4230042 2888 O O sp2 165.1040039 171.2489929
199.1289978 2889 CB C sp3 164.1959991 169.7389984 196.9329987 2890 HB2 H
sp3 163.5098724 169.814743 197.7765503 2891 HB3 H sp3 163.9561005
168.8510284 196.3481445 2892 CG C sp3 164.0019989 170.9519958
196.0540009 2893 HG2 H sp3 164.8092651 170.9970551 195.3229828 2894 HG3
H sp3 164.021637 171.8491669 196.6727142 2895 SD S sp3 162.4290009
170.8650055 195.1909943 2896 CE C sp3 161.4589996 171.9989929
196.1690063 2897 HE3 H sp3 160.4496613 172.0584412 195.7618103 2898 HE2
H sp3 161.9197083 172.9865265 196.1437531 2899 HE1 H sp3 161.4150238
171.6448212 197.1989136 2900 N N sp2 167.2429962 171.102005 198.4309998
2901 H H sp3 167.9208221 170.5926819 197.8821411 2902 CA C sp3 167.668
172.244 199.224 2903 HA H sp3 167.2708615 172.1267228 200.2322793 2904 C
C sp2 167.1289978 173.526001 198.6139984 2905 O O sp2 167.0070038
173.6499939 197.3919983 2906 CB C sp3 169.1860046 172.3119965
199.3130035 2907 HB2 H sp3 169.5791016 172.5224304 198.3183594 2908 HB3
H sp3 169.4542084 173.1239624 199.9889221 2909 CG C sp2 169.8170013
171.0599976 199.8110046 2910 CD1 C sp2 170.0379944 170.8829956
201.1569977 2911 HD1 H sp3 169.7492218 171.6572266 201.8524017 2912 CD2
C sp2 170.197998 170.0670013 198.9369965 2913 HD2 H sp3 170.0383148
170.1964874 197.8767548 2914 CE1 C sp2 170.6199951 169.7359924
201.6239929 2915 HE1 H sp3 170.7885437 169.6070709 202.6829529 2916 CE2
C sp2 170.7779999 168.9160004 199.401001 2917 HE2 H sp3 171.0686646
168.1400452 198.708313 2918 CZ C sp2 170.9889984 168.75 200.7440033 2919
HZ H sp3 171.4459991 167.8426971 201.1105347 2920 N N sp2 166.8130035
174.4880066 199.4700012 2921 H H sp3 167.0260315 174.3774872 200.4510803
2922 CA C sp3 166.162 175.7 199.004 2923 HA H sp3 166.5551723
175.9615142 198.0215918 2924 C C sp2 166.4559937 176.8339996 199.9720001
2925 O O sp2 166.9759979 176.628006 201.0709991 2926 CB C sp3
164.6589966 175.4859924 198.852005 2927 HB2 H sp3 164.2832031
175.0016327 199.7532501 2928 HB3 H sp3 164.4844208 174.8392029
197.9921875 2929 SG S sp3 163.7680054 177.0059967 198.6100006 2930 HG H
sp3 163.9706421 177.8123016 199.6558075 2931 N N sp2 166.1130066
178.0420074 199.5390015 2932 H H sp3 165.70784 178.1207581 198.6171875
2933 CA C sp3 166.288 179.256 200.317 2934 HA H sp3 166.7733879
179.0139401 201.2624658 2935 C C sp2 164.9190063 179.8659973 200.5809937
2936 O O sp2 164.0399933 179.8329926 199.7180023 2937 CB C sp3
167.1880035 180.2539978 199.5789948 2938 HB2 H sp3 168.1280975
179.7540436 199.3458405 2939 HB3 H sp3 166.6889343 180.5395355
198.6529846 2940 CG C sp3 167.5050049 181.5140076 200.348999 2941 HG2 H
sp3 166.5693665 181.9942322 200.6354828 2942 HG3 H sp3 168.0749817
182.1839142 199.705246 2943 CD C sp2 168.3090057 181.2380066 201.5939941
2944 OE1 O sp2 167.7830048 181.2559967 202.7070007 2945 NE2 N sp2
169.595993 180.9819946 201.4160004 2946 HE22 H sp3 169.9858551
180.9775543 200.4842834 2947 HE21 H sp3 170.1877441 180.7911987
202.2119446 2948 N N sp2 164.7510071 180.4210052 201.7819977 2949 H H
sp3 165.5500641 180.5292206 202.3901825 2950 CA C sp3 163.442 180.876
202.24 2951 HA H sp3 162.761059 180.0255188 202.2731813 2952 C C sp2
162.852005 181.897995 201.272995 2953 O O sp2 163.5169983 182.8670044
200.8939972 2954 CB C sp3 163.572998 181.4669952 203.6470032 2955 HB2 H
sp3 164.1103516 180.7260284 204.2388763 2956 HB3 H sp3 164.1849213
182.3631592 203.5442657 2957 CG C sp3 162.3529968 181.8760071
204.4799957 2958 HG H sp3 161.5449371 181.1920776 204.2204132 2959 CD1 C
sp3 162.7070007 181.7810059 205.951004 2960 HD12 H sp3 163.5160522
182.4760437 206.1755981 2961 HD11 H sp3 163.0259857 180.7648773
206.1830597 2962 HD13 H sp3 161.8334961 182.0337677 206.5519867 2963 CD2
C sp3 161.8529968 183.2799988 204.1730042 2964 HD21 H sp3 162.6302795
184.0040131 204.4174042 2965 HD23 H sp3 160.9634857 183.4871063
204.7679596 2966 HD22 H sp3 161.6070709 183.3545837 203.1137238 2967 N N
sp2 161.6049957 181.6490021 200.8600006 2968 H H sp3 161.1473999
180.818634 201.2081299 2969 CA C sp3 160.861 182.507 199.933 2970 HA H
sp3 159.9089228 182.0103366 199.7459852 2971 C C sp2 161.5690002
182.6580048 198.5859985 2972 O O sp2 161.701004 183.7640076 198.0579987
2973 CB C sp3 160.5780029 183.8800049 200.5500031 2974 HB2 H sp3
161.5203247 184.3922272 200.7442322 2975 HB1 H sp3 160.0340424
183.7526093 201.4859467 2976 HB3 H sp3 159.9782257 184.4722595
199.8589172 2977 N N sp2 162.026001 181.5429993 198.0169983 2978 H H sp3
161.9165039 180.6647491 198.5036163 2979 CA C sp3 162.679 181.552
196.714 2980 HA H sp3 162.5111612 182.5294556 196.2617715 2981 C C sp2
162.076004 180.4750061 195.8209991 2982 O O sp2 161.25 179.6679993
196.2510071 2983 CB C sp3 164.1940002 181.3549957 196.8390045 2984 HB2 H
sp3 164.3779144 180.3475189 197.2121582 2985 HB3 H sp3 164.6353455
181.4616089 195.8480682 2986 CG C sp3 164.8769989 182.3419952
197.7740021 2987 HG2 H sp3 164.3004303 182.408905 198.6966095 2988 HG3 H
sp3 165.8797455 181.9779968 197.997818 2989 CD C sp3 164.9839935
183.7250061 197.1629944 2990 HD2 H sp3 164.0371552 184.2485352
197.2953033 2991 HD3 H sp3 165.2010498 183.6299896 196.0990601 2992 CE C
sp3 166.0899963 184.5220032 197.8269958 2993 HE2 H sp3 166.318634
185.3910065 197.210022 2994 HE3 H sp3 166.9764252 183.8934021
197.9119568 2995 NZ N sp3 165.6950073 184.9850006 199.1849976 2996 HZ2 H
sp3 165.4917297 184.1853027 199.7674713 2997 HZ1 H sp3 164.8736572
185.5687256 199.1159821 2998 HZ3 H sp3 166.4515228 185.515213
199.5932159 2999 N N sp2 162.5039978 180.4790039 194.5590057 3000 H H
sp3 163.2665558 181.0893707 194.3019714 3001 CA C sp3 161.903 179.627
193.537 3002 HA H sp3 160.8193174 179.7186924 193.6099694 3003 C C sp2
162.2720032 178.1640015 193.7570038 3004 O O sp2 163.4279938 177.8430023
194.0440063 3005 CB C sp3 162.3560028 180.0789948 192.147995 3006 HB H
sp3 163.431076 179.9161377 192.0719299 3007 OG1 O sp3 162.0469971
181.4669952 191.970993 3008 HG1 H sp3 161.0948334 181.5641785
192.0453644 3009 CG2 C sp3 161.6580048 179.279007 191.0590057 3010 HG22
H sp3 160.5814056 179.4353943 191.1267548 3011 HG21 H sp3 161.8800659
178.2196198 191.1874695 3012 HG23 H sp3 162.0122833 179.6086426
190.0823059 3013 N N sp2 161.2850037 177.279007 193.6239929 3014 H H sp3
160.3549042 177.6252289 193.4365234 3015 CA C sp3 161.4759979
175.8309937 193.7350006 3016 HA H sp3 162.5411835 175.6255646
193.8412018 3017 C C sp2 160.9400024 175.1569977 192.4839935 3018 O O
sp2 159.7369995 174.8529968 192.4129944 3019 CB C sp3 160.7559967
175.2819977 194.9600067 3020 HB2 H sp3 160.8585205 174.1968842
194.9501038 3021 HB3 H sp3 159.7023315 175.5481567 194.8761292 3022 SG S
sp3 161.3439941 175.8710022 196.529007 3023 HG H sp3 161.1954803
177.1972809 196.5908356 3024 N N sp2 161.7630005 174.904007 191.4850006
3025 CA C sp3 161.2480011 174.2879944 190.2579956 3026 HA H sp3
160.2394867 174.6229095 190.0154572 3027 C C sp2 161.1080017 172.7769928
190.3690033 3028 O O sp2 162.1139984 172.0630035 190.4120026 3029 CB C
sp3 162.2929993 174.6869965 189.2109985 3030 HB2 H sp3 162.4164276
173.8962097 188.4710541 3031 HB3 H sp3 162.0018768 175.6105652
188.7106171 3032 CG C sp3 163.5690002 174.8860016 189.9949951 3033 HG2 H
sp3 164.0926666 175.7670898 189.624115 3034 HG3 H sp3 164.2076569
174.0098267 189.8829956 3035 CD C sp3 163.2230072 175.0780029
191.4519958 3036 HD2 H sp3 163.5041199 176.0751038 191.7909088 3037 HD3
H sp3 163.7183838 174.3305511 192.0716858 3038 N N sp2 159.875
172.2740021 190.4100037 3039 H H sp3 159.0928345 172.9128876 190.3975677
3040 CA C sp3 159.604 170.843 190.472 3041 HA H sp3 160.5407526
170.2917384 190.5538855 3042 C C sp2 158.8679962 170.4620056 189.197998
3043 O O sp2 157.7830048 170.9869995 188.9259949 3044 CB C sp3
158.7749939 170.4779968 191.7120056 3045 HB H sp3 157.8390656
171.0358124 191.6810455 3046 CG1 C sp3 158.4429932 168.9989929
191.7079926 3047 HG12 H sp3 159.3656464 168.4194489 191.7386475 3048
HG11 H sp3 157.8895264 168.7533112 190.8016968 3049 HG13 H sp3
157.8350983 168.7607117 192.5807953 3050 CG2 C sp3 159.5059967
170.8710022 192.9799957 3051 HG21 H sp3 160.4490051 170.3275146
193.0390167 3052 HG23 H sp3 158.8903198 170.6254272 193.8453064 3053
HG22 H sp3 159.7044525 171.9427185 192.9676819 3054 N N sp2 159.4420013
169.5559998 188.4170074 3055 H H sp3 160.3064117 169.128418 188.7171021
3056 CA C sp3 158.866 169.16 187.144 3057 HA H sp3 158.2000543
169.9492944 186.795244 3058 C C sp2 158.0659943 167.8800049 187.3159943
3059 O O sp2 158.4779968 166.9750061 188.0429993 3060 CB C sp3
159.9669952 168.9600067 186.1060028 3061 HB2 H sp3 160.3002014
167.9230499 186.1485901 3062 HB3 H sp3 159.5554657 169.1690979
185.118576 3063 CG C sp3 161.1649933 169.8619995 186.3309937 3064 HG2 H
sp3 161.6987 169.518631 187.2172089 3065 HG3 H sp3 160.8099518
170.8798523 186.4923248 3066 CD C sp2 162.1199951 169.8630066
185.1620026 3067 OE1 O sp2 162.1349945 168.9329987 184.3580017 3068 NE2
N sp2 162.9199982 170.9149933 185.0559998 3069 HE21 H sp3 162.8729401
171.6562347 185.740448 3070 HE22 H sp3 163.5764771 170.9751434
184.290802 3071 N N sp2 156.9259949 167.8059998 186.6430054 3072 H H sp3
156.6464996 168.5967255 186.0802155 3073 CA C sp3 156.06 166.639 186.678
3074 HA H sp3 156.4372056 165.9356034 187.4203269 3075 C C sp2
156.0559998 165.9889984 185.3029938 3076 O O sp2 155.8049927 166.6629944
184.2969971 3077 CB C sp3 154.6369934 167.0269928 187.0820007 3078 HB2 H
sp3 154.4499817 168.0285797 186.6947784 3079 HB3 H sp3 153.9584808
166.3202362 186.6042938 3080 CG C sp3 154.3040009 167.0440063
188.5700073 3081 HG H sp3 154.7489319 166.1650543 189.0364532 3082 CD1 C
sp3 154.8869934 168.2680054 189.246994 3083 HD12 H sp3 154.4608307
169.167038 188.8017883 3084 HD11 H sp3 155.9690094 168.275238 189.115448
3085 HD13 H sp3 154.6505127 168.2421417 190.3107147 3086 CD2 C sp3
152.8040009 167.0019989 188.753006 3087 HD21 H sp3 152.3564606
167.8800507 188.2873383 3088 HD23 H sp3 152.5678406 166.9948883
189.8170776 3089 HD22 H sp3 152.4061432 166.100769 188.2865295 3090 N N
sp2 156.3399963 164.6889954 185.2619934 3091 H H sp3 156.5609436
164.2154236 186.126297 3092 CA C sp3 156.346 163.921 184.027 3093 HA H
sp3 156.0900127 164.5882811 183.2040137 3094 C C sp2 155.3300018
162.7980042 184.151001 3095 O O sp2 155.2769928 162.1179962 185.1790009
3096 CB C sp3 157.727005 163.3300018 183.7290039 3097 HB2 H sp3
157.9373779 162.5757446 184.4872437 3098 HB3 H sp3 157.6822968
162.8565674 182.7481995 3099 CG C sp2 158.8710022 164.3009949
183.7180023 3100 CD1 C sp2 159.3240051 165.0549927 184.7599945 3101 HD1
H sp3 158.89711 165.0574799 185.7520447 3102 CD2 C sp2 159.7299957
164.5919952 182.6119995 3103 NE1 N sp2 160.3999939 165.8099976
184.3670044 3104 HE1 H sp3 160.9086609 166.4577942 184.9515686 3105 CE2
C sp2 160.6710052 165.5410004 183.052002 3106 CE3 C sp2 159.7910004
164.1450043 181.2899933 3107 HE3 H sp3 159.085022 163.4151459
180.9221497 3108 CZ2 C sp2 161.6589966 166.0549927 182.2169952 3109 HZ2
H sp3 162.3706207 166.7853088 182.5728607 3110 CZ3 C sp2 160.7720032
164.6549988 180.4629974 3111 HZ3 H sp3 160.8292389 164.3190918
179.4381561 3112 CH2 C sp2 161.6929932 165.598999 180.9290009 3113 HH2 H
sp3 162.4483643 165.9762268 180.2555542 3114 N N sp2 154.5209961
162.6109924 183.1130066 3115 H H sp3 154.5730438 163.2496338 182.3322601
3116 CA C sp3 153.563 161.517 183.064 3117 HA H sp3 153.7803963
160.8344195 183.8855368 3118 C C sp2 153.7109985 160.7940063 181.7319946
3119 O O sp2 154.0410004 161.3950043 180.7050018 3120 CB C sp3
152.1029968 161.9929962 183.2779999 3121 HB H sp3 151.4620056
161.1116028 183.259201 3122 CG1 C sp3 151.9490051 162.6790009
184.6289978 3123 HG12 H sp3 152.5852661 163.5634003 184.6620178 3124
HG11 H sp3 152.2422943 161.9906006 185.4215851 3125 HG13 H sp3
150.9092255 162.9739532 184.7703094 3126 CG2 C sp3 151.6649933
162.9309998 182.1629944 3127 HG21 H sp3 152.2962646 163.8195953
182.1667938 3128 HG23 H sp3 150.6265106 163.2223816 182.3202667 3129
HG22 H sp3 151.7584381 162.4230194 181.2031403 3130 N N sp2 153.503006
159.477005 181.7669983 3131 H H sp3 153.328064 159.0210419 182.6510773
3132 CA C sp3 153.526 158.69 180.54 3133 HA H sp3 154.3739238
159.0199752 179.9397987 3134 C C sp2 152.2649994 158.9109955 179.7149963
3135 O O sp2 152.3309937 158.9830017 178.4830017 3136 CB C sp3
153.697998 157.2070007 180.8730011 3137 HB2 H sp3 153.7574615
156.6442719 179.941391 3138 HB3 H sp3 152.8310852 156.8741913
181.4437714 3139 CG C sp2 154.9490051 156.9349976 181.6860046 3140 OD1 O
sp2 155.7870026 157.8509979 181.8130035 3141 OD2 O sp3 155.0919952
155.8070068 182.201004 3142 N N sp2 151.1139984 159.022995 180.3739929
3143 H H sp3 151.1225739 158.9273834 181.379425 3144 CA C sp3 149.844
159.277 179.711 3145 HA H sp3 150.0438482 159.4875145 178.66036 3146 C C
sp2 149.1649933 160.4730072 180.3589935 3147 O O sp2 149.298996
160.6950073 181.5670013 3148 CB C sp3 148.9219971 158.0559998 179.776001
3149 HB2 H sp3 148.8002014 157.7555847 180.8166809 3150 HB3 H sp3
149.3716278 157.238678 179.2121582 3151 OG O sp3 147.6499939 158.3540039
179.227005 3152 HG H sp3 147.1119537 157.5618134 179.2943726 3153 N N
sp2 148.4369965 161.2359924 179.5549927 3154 H H sp3 148.3348236
160.9781647 178.5838318 3155 CA C sp3 147.7810059 162.4420013
180.0500031 3156 HA H sp3 148.4916687 162.9941101 180.6649933 3157 C C
sp2 146.5749969 162.0749969 180.904007 3158 O O sp2 145.6649933
161.3910065 180.4160004 3159 CB C sp3 147.3500061 163.3289948
178.8869934 3160 HB H sp3 146.5830688 162.80867 178.3132477 3161 OG1 O
sp3 148.4819946 163.6060028 178.0529938 3162 HG1 H sp3 148.8201904
162.765976 177.7342529 3163 CG2 C sp3 146.7810059 164.6390076
179.4060059 3164 HG22 H sp3 147.5438538 165.1640472 179.9808655 3165
HG21 H sp3 145.9216156 164.4342651 180.0444794 3166 HG23 H sp3
146.4693756 165.2583466 178.5649261 3167 N N sp2 146.5220032 162.4949951
182.1640015 3168 CA C sp3 145.3630066 162.1909943 183.0050049 3169 HA H
sp3 145.0519104 161.1480103 182.9459076 3170 C C sp2 144.154007 163
182.572998 3171 O O sp2 144.2929993 163.9989929 181.8509979 3172 CB C
sp3 145.8309937 162.5939941 184.4149933 3173 HB2 H sp3 145.3470764
163.5198822 184.7258911 3174 HB3 H sp3 145.601059 161.8054962
185.1315918 3175 CG C sp3 147.3150024 162.7890015 184.3099976 3176 HG2 H
sp3 147.8368835 161.85672 184.5258026 3177 HG3 H sp3 147.6469116
163.5604248 185.0048676 3178 CD C sp3 147.5679932 163.2120056
182.9060059 3179 HD2 H sp3 148.562088 162.9096527 182.5766449 3180 HD3 H
sp3 147.4608154 164.2909546 182.7943573 3181 N N sp2 142.951004
162.5890045 182.9720001 3182 CA C sp3 141.7700043 163.3899994
182.6670074 3183 HA H sp3 141.6712799 163.6281586 181.6079254 3184 C C
sp2 141.8289948 164.727005 183.3769989 3185 O O sp2 142.496994
164.8690033 184.4190063 3186 CB C sp3 140.6130066 162.526001 183.1900024
3187 HB2 H sp3 140.3401642 162.8216553 184.2030334 3188 HB3 H sp3
139.743103 162.6139984 182.5391235 3189 CG C sp3 141.1399994 161.1390076
183.173996 3190 HG2 H sp3 141.0094147 160.6930847 182.1879883 3191 HG3 H
sp3 140.6296234 160.5288086 183.9191742 3192 CD C sp3 142.595993
161.2610016 183.5050049 3193 HD2 H sp3 143.174942 160.4764557 183.017746
3194 HD3 H sp3 142.7573547 161.2159271 184.5820465 3195 N N sp2
141.1620026 165.7480011 182.8350067 3196 CA C sp3 141.1399994
167.0559998 183.5 3197 HA H sp3 142.1392975 167.4314728 183.7203064 3198
C C sp2 140.4400024 166.9889984 184.848999 3199 O O sp2 139.5829926
166.1390076 185.1009979 3200 CB C sp3 140.3710022 167.9450073
182.5149994 3201 HB2 H sp3 139.3252411 168.0298462 182.8104248 3202 HB3
H sp3 140.8165436 168.9385834 182.4663239 3203 CG C sp3 140.4909973
167.2489929 181.1970062 3204 HG2 H sp3 141.4155273 167.5368652
180.6965179 3205 HG3 H sp3 139.6414948 167.4919434 180.5587158 3206 CD C
sp3 140.503006 165.7870026 181.5189972 3207 HD2 H sp3 141.0727539
165.2264404 180.7778778 3208 HD3 H sp3 139.4897919 165.3890991
181.5753784 3209 N N sp2 140.8240051 167.9100037 185.7259979 3210 H H
sp3 141.3869934 168.6848297 185.4054108 3211 CA C sp3 140.463 167.84
187.123 3212 HA2 H sp3 140.3006897 168.8548548 187.4860773 3213 HA3 H
sp3 139.537442 167.2708212 187.2094741 3214 C C sp2 141.5059967
167.1849976 187.9960022 3215 O O sp2 141.2489929 166.970993 189.1860046
3216 N N sp2 142.6679993 166.8580017 187.4380035 3217 H H sp3
142.8175659 167.0682526 186.4615173 3218 CA C sp3 143.731 166.207
188.189 3219 HA H sp3 143.3182206 165.360895 188.738381 3220 C C sp2
144.3359985 167.1750031 189.197998 3221 O O sp2 144.6399994 168.3249969
188.8659973 3222 CB C sp3 144.7980042 165.697998 187.2230072 3223 HB H
sp3 145.1366119 166.532486 186.6089325 3224 OG1 O sp3 144.2400055
164.6710052 186.3939972 3225 HG1 H sp3 143.4986115 165.0527496
185.9183655 3226 CG2 C sp3 145.9720001 165.1419983 187.973999 3227 HG22
H sp3 145.6449432 164.305954 188.5921936 3228 HG21 H sp3 146.3979492
165.9187164 188.6091309 3229 HG23 H sp3 146.7259521 164.7974396
187.2662354 3230 N N sp2 144.5160065 166.7070007 190.4320068 3231 H H
sp3 144.3708191 165.7221069 190.6023254 3232 CA C sp3 144.914 167.558
191.547 3233 HA H sp3 144.9127449 168.6017121 191.2327333 3234 C C sp2
146.3240051 167.1829987 191.9859924 3235 O O sp2 146.5410004 166.1040039
192.5480042 3236 CB C sp3 143.9190063 167.4210052 192.697998 3237 HB2 H
sp3 144.1233368 166.4891205 193.2252197 3238 HB3 H sp3 144.0567474
168.2612 193.3785706 3239 CG C sp3 142.470993 167.4069977 192.2310028
3240 HG2 H sp3 141.8791351 166.8261871 192.9384308 3241 HG3 H sp3
142.4233856 166.9394531 191.2475128 3242 CD C sp3 141.8880005
168.8049927 192.1369934 3243 HD2 H sp3 141.030777 168.7830658
191.4641113 3244 HD3 H sp3 142.6477966 169.4756622 191.735733 3245 NE N
sp2 141.4539948 169.3099976 193.4329987 3246 HE H sp3 141.8342285
168.8751526 194.2615051 3247 CZ C sp2 140.5899963 170.3059998
193.5939941 3248 NH1 N sp2 140.0709991 170.9120026 192.5359955 3249 HH12
H sp3 140.329422 170.6141815 191.6061401 3250 HH11 H sp3 139.4170074
171.6717072 192.6594543 3251 NH2 N sp2 140.2489929 170.6990051
194.8130035 3252 HH21 H sp3 140.6462097 170.2410431 195.6208344 3253
HH22 H sp3 139.5919495 171.4564362 194.934082 3254 N N sp2 147.2830048
168.0599976 191.7129974 3255 H H sp3 147.0664825 168.8484955 191.1201324
3256 CA C sp3 148.636 167.927 192.237 3257 HA H sp3 148.9402246
166.8805046 192.2568705 3258 C C sp2 148.6190033 168.5110016 193.6419983
3259 O O sp2 148.4790039 169.723999 193.8170013 3260 CB C sp3
149.6560059 168.6430054 191.345993 3261 HB H sp3 149.4926147 169.7180328
191.4215698 3262 CG1 C sp3 151.0639954 168.3480072 191.8110046 3263 HG12
H sp3 151.2515564 167.2763214 191.7444458 3264 HG11 H sp3 151.1810913
168.6738739 192.8445435 3265 HG13 H sp3 151.7744751 168.8811188
191.1792603 3266 CG2 C sp3 149.4680023 168.2319946 189.8950043 3267 HG21
H sp3 149.6274261 167.1580963 189.7980042 3268 HG23 H sp3 150.1860809
168.7637787 189.2707672 3269 HG22 H sp3 148.4556427 168.4793549
189.5755463 3270 N N sp2 148.7319946 167.6499939 194.6459961 3271 H H
sp3 148.8706512 166.6723938 194.4334564 3272 CA C sp3 148.664 168.059
196.04 3273 HA H sp3 148.339063 169.0984508 196.0853651 3274 C C sp2
150.0399933 167.9360046 196.673996 3275 O O sp2 150.6719971 166.8769989
196.6009979 3276 CB C sp3 147.6450043 167.2149963 196.8070068 3277 HB2 H
sp3 146.658432 167.6551971 196.6620789 3278 HB3 H sp3 147.6569366
166.2062531 196.3942261 3279 CG C sp3 147.9100037 167.121994 198.2980042
3280 HG2 H sp3 147.8311615 168.1168976 198.7362518 3281 HG3 H sp3
148.9159241 166.7335663 198.4571686 3282 CD C sp3 146.9129944
166.2039948 198.9730072 3283 HD2 H sp3 147.1914825 166.0891571
200.0205536 3284 HD3 H sp3 146.9391327 165.2315063 198.4813995 3285 NE N
sp2 145.5570068 166.7339935 198.8999939 3286 HE H sp3 145.3827209
167.500351 198.2656097 3287 CZ C sp2 144.5359955 166.2740021 199.6139984
3288 NH1 N sp2 144.7140045 165.2700043 200.4600067 3289 HH12 H sp3
145.6279297 164.8526611 200.5633087 3290 HH11 H sp3 143.9357605
164.9219666 201.0016022 3291 NH2 N sp2 143.3359985 166.8190002
199.4810028 3292 HH21 H sp3 143.1975403 167.5843201 198.8366241 3293
HH22 H sp3 142.5595093 166.469223 200.0239563 3294 N N sp2 150.5010071
169.0200043 197.2830048 3295 H H sp3 149.9726257 169.8777618 197.2110596
3296 CA C sp3 151.736 169.024 198.05 3297 HA H sp3 152.3404682
168.1672528 197.7521705 3298 C C sp2 151.3959961 168.9329987 199.529007
3299 O O sp2 150.6100006 169.7380066 200.0399933 3300 CB C sp3
152.5529938 170.2850037 197.7749939 3301 HB2 H sp3 151.9744873
171.162735 198.0630951 3302 HB1 H sp3 152.7909546 170.3392944 196.712677
3303 HB3 H sp3 153.4765625 170.2528076 198.3529968 3304 N N sp2
151.977005 167.9440002 200.2019958 3305 H H sp3 152.5789337 167.3041534
199.7036285 3306 CA C sp3 151.777 167.75 201.631 3307 HA H sp3
151.2983439 168.6377566 202.0443721 3308 C C sp2 153.128006 167.5279999
202.2859955 3309 O O sp2 153.8639984 166.6230011 201.8919983 3310 CB C
sp3 150.8560028 166.5559998 201.9089966 3311 HB2 H sp3 151.1285706
165.7473602 201.2308197 3312 HB3 H sp3 149.8283844 166.862793
201.7141113 3313 CG C sp3 150.9369965 166.0330048 203.3339996 3314 HG2 H
sp3 150.457962 166.7541504 203.9962311 3315 HG3 H sp3 151.9872589
165.9307404 203.6071014 3316 SD S sp3 150.1300049 164.4340057
203.5460052 3317 CE C sp3 148.6690063 164.6519928 202.5370026 3318 HE3 H
sp3 148.0672302 163.7436981 202.5679779 3319 HE2 H sp3 148.9651794
164.8567047 201.5081787 3320 HE1 H sp3 148.0843811 165.4884186
202.9200439 3321 N N sp2 153.4559937 168.3399963 203.2779999 3322 H H
sp3 152.8034058 169.055542 203.5647583 3323 CA C sp3 154.733 168.228
203.966 3324 HA H sp3 155.434226 167.6727487 203.3430409 3325 C C sp2
154.526001 167.4759979 205.276001 3326 O O sp2 153.598999 167.7830048
206.0310059 3327 CB C sp3 155.3419952 169.6069946 204.2100067 3328 HB2 H
sp3 154.6685944 170.1966553 204.8320465 3329 HB1 H sp3 155.4911804
170.1123199 203.2557983 3330 HB3 H sp3 156.3009033 169.4963074
204.7163086 3331 N N sp2 155.352005 166.4570007 205.5130005 3332 H H sp3
155.9923401 166.1745911 204.7847748 3333 CA C sp3 155.371 165.732
206.779 3334 HA H sp3 154.7058762 166.2263655 207.4870346 3335 C C sp2
156.8000031 165.7350006 207.2969971 3336 O O sp2 157.6970062 166.2769928
206.6470032 3337 CB C sp3 154.8480072 164.2929993 206.628006 3338 HB H
sp3 154.7259521 163.8669586 207.6238403 3339 CG1 C sp3 155.8540039
163.4440002 205.852005 3340 HG12 H sp3 155.8156891 163.7382965
204.8031769 3341 HG13 H sp3 156.8496704 163.6421661 206.2488098 3342 CG2
C sp3 153.4949951 164.2749939 205.9459991 3343 HG22 H sp3 153.5870361
164.6966248 204.9450684 3344 HG21 H sp3 152.7877045 164.8675842
206.5262451 3345 HG23 H sp3 153.1369781 163.2478485 205.8760834 3346 CD1
C sp3 155.5930023 161.9600067 205.9400024 3347 HD12 H sp3 154.5999908
161.7418213 205.5470123 3348 HD11 H sp3 155.6496277 161.6422272
206.9811096 3349 HD13 H sp3 156.3408966 161.4242554 205.355423 3350 N N
sp2 157.0299988 165.1320038 208.4570007 3351 H H sp3 156.2478027
164.7819977 208.9915771 3352 CA C sp3 158.376 164.961 208.98 3353 HA H
sp3 158.9923414 165.7663076 208.5803714 3354 C C sp2 158.9369965
163.6150055 208.5429993 3355 O O sp2 158.2019958 162.6419983 208.3690033
3356 CB C sp3 158.3990021 165.0500031 210.5019989 3357 HB2 H sp3
157.6628265 164.348114 210.8937988 3358 HB3 H sp3 159.3932648
164.7619781 210.8434448 3359 CG C sp2 158.0890045 166.4140015
211.0599976 3360 CD1 C sp2 159.0749969 167.378006 211.1719971 3361 HD1 H
sp3 160.0796509 167.1504974 210.8474884 3362 CD2 C sp2 156.8179932
166.7279968 211.5019989 3363 HD2 H sp3 156.0353851 165.9868317
211.4342194 3364 CE1 C sp2 158.7960052 168.6239929 211.6909943 3365 HE1
H sp3 159.5737 169.3702393 211.759552 3366 CE2 C sp2 156.5310059
167.9649963 212.026001 3367 HE2 H sp3 155.530426 168.1934204 212.3622742
3368 CZ C sp2 157.5249939 168.9109955 212.1199951 3369 OH O sp3
157.2440033 170.154007 212.6380005 3370 HH H sp3 156.5428162 170.1713409
213.2934723 3371 N N sp2 160.2579956 163.5709991 208.3630066 3372 H H
sp3 160.8189697 164.3885956 208.5552216 3373 CA C sp3 160.896 162.348
207.89 3374 HA H sp3 160.2636442 161.9082395 207.1187433 3375 C C sp2
161.0240021 161.3110046 209.0019989 3376 O O sp2 160.8269958 160.1139984
208.7640076 3377 CB C sp3 162.2610016 162.6779938 207.2850037 3378 HB2 H
sp3 162.0982971 163.1548157 206.3184204 3379 HB3 H sp3 162.7695465
163.3737946 207.9523315 3380 CG C sp3 163.1629944 161.4799957
207.0749969 3381 HG2 H sp3 163.4813843 161.1026459 208.0467682 3382 HG3
H sp3 162.6048584 160.7051544 206.5494537 3383 CD C sp3 164.3890076
161.8390045 206.2619934 3384 HD2 H sp3 165.2133179 161.1856537
206.5478668 3385 HD3 H sp3 164.6610413 162.8755341 206.4612427 3386 CE C
sp3 164.1100006 161.6719971 204.7830048 3387 HE2 H sp3 163.5417175
162.5340881 204.4337769 3388 HE3 H sp3 163.5219116 160.7659149
204.6371613 3389 NZ N sp3 165.3580017 161.5659943 203.9830017 3390 HZ2 H
sp3 165.8867035 160.7616272 204.2888947 3391 HZ1 H sp3 165.9115753
162.4010925 204.1105347 3392 HZ3 H sp3 165.1238556 161.4632416
203.0059052 3393 N N sp2 161.3339996 161.7489929 210.220993 3394 H H sp3
161.3624115 162.7432556 210.3963318 3395 CA C sp3 161.633 160.825
211.307 3396 HA H sp3 162.3911828 160.1313555 210.943522 3397 C C sp2
160.401001 160.0269928 211.7140045 3398 O O sp2 159.2619934 160.4700012
211.5500031 3399 CB C sp3 162.173996 161.5780029 212.5200043 3400 HB2 H
sp3 161.599411 162.4967957 212.6373444 3401 HB3 H sp3 162.039566
160.9504089 213.401001 3402 CG C sp3 163.6349945 161.9420013 212.4149933
3403 HG2 H sp3 164.1631622 161.1342316 211.9084015 3404 HG3 H sp3
164.0394287 162.0667114 213.4194794 3405 CD C sp2 163.845993 163.220993
211.6430054 3406 NE2 N sp2 164.548996 163.2420044 210.6349945 3407 HE22
H sp3 165.0008698 162.396637 210.3167572 3408 HE21 H sp3 164.6748047
164.1046143 210.124939 3409 OE1 O sp2 163.2279968 164.2969971
212.1089935 3410 N N sp2 160.6490021 158.8300018 212.2539978 3411 H H
sp3 161.6052704 158.5446777 212.409729 3412 CA C sp3 159.562 157.927
212.623 3413 HA H sp3 158.9075066 157.8146764 211.7586379 3414 C C sp2
158.7169952 158.4929962 213.7579956 3415 O O sp2 157.4830017 158.4299927
213.7109985 3416 CB C sp3 160.1320038 156.5630035 213.0070038 3417 HB2 H
sp3 160.6509552 156.1388702 212.1473999 3418 HB3 H sp3 159.3140259
155.9043427 213.2988586 3419 OG O sp3 161.0420074 156.6779938
214.0870056 3420 HG H sp3 160.5623016 157.0456696 214.8328705 3421 N N
sp2 159.3580017 159.0469971 214.7859955 3422 H H sp3 160.3665314
159.1001282 214.7737732 3423 CA C sp3 158.625 159.577 215.927 3424 HA H
sp3 157.8407252 158.8549553 216.1542981 3425 C C sp2 157.951004
160.9080048 215.6300049 3426 O O sp2 157.0800018 161.3289948 216.3990021
3427 CB C sp3 159.5599976 159.7409973 217.1269989 3428 HB2 H sp3
158.9513397 159.9332733 218.0105438 3429 HB3 H sp3 160.110672
158.8098907 217.2607727 3430 CG C sp3 160.5670013 160.875 216.9850006
3431 HG2 H sp3 160.7836304 161.2743988 217.9757843 3432 HG3 H sp3
160.1260834 161.6567993 216.3665619 3433 CD C sp2 161.8690033
160.4290009 216.3470001 3434 OE1 O sp2 161.9470062 159.3549957
215.7519989 3435 NE2 N sp2 162.8999939 161.2550049 216.470993 3436 HE22
H sp3 162.7911987 162.1273804 216.9682007 3437 HE21 H sp3 163.7935791
161.0113525 216.0681915 3438 N N sp2 158.3289948 161.576004 214.5420074
3439 H H sp3 158.9797821 161.1421204 213.9029846 3440 CA C sp3 157.834
162.911 214.245 3441 HA H sp3 157.3747097 163.2743449 215.1643111 3442 C
C sp2 156.7519989 162.9409943 213.1730042 3443 O O sp2 156.1679993
164.0039978 212.9420013 3444 CB C sp3 158.9940033 163.8170013
213.8220062 3445 HB2 H sp3 158.5848236 164.6655121 213.2736359 3446 HB3
H sp3 159.6546783 163.2468262 213.1689301 3447 CG C sp2 159.8009949
164.3410034 214.9680023 3448 ND1 N sp2 159.2290039 164.9680023
216.0540009 3449 CD2 C sp2 161.1349945 164.3399963 215.1940002 3450 HD2
H sp3 161.8948364 163.9304962 214.5448761 3451 CE1 C sp2 160.177002
165.3249969 216.9019928 3452 HE1 H sp3 160.0245514 165.8317871
217.8434448 3453 NE2 N sp2 161.3419952 164.9570007 216.4029999 3454 HE2
H sp3 162.2405243 165.1052399 216.839798 3455 N N sp2 156.4579926
161.8119965 212.522995 3456 H H sp3 156.9824677 160.9723816 212.7232056
3457 CA C sp3 155.391 161.772 211.528 3458 HA H sp3 155.5982431
162.5873558 210.8349306 3459 C C sp2 154.0099945 162.0019989 212.125
3460 O O sp2 153.0709991 162.2810059 211.371994 3461 CB C sp3
155.3890076 160.4290009 210.7929993 3462 HB2 H sp3 154.4823151
160.3747711 210.1904449 3463 HB3 H sp3 155.3770294 159.635025
211.5396881 3464 CG C sp3 156.5740051 160.1970062 209.8800049 3465 HG2 H
sp3 157.4816895 160.4993591 210.4022827 3466 HG3 H sp3 156.4497528
160.8064423 208.9848785 3467 SD S sp3 156.7400055 158.4700012
209.3849945 3468 CE C sp3 156.8359985 158.6260071 207.6029968 3469 HE3 H
sp3 156.9409485 157.6370392 207.1568451 3470 HE2 H sp3 157.698349
159.2376404 207.337738 3471 HE1 H sp3 155.927124 159.0982361 207.2301178
3472 N N sp2 153.8630066 161.8950043 213.4440002 3473 H H sp3
154.6859131 161.7747345 214.0171051 3474 CA C sp3 152.56 161.945 214.09
3475 HA H sp3 151.8679323 161.4480136 213.4101862 3476 C C sp2
152.0350037 163.3589935 214.3040009 3477 O O sp2 150.8659973 163.5130005
214.6730042 3478 CB C sp3 152.6170044 161.2230072 215.4389954 3479 HB H
sp3 152.8483734 160.1719971 215.2659454 3480 OG1 O sp3 151.348999
161.3370056 216.0970001 3481 HG1 H sp3 151.1760254 162.2713013
216.2340088 3482 CG2 C sp3 153.701004 161.8249969 216.3170013 3483 HG22
H sp3 153.4800873 162.8770752 216.4970703 3484 HG21 H sp3 154.6650391
161.7367249 215.8160553 3485 HG23 H sp3 153.7355652 161.2930908
217.2677765 3486 N N sp2 152.848999 164.3890076 214.0899963 3487 H H sp3
153.8032684 164.2163391 213.8077698 3488 CA C sp3 152.39 165.76 214.255
3489 HA H sp3 151.3018791 165.7629952 214.3189064 3490 C C sp2
152.7929993 166.5899963 213.0440063 3491 O O sp2 153.8079987 166.3280029
212.3970032 3492 CB C sp3 152.9100037 166.3690033 215.5749969 3493 HB2 H
sp3 152.4887695 167.3705292 215.6622467 3494 HB3 H sp3 152.5408478
165.7472687 216.3906555 3495 CG C sp3 154.4190063 166.4909973
215.7389984 3496 HG2 H sp3 154.8958893 165.6933594 215.1694031 3497 HG3
H sp3 154.6637115 166.3794708 216.7953033 3498 CD C sp2 154.9609985
167.8190002 215.2559967 3499 OE1 O sp2 154.1640015 168.7669983
215.0930023 3500 OE2 O sp3 156.1909943 167.9290009 215.0859985 3501 N N
sp2 151.9689941 167.5910034 212.7449951 3502 H H sp3 151.2949219
167.8844757 213.4375305 3503 CA C sp3 151.996 168.283 211.462 3504 HA H
sp3 152.2265634 167.5842425 210.6578368 3505 C C sp2 153.0890045
169.3430023 211.4680023 3506 O O sp2 153.4230042 169.9140015 212.5119934
3507 CB C sp3 150.602005 168.8910065 211.1900024 3508 HB H sp3
150.4201813 169.6475983 211.9532776 3509 CG1 C sp3 150.5279999
169.6080017 209.8430023 3510 HG12 H sp3 150.7038879 168.8920288
209.0401611 3511 HG11 H sp3 151.2866516 170.38974 209.8053436 3512 HG13
H sp3 149.5406647 170.0538025 209.7224426 3513 CG2 C sp3 149.5440063
167.8209991 211.2899933 3514 HG21 H sp3 149.7218628 167.0618896
210.5282745 3515 HG23 H sp3 148.5610809 168.266449 211.1365051 3516 HG22
H sp3 149.5843506 167.3612823 212.2774963 3517 N N sp2 153.6569977
169.6150055 210.2899933 3518 H H sp3 153.4416504 169.0355835 209.4912567
3519 CA C sp3 154.582 170.732 210.134 3520 HA H sp3 155.3104411
170.7143518 210.9446554 3521 C C sp2 153.7949982 172.0399933 210.2109985
3522 O O sp2 153.1430054 172.470993 209.253006 3523 CB C sp3 155.4060059
170.6159973 208.8320007 3524 HB H sp3 155.9233093 171.5673676
208.7079163 3525 CG1 C sp3 156.378006 169.4750061 208.9199982 3526 HG12
H sp3 155.8309021 168.5403595 209.043396 3527 HG11 H sp3 157.0381317
169.6251068 209.7742767 3528 HG13 H sp3 156.9705963 169.4312134
208.0062103 3529 CG2 C sp3 154.5200043 170.3359985 207.6439972 3530 HG21
H sp3 154.012085 169.3821411 207.786377 3531 HG23 H sp3 155.1273651
170.2928619 206.7399292 3532 HG22 H sp3 153.7802429 171.1306458
207.5471344 3533 N N sp2 153.8249969 172.6699982 211.375 3534 H H sp3
154.3030853 172.2554932 212.1622162 3535 CA C sp3 153.171 173.955
211.518 3536 HA H sp3 152.2867491 173.9662572 210.8807609 3537 C C sp2
154.1159973 175.0639954 211.0820007 3538 O O sp2 155.3399963 174.9279938
211.1369934 3539 CB C sp3 152.7129974 174.1809998 212.9589996 3540 HB2 H
sp3 153.5135803 173.8639526 213.6273193 3541 HB3 H sp3 152.5252991
175.2458801 213.0964813 3542 CG C sp3 151.451004 173.4210052 213.3300018
3543 HG2 H sp3 151.2297974 173.5962677 214.3828278 3544 HG3 H sp3
151.6187744 172.3565063 213.1663208 3545 CD C sp3 150.2579956
173.8670044 212.4940033 3546 HD2 H sp3 149.3417358 173.5896912
213.015213 3547 HD3 H sp3 150.2958832 173.3588257 211.5304565 3548 NE N
sp2 150.2489929 175.3090057 212.2640076 3549 HE H sp3 150.7088776
175.6577454 211.4351501 3550 CZ C sp2 149.6759949 176.1909943 213.072998
3551 NH1 N sp2 149.0559998 175.7819977 214.1710052 3552 HH12 H sp3
149.0208435 174.7975922 214.3941498 3553 HH11 H sp3 148.6187744
176.4547882 214.7844086 3554 NH2 N sp2 149.720993 177.4830017
212.7819977 3555 HH21 H sp3 150.1912842 177.79599 211.9447632 3556 HH22
H sp3 149.2850189 178.1547546 213.3974457 3557 N N sp2 153.5279999
176.1640015 210.621994 3558 H H sp3 152.5241699 176.1875153 210.5130463
3559 CA C sp3 154.318 177.332 210.275 3560 HA H sp3 155.0671765
177.0297885 209.5432195 3561 C C sp2 155.022995 177.878006 211.5059967
3562 O O sp2 154.5 177.8359985 212.6230011 3563 CB C sp3 153.4429932
178.4129944 209.6499939 3564 HB2 H sp3 152.6244659 178.632431
210.3355255 3565 HB3 H sp3 154.0490875 179.3079987 209.5095062 3566 CG C
sp3 152.8560028 178.0209961 208.3170013 3567 HG2 H sp3 151.8565521
177.6141968 208.4709473 3568 HG3 H sp3 153.4893341 177.2636566
207.8550262 3569 CD C sp3 152.7689972 179.2200012 207.404007 3570 HD2 H
sp3 152.1599731 179.984024 207.8871613 3571 HD3 H sp3 152.2961273
178.9151154 206.4704437 3572 NE N sp2 154.0780029 179.7870026 207.102005
3573 HE H sp3 154.8088379 179.1584167 206.8005676 3574 CZ C sp2
154.3679962 181.0789948 207.1990051 3575 NH1 N sp2 153.4409943
181.9409943 207.5890045 3576 HH12 H sp3 152.5117188 181.6157227
207.8142548 3577 HH11 H sp3 153.6634216 182.9235535 207.6611328 3578 NH2
N sp2 155.5839996 181.5099945 206.9049988 3579 HH21 H sp3 156.2931671
180.8558197 206.6062927 3580 HH22 H sp3 155.803009 182.4931641
206.9792938 3581 N N sp2 156.2310028 178.3699951 211.2850037 3582 H H
sp3 156.5899048 178.3897858 210.3411255 3583 CA C sp3 157.0529938
178.8820038 212.3659973 3584 HA H sp3 157.1976624 178.1061249
213.1177826 3585 C C sp2 156.3630066 180.0610046 213.048996 3586 O O sp2
155.7700043 180.9089966 212.3730011 3587 CB C sp3 158.4120026
179.2920074 211.8029938 3588 HB2 H sp3 158.230545 179.8926086
210.9116821 3589 HB3 H sp3 158.9409943 178.3803253 211.5252838 3590 SG S
sp3 159.4819946 180.2279968 212.8710022 3591 N N sp2 156.3970032
180.1289978 214.3840027 3592 CA C sp3 155.6790009 181.2039948
215.0919952 3593 HA H sp3 154.6363525 181.2561951 214.7785339 3594 C C
sp2 156.197998 182.6000061 214.7949982 3595 O O sp2 155.4810028
183.5740051 215.0549927 3596 CB C sp3 155.8730011 180.8390045
216.5709991 3597 HB2 H sp3 156.6958771 181.4091339 217.002182 3598 HB3 H
sp3 154.9615021 181.032196 217.1366425 3599 CG C sp3 156.1900024
179.3789978 216.5670013 3600 HG2 H sp3 155.2729187 178.7899323
216.5596619 3601 HG3 H sp3 156.7839966 179.1156158 217.4421539 3602 CD C
sp3 156.9730072 179.1439972 215.3130035 3603 HD2 H sp3 156.831604
178.1275177 214.9457703 3604 HD3 H sp3 158.0354309 179.3282013
215.4724274 3605 N N sp2 157.4219971 182.7290039 214.276001 3606 H H sp3
158.0038147 181.9117889 214.1586304 3607 CA C sp3 157.927 184.038
213.877 3608 HA H sp3 157.880939 184.6968601 214.7441112 3609 C C sp2
157.0709991 184.6430054 212.7749939 3610 O O sp2 156.7910004 185.8480072
212.7839966 3611 CB C sp3 159.378006 183.9230042 213.4100037 3612 HB2 H
sp3 159.6605072 184.862442 212.9348755 3613 HB3 H sp3 159.440506
183.1143646 212.681778 3614 CG C sp2 160.352005 183.6410065 214.5110016
3615 CD2 C sp2 161.6119995 183.1340027 214.2749939 3616 HD2 H sp3
162.0164642 182.8931274 213.3029938 3617 ND1 N sp2 160.253006
183.7960052 215.852005 3618 NE2 N sp2 162.246994 182.9889984 215.423996
3619 HE2 H sp3 163.2515717 182.6121826 215.5474701 3620 CE1 C sp2
161.4450073 183.3829956 216.3959961 3621 HE1 H sp3 161.6712494
183.381073 217.3803253 3622 N N sp2 156.6439972 183.8240051 211.8190002
3623 H H sp3 156.8291473 182.835022 211.9070129 3624 CA C sp3 155.92
184.3 210.651 3625 HA H sp3 156.1915234 185.3470014 210.5162298 3626 C C
sp2 154.4089966 184.2510071 210.8249969 3627 O O sp2 153.6849976
184.6849976 209.923996 3628 CB C sp3 156.3220062 183.4799957 209.423996
3629 HB2 H sp3 156.1011963 184.0654144 208.5314484 3630 HB3 H sp3
155.7308655 182.5642853 209.4133148 3631 CG C sp2 157.7720032
183.1069946 209.397995 3632 ND1 N sp2 158.7409973 183.8910065
208.8099976 3633 CD2 C sp2 158.4170074 182.0330048 209.9069977 3634 HD2
H sp3 157.9665527 181.2119293 210.4448853 3635 CE1 C sp2 159.9190063
183.3090057 208.951004 3636 HE1 H sp3 160.8606415 183.6920013
208.5862732 3637 NE2 N sp3 159.7489929 182.1790009 209.6139984 3638 N N
sp2 153.9170074 183.7369995 211.9470062 3639 H H sp3 154.5519257
183.377655 212.6454468 3640 CA C sp3 152.4779968 183.6799927 212.1929932
3641 HA H sp3 151.9881134 183.4930573 211.2373962 3642 C C sp2
151.9600067 185.0019989 212.7480011 3643 O O sp2 151.6829987 185.1190033
213.9420013 3644 CB C sp3 152.1380005 182.5410004 213.1549988 3645 HB2 H
sp3 152.6815948 182.7059937 214.0852661 3646 HB3 H sp3 151.0660858
182.5679626 213.3508759 3647 CG C sp3 152.4920044 181.1589966
212.6360016 3648 HG2 H sp3 153.4779968 180.8866425 213.0124817 3649 HG3
H sp3 152.5149689 181.1904144 211.5466919 3650 CD C sp2 151.4980011
180.102005 213.0700073 3651 OE1 O sp2 150.2799988 180.3309937
212.9230042 3652 OE2 O sp3 151.9340057 179.0370026 213.5570068 3653 N N
sp2 151.8253632 186.0080261 211.8847809 3654 H H sp3 152.0680084
185.8545532 210.9164429 3655 CH3 C sp3 151.3435669 187.3136749
212.2853851 3656 HH31 H sp3 150.2577667 187.2862854 212.3862 3657 HH32 H
sp3 151.7894287 187.5886993 213.2413788 3658 HH33 H sp3 151.6189728
188.0506592 211.530838 3659 HH31 H sp3 153.5755463 190.959549
203.3661041 3660 CH3 C sp3 153.2573547 189.9235687 203.4827271 3661 HH32
H sp3 153.0157166 189.7325439 204.5286255 3662 HH33 H sp3 154.0620728
189.2581177 203.1690369 3663 C C sp2 152.0198822 189.6283264 202.6333771
3664 O O sp2 151.5155945 190.5087891 201.9380341 3665 N N sp2
151.5410004 188.4069977 202.6909943 3666 H H sp3 151.997406 187.725296
203.2801361 3667 CA C sp3 150.3639984 188.0119934 201.9230042 3668 HA H
sp3 149.5319214 188.6311188 202.2583008 3669 C C sp2 150.0220032
186.5469971 202.1710052 3670 O O sp2 148.871994 186.1329956 202.0200043
3671 CB C sp3 150.5740051 188.2510071 200.4199982 3672 HB2 H sp3
149.5904999 188.185379 199.9546967 3673 HB3 H sp3 150.9573822
189.2661896 200.3175507 3674 CG C sp3 151.5070038 187.345993 199.6009979
3675 HG H sp3 151.2832489 186.3183594 199.8873138 3676 CD1 C sp3 151.25
187.5449982 198.1159973 3677 HD12 H sp3 151.4772949 188.5754547
197.8428345 3678 HD11 H sp3 150.2034454 187.3333893 197.8968201 3679
HD13 H sp3 151.8849945 186.8688507 197.5435486 3680 CD2 C sp3
152.9810028 187.5850067 199.9049988 3681 HD21 H sp3 153.247345
188.6060944 199.6319885 3682 HD23 H sp3 153.5884705 186.8852234
199.3310699 3683 HD22 H sp3 153.161499 187.4346466 200.9693756 3684 N N
sp2 151.0319977 185.7689972 202.548996 3685 H H sp3 151.9452972
186.1754608 202.6931152 3686 CA C sp3 150.8430023 184.3439941
202.7579956 3687 HA H sp3 150.2962341 183.943512 201.9043274 3688 C C
sp2 150.0269928 184.0899963 204.026001 3689 O O sp2 150.1309967
184.8390045 205.0010071 3690 CB C sp3 152.1929932 183.6369934
202.8569946 3691 HB2 H sp3 152.7478485 184.0309296 203.7085114 3692 HB1
H sp3 152.7608795 183.8084564 201.9425507 3693 HB3 H sp3 152.0338593
182.5669861 202.9906006 3694 N N sp2 149.1920013 183.0460052 204.029007
3695 CA C sp3 148.4859924 182.6880035 205.2539978 3696 HA H sp3
147.9716644 183.5289001 205.7192383 3697 C C sp2 149.4559937 182.1759949
206.3000031 3698 O O sp2 150.4700012 181.5379944 205.9680023 3699 CB C
sp3 147.5189972 181.5820007 204.7940063 3700 HB2 H sp3 147.3956299
180.829071 205.5724487 3701 HB3 H sp3 146.5464478 182.0020142
204.5373993 3702 CG C sp3 148.1679993 181 203.602005 3703 HG2 H sp3
147.4244385 180.5479279 202.9456024 3704 HG3 H sp3 148.899292
180.2469177 203.8955688 3705 CD C sp3 148.8450012 182.1490021
202.9149933 3706 HD2 H sp3 148.169281 182.6389313 202.2139587 3707 HD3 H
sp3 149.7388153 181.8173676 202.3865967 3708 N N sp2 149.1950073
182.4360046 207.5820007 3709 CA C sp3 150.1060028 181.9909973
208.6430054 3710 HA H sp3 151.144577 182.0879364 208.3266754 3711 C C
sp2 149.9880066 180.5200043 209.0110016 3712 O O sp2 150.548996
180.1170044 210.0330048 3713 CB C sp3 149.6970062 182.875 209.8359985
3714 HB2 H sp3 149.1174011 182.2971954 210.5559387 3715 HB3 H sp3
150.5803986 183.2845917 210.3258514 3716 CG C sp3 148.8600006
183.9799957 209.2559967 3717 HG2 H sp3 149.4887238 184.8095856
208.9325867 3718 HG3 H sp3 148.1346436 184.3373413 209.9869385 3719 CD C
sp3 148.1710052 183.3589935 208.0930023 3720 HD2 H sp3 147.9047394
184.1067352 207.3459473 3721 HD3 H sp3 147.2751923 182.8220367
208.4049072 3722 N N sp2 149.2870026 179.7019958 208.2230072 3723 H H
sp3 148.8733368 180.0676727 207.3772583 3724 CA C sp3 149.104 178.297
208.552 3725 HA H sp3 149.7432323 178.128069 209.4185705 3726 C C sp2
149.5610046 177.3249969 207.4730072 3727 O O sp2 149.7799988 176.1529999
207.7890015 3728 CB C sp3 147.628006 178.0099945 208.878006 3729 HB2 H
sp3 147.5826569 177.1062622 209.4857178 3730 HB3 H sp3 147.2350922
178.8515625 209.4485321 3731 CG C sp3 146.7440033 177.8079987
207.6600037 3732 HG2 H sp3 145.8580475 177.2485504 207.9603271 3733 HG3
H sp3 147.299469 177.2368774 206.9161072 3734 CD C sp2 146.3040009
179.1159973 207.0379944 3735 OE1 O sp2 146.602005 180.1909943
207.5549927 3736 NE2 N sp2 145.5930023 179.0310059 205.9210052 3737 HE21
H sp3 145.3711548 178.1260376 205.5312195 3738 HE22 H sp3 145.2736053
179.8712616 205.460495 3739 N N sp2 149.7220001 177.7619934 206.2259979
3740 H H sp3 149.5708466 178.7409973 206.0289764 3741 CA C sp3 150.109
176.876 205.135 3742 HA H sp3 149.9254139 175.8442799 205.4349165 3743 C
C sp2 151.5910034 177.0619965 204.8390045 3744 O O sp2 152.0279999
178.1699982 204.5160065 3745 CB C sp3 149.2749939 177.1499939
203.8849945 3746 HB2 H sp3 149.890152 176.9415131 203.0096588 3747 HB3 H
sp3 148.990036 178.2020874 203.8865509 3748 CG C sp2 148.0299988
176.3249969 203.7929993 3749 CD2 C sp2 148.0140076 175.0639954
203.2369995 3750 HD2 H sp3 148.8715668 174.5512238 202.8270721 3751 ND1
N sp2 146.7579956 176.5839996 204.1730042 3752 NE2 N sp2 146.7859955
174.5809937 203.2839966 3753 HE2 H sp3 146.4737854 173.6124268
202.9223633 3754 CE1 C sp2 146.0050049 175.4830017 203.8480072 3755 HE1
H sp3 145.0140228 175.3800354 204.0136719 3756 N N sp2 152.352005
175.9700012 204.9129944 3757 H H sp3 151.9146271 175.0654144 205.0156403
3758 CA C sp3 153.808 176.061 204.848 3759 HA H sp3 154.1251397
176.954438 205.3858577 3760 C C sp2 154.2960052 176.2100067 203.4109955
3761 O O sp2 154.9219971 177.2160034 203.0579987 3762 CB C sp3
154.427002 174.8269958 205.5140076 3763 HB2 H sp3 153.9254456
174.7113495 206.4748077 3764 HB3 H sp3 154.1862335 173.9781799
204.8739777 3765 CG C sp3 155.9279938 174.7429962 205.7969971 3766 HG H
sp3 156.2996063 175.7517242 205.9772034 3767 CD1 C sp3 156.1329956
173.8589935 207.0019989 3768 HD12 H sp3 155.7516479 172.8603363
206.7890625 3769 HD11 H sp3 155.5988159 174.27771 207.8548889 3770 HD13
H sp3 157.1966705 173.8002014 207.2327576 3771 CD2 C sp3 156.7079926
174.1829987 204.6210022 3772 HD21 H sp3 156.365509 173.1705933
204.4068909 3773 HD23 H sp3 157.769989 174.1631622 204.8657379 3774 HD22
H sp3 156.5485077 174.8131866 203.746048 3775 N N sp2 154.0269928
175.2129974 202.5690002 3776 H H sp3 153.5043793 174.4112854 202.8918457
3777 CA C sp3 154.481 175.271 201.187 3778 HA H sp3 155.5147116
175.6159982 201.1642734 3779 C C sp2 153.6190033 176.2539978 200.4120026
3780 O O sp2 152.3840027 176.2290039 200.496994 3781 CB C sp3 154.447998
173.8760071 200.5420074 3782 HB H sp3 153.4048615 173.598999 200.3895874
3783 CG1 C sp3 155.1080017 172.845993 201.4559937 3784 HG12 H sp3
156.1636963 173.0988617 201.554306 3785 HG13 H sp3 154.6296692
172.8966217 202.4341278 3786 CG2 C sp3 155.1560059 173.8939972
199.2070007 3787 HG22 H sp3 156.2001495 174.170517 199.3532104 3788 HG21
H sp3 154.6761932 174.6203613 198.5510254 3789 HG23 H sp3 155.1022949
172.9041138 198.7538605 3790 CD1 C sp3 155.0019989 171.427002
200.9450073 3791 HD12 H sp3 155.4758911 171.3570862 199.9658966 3792
HD11 H sp3 153.9515076 171.1486053 200.8609314 3793 HD13 H sp3
155.502182 170.7523041 201.6397705 3794 N N sp2 154.2660065 177.1369934
199.6589966 3795 H H sp3 155.2753754 177.1550598 199.6894379 3796 CA C
sp3 153.575 178.078 198.793 3797 HA H sp3 152.5056928 177.9898178
198.9851095 3798 C C sp2 153.8670044 177.746994 197.3390045 3799 O O sp2
154.9490051 177.2709961 196.9960022 3800 CB C sp3 153.9920044
179.5200043 199.0870056 3801 HB2 H sp3 154.9372253 179.7134247
198.5798035 3802 HB3 H sp3 153.224762 180.185791 198.6918335 3803 CG C
sp3 154.1710052 179.8209991 200.5540009 3804 HG2 H sp3 154.6098633
180.8127289 200.6634521 3805 HG3 H sp3 154.8380432 179.0782013
200.9915009 3806 CD C sp3 152.845993 179.7839966 201.2799988 3807 HD2 H
sp3 152.9517822 180.2923584 202.2383728 3808 HD3 H sp3 152.5625305
178.7451782 201.4491119 3809 NE N sp2 151.8000031 180.4420013
200.5059967 3810 HE H sp3 152.0766602 181.1544952 199.8457794 3811 CZ C
sp2 150.5070038 180.1629944 200.6150055 3812 NH1 N sp2 150.102005
179.2440033 201.473999 3813 HH11 H sp3 150.776474 178.7513733
202.0418854 3814 HH12 H sp3 149.1179962 179.0342712 201.5626221 3815 NH2
N sp2 149.6199951 180.8079987 199.8710022 3816 HH21 H sp3 149.927063
181.5147705 199.2180939 3817 HH22 H sp3 148.6369324 180.5927887
199.9568939 3818 N N sp2 152.8860016 178.0090027 196.4850006 3819 H H
sp3 152.009201 178.3551788 196.8475952 3820 CA C sp3 153.019 177.819
195.048 3821 HA H sp3 154.0125578 177.4325386 194.8208648 3822 C C sp2
152.845993 179.1679993 194.3589935 3823 O O sp2 151.9369965 179.9389954
194.6880035 3824 CB C sp3 152.0249939 176.7590027 194.5200043 3825 HB H
sp3 152.2439423 175.8225555 195.0330658 3826 CG1 C sp3 150.5899963
177.1340027 194.8300018 3827 HG12 H sp3 150.3424988 178.0695496
194.3284302 3828 HG11 H sp3 150.470871 177.2563171 195.9065399 3829 HG13
H sp3 149.9243469 176.3458862 194.4780273 3830 CG2 C sp3 152.2030029
176.5559998 193.026001 3831 HG21 H sp3 151.9859772 177.4881134
192.5042877 3832 HG23 H sp3 151.5206604 175.7791443 192.6810303 3833
HG22 H sp3 153.2301788 176.2550049 192.8200531 3834 N N sp2 153.7579956
179.4750061 193.4440002 3835 H H sp3 154.4757996 178.8017578 193.2167969
3836 CA C sp3 153.7460022 180.7590027 192.7619934 3837 HA H sp3
152.8449554 181.295639 193.0590363 3838 C C sp2 153.7160034 180.5639954
191.253006 3839 O O sp2 153.3359985 179.4989929 190.7660065 3840 CB C
sp3 154.9649963 181.5899963 193.1649933 3841 HB2 H sp3 154.8435211
182.5940704 192.7585754 3842 HB3 H sp3 154.9995728 181.6403046
194.2532959 3843 CG C sp3 156.2890015 181.0339966 192.6719971 3844 HG2 H
sp3 156.1397095 180.6000824 191.6833038 3845 HG3 H sp3 156.6217041
180.2589569 193.362442 3846 CD C sp2 157.3659973 182.0980072 192.5789948
3847 OE1 O sp2 157.0780029 183.2700043 192.9019928 3848 OE2 O sp3
158.5010071 181.7619934 192.1799927 3849 N N sp2 154.1161804 181.5903168
190.5033875 3850 H H sp3 154.4171143 182.4391174 190.9606171 3851 CH3 C
sp3 154.1350403 181.5322113 189.0564575 3852 HH31 H sp3 155.1176605
181.8351135 188.6923523 3853 HH32 H sp3 153.9259644 180.5132904
188.7302551 3854 HH33 H sp3 153.3767548 182.2047729 188.6551666 3855
HH31 H sp3 143.7451019 184.3458862 192.1169128 3856 CH3 C sp3
144.0200195 183.4054871 192.5945892 3857 HH32 H sp3 143.5752716
183.3586578 193.588974 3858 HH33 H sp3 145.1053009 183.3439789
192.6794586 3859 C C sp2 143.5247803 182.2086639 191.7807922 3860 O O
sp2 142.9036407 182.3804321 190.7330933 3861 N N sp2 143.7969971
181.0160065 192.2579956 3862 H H sp3 144.3109131 180.9364319 193.1238251
3863 CA C sp3 143.3739929 179.8029938 191.5659943 3864 HA H sp3
142.2848969 179.8144684 191.5233307 3865 C C sp2 143.8090057 178.5509949
192.3179932 3866 O O sp2 143.1349945 177.5220032 192.2749939 3867 CB C
sp3 143.9320068 179.772995 190.1419983 3868 HB2 H sp3 143.8216095
180.7671356 189.7088623 3869 HB3 H sp3 144.989624 179.5142822
190.1929474 3870 CG C sp3 143.2380066 178.7740021 189.2310028 3871 HG2 H
sp3 142.3045502 179.2083893 188.8730927 3872 HG3 H sp3 143.0234528
177.8670807 189.7963104 3873 CD C sp3 144.1069946 178.4199982
188.0399933 3874 HD2 H sp3 145.1307373 178.2694855 188.3826447 3875 HD3
H sp3 144.0800629 179.2435913 187.3265076 3876 NE N sp2 143.647995
177.2050018 187.3760071 3877 HE H sp3 142.7121735 176.8811493
187.5746155 3878 CZ C sp2 144.3849945 176.4980011 186.526001 3879 NH1 N
sp2 145.6190033 176.8840027 186.2359924 3880 HH11 H sp3 146.0004272
177.7172394 186.6606445 3881 HH12 H sp3 146.1781464 176.3449707
185.5903168 3882 NH2 N sp2 143.8880005 175.4029999 185.9660034 3883 HH21
H sp3 142.9480743 175.1055756 186.1855164 3884 HH22 H sp3 144.4495087
174.8666992 185.3200989 3885 N N sp2 144.9459991 178.6439972 193.0070038
3886 H H sp3 145.4501038 179.5190582 193.0234375 3887 CA C sp3 145.469
177.498 193.736 3888 HA H sp3 145.341516 176.5922814 193.1431074 3889 C
C sp2 144.6860046 177.3170013 195.0310059 3890 O O sp2 144.4170074
178.2799988 195.7619934 3891 CB C sp3 146.9779968 177.6589966
193.9779968 3892 HB H sp3 147.3208313 176.8000793 194.5549011 3893 CG1 C
sp3 147.6970062 177.7169952 192.6430054 3894 HG12 H sp3 147.3445435
178.5797272 192.0776978 3895 HG11 H sp3 147.4928589 176.805954
192.0804901 3896 HG13 H sp3 148.7700806 177.8069763 192.8118439 3897 CG2
C sp3 147.2920074 178.9129944 194.7839966 3898 HG21 H sp3 146.9600677
179.7922974 194.2319489 3899 HG23 H sp3 148.3667145 178.9755096
194.9548035 3900 HG22 H sp3 146.77388 178.8684235 195.7419434 3901 N N
sp2 144.272995 176.0859985 195.2980042 3902 H H sp3 144.5572052
175.3314972 194.6896667 3903 CA C sp3 143.424 175.789 196.439 3904 HA H
sp3 142.9361738 176.7122794 196.7515391 3905 C C sp2 144.2539978
175.2649994 197.6040039 3906 O O sp2 145.371994 174.7740021 197.4360046
3907 CB C sp3 142.345993 174.7749939 196.0549927 3908 HB2 H sp3
142.7968903 173.7829437 196.0302124 3909 HB3 H sp3 141.5624237
174.7991333 196.8123169 3910 CG C sp3 141.7169952 175.0529938 194.701004
3911 HG2 H sp3 142.5102234 175.1311493 193.9575043 3912 HG3 H sp3
141.1756439 175.9974976 194.7553558 3913 CD C sp2 140.7550049
173.9680023 194.2700043 3914 OE1 O sp2 140.4869995 173.0579987
195.0820007 3915 OE2 O sp3 140.2700043 174.0220032 193.1210022 3916 N N
sp2 143.6929932 175.3890076 198.8000031 3917 H H sp3 142.7661438
175.78508 198.8644867 3918 CA C sp3 144.365 174.975 200.021 3919 HA H
sp3 145.1885845 174.306998 199.7688454 3920 C C sp2 143.3699951
174.2460022 200.9080048 3921 O O sp2 142.2550049 174.7279968 201.125
3922 CB C sp3 144.9570007 176.1820068 200.7559967 3923 HB2 H sp3
144.1786957 176.9384003 200.8570099 3924 HB3 H sp3 145.2790222
175.8576508 201.7455444 3925 CG C sp2 146.1410065 176.8070068
200.0500031 3926 CD1 C sp2 145.9609985 177.7089996 199.0099945 3927 HD1
H sp3 144.9592438 177.9719543 198.7038269 3928 CD2 C sp2 147.4369965
176.4949951 200.423996 3929 HD2 H sp3 147.6027069 175.7972412
201.2315216 3930 CE1 C sp2 147.0390015 178.276001 198.3600006 3931 HE1 H
sp3 146.8807831 178.970871 197.5485077 3932 CE2 C sp2 148.5209961
177.0599976 199.7830048 3933 HE2 H sp3 149.5249176 176.804718
200.0886078 3934 CZ C sp2 148.3179932 177.9490051 198.7539978 3935 OH O
sp3 149.3999939 178.5090027 198.1170044 3936 HH H sp3 149.1825714
179.1199646 197.4091644 3937 N N sp2 143.7700043 173.0839996 201.4190063
3938 H H sp3 144.714447 172.7702332 201.2467194 3939 CA C sp3 142.883
172.254 202.219 3940 HA H sp3 141.9628876 172.8012808 202.4238824 3941 C
C sp2 143.5529938 171.9250031 203.5440063 3942 O O sp2 144.776001
171.8029938 203.6289978 3943 CB C sp3 142.4920044 170.9680023
201.4450073 3944 HB2 H sp3 142.0514374 171.317688 200.5113373 3945 HB3 H
sp3 143.4341736 170.4617615 201.2349548 3946 CG C sp3 141.5440063
169.8659973 201.9530029 3947 HG H sp3 140.7154846 170.3720398
202.4485626 3948 CD1 C sp3 141.0950012 169.0319977 200.7689972 3949 HD12
H sp3 141.960968 168.5511475 200.3140411 3950 HD11 H sp3 140.6090851
169.6749268 200.0350952 3951 HD13 H sp3 140.3921661 168.2703705
201.1067047 3952 CD2 C sp3 142.1759949 168.9299927 202.977005 3953 HD21
H sp3 143.0126495 168.4022827 202.5191498 3954 HD23 H sp3 141.433197
168.2081909 203.3166046 3955 HD22 H sp3 142.5340271 169.5102997
203.8273926 3956 N N sp2 142.7350006 171.7949982 204.5829926 3957 H H
sp3 141.760498 172.031601 204.4626923 3958 CA C sp3 143.181 171.327
205.886 3959 HA H sp3 144.2364485 171.0639833 205.8156392 3960 C C sp2
142.3699951 170.1029968 206.2859955 3961 O O sp2 141.1529999 170.0599976
206.0769958 3962 CB C sp3 143.0460052 172.4190063 206.9490051 3963 HB2 H
sp3 142.762146 171.9542847 207.8932343 3964 HB3 H sp3 142.2669525
173.1150055 206.6379547 3965 CG C sp2 144.3309937 173.1900024
207.1549988 3966 OD1 O sp2 145.4160004 172.5910034 207.0019989 3967 OD2
O sp3 144.2570038 174.3939972 207.4720001 3968 N N sp2 143.0509949
169.1060028 206.8439941 3969 H H sp3 144.0494843 169.1938019 206.9682312
3970 CA C sp3 142.379 167.891 207.278 3971 HA H sp3 141.789694
167.5075969 206.4450411 3972 C C sp2 141.4409943 168.1889954 208.4420013
3973 O O sp2 141.6900024 169.0789948 209.2559967 3974 CB C sp3
143.401001 166.8280029 207.6799927 3975 HB2 H sp3 143.497879 166.8292542
208.765686 3976 HB3 H sp3 144.3613434 167.0783539 207.229248 3977 CG C
sp2 143.0010071 165.4389954 207.2299957 3978 OD1 O sp2 141.7910004
165.2030029 207.029007 3979 OD2 O sp3 143.8950043 164.5850067
207.0630035 3980 N N sp2 140.3370056 167.4459991 208.4980011 3981 H H
sp3 140.1993866 166.7078857 207.822464 3982 CA C sp3 139.325 167.682
209.519 3983 HA H sp3 139.3192572 168.7561943 209.7038612 3984 C C sp2
139.6380005 167.0019989 210.8450012 3985 O O sp2 139.0050049 167.3350067
211.8540039 3986 CB C sp3 137.9550018 167.2189941 209.0189972 3987 HB2 H
sp3 137.2285614 167.3828888 209.8149414 3988 HB3 H sp3 137.686676
167.8229523 208.1522064 3989 CG C sp3 137.8950043 165.7550049
208.6150055 3990 HG2 H sp3 138.045105 165.1341248 209.4982147 3991 HG3 H
sp3 138.6830292 165.5518188 207.8898621 3992 CD C sp3 136.5480042
165.4210052 207.9940033 3993 HD2 H sp3 136.3722534 166.0958252 207.15625
3994 HD3 H sp3 135.7714081 165.5645599 208.7452545 3995 NE N sp2
136.4819946 164.0449982 207.5090027 3996 HE H sp3 136.9729462
163.8213196 206.6551666 3997 CZ C sp2 135.8179932 163.0679932
208.1179962 3998 NH1 N sp2 135.1589966 163.3130035 209.2420044 3999 HH12
H sp3 135.1609192 164.2429504 209.6360779 4000 HH11 H sp3 134.6550446
162.5697021 209.7042084 4001 NH2 N sp2 135.8130035 161.845993
207.6040039 4002 HH21 H sp3 136.3144073 161.6561127 206.7480621 4003
HH22 H sp3 135.307785 161.1048889 208.0683441 4004 N N sp2 140.5859985
166.0679932 210.8760071 4005 H H sp3 141.0823212 165.8422394 210.0258179
4006 CA C sp3 140.926 165.363 212.105 4007 HA H sp3 140.3109552
165.7894258 212.8974525 4008 C C sp2 142.3690033 165.5709991 212.5379944
4009 O O sp2 142.6230011 165.8209991 213.7220001 4010 CB C sp3
140.6080017 163.8619995 211.9550018 4011 HB2 H sp3 139.535141
163.7488098 211.7992554 4012 HB3 H sp3 140.8973999 163.3527832
212.8742676 4013 CG C sp2 141.3370056 163.2100067 210.7910004 4014 OD1 O
sp2 142.1719971 163.8269958 210.1300049 4015 ND2 N sp2 141.0169983
161.9470062 210.5370026 4016 HD21 H sp3 140.3259125 161.4772491
211.1042938 4017 HD22 H sp3 141.4646149 161.45578 209.7764435 4018 N N
sp2 143.3280029 165.4779968 211.6159973 4019 H H sp3 143.0727539
165.2905884 210.6569214 4020 CA C sp3 144.734 165.64 211.958 4021 HA H
sp3 144.7894305 165.5747049 213.0446297 4022 C C sp2 145.298996
166.9960022 211.5559998 4023 O O sp2 146.4429932 167.2949982 211.9120026
4024 CB C sp3 145.5740051 164.5299988 211.3150024 4025 HB H sp3
145.1160583 163.5679169 211.544754 4026 OG1 O sp3 146.9069977 164.572998
211.8399963 4027 HG1 H sp3 147.2780762 165.4306335 211.6200562 4028 CG2
C sp3 145.6210022 164.7030029 209.8119965 4029 HG22 H sp3 146.0776215
165.6629333 209.5708771 4030 HG21 H sp3 144.608017 164.6714935
209.4107819 4031 HG23 H sp3 146.2112122 163.8991547 209.3720093 4032 N N
sp2 144.526001 167.8130035 210.8339996 4033 H H sp3 143.6447754
167.4534454 210.4959564 4034 CA C sp3 144.875 169.198 210.501 4035 HA H
sp3 144.0691158 169.5878635 209.8791824 4036 C C sp2 146.1779938
169.2680054 209.697998 4037 O O sp2 147.1880035 169.8150024 210.1450043
4038 CB C sp3 144.970993 170.0789948 211.7599945 4039 HB2 H sp3
145.7923737 169.7056122 212.371582 4040 HB3 H sp3 145.1887054
171.0988159 211.4427032 4041 CG C sp2 143.7200012 170.1109924
212.6210022 4042 CD1 C sp2 143.7640076 170.6990051 213.875 4043 HD1 H
sp3 144.6907654 171.1232147 214.232132 4044 CD2 C sp2 142.5050049
169.6139984 212.1719971 4045 HD2 H sp3 142.4400177 169.1832275
211.1837616 4046 CE1 C sp2 142.6380005 170.75 214.6750031 4047 HE1 H sp3
142.6934509 171.1954041 215.6573181 4048 CE2 C sp2 141.3769989
169.6609955 212.9680023 4049 HE2 H sp3 140.4446564 169.2503967
212.6094818 4050 CZ C sp2 141.4429932 170.2319946 214.2189941 4051 HZ H
sp3 140.5617523 170.2744141 214.8419037 4052 N N sp2 146.1439972
168.6970062 208.4960022 4053 H H sp3 145.2889404 168.2542419 208.1911621
4054 CA C sp3 147.297 168.688 207.604 4055 HA H sp3 148.1655613
169.0358852 208.1631754 4056 C C sp2 147.0540009 169.628006 206.4299927
4057 O O sp2 145.9960022 169.5780029 205.7949982 4058 CB C sp3
147.6000061 167.2740021 207.1060028 4059 HB2 H sp3 146.6572571
166.7669067 206.9005585 4060 HB3 H sp3 148.1821289 167.3449097
206.1871948 4061 CG C sp3 148.3820038 166.4550018 208.1139984 4062 HG2 H
sp3 147.7201385 166.1999969 208.9416656 4063 HG3 H sp3 149.2101593
167.059433 208.4840088 4064 CD C sp3 148.9429932 165.1730042 207.5330048
4065 HD2 H sp3 149.7767487 165.4139404 206.8735199 4066 HD3 H sp3
148.1634521 164.6673279 206.9631958 4067 NE N sp2 149.4120026
164.2870026 208.5939941 4068 HE H sp3 148.758316 163.6165314 208.9725189
4069 CZ C sp2 150.6419983 164.3049927 209.0939941 4070 NH1 N sp2
151.5379944 165.1649933 208.6340027 4071 HH11 H sp3 151.2877808
165.8096313 207.8978424 4072 HH12 H sp3 152.4715271 165.1762085
209.0193634 4073 NH2 N sp2 150.977005 163.4620056 210.0599976 4074 HH21
H sp3 150.2967529 162.8057556 210.4159851 4075 HH22 H sp3 151.9125671
163.4757233 210.4402771 4076 N N sp2 148.0410004 170.477005 206.147995
4077 H H sp3 148.9013062 170.4085541 206.6726837 4078 CA C sp3 147.934
171.502 205.114 4079 HA H sp3 146.9046088 171.8558741 205.0571941 4080 C
C sp2 148.3269958 170.9049988 203.7680054 4081 O O sp2 149.4759979
170.496994 203.5749969 4082 CB C sp3 148.8269958 172.6900024 205.4579926
4083 HB2 H sp3 148.5497284 173.5251465 204.8147736 4084 HB3 H sp3
149.8619232 172.4090576 205.2627869 4085 CG C sp2 148.720993 173.1369934
206.8820038 4086 ND1 N sp2 147.5610046 173.6529999 207.4170074 4087 HD1
H sp3 146.6327209 173.788559 206.8819122 4088 CD2 C sp2 149.6300049
173.1340027 207.8849945 4089 HD2 H sp3 150.651535 172.7889557
207.8233185 4090 CE1 C sp2 147.7619934 173.9559937 208.6869965 4091 HE1
H sp3 147.0303345 174.3802032 209.3586578 4092 NE2 N sp2 149.0099945
173.6519928 208.9960022 4093 N N sp2 147.3829956 170.8659973 202.8300018
4094 H H sp3 146.4646759 171.2209473 203.0554047 4095 CA C sp3 147.614
170.335 201.494 4096 HA H sp3 148.636099 169.961893 201.4291563 4097 C C
sp2 147.4160004 171.4470062 200.4750061 4098 O O sp2 146.3509979
172.0749969 200.4340057 4099 CB C sp3 146.6759949 169.1640015
201.2030029 4100 HB2 H sp3 146.7906189 168.8659058 200.1608429 4101 HB3
H sp3 145.6474915 169.4786377 201.3798676 4102 OG O sp3 146.9720001
168.0570068 202.0370026 4103 HG H sp3 146.8575745 168.3404083
202.9470673 4104 N N sp2 148.4369965 171.6829987 199.6560059 4105 H H
sp3 149.2673035 171.1156006 199.7494965 4106 CA C sp3 148.419 172.72
198.629 4107 HA H sp3 147.7043059 173.4985496 198.8957825 4108 C C sp2
148.0169983 172.0610046 197.3179932 4109 O O sp2 148.7960052 171.2969971
196.7409973 4110 CB C sp3 149.7839966 173.4069977 198.5059967 4111 HB H
sp3 150.5169678 172.6745605 198.1678162 4112 CG1 C sp3 149.7310028
174.5140076 197.4779968 4113 HG12 H sp3 149.0042267 175.2643585
197.7892456 4114 HG11 H sp3 149.4359741 174.1004639 196.5136108 4115
HG13 H sp3 150.7145844 174.9754028 197.3898773 4116 CG2 C sp3
150.2299957 173.9299927 199.8529968 4117 HG21 H sp3 149.5112 174.6660309
200.2131042 4118 HG23 H sp3 151.2100525 174.3969116 199.755127 4119 HG22
H sp3 150.2902222 173.1040192 200.561676 4120 N N sp2 146.8110046
172.3480072 196.8359985 4121 H H sp3 146.2845306 173.0944214 197.2670135
4122 CA C sp3 146.215 171.634 195.714 4123 HA H sp3 146.8071826
170.7434286 195.5035186 4124 C C sp2 146.2120056 172.5449982 194.4949951
4125 O O sp2 145.7169952 173.6759949 194.5570068 4126 CB C sp3
144.7899933 171.1629944 196.0460052 4127 HB H sp3 144.1613312
172.0373077 196.2146759 4128 CG1 C sp3 144.2129974 170.3820038
194.8869934 4129 HG12 H sp3 144.8275757 169.501297 194.700531 4130 HG11
H sp3 144.1989594 171.010437 193.9965057 4131 HG13 H sp3 143.1965179
170.0712433 195.1284332 4132 CG2 C sp3 144.7899933 170.3280029
197.3190002 4133 HG21 H sp3 145.4135437 169.4456787 197.1747589 4134
HG23 H sp3 143.7707977 170.0187073 197.5506592 4135 HG22 H sp3
145.1856537 170.9217682 198.1430054 4136 N N sp2 146.7570038 172.0480042
193.3880005 4137 H H sp3 147.1552734 171.1203156 193.417511 4138 CA C
sp3 146.802002 172.7910004 192.1320038 4139 HA H sp3 146.227829
173.7121887 192.2311707 4140 C C sp2 146.1959991 171.9199982 191.0379944
4141 O O sp2 146.5209961 170.7279968 190.9539948 4142 CB C sp3
148.2420044 173.1999969 191.7779999 4143 HB H sp3 148.8646088
172.3059082 191.8103027 4144 CG1 C sp3 148.3130035 173.772995
190.3739929 4145 HG12 H sp3 147.6968079 174.6702576 190.3161926 4146
HG11 H sp3 147.9468384 173.0342102 189.6611023 4147 HG13 H sp3
149.3463287 174.0259552 190.1366272 4148 CG2 C sp3 148.7830048
174.1950073 192.7920074 4149 HG21 H sp3 148.1731567 175.0982819
192.7756805 4150 HG23 H sp3 149.8129272 174.4473267 192.5396271 4151
HG22 H sp3 148.750824 173.7528229 193.7877655 4152 N N sp2 145.2980042
172.4429932 190.2050018 4153 CA C sp3 144.8600006 171.6759949
189.0330048 4154 HA H sp3 144.4855499 170.6832123 189.2825165 4155 C C
sp2 146.0200043 171.4380035 188.076004 4156 O O sp2 146.7830048
172.352005 187.7550049 4157 CB C sp3 143.7839966 172.5690002 188.4069977
4158 HB2 H sp3 144.2108154 173.1968842 187.6248932 4159 HB3 H sp3
142.977478 171.9663239 187.9893799 4160 CG C sp3 143.2879944 173.4019928
189.5410004 4161 HG2 H sp3 142.5290222 172.8631287 190.1081696 4162 HG3
H sp3 142.8696747 174.3388824 189.1731262 4163 CD C sp3 144.4960022
173.6629944 190.3930054 4164 HD2 H sp3 144.2180481 173.7927551
191.4389496 4165 HD3 H sp3 145.0361938 174.5448456 190.0485535 4166 N N
sp2 146.1470032 170.1940002 187.621994 4167 H H sp3 145.4601898
169.5003052 187.8811798 4168 CA C sp3 147.256 169.812 186.759 4169 HA H
sp3 148.1765309 170.2568162 187.1369701 4170 C C sp2 147.022995
170.3339996 185.3480072 4171 O O sp2 145.8930054 170.3529968 184.8540039
4172 CB C sp3 147.4250031 168.2879944 186.7649994 4173 HB2 H sp3
147.7194061 167.9909973 187.7715912 4174 HB3 H sp3 146.4581146
167.8462219 186.5240326 4175 CG C sp2 148.4490051 167.7169952
185.7960052 4176 CD1 C sp2 149.7149963 167.3569946 186.2400055 4177 HD1
H sp3 149.9725189 167.4985352 187.2792511 4178 CD2 C sp2 148.1289978
167.4609985 184.4640045 4179 HD2 H sp3 147.1351929 167.6842041 184.10495
4180 CE1 C sp2 150.651001 166.8209991 185.3760071 4181 HE1 H sp3
151.6392517 166.5719757 185.7333984 4182 CE2 C sp2 149.0599976
166.927002 183.5950012 4183 HE2 H sp3 148.8039703 166.7618866
182.5588531 4184 CZ C sp2 150.3179932 166.6060028 184.0579987 4185 OH O
sp3 151.2449951 166.0679932 183.197998 4186 HH H sp3 152.097702
165.8705902 183.5923462 4187 N N sp2 148.1080017 170.753006 184.6970062
4188 H H sp3 149.0010681 170.7205353 185.1676178 4189 CA C sp3
148.052002 171.2550049 183.3339996 4190 HA H sp3 147.0667877 171.0388336
182.9208069 4191 C C sp2 149.1210022 170.5610046 182.4989929 4192 O O
sp2 150.2980042 170.529007 182.8999939 4193 CB C sp3 148.2489929
172.776001 183.2949982 4194 HB2 H sp3 149.1456146 173.0186462
183.8653564 4195 HB3 H sp3 148.387085 173.0756226 182.256134 4196 CG C
sp3 147.0890045 173.572998 183.8699951 4197 HG2 H sp3 146.9912567
173.3340454 184.9289856 4198 HG3 H sp3 146.1757965 173.288147
183.3474884 4199 CD C sp2 147.2859955 175.0690002 183.7250061 4200 OE1 O
sp2 148.3419952 175.4830017 183.2030029 4201 OE2 O sp3 146.3849945
175.8320007 184.1329956 4202 N N sp2 148.7619934 169.9900055 181.3529968
4203 CA C sp3 149.7669983 169.397995 180.4609985 4204 HA H sp3
150.4544983 168.7248383 180.9731445 4205 C C sp2 150.6380005 170.4750061
179.8410034 4206 O O sp2 150.2160034 171.6360016 179.7279968 4207 CB C
sp3 148.9170074 168.6840057 179.3950043 4208 HB2 H sp3 148.8799896
169.2731628 178.4786987 4209 HB3 H sp3 149.3275909 167.6981659
179.1767273 4210 CG C sp3 147.552002 168.5619965 179.9949951 4211 HG2 H
sp3 147.4755402 167.6496277 180.5864716 4212 HG3 H sp3 146.7915344
168.5535583 179.2141418 4213 CD C sp3 147.3930054 169.7640076
180.8659973 4214 HD2 H sp3 146.70961 169.5643311 181.6913605 4215 HD3 H
sp3 147.0323792 170.6192322 180.2944946 4216 N N sp2 151.8699951
170.1369934 179.4259949 4217 CA C sp3 152.7380066 171.1410065
178.8040009 4218 HA H sp3 152.6742706 172.1069336 179.3050079 4219 C C
sp2 152.3509979 171.4320068 177.3569946 4220 O O sp2 151.4279938
172.2149963 177.1289978 4221 CB C sp3 154.1230011 170.4989929
178.8800049 4222 HB2 H sp3 154.7347412 170.8006744 178.0297852 4223 HB3
H sp3 154.6260986 170.7765961 179.8062439 4224 CG C sp3 153.8580017
169.0390015 178.8439941 4225 HG2 H sp3 154.6251068 168.5075378
179.4072113 4226 HG3 H sp3 153.8549652 168.6866455 177.8125305 4227 CD C
sp3 152.5059967 168.8079987 179.470993 4228 HD2 H sp3 152.6082764
168.4603577 180.4989929 4229 HD3 H sp3 151.9302368 168.0816345
178.8974152 4230 N N sp2 153.0489197 170.8089905 176.4082489 4231 H H
sp3 153.7914124 170.1816254 176.6825256 4232 CH3 C sp3 152.7809143
170.9992523 174.997818 4233 HH32 H sp3 152.1183167 170.2087708
174.6428986 4234 HH33 H sp3 152.3040009 171.9675598 174.8452454 4235
HH31 H sp3 153.7175751 170.9640808 174.4412537 4236 HH31 H sp3
157.3333588 172.0266876 175.5890808 4237 CH3 C sp3 157.3158264
171.6846008 176.6238556 4238 HH32 H sp3 156.3621674 171.9522247
177.0796051 4239 HH33 H sp3 158.1276093 172.1573486 177.1773071 4240 C C
sp2 157.4876556 170.1667938 176.7053986 4241 O O sp2 157.6220093
169.4980469 175.6818085 4242 N N sp2 157.4830017 169.6349945 177.9060059
4243 H H sp3 157.3688049 170.2344818 178.7107849 4244 CA C sp3
157.6390076 168.197998 178.1040039 4245 HA H sp3 156.7815247 167.7137756
177.6366882 4246 C C sp2 157.6049957 167.7879944 179.5789948 4247 O O
sp2 157.7579956 166.6119995 179.9080048 4248 CB C sp3 158.9309998
167.7140045 177.4290009 4249 HB2 H sp3 158.8815308 167.9624329
176.3688354 4250 HB3 H sp3 158.9982452 166.6323853 177.5459442 4251 CG C
sp2 160.1889954 168.3430023 178.0149994 4252 OD1 O sp2 160.0950012
169.1970062 178.9210052 4253 OD2 O sp3 161.2910004 167.977005
177.5549927 4254 N N sp2 157.397995 168.7680054 180.4579926 4255 H H sp3
157.3368683 169.7193756 180.1244659 4256 CA C sp3 157.257 168.51 181.886
4257 HA H sp3 156.6855842 167.5927712 182.028391 4258 C C sp2
156.5319977 169.6849976 182.5180054 4259 O O sp2 156.9219971 170.8370056
182.3070068 4260 CB C sp3 158.6210022 168.3049927 182.5549927 4261 HB2 H
sp3 158.9954681 167.3223724 182.2681122 4262 HB3 H sp3 158.4776917
168.3380737 183.635025 4263 SG S sp3 159.8690033 169.5319977 182.1159973
4264 HG H sp3 160.0657959 169.5139465 180.794693 4265 N N sp2
155.4850006 169.3990021 183.2870026 4266 H H sp3 155.2052917 168.4358215
183.4059601 4267 CA C sp3 154.732 170.454 183.963 4268 HA H sp3
154.5040106 171.2581822 183.2634203 4269 C C sp2 155.5870056 170.9960022
185.1000061 4270 O O sp2 155.7380066 170.3529968 186.1369934 4271 CB C
sp3 153.3990021 169.9210052 184.4779968 4272 HB H sp3 153.5953217
169.055481 185.1107941 4273 OG1 O sp3 152.5720062 169.5440063
183.3710022 4274 HG1 H sp3 151.7664948 170.0639343 183.4201202 4275 CG2
C sp3 152.677002 170.9819946 185.2969971 4276 HG22 H sp3 152.4772186
171.8511353 184.6702728 4277 HG21 H sp3 153.30159 171.27771 186.1399384
4278 HG23 H sp3 151.73526 170.5767822 185.66716 4279 N N sp2 156.1809998
172.1670074 184.9019928 4280 H H sp3 155.9951172 172.674118 184.0485535
4281 CA C sp3 157.095 172.741 185.884 4282 HA H sp3 157.5668307
171.9396541 186.4526128 4283 C C sp2 156.3049927 173.6320038 186.8329926
4284 O O sp2 155.8840027 174.7299957 186.4600067 4285 CB C sp3
158.2079926 173.5249939 185.1959991 4286 HB H sp3 157.7809448 174.423233
184.7500305 4287 OG1 O sp3 158.8070068 172.7129974 184.1790009 4288 HG1
H sp3 158.1184998 172.4769745 183.5530243 4289 CG2 C sp3 159.2709961
173.9279938 186.2050018 4290 HG22 H sp3 159.7023773 173.033844
186.6549835 4291 HG21 H sp3 158.8191071 174.5441132 186.9823608 4292
HG23 H sp3 160.0537872 174.4950409 185.7012024 4293 N N sp2 156.1069946
173.1609955 188.0599976 4294 H H sp3 156.4468536 172.236145 188.2819366
4295 CA C sp3 155.423 173.917 189.098 4296 HA H sp3 154.8008083
174.6872632 188.6422894 4297 C C sp2 156.473999 174.5639954 189.9869995
4298 O O sp2 157.451004 173.9160004 190.3849945 4299 CB C sp3
154.4830017 173.0160065 189.9149933 4300 HB H sp3 155.0823059
172.3095398 190.4893341 4301 CG1 C sp3 153.5679932 172.227005 188.977005
4302 HG12 H sp3 153.2126312 172.9025726 188.1989288 4303 HG13 H sp3
154.1525269 171.4263458 188.5238037 4304 CG2 C sp3 153.6690063
173.8450012 190.8919983 4305 HG22 H sp3 153.0594025 174.5611267
190.3409576 4306 HG21 H sp3 154.3413086 174.3802338 191.5625458 4307
HG23 H sp3 153.0217896 173.1889038 191.4740295 4308 CD1 C sp3
152.3630066 171.6089935 189.6549988 4309 HD12 H sp3 151.7631989
172.3938141 190.1158905 4310 HD11 H sp3 152.6964111 170.9091644
190.4212799 4311 HD13 H sp3 151.7621307 171.0792389 188.9158173 4312 N N
sp2 156.2870026 175.8439941 190.2850037 4313 H H sp3 155.4896393
176.3229675 189.8914185 4314 CA C sp3 157.188 176.584 191.158 4315 HA H
sp3 158.1632567 176.0977006 191.1800727 4316 C C sp2 156.598999
176.5970001 192.5619965 4317 O O sp2 155.5570068 177.2140045 192.798996
4318 CB C sp3 157.4100037 178 190.6360016 4319 HB2 H sp3 158.2722321
178.4247589 191.1500549 4320 HB3 H sp3 156.5237427 178.5928192
190.8623199 4321 CG C sp2 157.6589966 178.0670013 189.1620026 4322 CD2 C
sp2 156.7129974 178.5160065 188.2669983 4323 HD2 H sp3 155.7212524
178.8566284 188.5254974 4324 ND1 N sp2 158.7489929 177.7440033
188.427002 4325 NE2 N sp2 157.2079926 178.4649963 187.0429993 4326 HE2 H
sp3 156.6912537 178.7533875 186.1395569 4327 CE1 C sp2 158.4429932
178.0010071 187.1130066 4328 HE1 H sp3 159.0617676 177.8583984
186.3275757 4329 N N sp2 157.2599945 175.9080048 193.4819946 4330 H H
sp3 158.0448914 175.3423309 193.1920776 4331 CA C sp3 156.902 175.933
194.89 4332 HA H sp3 155.8595529 176.2405428 194.9725921 4333 C C sp2
157.7799988 176.9320068 195.6340027 4334 O O sp2 158.8269958 177.3569946
195.1419983 4335 CB C sp3 157.0429993 174.5429993 195.5149994 4336 HB2 H
sp3 158.0239258 174.1472168 195.2518921 4337 HB3 H sp3 156.9710999
174.6455841 196.5977783 4338 CG C sp2 155.9940033 173.5529938
195.0610046 4339 CD1 C sp2 154.7799988 173.4470062 195.720993 4340 HD1 H
sp3 154.5822144 174.081543 196.5722504 4341 CD2 C sp2 156.2220001
172.7200012 193.9759979 4342 HD2 H sp3 157.1620178 172.779892
193.4476318 4343 CE1 C sp2 153.822998 172.548996 195.3119965 4344 HE1 H
sp3 152.8811951 172.4820099 195.836319 4345 CE2 C sp2 155.2669983
171.8170013 193.5619965 4346 HE2 H sp3 155.45755 171.1751556 192.7145691
4347 CZ C sp2 154.0720062 171.7380066 194.2330017 4348 OH O sp3
153.1179962 170.8410034 193.8240051 4349 HH H sp3 153.3620605
170.3073883 193.064209 4350 N N sp2 157.3329926 177.3190002 196.8269958
4351 H H sp3 156.4230499 177.0048523 197.1326141 4352 CA C sp3 158.112
178.18 197.706 4353 HA H sp3 159.1503949 178.1095903 197.3821504 4354 C
C sp2 157.9519958 177.7120056 199.1430054 4355 O O sp2 156.8820038
177.2519989 199.5469971 4356 CB C sp3 157.6959991 179.6569977
197.6170044 4357 HB2 H sp3 158.3010406 180.2306366 198.3191223 4358 HB3
H sp3 156.6445465 179.7383881 197.8925476 4359 CG C sp2 157.878006
180.2429962 196.2339935 4360 OD1 O sp2 157.0800018 181.0679932
195.7949982 4361 ND2 N sp2 158.9369965 179.8359985 195.5480042 4362 HD21
H sp3 159.5670013 179.1555786 195.9482727 4363 HD22 H sp3 159.1137543
180.2063751 194.6251373 4364 N N sp2 159.0249939 177.8480072 199.9140015
4365 H H sp3 159.8849335 178.1694946 199.4929962 4366 CA C sp3 159.015
177.554 201.338 4367 HA H sp3 158.0484987 177.1270549 201.6057558 4368 C
C sp2 159.2420044 178.8470001 202.1089935 4369 O O sp2 160.0449982
179.6889954 201.6950073 4370 CB C sp3 160.0879974 176.5249939 201.697998
4371 HB2 H sp3 161.0478973 176.8859406 201.3286438 4372 HB3 H sp3
160.1270905 176.4347534 202.7835541 4373 CG C sp2 159.8379974
175.1519928 201.1139984 4374 CD1 C sp2 160.2779999 174.8329926
199.8339996 4375 HD1 H sp3 160.8079529 175.5756226 199.2560272 4376 CD2
C sp2 159.1589966 174.1799927 201.8320007 4377 HD2 H sp3 158.8056335
174.4035187 202.827774 4378 CE1 C sp2 160.0509949 173.5870056
199.2879944 4379 HE1 H sp3 160.4013367 173.3567657 198.2926788 4380 CE2
C sp2 158.9279938 172.9309998 201.2929993 4381 HE2 H sp3 158.3989258
172.1825867 201.8642731 4382 CZ C sp2 159.3769989 172.6430054
200.0189972 4383 OH O sp3 159.1519928 171.4029999 199.4700012 4384 HH H
sp3 158.6753387 170.7898712 200.0343323 4385 N N sp2 158.5310059
179.0090027 203.2279968 4386 H H sp3 157.9903564 178.2359619 203.5888519
4387 CA C sp3 158.522 180.28 203.936 4388 HA H sp3 159.1208261
180.9499981 203.3190641 4389 C C sp2 159.1809998 180.2510071 205.3070068
4390 O O sp2 159.4440002 181.322998 205.8609924 4391 CB C sp3
157.0870056 180.7949982 204.0859985 4392 HB2 H sp3 157.0912018
181.6267853 204.7904205 4393 HB3 H sp3 156.4705505 179.9875031
204.4810028 4394 CG C sp3 156.4779968 181.2700043 202.7910004 4395 HG2 H
sp3 155.7035065 182.0024261 203.0186157 4396 HG3 H sp3 156.0317535
180.4155579 202.2821808 4397 SD S sp3 157.6820068 182.0299988
201.6900024 4398 CE C sp3 156.6190033 182.6560059 200.3930054 4399 HE3 H
sp3 157.2244415 183.1544342 199.6359558 4400 HE2 H sp3 155.9091492
183.3666382 200.81633 4401 HE1 H sp3 156.0761108 181.8281403 199.9369202
4402 N N sp2 159.4409943 179.0820007 205.8789978 4403 H H sp3
159.0652008 178.2373962 205.4721832 4404 CA C sp3 160.257 178.993
207.081 4405 HA H sp3 160.5382025 180.0158295 207.3316892 4406 C C sp2
161.5 178.1600037 206.8249969 4407 O O sp2 161.5039978 177.2489929
205.9929962 4408 CB C sp3 159.496994 178.4160004 208.2810059 4409 HB2 H
sp3 160.2272644 178.1175232 209.0331421 4410 HB3 H sp3 158.9447021
177.5392456 207.9428101 4411 SG S sp3 158.3320007 179.5480042
209.0509949 4412 N N sp2 162.5570068 178.5 207.5509949 4413 H H sp3
162.4846649 179.2834778 208.1842804 4414 CA C sp3 163.811 177.782
207.463 4415 HA H sp3 164.0824663 177.6862834 206.411694 4416 C C sp2
163.6660004 176.3910065 208.0670013 4417 O O sp2 162.772995 176.125
208.8739929 4418 CB C sp3 164.9080048 178.5480042 208.1940002 4419 HB2 H
sp3 165.7894135 177.910965 208.2674408 4420 HB3 H sp3 164.5540009
178.7952118 209.1948395 4421 CG C sp2 165.2920074 179.826004 207.4869995
4422 OD1 O sp2 165.4100037 179.8630066 206.2630005 4423 ND2 N sp2
165.4839935 180.8899994 208.2570038 4424 HD21 H sp3 165.3764343
180.814682 209.2584229 4425 HD22 H sp3 165.7376709 181.7749329
207.8414764 4426 N N sp2 164.5700073 175.4960022 207.6719971 4427 H H
sp3 165.1940155 175.724823 206.9115143 4428 CA C sp3 164.676 174.193
208.316 4429 HA H sp3 163.6594309 173.8534101 208.5144087 4430 C C sp2
165.4019928 174.2640076 209.651001 4431 O O sp2 165.7539978 173.220993
210.2079926 4432 CB C sp3 165.375 173.1950073 207.3930054 4433 HB2 H sp3
165.6596069 172.3140411 207.968338 4434 HB3 H sp3 166.2677612
173.6594238 206.9741974 4435 OG O sp3 164.5169983 172.8040009
206.3390045 4436 HG H sp3 163.7404175 172.3989105 206.7319641 4437 N N
sp2 165.6380005 175.473999 210.1609955 4438 H H sp3 165.4225311
176.2820587 209.5946808 4439 CA C sp3 166.189 175.691 211.489 4440 HA H
sp3 166.1068953 174.7548836 212.0413088 4441 C C sp2 165.401001
176.7619934 212.2359924 4442 O O sp2 165.9579926 177.470993 213.0809937
4443 CB C sp3 167.6670074 176.0769958 211.4100037 4444 HB2 H sp3
168.2129211 175.2924042 210.8861084 4445 HB3 H sp3 168.0625 176.1823578
212.4202423 4446 OG O sp3 167.8350067 177.3000031 210.7169952 4447 HG H
sp3 168.7750549 177.4932098 210.6928406 4448 N N sp2 164.1130066
176.9049988 211.9259949 4449 H H sp3 163.7128906 176.3279266 211.200058
4450 CA C sp3 163.27 177.874 212.61 4451 HA H sp3 163.786202 178.8338569
212.5923858 4452 C C sp2 163.0410004 177.4579926 214.0599976 4453 O O
sp2 163.1549988 176.2870026 214.4259949 4454 CB C sp3 161.9230042
178.029007 211.897995 4455 HB2 H sp3 161.2221375 178.4737549 212.6044617
4456 HB3 H sp3 161.5765381 177.033493 211.6204529 4457 SG S sp3
161.9250031 179.0549927 210.3970032 4458 N N sp2 162.7180023 178.4450073
214.8910065 4459 H H sp3 162.6707611 179.3881226 214.5326691 4460 CA C
sp3 162.43 178.213 216.3 4461 HA H sp3 162.8947025 177.2733238
216.5985971 4462 C C sp2 160.9250031 178.1150055 216.5110016 4463 O O
sp2 160.1670074 178.9689941 216.0410004 4464 CB C sp3 163.0149994
179.3280029 217.1660004 4465 HB2 H sp3 162.6805115 179.1695557
218.1912384 4466 HB3 H sp3 162.6266632 180.2784119 216.7999268 4467 CG C
sp3 164.5379944 179.4120026 217.173996 4468 HG2 H sp3 164.8306122
180.2651825 217.7859955 4469 HG3 H sp3 164.8777771 179.565979 216.149826
4470 SD S sp3 165.3540039 177.9389954 217.8269958 4471 CE C sp3
165.9019928 177.1269989 216.326004 4472 HE3 H sp3 166.4216919
176.2035522 216.5814514 4473 HE2 H sp3 166.5787201 177.7863617
215.782486 4474 HE1 H sp3 165.0388489 176.8972931 215.7012482 4475 N N
sp2 160.4989929 177.0650024 217.2100067 4476 H H sp3 161.1821899
176.4202271 217.5809784 4477 CA C sp3 159.1 176.811 217.459 4478 HA2 H
sp3 159.0155 176.2665545 218.3994993 4479 HA3 H sp3 158.5908146
177.7706653 217.5477292 4480 C C sp2 158.4049988 176.0059967 216.3840027
4481 O O sp2 157.3430023 175.4320068 216.6450043 4482 N N sp2
158.9779968 175.9420013 215.1869965 4483 H H sp3 159.8386383 176.4461365
215.0281219 4484 CA C sp3 158.406 175.172 214.105 4485 HA2 H sp3
157.3729445 174.9294703 214.3541499 4486 HA3 H sp3 158.4290209
175.7727152 213.1957633 4487 C C sp2 159.1629944 173.8860016 213.8589935
4488 O O sp2 158.9429932 172.8840027 214.5449982 4489 N N sp2
160.0590057 173.9060059 212.8730011 4490 H H sp3 160.234436 174.7667542
212.3745728 4491 CA C sp3 160.789 172.698 212.506 4492 HA H sp3
160.0878172 171.8668212 212.4312705 4493 C C sp2 161.8099976 172.3200073
213.5740051 4494 O O sp2 161.8320007 171.177002 214.0420074 4495 CB C
sp3 161.4600067 172.9129944 211.1519928 4496 HB2 H sp3 162.108017
172.061676 210.9436493 4497 HB3 H sp3 162.0588684 173.8225403
211.1988983 4498 CG C sp3 160.4539948 173.048996 210.0200043 4499 HG2 H
sp3 159.8019714 173.8945007 210.2392883 4500 HG3 H sp3 159.8613892
172.1352692 209.9751282 4501 SD S sp3 161.2059937 173.3159943
208.4109955 4502 CE C sp3 159.7559967 173.5240021 207.3930054 4503 HE3 H
sp3 160.0589142 173.6989594 206.3606567 4504 HE2 H sp3 159.1793213
174.3764801 207.7518921 4505 HE1 H sp3 159.1437531 172.6236572
207.4444122 4506 N N sp2 162.6349945 173.2819977 213.9960022 4507 H H
sp3 162.5187225 174.2073669 213.6083679 4508 CA C sp3 163.698 173.082
214.985 4509 HA H sp3 164.2800171 174.002076 215.0380682 4510 C C sp2
164.6519928 171.9609985 214.5590057 4511 O O sp2 164.8650055 170.9799957
215.2740021 4512 CB C sp3 163.1130066 172.8209991 216.3789978 4513 HB2 H
sp3 163.8612061 172.3053131 216.9809723 4514 HB3 H sp3 162.2313538
172.1885223 216.2751312 4515 CG C sp2 162.7129974 174.1000061
217.0910034 4516 OD1 O sp2 163.4900055 175.0509949 217.1670074 4517 ND2
N sp2 161.4940033 174.1289978 217.6190033 4518 HD22 H sp3 160.8875122
173.3258667 217.5337982 4519 HD21 H sp3 161.1739044 174.9541779
218.105545 4520 N N sp2 165.2319946 172.1439972 213.3670044 4521 H H sp3
165.022644 172.995224 212.8653259 4522 CA C sp3 166.154 171.186 212.741
4523 HA H sp3 166.3520049 171.5658166 211.738686 4524 C C sp2
165.5339966 169.7969971 212.6000061 4525 O O sp2 166.1900024 168.779007
212.8300018 4526 CB C sp3 167.4869995 171.1029968 213.4889984 4527 HB2 H
sp3 167.3585663 170.4227448 214.3309326 4528 HB3 H sp3 168.2321472
170.6974335 212.8046265 4529 CG C sp3 168.0140076 172.4219971
214.0279999 4530 HG2 H sp3 167.2492523 172.8798981 214.655365 4531 HG3 H
sp3 168.2404633 173.0823212 213.1908722 4532 CD C sp3 169.279007
172.2180023 214.8560028 4533 HD2 H sp3 169.6504059 173.1929169
215.1717224 4534 HD3 H sp3 170.0279846 171.7279205 214.2339478 4535 NE N
sp2 169.0480042 171.397995 216.0440063 4536 HE H sp3 168.5957642
171.8320465 216.8359528 4537 CZ C sp2 169.3939972 170.1179962 216.151001
4538 NH1 N sp2 169.9819946 169.503006 215.1349945 4539 HH12 H sp3
170.172348 170.0075836 214.2810364 4540 HH11 H sp3 170.2397766
168.5297089 215.2146454 4541 NH2 N sp2 169.1459961 169.4519958
217.2700043 4542 HH21 H sp3 168.6931915 169.9163361 218.0442505 4543
HH22 H sp3 169.4098511 168.4802246 217.3483429 4544 N N sp2 164.2579956
169.75 212.220993 4545 H H sp3 163.7379456 170.6113281 212.1330109 4546
CA C sp3 163.595993 168.4889984 211.9309998 4547 HA H sp3 164.1945801
167.6730652 212.3360443 4548 C C sp2 163.4609985 168.3359985 210.4279938
4549 O O sp2 162.7819977 169.1609955 209.7969971 4550 CB C sp3
162.223999 168.4349976 212.5820007 4551 HB2 H sp3 161.8483124
169.4545288 212.6687775 4552 HB3 H sp3 161.5630493 167.858078
211.9351501 4553 CG C sp3 162.2050018 167.8070068 213.9559937 4554 HG2 H
sp3 162.8477631 168.3824615 214.6221924 4555 HG3 H sp3 162.5753021
166.7840881 213.8878784 4556 CD C sp3 160.7949982 167.7910004
214.5140076 4557 HD2 H sp3 160.7470856 167.0669403 215.3273468 4558 HD3
H sp3 160.1070709 167.4941559 213.7223358 4559 NE N sp2 160.3910065
169.0980072 215.022995 4560 HE H sp3 160.9957123 169.8856659 214.838562
4561 CZ C sp2 159.2769928 169.3159943 215.7140045 4562 NH1 N sp2
158.4539948 168.3110046 215.9750061 4563 HH12 H sp3 158.6736908
167.380661 215.6489716 4564 HH11 H sp3 157.6069336 168.475235
216.4999847 4565 NH2 N sp2 158.9859924 170.5350037 216.1430054 4566 HH21
H sp3 159.6117401 171.3027496 215.9452209 4567 HH22 H sp3 158.138382
170.696701 216.6678772 4568 N N sp2 164.0930023 167.3350067 209.8179932
4569 CA C sp3 163.9700012 167.1529999 208.3670044 4570 HA H sp3
164.2693634 168.038208 207.8058624 4571 C C sp2 162.5299988 166.8970032
207.9490051 4572 O O sp2 161.75 166.2749939 208.6710052 4573 CB C sp3
164.8569946 165.9360046 208.0879974 4574 HB2 H sp3 164.2659149
165.0201874 208.089035 4575 HB3 H sp3 165.3635712 166.04039 207.1285248
4576 CG C sp3 165.8410034 165.9279938 209.2039948 4577 HG2 H sp3
166.6823273 166.5814514 208.9731598 4578 HG3 H sp3 166.2050476
164.9161377 209.3820343 4579 CD C sp3 165.1000061 166.4349976 210.404007
4580 HD2 H sp3 165.7661591 166.9770813 211.0751801 4581 HD3 H sp3
164.6256561 165.6166687 210.945694 4582 N N sp2 162.1820068 167.397995
206.7689972 4583 H H sp3 162.8853149 167.8525848 206.2043915 4584 CA C
sp3 160.821 167.313 206.264 4585 HA H sp3 160.2135769 166.7813023
206.996417 4586 C C sp2 160.8220062 166.548996 204.947998 4587 O O sp2
161.7749939 166.6089935 204.1670074 4588 CB C sp3 160.1880035
168.7089996 206.0829926 4589 HB H sp3 159.2067871 168.5833435
205.6252441 4590 CG1 C sp3 161.0480042 169.5740051 205.1649933 4591 HG12
H sp3 162.025589 169.6987915 205.630661 4592 HG13 H sp3 161.1622925
169.0536957 204.2140503 4593 CG2 C sp3 160.0220032 169.3880005
207.4259949 4594 HG22 H sp3 160.9993439 169.5175629 207.8908691 4595
HG21 H sp3 159.3925476 168.7727051 208.0688934 4596 HG23 H sp3
159.5545959 170.3625641 207.2851105 4597 CD1 C sp3 160.4799957
170.9380035 204.8899994 4598 HD12 H sp3 160.3573151 171.4766693
205.8296204 4599 HD11 H sp3 159.5114899 170.836319 204.4003448 4600 HD13
H sp3 161.1592407 171.4902649 204.2405853 4601 N N sp2 159.7480011
165.8029938 204.7220001 4602 H H sp3 159.0865936 165.6791229 205.4751892
4603 CA C sp3 159.47 165.154 203.451 4604 HA H sp3 160.3647921
165.1979336 202.8300999 4605 C C sp2 158.3130035 165.8769989 202.7879944
4606 O O sp2 157.2330017 165.9830017 203.3730011 4607 CB C sp3
159.1040039 163.6809998 203.6430054 4608 HB2 H sp3 158.370636
163.6489716 204.448761 4609 HB3 H sp3 158.6365967 163.3566742
202.7132416 4610 CG C sp3 160.1600037 162.6349945 203.9810028 4611 HG H
sp3 160.8356781 163.0327759 204.7381897 4612 CD1 C sp3 159.4759979
161.3970032 204.5059967 4613 HD12 H sp3 158.8019562 161.0039062
203.7449188 4614 HD11 H sp3 158.9066162 161.6482849 205.4008484 4615
HD13 H sp3 160.2252502 160.6443787 204.7515411 4616 CD2 C sp3
160.9609985 162.2899933 202.746994 4617 HD21 H sp3 160.2954102
161.8907318 201.9817047 4618 HD23 H sp3 161.7137451 161.5431824
202.9994812 4619 HD22 H sp3 161.4516296 163.1872253 202.3696899 4620 N N
sp2 158.5299988 166.3710022 201.5780029 4621 H H sp3 159.4696045
166.3810272 201.2076874 4622 CA C sp3 157.442 166.898 200.775 4623 HA H
sp3 156.6426297 167.253555 201.4251443 4624 C C sp2 156.9340057
165.7799988 199.8809967 4625 O O sp2 157.7200012 165.1340027 199.1820068
4626 CB C sp3 157.9029999 168.0899963 199.9380035 4627 HB H sp3
158.8302917 167.8200531 199.432663 4628 OG1 O sp3 158.1139984
169.2189941 200.7920074 4629 HG1 H sp3 158.7807922 168.9739532
201.4377289 4630 CG2 C sp3 156.8589935 168.4490051 198.8999939 4631 HG22
H sp3 155.9286652 168.7200928 199.3990784 4632 HG21 H sp3 156.6854706
167.5929108 198.2480164 4633 HG23 H sp3 157.2118988 169.2922211
198.3062592 4634 N N sp2 155.628006 165.5410004 199.9219971 4635 H H sp3
155.0575714 166.105072 200.5356293 4636 CA C sp3 154.976 164.51 199.13
4637 HA H sp3 155.7237201 163.8606762 198.6745955 4638 C C sp2
154.154007 165.2120056 198.0639954 4639 O O sp2 153.2940063 166.0440063
198.3809967 4640 CB C sp3 154.0910034 163.6049957 199.9980011 4641 HB H
sp3 153.1955566 164.1605835 200.2765961 4642 CG1 C sp3 154.8329926
163.201004 201.2689972 4643 HG12 H sp3 155.6440277 162.5263672
200.9947662 4644 HG13 H sp3 155.2468719 164.0995178 201.7266693 4645 CG2
C sp3 153.6759949 162.3789978 199.2259979 4646 HG22 H sp3 154.5622101
161.8124237 198.9401245 4647 HG21 H sp3 153.1327515 162.6802368
198.3303223 4648 HG23 H sp3 153.0328827 161.7576294 199.8492126 4649 CD1
C sp3 153.9629974 162.5110016 202.2799988 4650 HD12 H sp3 153.539566
161.6084595 201.8392944 4651 HD11 H sp3 153.1574097 163.1798401
202.5829315 4652 HD13 H sp3 154.5605469 162.2438812 203.1515961 4653 N N
sp2 154.4259949 164.8880005 196.8059998 4654 H H sp3 155.1753235
164.2337799 196.6310272 4655 CA C sp3 153.7 165.427 195.666 4656 HA H
sp3 153.0850954 166.2731511 195.972628 4657 C C sp2 152.8379974
164.3009949 195.1230011 4658 O O sp2 153.352005 163.3320007 194.5500031
4659 CB C sp3 154.6490021 165.9689941 194.5930023 4660 HB H sp3
155.2570801 165.1452484 194.2191315 4661 CG1 C sp3 155.5639954
167.0310059 195.1909943 4662 HG12 H sp3 156.1690826 166.5664825
195.9695892 4663 HG13 H sp3 156.2145844 167.4096069 194.4026489 4664 CG2
C sp3 153.8650055 166.5529938 193.4440002 4665 HG22 H sp3 153.2519531
167.3787994 193.8050079 4666 HG21 H sp3 153.2225952 165.784256
193.0145416 4667 HG23 H sp3 154.5540009 166.9178925 192.6822815 4668 CD1
C sp3 154.8249969 168.1860046 195.7910004 4669 HD12 H sp3 154.1683197
167.8253632 196.5827179 4670 HD11 H sp3 154.22995 168.6763306
195.0205536 4671 HD13 H sp3 155.5385437 168.8974457 196.2066803 4672 N N
sp2 151.5299988 164.4109955 195.3220062 4673 H H sp3 151.1756287
165.248764 195.7609253 4674 CA C sp3 150.587 163.375 194.934 4675 HA H
sp3 151.1400707 162.4868081 194.6285039 4676 C C sp2 149.746994
163.8769989 193.7700043 4677 O O sp2 149.003006 164.8529968 193.9120026
4678 CB C sp3 149.6920013 162.9819946 196.1089935 4679 HB H sp3
149.1677856 162.0619202 195.8506622 4680 OG1 O sp3 148.7559967
164.0330048 196.3690033 4681 HG1 H sp3 148.2376862 164.1639404 195.57164
4682 CG2 C sp3 150.5200043 162.7539978 197.3540039 4683 HG22 H sp3
151.0452576 163.6729279 197.6143188 4684 HG21 H sp3 151.2447815
161.9613647 197.1682281 4685 HG23 H sp3 149.8666687 162.4633942
198.1766815 4686 N N sp2 149.8809967 163.2250061 192.6210022 4687 H H
sp3 150.6278839 162.5521088 192.5235291 4688 CA C sp3 148.981 163.452
191.495 4689 HA H sp3 148.6958468 164.5005366 191.409218 4690 C C sp2
147.7409973 162.6100006 191.7480011 4691 O O sp2 147.6999969 161.4259949
191.4100037 4692 CB C sp3 149.673996 163.1040039 190.1799927 4693 HB2 H
sp3 150.6268005 163.6333771 190.1853638 4694 HB3 H sp3 149.8552704
162.0294342 190.2032318 4695 CG C sp3 149.0209961 163.4029999
188.8249969 4696 HG H sp3 148.4346008 164.3128204 188.9532776 4697 CD1 C
sp3 150.0679932 163.6009979 187.7550049 4698 HD12 H sp3 150.6457977
162.6841888 187.6379852 4699 HD11 H sp3 150.7328491 164.4151764
188.0434418 4700 HD13 H sp3 149.5811005 163.8465729 186.8112183 4701 CD2
C sp3 148.1179962 162.2640076 188.3849945 4702 HD21 H sp3 148.7110138
161.3581696 188.2588501 4703 HD23 H sp3 147.6427765 162.5219116
187.4385529 4704 HD22 H sp3 147.3520813 162.0944061 189.1417847 4705 N N
sp2 146.7330017 163.2050018 192.3809967 4706 H H sp3 146.8142395
164.1811218 192.6273193 4707 CA C sp3 145.518 162.486 192.727 4708 HA H
sp3 145.5517948 161.4946042 192.2752343 4709 C C sp2 144.3179932
163.246994 192.1900024 4710 O O sp2 144.2640076 164.477005 192.2870026
4711 CB C sp3 145.4019928 162.298996 194.2440033 4712 HB2 H sp3
144.3661652 162.0554504 194.4802704 4713 HB3 H sp3 146.0460358
161.469696 194.5365295 4714 CG C sp3 145.8000031 163.5180054 195.052002
4715 HG2 H sp3 145.3033905 164.3929901 194.6326447 4716 HG3 H sp3
146.8803253 163.6456604 194.9833527 4717 CD C sp2 145.4170074
163.3950043 196.5119934 4718 OE1 O sp2 144.8410034 162.3549957
196.8910065 4719 OE2 O sp3 145.6909943 164.3390045 197.2830048 4720 N N
sp2 143.3639984 162.5209961 191.621994 4721 H H sp3 143.4700928
161.51828 191.563797 4722 CA C sp3 142.1679993 163.1470032 191.0820007
4723 HA H sp3 142.4097137 164.1703796 190.7949982 4724 C C sp2
141.0720062 163.1809998 192.1419983 4725 O O sp2 141.3540039 163.3220062
193.3320007 4726 CB C sp3 141.6860046 162.4049988 189.8329926 4727 HB2 H
sp3 141.0530396 161.5737152 190.1435089 4728 HB3 H sp3 142.5547028
162.0203552 189.2986603 4729 CG C sp2 140.8930054 163.2949982
188.8939972 4730 OD1 O sp2 140.2189941 164.2290039 189.3760071 4731 OD2
O sp3 140.9459991 163.0599976 187.6690063 4732 N N sp2 139.8159943
163.0520325 191.7163391 4733 H H sp3 139.6462402 162.939209 190.7271271
4734 CH3 C sp3 138.6855469 163.0678253 192.6214142 4735 HH32 H sp3
138.3867188 162.0437622 192.8491821 4736 HH33 H sp3 138.9646912
163.5774841 193.5437317 4737 HH31 H sp3 137.8523712 163.5930328
192.1541748 4738 HH31 H sp3 139.4933472 155.6964722 196.9094849 4739 CH3
C sp3 140.4740448 155.9912109 196.5359955 4740 HH32 H sp3 140.9068298
155.170929 195.962738 4741 HH33 H sp3 141.1266174 156.2304993
197.3760376 4742 C C sp2 140.372345 157.2199707 195.6305847 4743 O O sp2
139.2813873 157.7427979 195.4082642 4744 N N sp2 141.4940033 157.6710052
195.1179962 4745 H H sp3 142.360611 157.2003479 195.3360901 4746 CA C
sp3 141.5169983 158.8359985 194.2409973 4747 HA H sp3 140.9168854
158.6062622 193.3605499 4748 C C sp2 142.9369965 159.1470032 193.7870026
4749 O O sp2 143.1860046 160.1719971 193.1560059 4750 CB C sp3
140.9120026 160.0509949 194.9470062 4751 HB2 H sp3 139.8267975
159.9489441 194.9490051 4752 HB3 H sp3 141.1914062 160.9494019
194.396637 4753 CG C sp2 141.3890076 160.1909943 196.3789978 4754 OD1 O
sp2 142.2689972 159.4570007 196.8269958 4755 ND2 N sp2 140.8099976
161.1399994 197.1049957 4756 HD21 H sp3 140.091156 161.7202759
196.6967773 4757 HD22 H sp3 141.0884094 161.2816162 198.0654907 4758 N N
sp2 143.8619995 158.2480011 194.1069946 4759 H H sp3 143.5758514
157.4011993 194.5772705 4760 CA C sp3 145.273 158.44 193.804 4761 HA H
sp3 145.4836826 159.5090475 193.8331588 4762 C C sp2 145.5939941
157.9049988 192.4160004 4763 O O sp2 145.2489929 156.7660065 192.0870056
4764 CB C sp3 146.1459961 157.7359924 194.8390045 4765 HB2 H sp3
145.8139343 158.0490112 195.8288727 4766 HB3 H sp3 145.9987335
156.6615753 194.7292786 4767 CG C sp3 147.6430054 158.0209961
194.7310028 4768 HG H sp3 147.9324951 157.9640198 193.6816864 4769 CD1 C
sp3 147.9490051 159.4219971 195.2279968 4770 HD12 H sp3 147.6676331
159.5046082 196.2778168 4771 HD11 H sp3 147.3837585 160.1468811
194.6422119 4772 HD13 H sp3 149.0153809 159.6206818 195.1209259 4773 CD2
C sp3 148.4499969 156.9779968 195.4779968 4774 HD21 H sp3 148.1873627
157.0042725 196.535553 4775 HD23 H sp3 149.5129852 157.1895752
195.3622437 4776 HD22 H sp3 148.2300262 155.9900513 195.0734253 4777 N N
sp2 146.2539978 158.7290039 191.6080017 4778 H H sp3 146.4035492
159.6830292 191.9039001 4779 CA C sp3 146.769 158.309 190.314 4780 HA H
sp3 146.4754542 157.2675479 190.1824387 4781 C C sp2 148.2850037
158.371994 190.2409973 4782 O O sp2 148.8480072 158.197998 189.1560059
4783 CB C sp3 146.1670074 159.1679993 189.1970062 4784 HB2 H sp3
146.4255981 160.2061615 189.4054108 4785 HB3 H sp3 146.6298676
158.859436 188.2596436 4786 CG C sp3 144.6529999 159.1000061 189.0070038
4787 HG H sp3 144.174881 159.1970825 189.98172 4788 CD1 C sp3
144.1849976 160.2449951 188.1239929 4789 HD12 H sp3 144.6543884
160.1630707 187.1436615 4790 HD11 H sp3 144.4633179 161.1941833
188.5819244 4791 HD13 H sp3 143.1016388 160.1989594 188.0131073 4792 CD2
C sp3 144.2429962 157.7590027 188.4190063 4793 HD21 H sp3 144.7076263
157.6338348 187.4409637 4794 HD23 H sp3 143.1586914 157.7249146
188.3131866 4795 HD22 H sp3 144.5687866 156.9569702 189.0813446 4796 N N
sp2 148.9589996 158.628006 191.3580017 4797 H H sp3 148.4537964
158.7327881 192.2262573 4798 CA C sp3 150.401 158.76 191.358 4799 HA2 H
sp3 150.8419403 157.7631933 191.3510716 4800 HA3 H sp3 150.7015824
159.2964969 190.4580437 4801 C C sp2 150.9210052 159.5099945 192.5639954
4802 O O sp2 150.2409973 160.3930054 193.0919952 4803 N N sp2 152.128006
159.1710052 193.0099945 4804 H H sp3 152.6482086 158.4538879 192.5249786
4805 CA C sp3 152.717 159.806 194.177 4806 HA H sp3 152.3598239
160.8343069 194.2327686 4807 C C sp2 154.2299957 159.7879944 194.0399933
4808 O O sp2 154.8000031 158.8910065 193.4160004 4809 CB C sp3
152.2960052 159.098999 195.470993 4810 HB2 H sp3 151.2103271 159.0019989
195.4672089 4811 HB3 H sp3 152.7492981 158.1077576 195.4793243 4812 CG C
sp3 152.7019958 159.8150024 196.7449951 4813 HG2 H sp3 152.2983246
160.8272858 196.7245178 4814 HG3 H sp3 153.7900391 159.8586731
196.7935028 4815 CD C sp3 152.1860046 159.1080017 197.9759979 4816 HD2 H
sp3 152.7135468 159.4917755 198.8492279 4817 HD3 H sp3 152.3790894
158.039978 197.8752289 4818 NE N sp2 150.753006 159.3119965 198.1640015
4819 HE H sp3 150.4083557 160.2612152 198.1811981 4820 CZ C sp2
149.8730011 158.3269958 198.3139954 4821 NH1 N sp2 150.2810059
157.0659943 198.298996 4822 HH12 H sp3 151.260498 156.8535919
198.1741791 4823 HH11 H sp3 149.6124115 156.3175201 198.412384 4824 NH2
N sp2 148.5870056 158.602005 198.4779968 4825 HH21 H sp3 148.2733002
159.5619812 198.4892578 4826 HH22 H sp3 147.9206238 157.851593
198.5917358 4827 N N sp2 154.871994 160.8000031 194.6159973 4828 H H sp3
154.3418427 161.5968475 194.9386139 4829 CA C sp3 156.315 160.793
194.795 4830 HA H sp3 156.6658283 159.7774797 194.9786793 4831 C C sp2
156.6320038 161.6779938 195.9889984 4832 O O sp2 155.7550049 162.3480072
196.5359955 4833 CB C sp3 157.0399933 161.2640076 193.5350037 4834 HB2 H
sp3 157.1003113 162.3521881 193.5528564 4835 HB3 H sp3 156.4678955
160.9460907 192.6633759 4836 CG C sp2 158.4369965 160.7039948 193.427002
4837 OD1 O sp2 159.2879944 160.9700012 194.2720032 4838 ND2 N sp2
158.6849976 159.9290009 192.3820038 4839 HD22 H sp3 157.9547424
159.7366638 191.7113037 4840 HD21 H sp3 159.6043701 159.5303345
192.2557983 4841 N N sp2 157.8939972 161.6799927 196.397995 4842 H H sp3
158.5917053 161.1519623 195.8935394 4843 CA C sp3 158.268 162.446
197.576 4844 HA H sp3 157.6991717 163.3757744 197.5833425 4845 C C sp2
159.7519989 162.7680054 197.5209961 4846 O O sp2 160.5099945 162.1679993
196.7559967 4847 CB C sp3 157.923996 161.6889954 198.8630066 4848 HB2 H
sp3 156.8682709 161.4184723 198.844223 4849 HB3 H sp3 158.1179962
162.3364105 199.7181702 4850 OG O sp3 158.6990051 160.5119934
198.9909973 4851 HG H sp3 158.5131531 159.9578247 198.2294617 4852 N N
sp2 160.151001 163.7310028 198.345993 4853 H H sp3 159.4689636
164.2038422 198.9216309 4854 CA C sp3 161.55 164.117 198.436 4855 HA H
sp3 162.1568926 163.2118734 198.4130392 4856 C C sp2 161.7680054
164.8710022 199.7350006 4857 O O sp2 160.923996 165.6679993 200.1380005
4858 CB C sp3 161.9850006 164.9859924 197.2489929 4859 HB2 H sp3
162.9650726 165.4063721 197.474472 4860 HB3 H sp3 162.0569916
164.3489075 196.3675079 4861 CG C sp2 161.0460052 166.1199951
196.9360046 4862 CD1 C sp2 159.9920044 165.9459991 196.0559998 4863 HD1
H sp3 159.8348694 164.9821777 195.5947418 4864 CD2 C sp2 161.2369995
167.3690033 197.496994 4865 HD2 H sp3 162.0647888 167.5305023
198.1716003 4866 CE1 C sp2 159.1410065 166.9889984 195.7619934 4867 HE1
H sp3 158.3182068 166.8373566 195.0790558 4868 CE2 C sp2 160.3829956
168.4100037 197.2050018 4869 HE2 H sp3 160.5360107 169.3772125
197.6605225 4870 CZ C sp2 159.3370056 168.2189941 196.3350067 4871 HZ H
sp3 158.6703033 169.0363312 196.1028748 4872 N N sp2 162.8930054
164.6089935 200.3860016 4873 H H sp3 163.4960327 163.8624725 200.0711517
4874 CA C sp3 163.259 165.395 201.552 4875 HA H sp3 162.4303698
165.3972517 202.2601432 4876 C C sp2 163.5469971 166.8300018 201.1300049
4877 O O sp2 163.8880005 167.1029968 199.9790039 4878 CB C sp3
164.470993 164.7799988 202.2449951 4879 HB2 H sp3 164.3913116
163.6953125 202.1727753 4880 HB3 H sp3 165.3680267 165.1139221
201.7235107 4881 CG C sp3 164.6080017 165.1490021 203.7079926 4882 HG2 H
sp3 163.789444 164.6904907 204.2628326 4883 HG3 H sp3 164.548584
166.2332611 203.8026276 4884 CD C sp2 165.9179993 164.6809998
204.3000031 4885 OE1 O sp2 166.470993 163.6840057 203.7929993 4886 OE2 O
sp3 166.4049988 165.3139954 205.2599945 4887 N N sp2 163.3569946
167.7640076 202.0579987 4888 H H sp3 163.057663 167.4786377 202.9794464
4889 CA C sp3 163.564 169.184 201.797 4890 HA H sp3 164.1012964
169.2850931 200.8540298 4891 C C sp2 164.3800049 169.7819977 202.9329987
4892 O O sp2 164.1529999 169.4680023 204.1049957 4893 CB C sp3
162.2279968 169.9440002 201.6419983 4894 HB H sp3 161.7024384 169.887085
202.5952301 4895 CG1 C sp3 162.473999 171.3999939 201.302002 4896 HG12 H
sp3 162.9996033 171.4668579 200.3494415 4897 HG11 H sp3 163.0793457
171.8584595 202.0839691 4898 HG13 H sp3 161.5200043 171.9220428
201.2280273 4899 CG2 C sp3 161.3710022 169.3119965 200.5749969 4900 HG21
H sp3 161.8874207 169.3634186 199.6164856 4901 HG23 H sp3 160.4234009
169.8462677 200.5063171 4902 HG22 H sp3 161.1824951 168.2693176
200.8306732 4903 N N sp2 165.3399963 170.6329956 202.5859985 4904 H H
sp3 165.6088715 170.6962738 201.614502 4905 CA C sp3 166.016 171.476
203.559 4906 HA H sp3 165.5330715 171.3439392 204.5272148 4907 C C sp2
165.9109955 172.9219971 203.1060028 4908 O O sp2 166.173996 173.2299957
201.9409943 4909 CB C sp3 167.4839935 171.0850067 203.7319946 4910 HB2 H
sp3 167.5363922 170.0207367 203.9615936 4911 HB3 H sp3 168.0093536
171.2813263 202.7973633 4912 CG C sp3 168.1690063 171.8549957
204.8439941 4913 HG2 H sp3 167.6767731 171.6190186 205.7874603 4914 HG3
H sp3 168.0733337 172.9216766 204.6411591 4915 CD C sp3 169.6360016
171.5140076 204.9640045 4916 HD2 H sp3 170.1727142 171.9467773
204.1197662 4917 HD3 H sp3 169.752182 170.4302826 204.9514008 4918 NE N
sp2 170.1950073 172.0390015 206.2039948 4919 HE H sp3 170.5791473
172.9729919 206.1903839 4920 CZ C sp2 170.2319946 171.3699951 207.348999
4921 NH1 N sp2 169.7429962 170.1410065 207.4160004 4922 HH11 H sp3
169.3406219 169.7121277 206.5948639 4923 HH12 H sp3 169.7724609
169.6326294 208.2882233 4924 NH2 N sp2 170.7590027 171.9279938
208.4299927 4925 HH21 H sp3 171.1336517 172.8647766 208.3831482 4926
HH22 H sp3 170.7858276 171.4163208 209.3003845 4927 N N sp2 165.5130005
173.8009949 204.0180054 4928 H H sp3 165.2476807 173.4619446 204.9316406
4929 CA C sp3 165.442 175.234 203.759 4930 HA H sp3 165.6781313
175.4502796 202.7170954 4931 C C sp2 166.4470062 175.8809967 204.6999969
4932 O O sp2 166.1779938 176.0379944 205.8970032 4933 CB C sp3
164.0330048 175.7899933 203.970993 4934 HB H sp3 163.7155457 175.5753784
204.9914246 4935 CG1 C sp3 164.0220032 177.2940063 203.7890015 4936 HG12
H sp3 164.3361206 177.539505 202.7745209 4937 HG11 H sp3 164.7075958
177.7513428 204.5023651 4938 HG13 H sp3 163.0143585 177.673233
203.9591675 4939 CG2 C sp3 163.076004 175.1260071 203.0220032 4940 HG21
H sp3 163.3805237 175.3316803 201.9958038 4941 HG23 H sp3 162.0713348
175.5149384 203.1877594 4942 HG22 H sp3 163.0818481 174.0496674
203.1939545 4943 N N sp2 167.6089935 176.2579956 204.1730042 4944 H H
sp3 167.7335663 176.250885 203.1707306 4945 CA C sp3 168.702 176.681
205.038 4946 HA H sp3 168.3140141 176.7379462 206.0550172 4947 C C sp2
169.2180023 178.0630035 204.6670074 4948 O O sp2 168.6130066 178.7619934
203.8500061 4949 CB C sp3 169.8399963 175.6609955 204.9839935 4950 HB2 H
sp3 170.4333344 175.8592529 204.0914001 4951 HB3 H sp3 169.4021606
174.6651611 204.9154205 4952 SG S sp3 170.9429932 175.6959991
206.4149933 4953 N N sp2 170.3350067 178.4640045 205.279007 4954 H H sp3
170.7912445 177.8497162 205.9382324 4955 CA C sp3 170.904 179.78 205.006
4956 HA H sp3 170.0958918 180.5106495 205.0408202 4957 C C sp2
171.5209961 179.8439941 203.6150055 4958 O O sp2 171.4519958 180.8820038
202.947998 4959 CB C sp3 171.9420013 180.1340027 206.0700073 4960 HB2 H
sp3 172.753952 179.4073486 206.0414124 4961 HB1 H sp3 171.4738007
180.117157 207.0541687 4962 HB3 H sp3 172.3387146 181.1300354
205.8733978 4963 N N sp2 172.128006 178.7539978 203.1620026 4964 H H sp3
172.1807556 177.9344177 203.7498779 4965 CA C sp3 172.7189941
178.7200012 201.8320007 4966 HA H sp3 172.1335297 179.362442 201.1742859
4967 C C sp2 172.6900024 177.2980042 201.2870026 4968 O O sp2
173.3569946 176.4129944 201.8350067 4969 CB C sp3 174.151001 179.2519989
201.8619995 4970 HB2 H sp3 174.769043 178.5395203 202.4083557 4971 HB3 H
sp3 174.1496429 180.2080688 202.3854828 4972 SG S sp3 174.8820038
179.5010071 200.2299957 4973 HG H sp3 174.1587677 180.394989 199.5498047
4974 N N sp2 171.9389954 177.0379944 200.2120056 4975 CA C sp3
171.852005 175.6719971 199.673996 4976 HA H sp3 171.7150421 174.9438782
200.4734802 4977 C C sp2 173.1179962 175.1889954 198.977005 4978 O O sp2
173.1309967 174.0950012 198.4060059 4979 CB C sp3 170.6790009
175.7590027 198.6880035 4980 HB2 H sp3 171.0455322 175.8283997
197.6638184 4981 HB3 H sp3 170.0335999 174.8859406 198.7845306 4982 CG C
sp3 169.9429932 176.9940033 199.0619965 4983 HG2 H sp3 169.210144
176.7789459 199.8396606 4984 HG3 H sp3 169.4373169 177.4132538
198.1921692 4985 CD C sp3 170.973999 177.9389954 199.5679932 4986 HD2 H
sp3 170.5482178 178.639389 200.2865143 4987 HD3 H sp3 171.4362183
178.4928436 198.7508698 4988 N N sp2 174.1820068 175.9819946 199.0059967
4989 H H sp3 174.1287689 176.8699493 199.4843292 4990 CA C sp3 175.418
175.591 198.361 4991 HA2 H sp3 175.1757468 174.9551508 197.5094666 4992
HA3 H sp3 175.9229821 176.4910599 198.0103075 4993 C C sp2 176.3639984
174.8350067 199.2680054 4994 O O sp2 176.8480072 173.7610016 198.9060059
4995 N N sp2 176.6459961 175.3919983 200.4470062 4996 H H sp3
176.2158203 176.2695618 200.7018127 4997 CA C sp3 177.571 174.744
201.372 4998 HA H sp3 178.4861609 174.5194687 200.8241258 4999 C C sp2
177.0130005 173.4279938 201.8999939 5000 O O sp2 177.7310028 172.4210052
201.9570007 5001 CB C sp3 177.8880005 175.6820068 202.5350037 5002 HB2 H
sp3 176.9689941 175.8474426 203.0972748 5003 HB3 H sp3 178.6222687
175.1925354 203.1748352 5004 CG C sp3 178.4429932 177.0350037
202.1289978 5005 HG2 H sp3 177.6966248 177.5163879 201.4971008 5006 HG3
H sp3 179.3481445 176.8545532 201.549118 5007 CD C sp3 178.8099976
178.0399933 203.2640076 5008 HD2 H sp3 179.203476 178.9365845
202.7850494 5009 HD3 H sp3 179.5923615 177.5756683 203.8643494 5010 NE N
sp2 177.7489929 178.4720001 204.1909943 5011 HE H sp3 177.4279175
179.4238129 204.0858917 5012 CZ C sp2 177.1609955 177.7570038
205.1529999 5013 NH1 N sp2 177.4559937 176.4689941 205.2669983 5014 HH12
H sp3 178.1784668 176.0633545 204.6894226 5015 HH11 H sp3 176.9581909
175.8937836 205.9313965 5016 NH2 N sp2 176.2100067 178.2630005
205.9219971 5017 HH21 H sp3 175.9083862 179.2178192 205.7899017 5018
HH22 H sp3 175.7859192 177.6943054 206.6409149 5019 N N sp2 175.7330017
173.4120026 202.2810059 5020 H H sp3 175.1405945 174.2067413 202.087265
[truncated: 1,062,192 more chars]
