# Supplementary material for: Structure of the p53 degradation complex from HPV16
Source: Nat Commun. 2024 Feb 28;15:1842. doi: 10.1038/s41467-024-45920-w (PMC10902388; doi:10.1038/s41467-024-45920-w)
Supplement: Supplementary file 6 — Supplementary Data 3 [file 41467_2024_45920_MOESM6_ESM.txt]

HEADER                                                        Correcte
REMARK  99                                                                      
REMARK  99 MOE v2020.09 (Chemical Computing Group ULC) Tue Apr 11 09:16:45 2023 
SEQRES   1 A  140  MET PHE GLN ASP PRO GLN GLU ARG PRO ARG LYS LEU PRO
SEQRES   2 A  140  GLN LEU CYS THR GLU LEU GLN THR THR ILE HIS ASP ILE
SEQRES   3 A  140  ILE LEU GLU CYS VAL TYR CYS LYS GLN GLN LEU LEU ARG
SEQRES   4 A  140  ARG GLU VAL TYR ASP PHE ALA PHE ARG ASP LEU CYS ILE
SEQRES   5 A  140  VAL TYR ARG ASP GLY ASN PRO TYR ALA VAL CYS ASP LYS
SEQRES   6 A  140  CYS LEU LYS PHE TYR SER LYS ILE SER GLU TYR ARG HIS
SEQRES   7 A  140  TYR SER TYR SER LEU TYR GLY THR THR LEU GLU GLN GLN
SEQRES   8 A  140  TYR ASN LYS PRO LEU SER ASP LEU LEU ILE ARG CYS ILE
SEQRES   9 A  140  ASN CYS GLN LYS PRO LEU SER PRO GLU GLU LYS GLN ARG
SEQRES  10 A  140  HIS LEU ASP LYS LYS GLN ARG PHE HIS ASN ILE ARG GLY
SEQRES  11 A  140  ARG TRP THR GLY ARG CYS MET SER CYS SER
SEQRES   1 B  184  PRO SER GLN LYS THR TYR GLN GLY SER TYR GLY PHE ARG
SEQRES   2 B  184  LEU GLY PHE LEU HIS SER GLY THR ALA LYS SER VAL THR
SEQRES   3 B  184  CYS THR TYR SER PRO ALA LEU ASN LYS MET PHE CYS GLN
SEQRES   4 B  184  LEU ALA LYS THR CYS PRO VAL GLN LEU TRP VAL ASP SER
SEQRES   5 B  184  THR PRO PRO PRO GLY THR ARG VAL ARG ALA MET ALA ILE
SEQRES   6 B  184  TYR LYS GLN SER GLN HIS MET THR GLU VAL VAL ARG ARG
SEQRES   7 B  184  CYS PRO HIS HIS GLU NME ACE LEU ALA PRO PRO GLN HIS
SEQRES   8 B  184  LEU ILE ARG VAL GLU NME ACE ARG VAL GLU TYR LEU ASP
SEQRES   9 B  184  ASP ARG ASN THR PHE ARG HIS SER VAL VAL VAL PRO TYR
SEQRES  10 B  184  GLU PRO PRO NME ACE ASP CYS THR THR ILE HIS TYR ASN
SEQRES  11 B  184  TYR MET CYS ASN SER SER CYS MET GLY GLY MET ASN ARG
SEQRES  12 B  184  ARG PRO ILE LEU THR ILE ILE THR LEU GLU ASP NME ACE
SEQRES  13 B  184  ASN LEU LEU GLY ARG ASN SER PHE GLU VAL ARG VAL CYS
SEQRES  14 B  184  ALA CYS PRO GLY ARG ASP ARG ARG THR GLU GLU GLU ASN
SEQRES  15 B  184  LEU ARG
SEQRES   1 R  567  THR TYR LEU THR GLU GLU LYS VAL TYR GLU ILE LEU GLU
SEQRES   2 R  567  LEU CYS ARG GLU ARG GLU ASP TYR SER PRO LEU ILE ARG
SEQRES   3 R  567  VAL ILE GLY ARG VAL PHE SER SER ALA GLU ALA LEU VAL
SEQRES   4 R  567  GLN SER PHE ARG LYS VAL NME ACE SER VAL ASP ILE ASP
SEQRES   5 R  567  ALA ILE ARG ARG VAL TYR THR ARG LEU LEU SER ASN GLU
SEQRES   6 R  567  LYS ILE GLU THR ALA PHE LEU ASN ALA LEU VAL TYR LEU
SEQRES   7 R  567  SER PRO ASN VAL GLU CYS ASP LEU THR TYR HIS ASN VAL
SEQRES   8 R  567  TYR SER ARG ASP PRO ASN TYR LEU ASN LEU PHE ILE ILE
SEQRES   9 R  567  VAL MET GLU ASN ARG ASN LEU HIS SER PRO GLU TYR LEU
SEQRES  10 R  567  GLU MET ALA LEU PRO LEU PHE CYS LYS ALA MET SER LYS
SEQRES  11 R  567  LEU PRO LEU ALA ALA GLN GLY LYS LEU ILE ARG LEU TRP
SEQRES  12 R  567  SER LYS TYR ASN ALA ASP GLN ILE ARG ARG MET MET GLU
SEQRES  13 R  567  THR PHE GLN GLN LEU ILE THR TYR LYS VAL ILE SER ASN
SEQRES  14 R  567  GLU PHE ASN SER ARG ASN LEU VAL ASN ASP ASP ASP ALA
SEQRES  15 R  567  ILE VAL ALA ALA SER LYS CYS LEU LYS MET VAL TYR TYR
SEQRES  16 R  567  ALA ASN VAL VAL GLY GLY NME ACE GLU GLU ASP ASP GLU
SEQRES  17 R  567  GLU PRO ILE PRO GLU SER SER GLU LEU THR LEU GLN GLU
SEQRES  18 R  567  LEU LEU GLY GLU GLU ARG ARG ASN LYS LYS GLY PRO ARG
SEQRES  19 R  567  VAL ASP PRO LEU GLU THR GLU LEU NME ACE CYS ARG LYS
SEQRES  20 R  567  PRO LEU ILE PRO PHE GLU GLU PHE ILE ASN GLU PRO LEU
SEQRES  21 R  567  ASN GLU VAL LEU GLU MET ASP LYS ASP TYR THR PHE PHE
SEQRES  22 R  567  LYS VAL GLU THR GLU ASN LYS PHE SER PHE MET THR CYS
SEQRES  23 R  567  PRO PHE ILE LEU ASN ALA VAL THR LYS ASN LEU GLY LEU
SEQRES  24 R  567  TYR TYR ASP ASN ARG ILE ARG MET TYR SER GLU ARG ARG
SEQRES  25 R  567  ILE THR VAL LEU TYR SER LEU VAL GLN GLY GLN GLN LEU
SEQRES  26 R  567  ASN PRO TYR LEU ARG LEU LYS VAL ARG ARG ASP HIS ILE
SEQRES  27 R  567  ILE ASP ASP ALA LEU VAL ARG LEU GLU MET ILE ALA MET
SEQRES  28 R  567  GLU ASN PRO ALA ASP LEU LYS LYS GLN LEU TYR VAL GLU
SEQRES  29 R  567  PHE GLU GLY GLU GLN GLY VAL ASP GLU GLY GLY VAL SER
SEQRES  30 R  567  LYS GLU PHE PHE GLN LEU VAL VAL GLU GLU ILE PHE ASN
SEQRES  31 R  567  PRO ASP ILE GLY MET PHE THR TYR ASP GLU SER THR LYS
SEQRES  32 R  567  LEU PHE TRP PHE ASN PRO SER SER PHE GLU THR GLU GLY
SEQRES  33 R  567  GLN PHE THR LEU ILE GLY ILE VAL LEU GLY LEU ALA ILE
SEQRES  34 R  567  TYR ASN ASN CYS ILE LEU ASP VAL HIS PHE PRO MET VAL
SEQRES  35 R  567  VAL TYR ARG LYS LEU MET GLY LYS LYS GLY THR PHE ARG
SEQRES  36 R  567  ASP LEU GLY ASP SER HIS PRO VAL LEU TYR GLN SER LEU
SEQRES  37 R  567  LYS ASP LEU LEU GLU TYR GLU GLY ASN VAL GLU ASP ASP
SEQRES  38 R  567  MET MET ILE THR PHE GLN ILE SER GLN THR ASP LEU PHE
SEQRES  39 R  567  GLY ASN PRO MET MET TYR ASP LEU LYS GLU ASN GLY ASP
SEQRES  40 R  567  LYS ILE PRO ILE THR ASN GLU ASN ARG LYS GLU PHE VAL
SEQRES  41 R  567  ASN LEU TYR SER ASP TYR ILE LEU ASN LYS SER VAL GLU
SEQRES  42 R  567  LYS GLN PHE LYS ALA PHE ARG ARG GLY PHE HIS MET VAL
SEQRES  43 R  567  THR ASN GLU SER PRO LEU LYS TYR LEU PHE ARG PRO GLU
SEQRES  44 R  567  GLU ILE GLU LEU LEU ILE CYS GLY
HELIX    1   1 LEU A   19  GLU A   25  1               Generated by MOE    7
HELIX    2   2 ARG A   46  PHE A   54  1               Generated by MOE    9
HELIX    3   3 ASP A   71  HIS A   85  1               Generated by MOE   15
HELIX    4   4 GLY A   92  TYR A   99  1               Generated by MOE    8
HELIX    5   5 LEU A  103  ASP A  105  5               Generated by MOE    3
HELIX    6   6 PRO A  119  ASP A  127  1               Generated by MOE    9
HELIX    7   7 ARG B  280  LEU B  289  1               Generated by MOE   10
HELIX    8   8 GLU R  130  GLU R  142  1               Generated by MOE   13
HELIX    9   9 SER R  147  VAL R  156  1               Generated by MOE   10
HELIX   10  10 ALA R  160  GLN R  165  1               Generated by MOE    6
HELIX   11  11 ILE R  236  LEU R  246  1               Generated by MOE   11
HELIX   12  12 GLU R  250  LEU R  263  1               Generated by MOE   14
HELIX   13  13 PRO R  265  LEU R  271  1               Generated by MOE    7
HELIX   14  14 PRO R  281  ILE R  288  5               Generated by MOE    8
HELIX   15  15 ARG R  294  LEU R  296  5               Generated by MOE    3
HELIX   16  16 PRO R  299  TYR R  301  5               Generated by MOE    3
HELIX   17  17 ALA R  305  SER R  314  1               Generated by MOE   10
HELIX   18  18 LEU R  318  SER R  329  1               Generated by MOE   12
HELIX   19  19 ALA R  333  SER R  353  1               Generated by MOE   21
HELIX   20  20 VAL R  362  ASP R  364  5               Generated by MOE    3
HELIX   21  21 ASP R  366  GLY R  385  1               Generated by MOE   20
HELIX   22  22 GLU R  406  LEU R  413  1               Generated by MOE    8
HELIX   23  23 PHE R  446  PHE R  449  5               Generated by MOE    4
HELIX   24  24 GLU R  452  ASN R  455  1               Generated by MOE    4
HELIX   25  25 MET R  460  LYS R  468  1               Generated by MOE    9
HELIX   26  26 PRO R  481  ILE R  483  5               Generated by MOE    3
HELIX   27  27 ALA R  486  LEU R  513  1               Generated by MOE   28
HELIX   28  28 ILE R  533  GLU R  546  1               Generated by MOE   14
HELIX   29  29 PRO R  548  ASP R  550  5               Generated by MOE    3
HELIX   30  30 GLY R  569  ILE R  582  1               Generated by MOE   14
HELIX   31  31 GLU R  609  TYR R  624  1               Generated by MOE   16
HELIX   32  32 MET R  635  LYS R  640  1               Generated by MOE    6
HELIX   33  33 PHE R  648  ASP R  650  5               Generated by MOE    3
HELIX   34  34 LEU R  651  SER R  654  1               Generated by MOE    4
HELIX   35  35 PRO R  656  LEU R  666  1               Generated by MOE   11
HELIX   36  36 ARG R  710  LEU R  722  1               Generated by MOE   13
HELIX   37  37 GLU R  727  HIS R  738  1               Generated by MOE   12
HELIX   38  38 LEU R  746  LEU R  749  1               Generated by MOE    4
HELIX   39  39 PRO R  752  GLU R  754  5               Generated by MOE    3
HELIX   40  40 GLU R  756  ILE R  759  1               Generated by MOE    4
SHEET    1       GLU A  36  CYS A  37                  Generated by MOE
SHEET    2       VAL A  60  ARG A  62                  Generated by MOE
SHEET    3       ASN A  65  PRO A  66                  Generated by MOE
SHEET    4       TYR A  67  ALA A  68                  Generated by MOE
SHEET    5       TYR A  86  TYR A  88                  Generated by MOE
SHEET    6       SER A  89  SER A  89                  Generated by MOE
SHEET    7       LEU A  90  TYR A  91                  Generated by MOE
SHEET    8       ARG A 109  CYS A 110                  Generated by MOE
SHEET    9       ARG A 131  ILE A 135                  Generated by MOE
SHEET   10       ARG A 138  TRP A 139                  Generated by MOE
SHEET   11       THR A 140  GLY A 141                  Generated by MOE
SHEET   12       ARG B 110  PHE B 113                  Generated by MOE
SHEET   13       CYS B 124  SER B 127                  Generated by MOE
SHEET   14       LYS B 132  GLN B 136                  Generated by MOE
SHEET   15       CYS B 141  TRP B 146                  Generated by MOE
SHEET   16       ARG B 156  TYR B 163                  Generated by MOE
SHEET   17       ILE B 195  VAL B 197                  Generated by MOE
SHEET   18       GLU B 204  ASP B 207                  Generated by MOE
SHEET   19       HIS B 214  PRO B 219                  Generated by MOE
SHEET   20       THR B 230  TYR B 236                  Generated by MOE
SHEET   21       ILE B 251  GLU B 258                  Generated by MOE
SHEET   22       LEU B 264  PHE B 270                  Generated by MOE
SHEET   23       GLU B 271  CYS B 275                  Generated by MOE
SHEET   24       TYR R 522  VAL R 527                  Generated by MOE
SHEET   25       GLN R 554  PHE R 559                  Generated by MOE
SHEET   26       PHE R 590  ASP R 593                  Generated by MOE
SHEET   27       LEU R 598  PHE R 601                  Generated by MOE
ATOM      1  N   MET A   8     160.677 140.275 193.849  1.00 25.22           N  
ATOM      2  CA  MET A   8     160.242 141.096 194.974  1.00 25.22           C  
ATOM      3  C   MET A   8     159.398 142.292 194.513  1.00 25.22           C  
ATOM      4  O   MET A   8     158.267 142.460 194.968  1.00 25.22           O  
ATOM      5  CB  MET A   8     161.460 141.538 195.805  1.00 25.22           C  
ATOM      6  CG  MET A   8     162.607 142.177 195.023  1.00 25.22           C  
ATOM      7  SD  MET A   8     164.209 142.014 195.830  1.00 25.22           S  
ATOM      8  CE  MET A   8     164.749 140.431 195.190  1.00 25.22           C  
ATOM      9  H1  MET A   8     161.228 139.500 194.191  1.00 25.22           H  
ATOM     10  H2  MET A   8     161.236 140.834 193.220  1.00 25.22           H  
ATOM     11  HA  MET A   8     159.596 140.492 195.611  1.00 25.22           H  
ATOM     12  HB2 MET A   8     161.853 140.658 196.315  1.00 25.22           H  
ATOM     13  HB3 MET A   8     161.115 142.262 196.543  1.00 25.22           H  
ATOM     14  HG2 MET A   8     162.390 143.238 194.899  1.00 25.22           H  
ATOM     15  HG3 MET A   8     162.664 141.701 194.044  1.00 25.22           H  
ATOM     16  HE1 MET A   8     164.035 139.660 195.478  1.00 25.22           H  
ATOM     17  HE2 MET A   8     164.811 140.481 194.103  1.00 25.22           H  
ATOM     18  HE3 MET A   8     165.730 140.189 195.599  1.00 25.22           H  
ATOM     19  N   PHE A   9     159.933 143.116 193.617  1.00 20.93           N  
ATOM     20  CA  PHE A   9     159.166 144.200 193.004  1.00 20.93           C  
ATOM     21  C   PHE A   9     158.667 143.786 191.622  1.00 20.93           C  
ATOM     22  O   PHE A   9     159.035 144.357 190.597  1.00 20.93           O  
ATOM     23  CB  PHE A   9     160.005 145.470 192.930  1.00 20.93           C  
ATOM     24  CG  PHE A   9     160.345 146.047 194.266  1.00 20.93           C  
ATOM     25  CD1 PHE A   9     159.405 146.760 194.985  1.00 20.93           C  
ATOM     26  CD2 PHE A   9     161.604 145.879 194.803  1.00 20.93           C  
ATOM     27  CE1 PHE A   9     159.715 147.292 196.217  1.00 20.93           C  
ATOM     28  CE2 PHE A   9     161.919 146.407 196.031  1.00 20.93           C  
ATOM     29  CZ  PHE A   9     160.972 147.115 196.741  1.00 20.93           C  
ATOM     30  H   PHE A   9     160.899 142.989 193.351  1.00 20.93           H  
ATOM     31  HA  PHE A   9     158.296 144.408 193.626  1.00 20.93           H  
ATOM     32  HB2 PHE A   9     160.934 145.238 192.409  1.00 20.93           H  
ATOM     33  HB3 PHE A   9     159.448 146.217 192.365  1.00 20.93           H  
ATOM     34  HD1 PHE A   9     158.415 146.902 194.576  1.00 20.93           H  
ATOM     35  HD2 PHE A   9     162.350 145.326 194.252  1.00 20.93           H  
ATOM     36  HE1 PHE A   9     158.971 147.847 196.770  1.00 20.93           H  
ATOM     37  HE2 PHE A   9     162.908 146.268 196.441  1.00 20.93           H  
ATOM     38  HZ  PHE A   9     161.219 147.529 197.707  1.00 20.93           H  
ATOM     39  N   GLN A  10     157.813 142.770 191.605  1.00 31.64           N  
ATOM     40  CA  GLN A  10     157.207 142.304 190.367  1.00 31.64           C  
ATOM     41  C   GLN A  10     155.954 143.083 189.999  1.00 31.64           C  
ATOM     42  O   GLN A  10     155.365 142.820 188.945  1.00 31.64           O  
ATOM     43  CB  GLN A  10     156.885 140.809 190.464  1.00 31.64           C  
ATOM     44  CG  GLN A  10     156.038 140.429 191.659  1.00 31.64           C  
ATOM     45  CD  GLN A  10     155.942 138.930 191.841  1.00 31.64           C  
ATOM     46  OE1 GLN A  10     156.515 138.163 191.066  1.00 31.64           O  
ATOM     47  NE2 GLN A  10     155.215 138.502 192.866  1.00 31.64           N  
ATOM     48  H   GLN A  10     157.578 142.309 192.473  1.00 31.64           H  
ATOM     49  HA  GLN A  10     157.936 142.473 189.574  1.00 31.64           H  
ATOM     50  HB2 GLN A  10     156.351 140.516 189.560  1.00 31.64           H  
ATOM     51  HB3 GLN A  10     157.825 140.261 190.524  1.00 31.64           H  
ATOM     52  HG2 GLN A  10     155.034 140.830 191.519  1.00 31.64           H  
ATOM     53  HG3 GLN A  10     156.481 140.863 192.555  1.00 31.64           H  
ATOM     54 HE21 GLN A  10     155.115 137.511 193.035  1.00 31.64           H  
ATOM     55 HE22 GLN A  10     154.762 139.167 193.477  1.00 31.64           H  
ATOM     56  N   ASP A  11     155.538 144.024 190.834  1.00 29.42           N  
ATOM     57  CA  ASP A  11     154.398 144.863 190.501  1.00 29.42           C  
ATOM     58  C   ASP A  11     154.796 145.864 189.423  1.00 29.42           C  
ATOM     59  O   ASP A  11     155.875 146.462 189.508  1.00 29.42           O  
ATOM     60  CB  ASP A  11     153.893 145.589 191.739  1.00 29.42           C  
ATOM     61  CG  ASP A  11     153.256 144.655 192.743  1.00 29.42           C  
ATOM     62  OD1 ASP A  11     152.707 143.617 192.320  1.00 29.42           O  
ATOM     63  OD2 ASP A  11     153.301 144.961 193.953  1.00 29.42           O1-
ATOM     64  H   ASP A  11     156.018 144.160 191.712  1.00 29.42           H  
ATOM     65  HA  ASP A  11     153.592 144.234 190.122  1.00 29.42           H  
ATOM     66  HB2 ASP A  11     153.153 146.329 191.432  1.00 29.42           H  
ATOM     67  HB3 ASP A  11     154.734 146.092 192.216  1.00 29.42           H  
ATOM     68  N   PRO A  12     153.966 146.071 188.399  1.00 30.40           N  
ATOM     69  CA  PRO A  12     154.392 146.942 187.293  1.00 30.40           C  
ATOM     70  C   PRO A  12     154.378 148.417 187.647  1.00 30.40           C  
ATOM     71  O   PRO A  12     155.274 149.156 187.220  1.00 30.40           O  
ATOM     72  CB  PRO A  12     153.383 146.613 186.180  1.00 30.40           C  
ATOM     73  CG  PRO A  12     152.610 145.399 186.667  1.00 30.40           C  
ATOM     74  CD  PRO A  12     152.649 145.471 188.153  1.00 30.40           C  
ATOM     75  HA  PRO A  12     155.429 146.762 187.009  1.00 30.40           H  
ATOM     76  HB2 PRO A  12     152.708 147.453 186.019  1.00 30.40           H  
ATOM     77  HB3 PRO A  12     153.904 146.383 185.251  1.00 30.40           H  
ATOM     78  HG2 PRO A  12     153.083 144.481 186.318  1.00 30.40           H  
ATOM     79  HG3 PRO A  12     151.580 145.435 186.311  1.00 30.40           H  
ATOM     80  HD2 PRO A  12     152.577 144.479 188.599  1.00 30.40           H  
ATOM     81  HD3 PRO A  12     151.849 146.102 188.539  1.00 30.40           H  
ATOM     82  N   GLN A  13     153.395 148.866 188.421  1.00 33.29           N  
ATOM     83  CA  GLN A  13     153.190 150.278 188.719  1.00 33.29           C  
ATOM     84  C   GLN A  13     153.249 150.536 190.220  1.00 33.29           C  
ATOM     85  O   GLN A  13     152.442 151.282 190.777  1.00 33.29           O  
ATOM     86  CB  GLN A  13     151.865 150.756 188.134  1.00 33.29           C  
ATOM     87  CG  GLN A  13     151.832 150.742 186.613  1.00 33.29           C  
ATOM     88  CD  GLN A  13     150.485 151.151 186.054  1.00 33.29           C  
ATOM     89  OE1 GLN A  13     149.532 151.372 186.800  1.00 33.29           O  
ATOM     90  NE2 GLN A  13     150.400 151.259 184.733  1.00 33.29           N  
ATOM     91  H   GLN A  13     152.757 148.194 188.823  1.00 33.29           H  
ATOM     92  HA  GLN A  13     153.996 150.846 188.255  1.00 33.29           H  
ATOM     93  HB2 GLN A  13     151.071 150.106 188.502  1.00 33.29           H  
ATOM     94  HB3 GLN A  13     151.686 151.776 188.473  1.00 33.29           H  
ATOM     95  HG2 GLN A  13     152.061 149.734 186.268  1.00 33.29           H  
ATOM     96  HG3 GLN A  13     152.588 151.433 186.241  1.00 33.29           H  
ATOM     97 HE21 GLN A  13     151.208 151.068 184.158  1.00 33.29           H  
ATOM     98 HE22 GLN A  13     149.527 151.532 184.304  1.00 33.29           H  
ATOM     99  N   GLU A  14     154.212 149.907 190.892  1.00 26.27           N  
ATOM    100  CA  GLU A  14     154.386 150.062 192.329  1.00 26.27           C  
ATOM    101  C   GLU A  14     155.845 150.186 192.739  1.00 26.27           C  
ATOM    102  O   GLU A  14     156.117 150.310 193.938  1.00 26.27           O  
ATOM    103  CB  GLU A  14     153.781 148.860 193.070  1.00 26.27           C  
ATOM    104  CG  GLU A  14     152.310 148.931 193.460  1.00 26.27           C  
ATOM    105  CD  GLU A  14     151.996 150.010 194.465  1.00 26.27           C  
ATOM    106  OE1 GLU A  14     152.871 150.341 195.287  1.00 26.27           O  
ATOM    107  OE2 GLU A  14     150.843 150.474 194.490  1.00 26.27           O1-
ATOM    108  H   GLU A  14     154.843 149.302 190.387  1.00 26.27           H  
ATOM    109  HA  GLU A  14     153.875 150.986 192.598  1.00 26.27           H  
ATOM    110  HB2 GLU A  14     153.905 147.987 192.429  1.00 26.27           H  
ATOM    111  HB3 GLU A  14     154.354 148.722 193.987  1.00 26.27           H  
ATOM    112  HG2 GLU A  14     152.021 147.970 193.886  1.00 26.27           H  
ATOM    113  HG3 GLU A  14     151.725 149.120 192.560  1.00 26.27           H  
ATOM    114  N   ARG A  15     156.786 150.180 191.795  1.00 19.67           N  
ATOM    115  CA  ARG A  15     158.152 149.909 192.222  1.00 19.67           C  
ATOM    116  C   ARG A  15     159.011 151.169 192.218  1.00 19.67           C  
ATOM    117  O   ARG A  15     158.822 152.051 191.376  1.00 19.67           O  
ATOM    118  CB  ARG A  15     158.784 148.843 191.325  1.00 19.67           C  
ATOM    119  CG  ARG A  15     158.876 149.198 189.856  1.00 19.67           C  
ATOM    120  CD  ARG A  15     159.117 147.942 189.038  1.00 19.67           C  
ATOM    121  NE  ARG A  15     159.558 148.235 187.679  1.00 19.67           N  
ATOM    122  CZ  ARG A  15     158.745 148.360 186.637  1.00 19.67           C  
ATOM    123  NH1 ARG A  15     157.439 148.208 186.792  1.00 19.67           N  
ATOM    124  NH2 ARG A  15     159.239 148.628 185.437  1.00 19.67           N1+
ATOM    125  H   ARG A  15     156.562 150.356 190.826  1.00 19.67           H  
ATOM    126  HA  ARG A  15     158.107 149.542 193.247  1.00 19.67           H  
ATOM    127  HB2 ARG A  15     159.794 148.654 191.689  1.00 19.67           H  
ATOM    128  HB3 ARG A  15     158.190 147.934 191.414  1.00 19.67           H  
ATOM    129  HG2 ARG A  15     159.701 149.894 189.703  1.00 19.67           H  
ATOM    130  HG3 ARG A  15     157.944 149.664 189.537  1.00 19.67           H  
ATOM    131  HD2 ARG A  15     158.188 147.374 188.989  1.00 19.67           H  
ATOM    132  HD3 ARG A  15     159.883 147.345 189.533  1.00 19.67           H  
ATOM    133  HE  ARG A  15     160.549 148.351 187.520  1.00 19.67           H  
ATOM    134 HH11 ARG A  15     156.822 148.296 185.997  1.00 19.67           H  
ATOM    135 HH12 ARG A  15     157.059 148.004 187.705  1.00 19.67           H  
ATOM    136 HH21 ARG A  15     160.235 148.738 185.314  1.00 19.67           H  
ATOM    137 HH22 ARG A  15     158.619 148.723 184.645  1.00 19.67           H  
ATOM    138  N   PRO A  16     159.952 151.260 193.160  1.00 12.37           N  
ATOM    139  CA  PRO A  16     160.772 152.473 193.281  1.00 12.37           C  
ATOM    140  C   PRO A  16     161.738 152.616 192.116  1.00 12.37           C  
ATOM    141  O   PRO A  16     162.539 151.723 191.837  1.00 12.37           O  
ATOM    142  CB  PRO A  16     161.512 152.266 194.604  1.00 12.37           C  
ATOM    143  CG  PRO A  16     161.485 150.812 194.825  1.00 12.37           C  
ATOM    144  CD  PRO A  16     160.207 150.317 194.259  1.00 12.37           C  
ATOM    145  HA  PRO A  16     160.180 153.388 193.264  1.00 12.37           H  
ATOM    146  HB2 PRO A  16     162.539 152.624 194.530  1.00 12.37           H  
ATOM    147  HB3 PRO A  16     161.003 152.787 195.415  1.00 12.37           H  
ATOM    148  HG2 PRO A  16     161.533 150.594 195.892  1.00 12.37           H  
ATOM    149  HG3 PRO A  16     162.327 150.340 194.319  1.00 12.37           H  
ATOM    150  HD2 PRO A  16     159.409 150.353 195.001  1.00 12.37           H  
ATOM    151  HD3 PRO A  16     160.311 149.298 193.886  1.00 12.37           H  
ATOM    152  N   ARG A  17     161.671 153.770 191.454  1.00 10.28           N  
ATOM    153  CA  ARG A  17     162.401 153.963 190.207  1.00 10.28           C  
ATOM    154  C   ARG A  17     163.891 154.173 190.444  1.00 10.28           C  
ATOM    155  O   ARG A  17     164.716 153.673 189.674  1.00 10.28           O  
ATOM    156  CB  ARG A  17     161.802 155.142 189.450  1.00 10.28           C  
ATOM    157  CG  ARG A  17     162.417 155.442 188.102  1.00 10.28           C  
ATOM    158  CD  ARG A  17     161.756 156.665 187.469  1.00 10.28           C  
ATOM    159  NE  ARG A  17     162.052 157.902 188.190  1.00 10.28           N  
ATOM    160  CZ  ARG A  17     161.241 158.476 189.075  1.00 10.28           C  
ATOM    161  NH1 ARG A  17     160.072 157.922 189.368  1.00 10.28           N  
ATOM    162  NH2 ARG A  17     161.603 159.601 189.678  1.00 10.28           N1+
ATOM    163  H   ARG A  17     161.106 154.522 191.821  1.00 10.28           H  
ATOM    164  HA  ARG A  17     162.303 153.057 189.609  1.00 10.28           H  
ATOM    165  HB2 ARG A  17     160.743 154.936 189.296  1.00 10.28           H  
ATOM    166  HB3 ARG A  17     161.913 156.030 190.073  1.00 10.28           H  
ATOM    167  HG2 ARG A  17     162.281 154.582 187.447  1.00 10.28           H  
ATOM    168  HG3 ARG A  17     163.482 155.636 188.229  1.00 10.28           H  
ATOM    169  HD2 ARG A  17     160.676 156.514 187.463  1.00 10.28           H  
ATOM    170  HD3 ARG A  17     162.114 156.764 186.444  1.00 10.28           H  
ATOM    171  HE  ARG A  17     162.936 158.353 188.003  1.00 10.28           H  
ATOM    172 HH11 ARG A  17     159.791 157.066 188.912  1.00 10.28           H  
ATOM    173 HH12 ARG A  17     159.463 158.357 190.047  1.00 10.28           H  
ATOM    174 HH21 ARG A  17     162.496 160.023 189.466  1.00 10.28           H  
ATOM    175 HH22 ARG A  17     160.986 160.035 190.349  1.00 10.28           H  
ATOM    176  N   LYS A  18     164.261 154.901 191.489  1.00  6.99           N  
ATOM    177  CA  LYS A  18     165.651 155.282 191.704  1.00  6.99           C  
ATOM    178  C   LYS A  18     166.191 154.654 192.985  1.00  6.99           C  
ATOM    179  O   LYS A  18     165.476 153.983 193.729  1.00  6.99           O  
ATOM    180  CB  LYS A  18     165.798 156.804 191.733  1.00  6.99           C  
ATOM    181  CG  LYS A  18     165.750 157.433 190.360  1.00  6.99           C  
ATOM    182  CD  LYS A  18     165.337 158.884 190.427  1.00  6.99           C  
ATOM    183  CE  LYS A  18     164.894 159.382 189.064  1.00  6.99           C  
ATOM    184  NZ  LYS A  18     166.002 159.362 188.074  1.00  6.99           N1+
ATOM    185  H   LYS A  18     163.561 155.199 192.153  1.00  6.99           H  
ATOM    186  HA  LYS A  18     166.242 154.904 190.870  1.00  6.99           H  
ATOM    187  HB2 LYS A  18     164.988 157.219 192.333  1.00  6.99           H  
ATOM    188  HB3 LYS A  18     166.754 157.051 192.194  1.00  6.99           H  
ATOM    189  HG2 LYS A  18     166.739 157.367 189.906  1.00  6.99           H  
ATOM    190  HG3 LYS A  18     165.032 156.889 189.747  1.00  6.99           H  
ATOM    191  HD2 LYS A  18     166.183 159.481 190.768  1.00  6.99           H  
ATOM    192  HD3 LYS A  18     164.512 158.988 191.131  1.00  6.99           H  
ATOM    193  HE2 LYS A  18     164.531 160.405 189.165  1.00  6.99           H  
ATOM    194  HE3 LYS A  18     164.088 158.744 188.702  1.00  6.99           H  
ATOM    195  HZ1 LYS A  18     166.755 159.950 188.400  1.00  6.99           H  
ATOM    196  HZ2 LYS A  18     166.338 158.416 187.963  1.00  6.99           H  
ATOM    197  HZ3 LYS A  18     165.666 159.706 187.186  1.00  6.99           H  
ATOM    198  N   LEU A  19     167.489 154.878 193.221  1.00  6.58           N  
ATOM    199  CA  LEU A  19     168.172 154.198 194.321  1.00  6.58           C  
ATOM    200  C   LEU A  19     167.661 154.597 195.704  1.00  6.58           C  
ATOM    201  O   LEU A  19     167.424 153.692 196.520  1.00  6.58           O  
ATOM    202  CB  LEU A  19     169.687 154.393 194.190  1.00  6.58           C  
ATOM    203  CG  LEU A  19     170.598 153.638 195.161  1.00  6.58           C  
ATOM    204  CD1 LEU A  19     170.169 152.197 195.292  1.00  6.58           C  
ATOM    205  CD2 LEU A  19     172.040 153.716 194.713  1.00  6.58           C  
ATOM    206  H   LEU A  19     168.001 155.522 192.635  1.00  6.58           H  
ATOM    207  HA  LEU A  19     167.940 153.136 194.237  1.00  6.58           H  
ATOM    208  HB2 LEU A  19     169.966 154.089 193.181  1.00  6.58           H  
ATOM    209  HB3 LEU A  19     169.889 155.457 194.318  1.00  6.58           H  
ATOM    210  HG  LEU A  19     170.512 154.113 196.138  1.00  6.58           H  
ATOM    211 HD11 LEU A  19     169.136 152.155 195.637  1.00  6.58           H  
ATOM    212 HD12 LEU A  19     170.248 151.705 194.323  1.00  6.58           H  
ATOM    213 HD13 LEU A  19     170.813 151.690 196.011  1.00  6.58           H  
ATOM    214 HD21 LEU A  19     172.143 153.245 193.736  1.00  6.58           H  
ATOM    215 HD22 LEU A  19     172.344 154.761 194.646  1.00  6.58           H  
ATOM    216 HD23 LEU A  19     172.673 153.199 195.434  1.00  6.58           H  
ATOM    217  N   PRO A  20     167.506 155.886 196.061  1.00  7.64           N  
ATOM    218  CA  PRO A  20     167.027 156.185 197.424  1.00  7.64           C  
ATOM    219  C   PRO A  20     165.607 155.719 197.703  1.00  7.64           C  
ATOM    220  O   PRO A  20     165.317 155.299 198.832  1.00  7.64           O  
ATOM    221  CB  PRO A  20     167.146 157.712 197.508  1.00  7.64           C  
ATOM    222  CG  PRO A  20     168.196 158.045 196.527  1.00  7.64           C  
ATOM    223  CD  PRO A  20     167.907 157.134 195.385  1.00  7.64           C  
ATOM    224  HA  PRO A  20     167.610 155.652 198.175  1.00  7.64           H  
ATOM    225  HB2 PRO A  20     166.203 158.189 197.242  1.00  7.64           H  
ATOM    226  HB3 PRO A  20     167.440 158.023 198.510  1.00  7.64           H  
ATOM    227  HG2 PRO A  20     169.187 157.853 196.937  1.00  7.64           H  
ATOM    228  HG3 PRO A  20     168.126 159.089 196.220  1.00  7.64           H  
ATOM    229  HD2 PRO A  20     168.794 156.981 194.770  1.00  7.64           H  
ATOM    230  HD3 PRO A  20     167.099 157.523 194.766  1.00  7.64           H  
ATOM    231  N   GLN A  21     164.713 155.770 196.717  1.00  8.87           N  
ATOM    232  CA  GLN A  21     163.387 155.195 196.915  1.00  8.87           C  
ATOM    233  C   GLN A  21     163.470 153.685 197.099  1.00  8.87           C  
ATOM    234  O   GLN A  21     162.765 153.114 197.938  1.00  8.87           O  
ATOM    235  CB  GLN A  21     162.475 155.554 195.744  1.00  8.87           C  
ATOM    236  CG  GLN A  21     162.510 157.022 195.363  1.00  8.87           C  
ATOM    237  CD  GLN A  21     161.836 157.294 194.037  1.00  8.87           C  
ATOM    238  OE1 GLN A  21     161.066 156.475 193.539  1.00  8.87           O  
ATOM    239  NE2 GLN A  21     162.128 158.447 193.452  1.00  8.87           N  
ATOM    240  H   GLN A  21     164.952 156.204 195.837  1.00  8.87           H  
ATOM    241  HA  GLN A  21     162.961 155.616 197.825  1.00  8.87           H  
ATOM    242  HB2 GLN A  21     162.782 154.968 194.878  1.00  8.87           H  
ATOM    243  HB3 GLN A  21     161.452 155.294 196.014  1.00  8.87           H  
ATOM    244  HG2 GLN A  21     163.550 157.341 195.298  1.00  8.87           H  
ATOM    245  HG3 GLN A  21     162.001 157.596 196.138  1.00  8.87           H  
ATOM    246 HE21 GLN A  21     161.712 158.681 192.562  1.00  8.87           H  
ATOM    247 HE22 GLN A  21     162.766 159.091 193.896  1.00  8.87           H  
ATOM    248  N   LEU A  22     164.344 153.022 196.340  1.00  8.61           N  
ATOM    249  CA  LEU A  22     164.560 151.592 196.535  1.00  8.61           C  
ATOM    250  C   LEU A  22     165.066 151.303 197.939  1.00  8.61           C  
ATOM    251  O   LEU A  22     164.651 150.323 198.566  1.00  8.61           O  
ATOM    252  CB  LEU A  22     165.546 151.068 195.496  1.00  8.61           C  
ATOM    253  CG  LEU A  22     165.802 149.566 195.466  1.00  8.61           C  
ATOM    254  CD1 LEU A  22     164.506 148.795 195.514  1.00  8.61           C  
ATOM    255  CD2 LEU A  22     166.603 149.202 194.236  1.00  8.61           C  
ATOM    256  H   LEU A  22     164.860 153.514 195.625  1.00  8.61           H  
ATOM    257  HA  LEU A  22     163.606 151.080 196.410  1.00  8.61           H  
ATOM    258  HB2 LEU A  22     165.169 151.355 194.514  1.00  8.61           H  
ATOM    259  HB3 LEU A  22     166.502 151.559 195.676  1.00  8.61           H  
ATOM    260  HG  LEU A  22     166.379 149.295 196.350  1.00  8.61           H  
ATOM    261 HD11 LEU A  22     163.960 149.058 196.420  1.00  8.61           H  
ATOM    262 HD12 LEU A  22     163.903 149.044 194.641  1.00  8.61           H  
ATOM    263 HD13 LEU A  22     164.719 147.726 195.516  1.00  8.61           H  
ATOM    264 HD21 LEU A  22     166.038 149.468 193.343  1.00  8.61           H  
ATOM    265 HD22 LEU A  22     167.548 149.746 194.244  1.00  8.61           H  
ATOM    266 HD23 LEU A  22     166.801 148.130 194.235  1.00  8.61           H  
ATOM    267  N   CYS A  23     165.958 152.152 198.447  1.00  8.41           N  
ATOM    268  CA  CYS A  23     166.486 151.970 199.792  1.00  8.41           C  
ATOM    269  C   CYS A  23     165.399 152.136 200.846  1.00  8.41           C  
ATOM    270  O   CYS A  23     165.327 151.352 201.799  1.00  8.41           O  
ATOM    271  CB  CYS A  23     167.625 152.957 200.036  1.00  8.41           C  
ATOM    272  SG  CYS A  23     169.111 152.612 199.081  1.00  8.41           S  
ATOM    273  H   CYS A  23     166.273 152.934 197.891  1.00  8.41           H  
ATOM    274  HA  CYS A  23     166.868 150.952 199.875  1.00  8.41           H  
ATOM    275  HB2 CYS A  23     167.883 152.927 201.095  1.00  8.41           H  
ATOM    276  HB3 CYS A  23     167.275 153.956 199.776  1.00  8.41           H  
ATOM    277  HG  CYS A  23     168.826 152.672 197.777  1.00  8.41           H  
ATOM    278  N   THR A  24     164.538 153.144 200.696  1.00  9.32           N  
ATOM    279  CA  THR A  24     163.537 153.359 201.737  1.00  9.32           C  
ATOM    280  C   THR A  24     162.392 152.350 201.675  1.00  9.32           C  
ATOM    281  O   THR A  24     161.812 152.036 202.719  1.00  9.32           O  
ATOM    282  CB  THR A  24     162.988 154.789 201.698  1.00  9.32           C  
ATOM    283  OG1 THR A  24     162.056 154.960 202.772  1.00  9.32           O  
ATOM    284  CG2 THR A  24     162.290 155.098 200.395  1.00  9.32           C  
ATOM    285  H   THR A  24     164.578 153.743 199.884  1.00  9.32           H  
ATOM    286  HA  THR A  24     164.051 153.206 202.686  1.00  9.32           H  
ATOM    287  HB  THR A  24     163.833 155.471 201.796  1.00  9.32           H  
ATOM    288 HG21 THR A  24     162.986 154.958 199.568  1.00  9.32           H  
ATOM    289 HG22 THR A  24     161.439 154.429 200.271  1.00  9.32           H  
ATOM    290 HG23 THR A  24     161.942 156.131 200.405  1.00  9.32           H  
ATOM    291  HG1 THR A  24     161.742 155.867 202.742  1.00  9.32           H  
ATOM    292  N   GLU A  25     162.044 151.826 200.493  1.00 10.60           N  
ATOM    293  CA  GLU A  25     161.046 150.759 200.454  1.00 10.60           C  
ATOM    294  C   GLU A  25     161.611 149.370 200.722  1.00 10.60           C  
ATOM    295  O   GLU A  25     160.827 148.432 200.895  1.00 10.60           O  
ATOM    296  CB  GLU A  25     160.268 150.742 199.131  1.00 10.60           C  
ATOM    297  CG  GLU A  25     159.141 151.779 199.031  1.00 10.60           C  
ATOM    298  CD  GLU A  25     159.583 153.202 198.782  1.00 10.60           C  
ATOM    299  OE1 GLU A  25     159.289 154.073 199.626  1.00 10.60           O  
ATOM    300  OE2 GLU A  25     160.136 153.471 197.701  1.00 10.60           O1-
ATOM    301  H   GLU A  25     162.466 152.164 199.640  1.00 10.60           H  
ATOM    302  HA  GLU A  25     160.367 150.998 201.272  1.00 10.60           H  
ATOM    303  HB2 GLU A  25     160.973 150.929 198.321  1.00 10.60           H  
ATOM    304  HB3 GLU A  25     159.829 149.752 199.009  1.00 10.60           H  
ATOM    305  HG2 GLU A  25     158.584 151.760 199.968  1.00 10.60           H  
ATOM    306  HG3 GLU A  25     158.485 151.483 198.212  1.00 10.60           H  
ATOM    307  N   LEU A  26     162.929 149.199 200.768  1.00 10.03           N  
ATOM    308  CA  LEU A  26     163.515 147.917 201.135  1.00 10.03           C  
ATOM    309  C   LEU A  26     163.987 147.885 202.581  1.00 10.03           C  
ATOM    310  O   LEU A  26     164.710 146.958 202.962  1.00 10.03           O  
ATOM    311  CB  LEU A  26     164.673 147.566 200.199  1.00 10.03           C  
ATOM    312  CG  LEU A  26     164.278 146.845 198.911  1.00 10.03           C  
ATOM    313  CD1 LEU A  26     165.506 146.390 198.155  1.00 10.03           C  
ATOM    314  CD2 LEU A  26     163.387 145.661 199.232  1.00 10.03           C  
ATOM    315  H   LEU A  26     163.536 149.974 200.544  1.00 10.03           H  
ATOM    316  HA  LEU A  26     162.727 147.171 201.032  1.00 10.03           H  
ATOM    317  HB2 LEU A  26     165.177 148.493 199.925  1.00 10.03           H  
ATOM    318  HB3 LEU A  26     165.365 146.924 200.745  1.00 10.03           H  
ATOM    319  HG  LEU A  26     163.727 147.541 198.278  1.00 10.03           H  
ATOM    320 HD11 LEU A  26     166.128 147.254 197.918  1.00 10.03           H  
ATOM    321 HD12 LEU A  26     166.073 145.692 198.770  1.00 10.03           H  
ATOM    322 HD13 LEU A  26     165.202 145.897 197.232  1.00 10.03           H  
ATOM    323 HD21 LEU A  26     163.930 144.959 199.865  1.00 10.03           H  
ATOM    324 HD22 LEU A  26     162.496 146.008 199.755  1.00 10.03           H  
ATOM    325 HD23 LEU A  26     163.095 145.165 198.307  1.00 10.03           H  
ATOM    326  N   GLN A  27     163.601 148.881 203.383  1.00  9.42           N  
ATOM    327  CA  GLN A  27     163.962 148.982 204.800  1.00  9.42           C  
ATOM    328  C   GLN A  27     165.474 148.977 205.008  1.00  9.42           C  
ATOM    329  O   GLN A  27     165.973 148.475 206.017  1.00  9.42           O  
ATOM    330  CB  GLN A  27     163.300 147.875 205.626  1.00  9.42           C  
ATOM    331  CG  GLN A  27     161.785 147.965 205.657  1.00  9.42           C  
ATOM    332  CD  GLN A  27     161.293 149.380 205.881  1.00  9.42           C  
ATOM    333  OE1 GLN A  27     161.625 150.014 206.882  1.00  9.42           O  
ATOM    334  NE2 GLN A  27     160.501 149.886 204.944  1.00  9.42           N  
ATOM    335  H   GLN A  27     163.024 149.610 202.988  1.00  9.42           H  
ATOM    336  HA  GLN A  27     163.585 149.942 205.152  1.00  9.42           H  
ATOM    337  HB2 GLN A  27     163.580 146.912 205.199  1.00  9.42           H  
ATOM    338  HB3 GLN A  27     163.670 147.940 206.649  1.00  9.42           H  
ATOM    339  HG2 GLN A  27     161.414 147.334 206.464  1.00  9.42           H  
ATOM    340  HG3 GLN A  27     161.394 147.605 204.705  1.00  9.42           H  
ATOM    341 HE21 GLN A  27     160.253 149.330 204.138  1.00  9.42           H  
ATOM    342 HE22 GLN A  27     160.146 150.827 205.037  1.00  9.42           H  
ATOM    343  N   THR A  28     166.210 149.538 204.054  1.00  9.31           N  
ATOM    344  CA  THR A  28     167.660 149.611 204.145  1.00  9.31           C  
ATOM    345  C   THR A  28     168.125 151.031 203.862  1.00  9.31           C  
ATOM    346  O   THR A  28     167.304 151.945 203.747  1.00  9.31           O  
ATOM    347  CB  THR A  28     168.313 148.623 203.174  1.00  9.31           C  
ATOM    348  OG1 THR A  28     169.735 148.628 203.360  1.00  9.31           O  
ATOM    349  CG2 THR A  28     167.979 148.981 201.733  1.00  9.31           C  
ATOM    350  H   THR A  28     165.749 149.925 203.243  1.00  9.31           H  
ATOM    351  HA  THR A  28     167.963 149.338 205.156  1.00  9.31           H  
ATOM    352  HB  THR A  28     167.923 147.626 203.380  1.00  9.31           H  
ATOM    353 HG21 THR A  28     166.898 148.968 201.597  1.00  9.31           H  
ATOM    354 HG22 THR A  28     168.362 149.976 201.508  1.00  9.31           H  
ATOM    355 HG23 THR A  28     168.438 148.255 201.062  1.00  9.31           H  
ATOM    356  HG1 THR A  28     170.110 147.989 202.750  1.00  9.31           H  
ATOM    357  N   THR A  29     169.431 151.230 203.761  1.00  9.57           N  
ATOM    358  CA  THR A  29     170.004 152.518 203.403  1.00  9.57           C  
ATOM    359  C   THR A  29     170.902 152.344 202.186  1.00  9.57           C  
ATOM    360  O   THR A  29     171.130 151.234 201.705  1.00  9.57           O  
ATOM    361  CB  THR A  29     170.787 153.127 204.572  1.00  9.57           C  
ATOM    362  OG1 THR A  29     171.872 152.263 204.930  1.00  9.57           O  
ATOM    363  CG2 THR A  29     169.889 153.333 205.778  1.00  9.57           C  
ATOM    364  H   THR A  29     170.054 150.456 203.940  1.00  9.57           H  
ATOM    365  HA  THR A  29     169.195 153.208 203.163  1.00  9.57           H  
ATOM    366  HB  THR A  29     171.174 154.096 204.256  1.00  9.57           H  
ATOM    367 HG21 THR A  29     169.063 153.991 205.508  1.00  9.57           H  
ATOM    368 HG22 THR A  29     169.495 152.371 206.106  1.00  9.57           H  
ATOM    369 HG23 THR A  29     170.464 153.784 206.586  1.00  9.57           H  
ATOM    370  HG1 THR A  29     171.496 151.423 205.202  1.00  9.57           H  
ATOM    371  N   ILE A  30     171.417 153.469 201.689  1.00  9.46           N  
ATOM    372  CA  ILE A  30     172.327 153.443 200.553  1.00  9.46           C  
ATOM    373  C   ILE A  30     173.678 152.855 200.937  1.00  9.46           C  
ATOM    374  O   ILE A  30     174.481 152.525 200.058  1.00  9.46           O  
ATOM    375  CB  ILE A  30     172.475 154.865 199.981  1.00  9.46           C  
ATOM    376  CG1 ILE A  30     172.817 154.829 198.499  1.00  9.46           C  
ATOM    377  CG2 ILE A  30     173.554 155.635 200.715  1.00  9.46           C  
ATOM    378  CD1 ILE A  30     172.666 156.167 197.847  1.00  9.46           C  
ATOM    379  H   ILE A  30     171.171 154.355 202.108  1.00  9.46           H  
ATOM    380  HA  ILE A  30     171.909 152.796 199.782  1.00  9.46           H  
ATOM    381  HB  ILE A  30     171.516 155.366 200.116  1.00  9.46           H  
ATOM    382 HG12 ILE A  30     173.850 154.499 198.386  1.00  9.46           H  
ATOM    383 HG13 ILE A  30     172.153 154.121 198.003  1.00  9.46           H  
ATOM    384 HG21 ILE A  30     173.312 155.677 201.777  1.00  9.46           H  
ATOM    385 HG22 ILE A  30     174.513 155.135 200.580  1.00  9.46           H  
ATOM    386 HG23 ILE A  30     173.613 156.648 200.316  1.00  9.46           H  
ATOM    387 HD11 ILE A  30     171.633 156.502 197.940  1.00  9.46           H  
ATOM    388 HD12 ILE A  30     173.326 156.885 198.334  1.00  9.46           H  
ATOM    389 HD13 ILE A  30     172.929 156.089 196.792  1.00  9.46           H  
ATOM    390  N   HIS A  31     173.951 152.714 202.233  1.00  8.97           N  
ATOM    391  CA  HIS A  31     175.207 152.166 202.717  1.00  8.97           C  
ATOM    392  C   HIS A  31     175.128 150.675 203.010  1.00  8.97           C  
ATOM    393  O   HIS A  31     176.171 150.034 203.172  1.00  8.97           O  
ATOM    394  CB  HIS A  31     175.637 152.901 203.987  1.00  8.97           C  
ATOM    395  CG  HIS A  31     175.696 154.388 203.833  1.00  8.97           C  
ATOM    396  CD2 HIS A  31     174.597 155.197 204.022  1.00  8.97           C  
ATOM    397  ND1 HIS A  31     176.720 155.213 203.515  1.00  8.97           N  
ATOM    398  NE2 HIS A  31     174.940 156.457 203.824  1.00  8.97           N  
ATOM    399  CE1 HIS A  31     176.223 156.494 203.515  1.00  8.97           C  
ATOM    400  H   HIS A  31     173.256 153.000 202.908  1.00  8.97           H  
ATOM    401  HA  HIS A  31     175.939 152.307 201.922  1.00  8.97           H  
ATOM    402  HB2 HIS A  31     176.627 152.545 204.271  1.00  8.97           H  
ATOM    403  HB3 HIS A  31     174.925 152.665 204.778  1.00  8.97           H  
ATOM    404  HD2 HIS A  31     173.609 154.854 204.290  1.00  8.97           H  
ATOM    405  HE2 HIS A  31     174.283 157.311 203.902  1.00  8.97           H  
ATOM    406  HE1 HIS A  31     176.754 157.329 203.311  1.00  8.97           H  
ATOM    407  N   ASP A  32     173.925 150.114 203.084  1.00  9.69           N  
ATOM    408  CA  ASP A  32     173.694 148.730 203.485  1.00  9.69           C  
ATOM    409  C   ASP A  32     172.858 148.007 202.441  1.00  9.69           C  
ATOM    410  O   ASP A  32     171.869 147.340 202.751  1.00  9.69           O  
ATOM    411  CB  ASP A  32     173.008 148.660 204.848  1.00  9.69           C  
ATOM    412  CG  ASP A  32     173.776 149.393 205.931  1.00  9.69           C  
ATOM    413  OD1 ASP A  32     175.021 149.309 205.941  1.00  9.69           O  
ATOM    414  OD2 ASP A  32     173.132 150.049 206.776  1.00  9.69           O1-
ATOM    415  H   ASP A  32     173.122 150.680 202.848  1.00  9.69           H  
ATOM    416  HA  ASP A  32     174.663 148.238 203.565  1.00  9.69           H  
ATOM    417  HB2 ASP A  32     172.913 147.613 205.136  1.00  9.69           H  
ATOM    418  HB3 ASP A  32     172.017 149.105 204.762  1.00  9.69           H  
ATOM    419  N   ILE A  33     173.238 148.146 201.173  1.00  6.51           N  
ATOM    420  CA  ILE A  33     172.537 147.494 200.076  1.00  6.51           C  
ATOM    421  C   ILE A  33     173.551 146.773 199.200  1.00  6.51           C  
ATOM    422  O   ILE A  33     174.700 147.205 199.056  1.00  6.51           O  
ATOM    423  CB  ILE A  33     171.692 148.500 199.252  1.00  6.51           C  
ATOM    424  CG1 ILE A  33     170.640 147.768 198.414  1.00  6.51           C  
ATOM    425  CG2 ILE A  33     172.568 149.407 198.393  1.00  6.51           C  
ATOM    426  CD1 ILE A  33     169.383 148.570 198.172  1.00  6.51           C  
ATOM    427  H   ILE A  33     174.040 148.723 200.965  1.00  6.51           H  
ATOM    428  HA  ILE A  33     171.835 146.769 200.488  1.00  6.51           H  
ATOM    429  HB  ILE A  33     171.167 149.147 199.955  1.00  6.51           H  
ATOM    430 HG12 ILE A  33     171.081 147.522 197.448  1.00  6.51           H  
ATOM    431 HG13 ILE A  33     170.366 146.849 198.933  1.00  6.51           H  
ATOM    432 HG21 ILE A  33     173.273 149.940 199.030  1.00  6.51           H  
ATOM    433 HG22 ILE A  33     173.116 148.804 197.670  1.00  6.51           H  
ATOM    434 HG23 ILE A  33     171.940 150.125 197.866  1.00  6.51           H  
ATOM    435 HD11 ILE A  33     168.913 148.806 199.127  1.00  6.51           H  
ATOM    436 HD12 ILE A  33     169.636 149.494 197.653  1.00  6.51           H  
ATOM    437 HD13 ILE A  33     168.692 147.988 197.562  1.00  6.51           H  
ATOM    438  N   ILE A  34     173.136 145.632 198.656  1.00  6.32           N  
ATOM    439  CA  ILE A  34     173.883 144.930 197.618  1.00  6.32           C  
ATOM    440  C   ILE A  34     173.024 144.903 196.360  1.00  6.32           C  
ATOM    441  O   ILE A  34     171.841 144.546 196.409  1.00  6.32           O  
ATOM    442  CB  ILE A  34     174.323 143.517 198.064  1.00  6.32           C  
ATOM    443  CG1 ILE A  34     175.306 142.917 197.050  1.00  6.32           C  
ATOM    444  CG2 ILE A  34     173.144 142.590 198.380  1.00  6.32           C  
ATOM    445  CD1 ILE A  34     176.032 141.691 197.545  1.00  6.32           C  
ATOM    446  H   ILE A  34     172.265 145.234 198.976  1.00  6.32           H  
ATOM    447  HA  ILE A  34     174.813 145.460 197.413  1.00  6.32           H  
ATOM    448  HB  ILE A  34     174.850 143.621 199.012  1.00  6.32           H  
ATOM    449 HG12 ILE A  34     174.749 142.646 196.153  1.00  6.32           H  
ATOM    450 HG13 ILE A  34     176.047 143.677 196.802  1.00  6.32           H  
ATOM    451 HG21 ILE A  34     172.517 143.047 199.145  1.00  6.32           H  
ATOM    452 HG22 ILE A  34     172.556 142.430 197.477  1.00  6.32           H  
ATOM    453 HG23 ILE A  34     173.521 141.634 198.743  1.00  6.32           H  
ATOM    454 HD11 ILE A  34     176.616 141.947 198.429  1.00  6.32           H  
ATOM    455 HD12 ILE A  34     175.307 140.918 197.799  1.00  6.32           H  
ATOM    456 HD13 ILE A  34     176.697 141.323 196.764  1.00  6.32           H  
ATOM    457  N   LEU A  35     173.602 145.342 195.248  1.00  4.98           N  
ATOM    458  CA  LEU A  35     172.858 145.504 194.012  1.00  4.98           C  
ATOM    459  C   LEU A  35     173.571 144.774 192.882  1.00  4.98           C  
ATOM    460  O   LEU A  35     174.794 144.624 192.888  1.00  4.98           O  
ATOM    461  CB  LEU A  35     172.673 146.991 193.670  1.00  4.98           C  
ATOM    462  CG  LEU A  35     171.363 147.624 194.149  1.00  4.98           C  
ATOM    463  CD1 LEU A  35     171.197 149.020 193.596  1.00  4.98           C  
ATOM    464  CD2 LEU A  35     170.176 146.764 193.762  1.00  4.98           C  
ATOM    465  H   LEU A  35     174.586 145.569 195.263  1.00  4.98           H  
ATOM    466  HA  LEU A  35     171.867 145.070 194.143  1.00  4.98           H  
ATOM    467  HB2 LEU A  35     173.497 147.544 194.122  1.00  4.98           H  
ATOM    468  HB3 LEU A  35     172.718 147.094 192.586  1.00  4.98           H  
ATOM    469  HG  LEU A  35     171.407 147.690 195.236  1.00  4.98           H  
ATOM    470 HD11 LEU A  35     172.045 149.634 193.900  1.00  4.98           H  
ATOM    471 HD12 LEU A  35     171.151 148.977 192.508  1.00  4.98           H  
ATOM    472 HD13 LEU A  35     170.276 149.456 193.982  1.00  4.98           H  
ATOM    473 HD21 LEU A  35     170.120 146.690 192.676  1.00  4.98           H  
ATOM    474 HD22 LEU A  35     170.294 145.768 194.189  1.00  4.98           H  
ATOM    475 HD23 LEU A  35     169.260 147.216 194.143  1.00  4.98           H  
ATOM    476  N   GLU A  36     172.786 144.317 191.914  1.00  6.03           N  
ATOM    477  CA  GLU A  36     173.283 143.548 190.784  1.00  6.03           C  
ATOM    478  C   GLU A  36     173.265 144.416 189.537  1.00  6.03           C  
ATOM    479  O   GLU A  36     172.260 145.075 189.256  1.00  6.03           O  
ATOM    480  CB  GLU A  36     172.429 142.300 190.558  1.00  6.03           C  
ATOM    481  CG  GLU A  36     172.647 141.186 191.560  1.00  6.03           C  
ATOM    482  CD  GLU A  36     171.838 139.954 191.224  1.00  6.03           C  
ATOM    483  OE1 GLU A  36     171.848 139.541 190.047  1.00  6.03           O  
ATOM    484  OE2 GLU A  36     171.188 139.403 192.136  1.00  6.03           O1-
ATOM    485  H   GLU A  36     171.796 144.513 191.965  1.00  6.03           H  
ATOM    486  HA  GLU A  36     174.303 143.230 190.998  1.00  6.03           H  
ATOM    487  HB2 GLU A  36     171.381 142.595 190.603  1.00  6.03           H  
ATOM    488  HB3 GLU A  36     172.655 141.911 189.565  1.00  6.03           H  
ATOM    489  HG2 GLU A  36     172.355 141.540 192.549  1.00  6.03           H  
ATOM    490  HG3 GLU A  36     173.704 140.921 191.567  1.00  6.03           H  
ATOM    491  N   CYS A  37     174.372 144.421 188.797  1.00  5.43           N  
ATOM    492  CA  CYS A  37     174.401 145.117 187.520  1.00  5.43           C  
ATOM    493  C   CYS A  37     173.445 144.441 186.546  1.00  5.43           C  
ATOM    494  O   CYS A  37     173.336 143.216 186.519  1.00  5.43           O  
ATOM    495  CB  CYS A  37     175.818 145.137 186.957  1.00  5.43           C  
ATOM    496  SG  CYS A  37     175.928 145.739 185.265  1.00  5.43           S1-
ATOM    497  H   CYS A  37     175.197 143.939 189.124  1.00  5.43           H  
ATOM    498  HA  CYS A  37     174.082 146.148 187.668  1.00  5.43           H  
ATOM    499  HB2 CYS A  37     176.212 144.121 186.985  1.00  5.43           H  
ATOM    500  HB3 CYS A  37     176.429 145.781 187.590  1.00  5.43           H  
ATOM    501  N   VAL A  38     172.716 145.239 185.762  1.00  4.92           N  
ATOM    502  CA  VAL A  38     171.708 144.641 184.887  1.00  4.92           C  
ATOM    503  C   VAL A  38     172.340 144.024 183.651  1.00  4.92           C  
ATOM    504  O   VAL A  38     171.714 143.185 182.990  1.00  4.92           O  
ATOM    505  CB  VAL A  38     170.631 145.672 184.489  1.00  4.92           C  
ATOM    506  CG1 VAL A  38     171.172 146.683 183.519  1.00  4.92           C  
ATOM    507  CG2 VAL A  38     169.374 145.001 183.953  1.00  4.92           C  
ATOM    508  H   VAL A  38     172.858 146.239 185.773  1.00  4.92           H  
ATOM    509  HA  VAL A  38     171.224 143.843 185.450  1.00  4.92           H  
ATOM    510  HB  VAL A  38     170.346 146.206 185.396  1.00  4.92           H  
ATOM    511 HG11 VAL A  38     172.039 147.179 183.956  1.00  4.92           H  
ATOM    512 HG12 VAL A  38     171.467 146.181 182.598  1.00  4.92           H  
ATOM    513 HG13 VAL A  38     170.403 147.423 183.299  1.00  4.92           H  
ATOM    514 HG21 VAL A  38     169.615 144.453 183.042  1.00  4.92           H  
ATOM    515 HG22 VAL A  38     168.984 144.310 184.700  1.00  4.92           H  
ATOM    516 HG23 VAL A  38     168.623 145.760 183.733  1.00  4.92           H  
ATOM    517  N   TYR A  39     173.583 144.382 183.340  1.00  4.77           N  
ATOM    518  CA  TYR A  39     174.238 143.884 182.137  1.00  4.77           C  
ATOM    519  C   TYR A  39     175.078 142.643 182.426  1.00  4.77           C  
ATOM    520  O   TYR A  39     174.851 141.583 181.836  1.00  4.77           O  
ATOM    521  CB  TYR A  39     175.098 144.993 181.524  1.00  4.77           C  
ATOM    522  CG  TYR A  39     174.300 146.067 180.824  1.00  4.77           C  
ATOM    523  CD1 TYR A  39     173.410 145.748 179.810  1.00  4.77           C  
ATOM    524  CD2 TYR A  39     174.438 147.400 181.178  1.00  4.77           C  
ATOM    525  CE1 TYR A  39     172.683 146.727 179.168  1.00  4.77           C  
ATOM    526  CE2 TYR A  39     173.715 148.383 180.543  1.00  4.77           C  
ATOM    527  CZ  TYR A  39     172.840 148.042 179.540  1.00  4.77           C  
ATOM    528  OH  TYR A  39     172.119 149.024 178.907  1.00  4.77           O  
ATOM    529  H   TYR A  39     174.083 145.012 183.950  1.00  4.77           H  
ATOM    530  HA  TYR A  39     173.468 143.590 181.423  1.00  4.77           H  
ATOM    531  HB2 TYR A  39     175.677 145.459 182.321  1.00  4.77           H  
ATOM    532  HB3 TYR A  39     175.776 144.541 180.800  1.00  4.77           H  
ATOM    533  HD1 TYR A  39     173.284 144.716 179.519  1.00  4.77           H  
ATOM    534  HD2 TYR A  39     175.125 147.672 181.966  1.00  4.77           H  
ATOM    535  HE1 TYR A  39     171.995 146.464 178.378  1.00  4.77           H  
ATOM    536  HE2 TYR A  39     173.834 149.417 180.831  1.00  4.77           H  
ATOM    537  HH  TYR A  39     171.897 148.838 177.992  1.00  4.77           H  
ATOM    538  N   CYS A  40     176.048 142.760 183.332  1.00  5.90           N  
ATOM    539  CA  CYS A  40     176.965 141.668 183.629  1.00  5.90           C  
ATOM    540  C   CYS A  40     176.586 140.882 184.877  1.00  5.90           C  
ATOM    541  O   CYS A  40     177.313 139.954 185.244  1.00  5.90           O  
ATOM    542  CB  CYS A  40     178.393 142.203 183.767  1.00  5.90           C  
ATOM    543  SG  CYS A  40     178.699 143.208 185.225  1.00  5.90           S1-
ATOM    544  H   CYS A  40     176.151 143.634 183.829  1.00  5.90           H  
ATOM    545  HA  CYS A  40     176.901 140.975 182.790  1.00  5.90           H  
ATOM    546  HB2 CYS A  40     178.612 142.809 182.888  1.00  5.90           H  
ATOM    547  HB3 CYS A  40     179.071 141.350 183.798  1.00  5.90           H  
ATOM    548  N   LYS A  41     175.477 141.233 185.532  1.00  4.96           N  
ATOM    549  CA  LYS A  41     174.919 140.489 186.667  1.00  4.96           C  
ATOM    550  C   LYS A  41     175.912 140.327 187.814  1.00  4.96           C  
ATOM    551  O   LYS A  41     175.881 139.330 188.536  1.00  4.96           O  
ATOM    552  CB  LYS A  41     174.382 139.126 186.228  1.00  4.96           C  
ATOM    553  CG  LYS A  41     173.348 139.205 185.121  1.00  4.96           C  
ATOM    554  CD  LYS A  41     172.270 140.218 185.446  1.00  4.96           C  
ATOM    555  CE  LYS A  41     171.231 140.283 184.345  1.00  4.96           C  
ATOM    556  NZ  LYS A  41     170.418 139.042 184.275  1.00  4.96           N1+
ATOM    557  H   LYS A  41     174.991 142.064 185.227  1.00  4.96           H  
ATOM    558  HA  LYS A  41     174.089 141.087 187.044  1.00  4.96           H  
ATOM    559  HB2 LYS A  41     175.219 138.524 185.874  1.00  4.96           H  
ATOM    560  HB3 LYS A  41     173.925 138.642 187.091  1.00  4.96           H  
ATOM    561  HG2 LYS A  41     173.842 139.497 184.194  1.00  4.96           H  
ATOM    562  HG3 LYS A  41     172.888 138.225 184.994  1.00  4.96           H  
ATOM    563  HD2 LYS A  41     172.728 141.200 185.561  1.00  4.96           H  
ATOM    564  HD3 LYS A  41     171.783 139.932 186.378  1.00  4.96           H  
ATOM    565  HE2 LYS A  41     171.738 140.426 183.391  1.00  4.96           H  
ATOM    566  HE3 LYS A  41     170.569 141.128 184.535  1.00  4.96           H  
ATOM    567  HZ1 LYS A  41     171.023 138.253 184.099  1.00  4.96           H  
ATOM    568  HZ2 LYS A  41     169.934 138.907 185.151  1.00  4.96           H  
ATOM    569  HZ3 LYS A  41     169.744 139.123 183.527  1.00  4.96           H  
ATOM    570  N   GLN A  42     176.791 141.304 187.998  1.00  5.35           N  
ATOM    571  CA  GLN A  42     177.758 141.288 189.083  1.00  5.35           C  
ATOM    572  C   GLN A  42     177.365 142.297 190.154  1.00  5.35           C  
ATOM    573  O   GLN A  42     176.574 143.214 189.918  1.00  5.35           O  
ATOM    574  CB  GLN A  42     179.169 141.590 188.568  1.00  5.35           C  
ATOM    575  CG  GLN A  42     179.676 140.595 187.541  1.00  5.35           C  
ATOM    576  CD  GLN A  42     179.976 139.239 188.144  1.00  5.35           C  
ATOM    577  OE1 GLN A  42     180.325 139.133 189.319  1.00  5.35           O  
ATOM    578  NE2 GLN A  42     179.840 138.191 187.340  1.00  5.35           N  
ATOM    579  H   GLN A  42     176.788 142.088 187.361  1.00  5.35           H  
ATOM    580  HA  GLN A  42     177.761 140.289 189.518  1.00  5.35           H  
ATOM    581  HB2 GLN A  42     179.163 142.580 188.112  1.00  5.35           H  
ATOM    582  HB3 GLN A  42     179.852 141.585 189.417  1.00  5.35           H  
ATOM    583  HG2 GLN A  42     180.589 140.989 187.095  1.00  5.35           H  
ATOM    584  HG3 GLN A  42     178.917 140.473 186.768  1.00  5.35           H  
ATOM    585 HE21 GLN A  42     179.551 138.324 186.381  1.00  5.35           H  
ATOM    586 HE22 GLN A  42     180.026 137.261 187.687  1.00  5.35           H  
ATOM    587  N   GLN A  43     177.925 142.107 191.345  1.00  4.38           N  
ATOM    588  CA  GLN A  43     177.665 143.019 192.448  1.00  4.38           C  
ATOM    589  C   GLN A  43     178.417 144.329 192.250  1.00  4.38           C  
ATOM    590  O   GLN A  43     179.436 144.390 191.558  1.00  4.38           O  
ATOM    591  CB  GLN A  43     178.067 142.380 193.777  1.00  4.38           C  
ATOM    592  CG  GLN A  43     179.552 142.109 193.915  1.00  4.38           C  
ATOM    593  CD  GLN A  43     180.269 143.172 194.721  1.00  4.38           C  
ATOM    594  NE2 GLN A  43     179.835 143.536 195.814  1.00  4.38           N  
ATOM    595  OE1 GLN A  43     181.376 143.675 194.186  1.00  4.38           O  
ATOM    596  H   GLN A  43     178.540 141.318 191.486  1.00  4.38           H  
ATOM    597  HA  GLN A  43     176.596 143.231 192.469  1.00  4.38           H  
ATOM    598  HB2 GLN A  43     177.766 143.050 194.583  1.00  4.38           H  
ATOM    599  HB3 GLN A  43     177.537 141.433 193.875  1.00  4.38           H  
ATOM    600  HG2 GLN A  43     179.993 142.070 192.919  1.00  4.38           H  
ATOM    601  HG3 GLN A  43     179.686 141.147 194.410  1.00  4.38           H  
ATOM    602 HE21 GLN A  43     180.325 144.244 196.341  1.00  4.38           H  
ATOM    603 HE22 GLN A  43     178.989 143.126 196.183  1.00  4.38           H  
ATOM    604  N   LEU A  44     177.900 145.386 192.868  1.00  3.55           N  
ATOM    605  CA  LEU A  44     178.462 146.722 192.751  1.00  3.55           C  
ATOM    606  C   LEU A  44     179.117 147.131 194.062  1.00  3.55           C  
ATOM    607  O   LEU A  44     178.561 146.909 195.141  1.00  3.55           O  
ATOM    608  CB  LEU A  44     177.390 147.743 192.372  1.00  3.55           C  
ATOM    609  CG  LEU A  44     176.946 147.822 190.914  1.00  3.55           C  
ATOM    610  CD1 LEU A  44     175.885 146.788 190.626  1.00  3.55           C  
ATOM    611  CD2 LEU A  44     176.423 149.208 190.612  1.00  3.55           C  
ATOM    612  H   LEU A  44     177.081 145.256 193.444  1.00  3.55           H  
ATOM    613  HA  LEU A  44     179.211 146.701 191.960  1.00  3.55           H  
ATOM    614  HB2 LEU A  44     176.505 147.517 192.967  1.00  3.55           H  
ATOM    615  HB3 LEU A  44     177.770 148.727 192.647  1.00  3.55           H  
ATOM    616  HG  LEU A  44     177.805 147.618 190.274  1.00  3.55           H  
ATOM    617 HD11 LEU A  44     176.280 145.794 190.836  1.00  3.55           H  
ATOM    618 HD12 LEU A  44     175.016 146.974 191.257  1.00  3.55           H  
ATOM    619 HD13 LEU A  44     175.593 146.849 189.578  1.00  3.55           H  
ATOM    620 HD21 LEU A  44     175.564 149.419 191.249  1.00  3.55           H  
ATOM    621 HD22 LEU A  44     177.206 149.942 190.804  1.00  3.55           H  
ATOM    622 HD23 LEU A  44     176.122 149.263 189.566  1.00  3.55           H  
ATOM    623  N   LEU A  45     180.294 147.740 193.957  1.00  3.59           N  
ATOM    624  CA  LEU A  45     181.052 148.171 195.119  1.00  3.59           C  
ATOM    625  C   LEU A  45     180.412 149.436 195.700  1.00  3.59           C  
ATOM    626  O   LEU A  45     179.422 149.954 195.177  1.00  3.59           O  
ATOM    627  CB  LEU A  45     182.517 148.365 194.725  1.00  3.59           C  
ATOM    628  CG  LEU A  45     183.625 148.536 195.770  1.00  3.59           C  
ATOM    629  CD1 LEU A  45     183.526 147.457 196.838  1.00  3.59           C  
ATOM    630  CD2 LEU A  45     184.993 148.519 195.114  1.00  3.59           C  
ATOM    631  H   LEU A  45     180.675 147.909 193.037  1.00  3.59           H  
ATOM    632  HA  LEU A  45     181.031 147.413 195.902  1.00  3.59           H  
ATOM    633  HB2 LEU A  45     182.791 147.493 194.130  1.00  3.59           H  
ATOM    634  HB3 LEU A  45     182.549 149.256 194.099  1.00  3.59           H  
ATOM    635  HG  LEU A  45     183.493 149.505 196.250  1.00  3.59           H  
ATOM    636 HD11 LEU A  45     182.548 147.507 197.316  1.00  3.59           H  
ATOM    637 HD12 LEU A  45     183.656 146.477 196.378  1.00  3.59           H  
ATOM    638 HD13 LEU A  45     184.304 147.613 197.586  1.00  3.59           H  
ATOM    639 HD21 LEU A  45     185.150 147.557 194.625  1.00  3.59           H  
ATOM    640 HD22 LEU A  45     185.051 149.317 194.373  1.00  3.59           H  
ATOM    641 HD23 LEU A  45     185.761 148.671 195.872  1.00  3.59           H  
ATOM    642  N   ARG A  46     180.966 149.924 196.813  1.00  5.06           N  
ATOM    643  CA  ARG A  46     180.426 151.107 197.478  1.00  5.06           C  
ATOM    644  C   ARG A  46     180.466 152.324 196.564  1.00  5.06           C  
ATOM    645  O   ARG A  46     179.475 153.055 196.433  1.00  5.06           O  
ATOM    646  CB  ARG A  46     181.212 151.387 198.759  1.00  5.06           C  
ATOM    647  CG  ARG A  46     180.813 150.537 199.945  1.00  5.06           C  
ATOM    648  CD  ARG A  46     179.326 150.628 200.216  1.00  5.06           C  
ATOM    649  NE  ARG A  46     178.642 149.399 199.837  1.00  5.06           N  
ATOM    650  CZ  ARG A  46     177.356 149.330 199.524  1.00  5.06           C  
ATOM    651  NH1 ARG A  46     176.609 150.422 199.552  1.00  5.06           N  
ATOM    652  NH2 ARG A  46     176.818 148.169 199.190  1.00  5.06           N1+
ATOM    653  H   ARG A  46     181.776 149.465 197.204  1.00  5.06           H  
ATOM    654  HA  ARG A  46     179.383 150.909 197.727  1.00  5.06           H  
ATOM    655  HB2 ARG A  46     182.268 151.210 198.555  1.00  5.06           H  
ATOM    656  HB3 ARG A  46     181.064 152.433 199.026  1.00  5.06           H  
ATOM    657  HG2 ARG A  46     181.355 150.881 200.826  1.00  5.06           H  
ATOM    658  HG3 ARG A  46     181.073 149.498 199.740  1.00  5.06           H  
ATOM    659  HD2 ARG A  46     178.911 151.457 199.642  1.00  5.06           H  
ATOM    660  HD3 ARG A  46     179.169 150.808 201.280  1.00  5.06           H  
ATOM    661  HE  ARG A  46     179.182 148.546 199.811  1.00  5.06           H  
ATOM    662 HH11 ARG A  46     175.628 150.369 199.318  1.00  5.06           H  
ATOM    663 HH12 ARG A  46     177.020 151.309 199.807  1.00  5.06           H  
ATOM    664 HH21 ARG A  46     177.387 147.335 199.173  1.00  5.06           H  
ATOM    665 HH22 ARG A  46     175.838 148.117 198.951  1.00  5.06           H  
ATOM    666  N   ARG A  47     181.608 152.556 195.918  1.00  4.71           N  
ATOM    667  CA  ARG A  47     181.720 153.720 195.053  1.00  4.71           C  
ATOM    668  C   ARG A  47     180.786 153.613 193.856  1.00  4.71           C  
ATOM    669  O   ARG A  47     180.331 154.636 193.342  1.00  4.71           O  
ATOM    670  CB  ARG A  47     183.171 153.910 194.604  1.00  4.71           C  
ATOM    671  CG  ARG A  47     183.569 153.116 193.381  1.00  4.71           C  
ATOM    672  CD  ARG A  47     185.065 153.131 193.166  1.00  4.71           C  
ATOM    673  NE  ARG A  47     185.424 152.642 191.838  1.00  4.71           N  
ATOM    674  CZ  ARG A  47     185.444 151.361 191.487  1.00  4.71           C  
ATOM    675  NH1 ARG A  47     185.126 150.420 192.366  1.00  4.71           N  
ATOM    676  NH2 ARG A  47     185.785 151.018 190.253  1.00  4.71           N1+
ATOM    677  H   ARG A  47     182.391 151.928 196.028  1.00  4.71           H  
ATOM    678  HA  ARG A  47     181.417 154.598 195.624  1.00  4.71           H  
ATOM    679  HB2 ARG A  47     183.322 154.967 194.385  1.00  4.71           H  
ATOM    680  HB3 ARG A  47     183.821 153.613 195.427  1.00  4.71           H  
ATOM    681  HG2 ARG A  47     183.082 153.547 192.506  1.00  4.71           H  
ATOM    682  HG3 ARG A  47     183.241 152.084 193.508  1.00  4.71           H  
ATOM    683  HD2 ARG A  47     185.536 152.496 193.916  1.00  4.71           H  
ATOM    684  HD3 ARG A  47     185.428 154.153 193.276  1.00  4.71           H  
ATOM    685  HE  ARG A  47     185.675 153.325 191.138  1.00  4.71           H  
ATOM    686 HH11 ARG A  47     185.144 149.448 192.094  1.00  4.71           H  
ATOM    687 HH12 ARG A  47     184.865 150.676 193.308  1.00  4.71           H  
ATOM    688 HH21 ARG A  47     186.029 151.730 189.580  1.00  4.71           H  
ATOM    689 HH22 ARG A  47     185.800 150.044 189.986  1.00  4.71           H  
ATOM    690  N   GLU A  48     180.434 152.395 193.442  1.00  4.48           N  
ATOM    691  CA  GLU A  48     179.570 152.249 192.279  1.00  4.48           C  
ATOM    692  C   GLU A  48     178.119 152.569 192.608  1.00  4.48           C  
ATOM    693  O   GLU A  48     177.435 153.200 191.800  1.00  4.48           O  
ATOM    694  CB  GLU A  48     179.697 150.848 191.692  1.00  4.48           C  
ATOM    695  CG  GLU A  48     180.858 150.725 190.724  1.00  4.48           C  
ATOM    696  CD  GLU A  48     181.270 149.294 190.481  1.00  4.48           C  
ATOM    697  OE1 GLU A  48     180.476 148.386 190.796  1.00  4.48           O  
ATOM    698  OE2 GLU A  48     182.393 149.078 189.981  1.00  4.48           O1-
ATOM    699  H   GLU A  48     180.765 151.577 193.933  1.00  4.48           H  
ATOM    700  HA  GLU A  48     179.898 152.971 191.532  1.00  4.48           H  
ATOM    701  HB2 GLU A  48     179.846 150.140 192.507  1.00  4.48           H  
ATOM    702  HB3 GLU A  48     178.775 150.606 191.164  1.00  4.48           H  
ATOM    703  HG2 GLU A  48     181.710 151.268 191.132  1.00  4.48           H  
ATOM    704  HG3 GLU A  48     180.566 151.169 189.772  1.00  4.48           H  
ATOM    705  N   VAL A  49     177.627 152.164 193.783  1.00  4.64           N  
ATOM    706  CA  VAL A  49     176.270 152.567 194.148  1.00  4.64           C  
ATOM    707  C   VAL A  49     176.227 154.048 194.498  1.00  4.64           C  
ATOM    708  O   VAL A  49     175.221 154.720 194.239  1.00  4.64           O  
ATOM    709  CB  VAL A  49     175.701 151.695 195.283  1.00  4.64           C  
ATOM    710  CG1 VAL A  49     175.376 150.310 194.769  1.00  4.64           C  
ATOM    711  CG2 VAL A  49     176.665 151.605 196.429  1.00  4.64           C  
ATOM    712  H   VAL A  49     178.181 151.592 194.405  1.00  4.64           H  
ATOM    713  HA  VAL A  49     175.629 152.409 193.281  1.00  4.64           H  
ATOM    714  HB  VAL A  49     174.786 152.165 195.642  1.00  4.64           H  
ATOM    715 HG11 VAL A  49     174.657 150.385 193.953  1.00  4.64           H  
ATOM    716 HG12 VAL A  49     176.287 149.833 194.408  1.00  4.64           H  
ATOM    717 HG13 VAL A  49     174.949 149.714 195.576  1.00  4.64           H  
ATOM    718 HG21 VAL A  49     177.589 151.137 196.090  1.00  4.64           H  
ATOM    719 HG22 VAL A  49     176.881 152.606 196.802  1.00  4.64           H  
ATOM    720 HG23 VAL A  49     176.226 151.007 197.227  1.00  4.64           H  
ATOM    721  N   TYR A  50     177.315 154.596 195.050  1.00  6.16           N  
ATOM    722  CA  TYR A  50     177.363 156.040 195.268  1.00  6.16           C  
ATOM    723  C   TYR A  50     177.309 156.803 193.947  1.00  6.16           C  
ATOM    724  O   TYR A  50     176.580 157.795 193.824  1.00  6.16           O  
ATOM    725  CB  TYR A  50     178.620 156.418 196.050  1.00  6.16           C  
ATOM    726  CG  TYR A  50     178.672 155.890 197.467  1.00  6.16           C  
ATOM    727  CD1 TYR A  50     177.533 155.410 198.101  1.00  6.16           C  
ATOM    728  CD2 TYR A  50     179.867 155.875 198.171  1.00  6.16           C  
ATOM    729  CE1 TYR A  50     177.586 154.929 199.386  1.00  6.16           C  
ATOM    730  CE2 TYR A  50     179.928 155.397 199.456  1.00  6.16           C  
ATOM    731  CZ  TYR A  50     178.786 154.926 200.059  1.00  6.16           C  
ATOM    732  OH  TYR A  50     178.853 154.450 201.345  1.00  6.16           O  
ATOM    733  H   TYR A  50     178.098 154.016 195.314  1.00  6.16           H  
ATOM    734  HA  TYR A  50     176.486 156.320 195.852  1.00  6.16           H  
ATOM    735  HB2 TYR A  50     179.484 156.028 195.512  1.00  6.16           H  
ATOM    736  HB3 TYR A  50     178.679 157.506 196.092  1.00  6.16           H  
ATOM    737  HD1 TYR A  50     176.590 155.415 197.574  1.00  6.16           H  
ATOM    738  HD2 TYR A  50     180.765 156.246 197.700  1.00  6.16           H  
ATOM    739  HE1 TYR A  50     176.693 154.556 199.865  1.00  6.16           H  
ATOM    740  HE2 TYR A  50     180.867 155.391 199.990  1.00  6.16           H  
ATOM    741  HH  TYR A  50     178.050 154.559 201.860  1.00  6.16           H  
ATOM    742  N   ASP A  51     178.060 156.342 192.943  1.00  6.19           N  
ATOM    743  CA  ASP A  51     178.043 156.983 191.632  1.00  6.19           C  
ATOM    744  C   ASP A  51     176.706 156.787 190.933  1.00  6.19           C  
ATOM    745  O   ASP A  51     176.237 157.682 190.226  1.00  6.19           O  
ATOM    746  CB  ASP A  51     179.177 156.438 190.769  1.00  6.19           C  
ATOM    747  CG  ASP A  51     180.494 157.134 191.031  1.00  6.19           C  
ATOM    748  OD1 ASP A  51     180.474 158.261 191.568  1.00  6.19           O  
ATOM    749  OD2 ASP A  51     181.551 156.555 190.699  1.00  6.19           O1-
ATOM    750  H   ASP A  51     178.650 155.536 193.094  1.00  6.19           H  
ATOM    751  HA  ASP A  51     178.186 158.054 191.779  1.00  6.19           H  
ATOM    752  HB2 ASP A  51     178.913 156.573 189.720  1.00  6.19           H  
ATOM    753  HB3 ASP A  51     179.296 155.375 190.980  1.00  6.19           H  
ATOM    754  N   PHE A  52     176.086 155.618 191.104  1.00  4.01           N  
ATOM    755  CA  PHE A  52     174.760 155.387 190.548  1.00  4.01           C  
ATOM    756  C   PHE A  52     173.729 156.302 191.188  1.00  4.01           C  
ATOM    757  O   PHE A  52     172.751 156.683 190.538  1.00  4.01           O  
ATOM    758  CB  PHE A  52     174.371 153.923 190.743  1.00  4.01           C  
ATOM    759  CG  PHE A  52     173.086 153.530 190.070  1.00  4.01           C  
ATOM    760  CD1 PHE A  52     173.085 153.089 188.761  1.00  4.01           C  
ATOM    761  CD2 PHE A  52     171.886 153.573 190.753  1.00  4.01           C  
ATOM    762  CE1 PHE A  52     171.915 152.713 188.146  1.00  4.01           C  
ATOM    763  CE2 PHE A  52     170.718 153.207 190.138  1.00  4.01           C  
ATOM    764  CZ  PHE A  52     170.732 152.775 188.835  1.00  4.01           C  
ATOM    765  H   PHE A  52     176.542 154.884 191.626  1.00  4.01           H  
ATOM    766  HA  PHE A  52     174.786 155.614 189.482  1.00  4.01           H  
ATOM    767  HB2 PHE A  52     175.171 153.301 190.342  1.00  4.01           H  
ATOM    768  HB3 PHE A  52     174.267 153.737 191.812  1.00  4.01           H  
ATOM    769  HD1 PHE A  52     174.015 153.039 188.214  1.00  4.01           H  
ATOM    770  HD2 PHE A  52     171.869 153.899 191.783  1.00  4.01           H  
ATOM    771  HE1 PHE A  52     171.928 152.369 187.122  1.00  4.01           H  
ATOM    772  HE2 PHE A  52     169.785 153.258 190.679  1.00  4.01           H  
ATOM    773  HZ  PHE A  52     169.811 152.484 188.353  1.00  4.01           H  
ATOM    774  N   ALA A  53     173.921 156.650 192.460  1.00  5.93           N  
ATOM    775  CA  ALA A  53     173.045 157.627 193.094  1.00  5.93           C  
ATOM    776  C   ALA A  53     173.293 159.023 192.545  1.00  5.93           C  
ATOM    777  O   ALA A  53     172.349 159.743 192.206  1.00  5.93           O  
ATOM    778  CB  ALA A  53     173.244 157.603 194.605  1.00  5.93           C  
ATOM    779  H   ALA A  53     174.676 156.235 192.987  1.00  5.93           H  
ATOM    780  HA  ALA A  53     172.013 157.359 192.869  1.00  5.93           H  
ATOM    781  HB1 ALA A  53     173.032 156.603 194.984  1.00  5.93           H  
ATOM    782  HB2 ALA A  53     174.274 157.870 194.840  1.00  5.93           H  
ATOM    783  HB3 ALA A  53     172.568 158.319 195.072  1.00  5.93           H  
ATOM    784  N   PHE A  54     174.565 159.421 192.444  1.00  6.52           N  
ATOM    785  CA  PHE A  54     174.895 160.775 192.005  1.00  6.52           C  
ATOM    786  C   PHE A  54     174.520 161.020 190.550  1.00  6.52           C  
ATOM    787  O   PHE A  54     174.215 162.157 190.177  1.00  6.52           O  
ATOM    788  CB  PHE A  54     176.384 161.043 192.204  1.00  6.52           C  
ATOM    789  CG  PHE A  54     176.763 161.328 193.623  1.00  6.52           C  
ATOM    790  CD1 PHE A  54     176.052 162.244 194.370  1.00  6.52           C  
ATOM    791  CD2 PHE A  54     177.830 160.679 194.209  1.00  6.52           C  
ATOM    792  CE1 PHE A  54     176.401 162.507 195.674  1.00  6.52           C  
ATOM    793  CE2 PHE A  54     178.179 160.936 195.513  1.00  6.52           C  
ATOM    794  CZ  PHE A  54     177.463 161.849 196.247  1.00  6.52           C  
ATOM    795  H   PHE A  54     175.308 158.777 192.674  1.00  6.52           H  
ATOM    796  HA  PHE A  54     174.309 161.462 192.616  1.00  6.52           H  
ATOM    797  HB2 PHE A  54     176.938 160.166 191.870  1.00  6.52           H  
ATOM    798  HB3 PHE A  54     176.663 161.903 191.595  1.00  6.52           H  
ATOM    799  HD1 PHE A  54     175.213 162.760 193.927  1.00  6.52           H  
ATOM    800  HD2 PHE A  54     178.398 159.961 193.636  1.00  6.52           H  
ATOM    801  HE1 PHE A  54     175.841 163.230 196.248  1.00  6.52           H  
ATOM    802  HE2 PHE A  54     179.016 160.420 195.960  1.00  6.52           H  
ATOM    803  HZ  PHE A  54     177.734 162.050 197.273  1.00  6.52           H  
ATOM    804  N   ARG A  55     174.539 159.982 189.719  1.00  4.96           N  
ATOM    805  CA  ARG A  55     174.299 160.146 188.293  1.00  4.96           C  
ATOM    806  C   ARG A  55     172.824 160.195 187.935  1.00  4.96           C  
ATOM    807  O   ARG A  55     172.504 160.437 186.768  1.00  4.96           O  
ATOM    808  CB  ARG A  55     174.975 159.017 187.520  1.00  4.96           C  
ATOM    809  CG  ARG A  55     176.463 159.200 187.398  1.00  4.96           C  
ATOM    810  CD  ARG A  55     177.156 157.924 187.005  1.00  4.96           C  
ATOM    811  NE  ARG A  55     178.590 158.138 186.866  1.00  4.96           N  
ATOM    812  CZ  ARG A  55     179.477 157.167 186.692  1.00  4.96           C  
ATOM    813  NH1 ARG A  55     179.077 155.904 186.635  1.00  4.96           N  
ATOM    814  NH2 ARG A  55     180.765 157.459 186.578  1.00  4.96           N1+
ATOM    815  H   ARG A  55     174.724 159.059 190.086  1.00  4.96           H  
ATOM    816  HA  ARG A  55     174.726 161.109 188.014  1.00  4.96           H  
ATOM    817  HB2 ARG A  55     174.781 158.077 188.037  1.00  4.96           H  
ATOM    818  HB3 ARG A  55     174.546 158.976 186.519  1.00  4.96           H  
ATOM    819  HG2 ARG A  55     176.857 159.533 188.358  1.00  4.96           H  
ATOM    820  HG3 ARG A  55     176.664 159.958 186.640  1.00  4.96           H  
ATOM    821  HD2 ARG A  55     176.752 157.576 186.054  1.00  4.96           H  
ATOM    822  HD3 ARG A  55     176.980 157.170 187.772  1.00  4.96           H  
ATOM    823  HE  ARG A  55     178.931 159.088 186.905  1.00  4.96           H  
ATOM    824 HH11 ARG A  55     179.753 155.165 186.505  1.00  4.96           H  
ATOM    825 HH12 ARG A  55     178.096 155.681 186.722  1.00  4.96           H  
ATOM    826 HH21 ARG A  55     181.071 158.421 186.624  1.00  4.96           H  
ATOM    827 HH22 ARG A  55     181.441 156.720 186.446  1.00  4.96           H  
ATOM    828  N   ASP A  56     171.932 159.974 188.902  1.00  6.50           N  
ATOM    829  CA  ASP A  56     170.482 159.984 188.701  1.00  6.50           C  
ATOM    830  C   ASP A  56     170.077 159.004 187.596  1.00  6.50           C  
ATOM    831  O   ASP A  56     169.553 159.373 186.544  1.00  6.50           O  
ATOM    832  CB  ASP A  56     169.969 161.396 188.399  1.00  6.50           C  
ATOM    833  CG  ASP A  56     168.460 161.481 188.444  1.00  6.50           C  
ATOM    834  OD1 ASP A  56     167.847 160.656 189.149  1.00  6.50           O  
ATOM    835  OD2 ASP A  56     167.884 162.355 187.765  1.00  6.50           O1-
ATOM    836  H   ASP A  56     172.279 159.788 189.832  1.00  6.50           H  
ATOM    837  HA  ASP A  56     170.016 159.657 189.631  1.00  6.50           H  
ATOM    838  HB2 ASP A  56     170.307 161.686 187.404  1.00  6.50           H  
ATOM    839  HB3 ASP A  56     170.381 162.084 189.137  1.00  6.50           H  
ATOM    840  N   LEU A  57     170.353 157.736 187.866  1.00  5.10           N  
ATOM    841  CA  LEU A  57     170.006 156.652 186.966  1.00  5.10           C  
ATOM    842  C   LEU A  57     168.901 155.815 187.595  1.00  5.10           C  
ATOM    843  O   LEU A  57     168.879 155.602 188.810  1.00  5.10           O  
ATOM    844  CB  LEU A  57     171.225 155.778 186.660  1.00  5.10           C  
ATOM    845  CG  LEU A  57     172.356 156.364 185.821  1.00  5.10           C  
ATOM    846  CD1 LEU A  57     173.666 155.686 186.143  1.00  5.10           C  
ATOM    847  CD2 LEU A  57     172.034 156.184 184.372  1.00  5.10           C  
ATOM    848  H   LEU A  57     170.823 157.516 188.732  1.00  5.10           H  
ATOM    849  HA  LEU A  57     169.656 157.074 186.024  1.00  5.10           H  
ATOM    850  HB2 LEU A  57     171.656 155.482 187.617  1.00  5.10           H  
ATOM    851  HB3 LEU A  57     170.862 154.894 186.136  1.00  5.10           H  
ATOM    852  HG  LEU A  57     172.455 157.425 186.050  1.00  5.10           H  
ATOM    853 HD11 LEU A  57     173.895 155.821 187.200  1.00  5.10           H  
ATOM    854 HD12 LEU A  57     173.588 154.622 185.921  1.00  5.10           H  
ATOM    855 HD13 LEU A  57     174.461 156.126 185.540  1.00  5.10           H  
ATOM    856 HD21 LEU A  57     171.936 155.121 184.151  1.00  5.10           H  
ATOM    857 HD22 LEU A  57     171.097 156.691 184.142  1.00  5.10           H  
ATOM    858 HD23 LEU A  57     172.834 156.609 183.766  1.00  5.10           H  
ATOM    859  N   CYS A  58     167.977 155.349 186.763  1.00  7.41           N  
ATOM    860  CA  CYS A  58     166.856 154.577 187.270  1.00  7.41           C  
ATOM    861  C   CYS A  58     167.265 153.137 187.551  1.00  7.41           C  
ATOM    862  O   CYS A  58     168.164 152.585 186.915  1.00  7.41           O  
ATOM    863  CB  CYS A  58     165.696 154.605 186.279  1.00  7.41           C  
ATOM    864  SG  CYS A  58     165.206 156.264 185.763  1.00  7.41           S  
ATOM    865  H   CYS A  58     168.054 155.532 185.773  1.00  7.41           H  
ATOM    866  HA  CYS A  58     166.534 155.032 188.207  1.00  7.41           H  
ATOM    867  HB2 CYS A  58     164.836 154.124 186.745  1.00  7.41           H  
ATOM    868  HB3 CYS A  58     165.990 154.044 185.392  1.00  7.41           H  
ATOM    869  HG  CYS A  58     166.236 156.865 185.161  1.00  7.41           H  
ATOM    870  N   ILE A  59     166.591 152.535 188.524  1.00  8.01           N  
ATOM    871  CA  ILE A  59     166.774 151.123 188.841  1.00  8.01           C  
ATOM    872  C   ILE A  59     165.990 150.296 187.832  1.00  8.01           C  
ATOM    873  O   ILE A  59     164.795 150.530 187.615  1.00  8.01           O  
ATOM    874  CB  ILE A  59     166.317 150.832 190.279  1.00  8.01           C  
ATOM    875  CG1 ILE A  59     167.339 151.357 191.281  1.00  8.01           C  
ATOM    876  CG2 ILE A  59     166.121 149.356 190.492  1.00  8.01           C  
ATOM    877  CD1 ILE A  59     168.628 150.592 191.287  1.00  8.01           C  
ATOM    878  H   ILE A  59     165.928 153.074 189.063  1.00  8.01           H  
ATOM    879  HA  ILE A  59     167.830 150.858 188.778  1.00  8.01           H  
ATOM    880  HB  ILE A  59     165.366 151.340 190.435  1.00  8.01           H  
ATOM    881 HG12 ILE A  59     167.557 152.397 191.037  1.00  8.01           H  
ATOM    882 HG13 ILE A  59     166.902 151.302 192.278  1.00  8.01           H  
ATOM    883 HG21 ILE A  59     165.383 148.981 189.783  1.00  8.01           H  
ATOM    884 HG22 ILE A  59     167.068 148.838 190.339  1.00  8.01           H  
ATOM    885 HG23 ILE A  59     165.771 149.179 191.509  1.00  8.01           H  
ATOM    886 HD11 ILE A  59     168.433 149.553 191.552  1.00  8.01           H  
ATOM    887 HD12 ILE A  59     169.081 150.635 190.296  1.00  8.01           H  
ATOM    888 HD13 ILE A  59     169.308 151.032 192.017  1.00  8.01           H  
ATOM    889  N   VAL A  60     166.658 149.330 187.204  1.00  8.38           N  
ATOM    890  CA  VAL A  60     166.062 148.532 186.138  1.00  8.38           C  
ATOM    891  C   VAL A  60     165.572 147.217 186.723  1.00  8.38           C  
ATOM    892  O   VAL A  60     166.327 146.508 187.393  1.00  8.38           O  
ATOM    893  CB  VAL A  60     167.066 148.289 185.002  1.00  8.38           C  
ATOM    894  CG1 VAL A  60     166.457 147.399 183.954  1.00  8.38           C  
ATOM    895  CG2 VAL A  60     167.474 149.598 184.391  1.00  8.38           C  
ATOM    896  H   VAL A  60     167.613 149.143 187.476  1.00  8.38           H  
ATOM    897  HA  VAL A  60     165.219 149.074 185.710  1.00  8.38           H  
ATOM    898  HB  VAL A  60     167.949 147.797 185.410  1.00  8.38           H  
ATOM    899 HG11 VAL A  60     166.175 146.448 184.405  1.00  8.38           H  
ATOM    900 HG12 VAL A  60     165.572 147.881 183.538  1.00  8.38           H  
ATOM    901 HG13 VAL A  60     167.183 147.224 183.160  1.00  8.38           H  
ATOM    902 HG21 VAL A  60     166.596 150.096 183.980  1.00  8.38           H  
ATOM    903 HG22 VAL A  60     167.926 150.230 185.155  1.00  8.38           H  
ATOM    904 HG23 VAL A  60     168.196 149.418 183.594  1.00  8.38           H  
ATOM    905  N   TYR A  61     164.313 146.884 186.473  1.00 12.21           N  
ATOM    906  CA  TYR A  61     163.681 145.729 187.094  1.00 12.21           C  
ATOM    907  C   TYR A  61     163.550 144.608 186.077  1.00 12.21           C  
ATOM    908  O   TYR A  61     162.937 144.790 185.020  1.00 12.21           O  
ATOM    909  CB  TYR A  61     162.316 146.099 187.667  1.00 12.21           C  
ATOM    910  CG  TYR A  61     162.418 147.008 188.860  1.00 12.21           C  
ATOM    911  CD1 TYR A  61     162.599 148.371 188.700  1.00 12.21           C  
ATOM    912  CD2 TYR A  61     162.351 146.504 190.143  1.00 12.21           C  
ATOM    913  CE1 TYR A  61     162.693 149.202 189.778  1.00 12.21           C  
ATOM    914  CE2 TYR A  61     162.451 147.329 191.228  1.00 12.21           C  
ATOM    915  CZ  TYR A  61     162.623 148.677 191.041  1.00 12.21           C  
ATOM    916  OH  TYR A  61     162.723 149.510 192.127  1.00 12.21           O  
ATOM    917  H   TYR A  61     163.776 147.450 185.832  1.00 12.21           H  
ATOM    918  HA  TYR A  61     164.307 145.388 187.919  1.00 12.21           H  
ATOM    919  HB2 TYR A  61     161.737 146.602 186.893  1.00 12.21           H  
ATOM    920  HB3 TYR A  61     161.804 145.185 187.967  1.00 12.21           H  
ATOM    921  HD1 TYR A  61     162.667 148.784 187.704  1.00 12.21           H  
ATOM    922  HD2 TYR A  61     162.218 145.443 190.292  1.00 12.21           H  
ATOM    923  HE1 TYR A  61     162.822 150.265 189.637  1.00 12.21           H  
ATOM    924  HE2 TYR A  61     162.395 146.922 192.227  1.00 12.21           H  
ATOM    925  HH  TYR A  61     162.842 150.439 191.916  1.00 12.21           H  
ATOM    926  N   ARG A  62     164.125 143.455 186.403  1.00 11.39           N  
ATOM    927  CA  ARG A  62     164.037 142.264 185.571  1.00 11.39           C  
ATOM    928  C   ARG A  62     163.491 141.122 186.410  1.00 11.39           C  
ATOM    929  O   ARG A  62     164.077 140.774 187.440  1.00 11.39           O  
ATOM    930  CB  ARG A  62     165.401 141.890 184.989  1.00 11.39           C  
ATOM    931  CG  ARG A  62     166.031 142.975 184.147  1.00 11.39           C  
ATOM    932  CD  ARG A  62     165.256 143.179 182.865  1.00 11.39           C  
ATOM    933  NE  ARG A  62     166.095 143.737 181.812  1.00 11.39           N  
ATOM    934  CZ  ARG A  62     165.903 144.928 181.260  1.00 11.39           C  
ATOM    935  NH1 ARG A  62     164.885 145.681 181.647  1.00 11.39           N  
ATOM    936  NH2 ARG A  62     166.717 145.359 180.308  1.00 11.39           N1+
ATOM    937  H   ARG A  62     164.646 143.403 187.267  1.00 11.39           H  
ATOM    938  HA  ARG A  62     163.369 142.465 184.733  1.00 11.39           H  
ATOM    939  HB2 ARG A  62     166.075 141.663 185.815  1.00 11.39           H  
ATOM    940  HB3 ARG A  62     165.276 141.003 184.367  1.00 11.39           H  
ATOM    941  HG2 ARG A  62     167.055 142.690 183.904  1.00 11.39           H  
ATOM    942  HG3 ARG A  62     166.038 143.907 184.712  1.00 11.39           H  
ATOM    943  HD2 ARG A  62     164.429 143.862 183.057  1.00 11.39           H  
ATOM    944  HD3 ARG A  62     164.864 142.218 182.532  1.00 11.39           H  
ATOM    945  HE  ARG A  62     166.872 143.182 181.482  1.00 11.39           H  
ATOM    946 HH11 ARG A  62     164.731 146.582 181.217  1.00 11.39           H  
ATOM    947 HH12 ARG A  62     164.263 145.355 182.373  1.00 11.39           H  
ATOM    948 HH21 ARG A  62     167.486 144.781 180.001  1.00 11.39           H  
ATOM    949 HH22 ARG A  62     166.569 146.266 179.889  1.00 11.39           H  
ATOM    950  N   ASP A  63     162.369 140.549 185.965  1.00 15.27           N  
ATOM    951  CA  ASP A  63     161.672 139.470 186.668  1.00 15.27           C  
ATOM    952  C   ASP A  63     161.304 139.867 188.094  1.00 15.27           C  
ATOM    953  O   ASP A  63     161.270 139.026 188.995  1.00 15.27           O  
ATOM    954  CB  ASP A  63     162.493 138.176 186.670  1.00 15.27           C  
ATOM    955  CG  ASP A  63     163.095 137.868 185.316  1.00 15.27           C  
ATOM    956  OD1 ASP A  63     162.465 138.205 184.292  1.00 15.27           O  
ATOM    957  OD2 ASP A  63     164.202 137.290 185.274  1.00 15.27           O1-
ATOM    958  H   ASP A  63     161.979 140.879 185.094  1.00 15.27           H  
ATOM    959  HA  ASP A  63     160.747 139.287 186.121  1.00 15.27           H  
ATOM    960  HB2 ASP A  63     161.843 137.350 186.959  1.00 15.27           H  
ATOM    961  HB3 ASP A  63     163.300 138.275 187.396  1.00 15.27           H  
ATOM    962  N   GLY A  64     161.029 141.150 188.311  1.00 17.15           N  
ATOM    963  CA  GLY A  64     160.723 141.644 189.634  1.00 17.15           C  
ATOM    964  C   GLY A  64     161.918 141.890 190.523  1.00 17.15           C  
ATOM    965  O   GLY A  64     161.733 142.230 191.696  1.00 17.15           O  
ATOM    966  H   GLY A  64     161.034 141.794 187.533  1.00 17.15           H  
ATOM    967  HA2 GLY A  64     160.184 142.585 189.526  1.00 17.15           H  
ATOM    968  HA3 GLY A  64     160.082 140.913 190.126  1.00 17.15           H  
ATOM    969  N   ASN A  65     163.140 141.727 190.007  1.00 12.71           N  
ATOM    970  CA  ASN A  65     164.353 141.969 190.779  1.00 12.71           C  
ATOM    971  C   ASN A  65     164.941 143.316 190.402  1.00 12.71           C  
ATOM    972  O   ASN A  65     164.975 143.656 189.209  1.00 12.71           O  
ATOM    973  CB  ASN A  65     165.382 140.871 190.531  1.00 12.71           C  
ATOM    974  CG  ASN A  65     164.805 139.479 190.704  1.00 12.71           C  
ATOM    975  OD1 ASN A  65     163.964 139.244 191.571  1.00 12.71           O  
ATOM    976  ND2 ASN A  65     165.257 138.546 189.876  1.00 12.71           N  
ATOM    977  H   ASN A  65     163.226 141.425 189.047  1.00 12.71           H  
ATOM    978  HA  ASN A  65     164.094 141.967 191.838  1.00 12.71           H  
ATOM    979  HB2 ASN A  65     166.204 140.998 191.235  1.00 12.71           H  
ATOM    980  HB3 ASN A  65     165.758 140.969 189.513  1.00 12.71           H  
ATOM    981 HD21 ASN A  65     165.948 138.782 189.178  1.00 12.71           H  
ATOM    982 HD22 ASN A  65     164.910 137.600 189.943  1.00 12.71           H  
ATOM    983  N   PRO A  66     165.388 144.106 191.376  1.00  9.55           N  
ATOM    984  CA  PRO A  66     165.959 145.423 191.069  1.00  9.55           C  
ATOM    985  C   PRO A  66     167.440 145.342 190.733  1.00  9.55           C  
ATOM    986  O   PRO A  66     168.201 144.603 191.361  1.00  9.55           O  
ATOM    987  CB  PRO A  66     165.733 146.211 192.366  1.00  9.55           C  
ATOM    988  CG  PRO A  66     164.762 145.386 193.171  1.00  9.55           C  
ATOM    989  CD  PRO A  66     165.067 143.979 192.802  1.00  9.55           C  
ATOM    990  HA  PRO A  66     165.499 145.882 190.194  1.00  9.55           H  
ATOM    991  HB2 PRO A  66     166.671 146.332 192.907  1.00  9.55           H  
ATOM    992  HB3 PRO A  66     165.311 147.192 192.148  1.00  9.55           H  
ATOM    993  HG2 PRO A  66     163.734 145.638 192.909  1.00  9.55           H  
ATOM    994  HG3 PRO A  66     164.915 145.545 194.238  1.00  9.55           H  
ATOM    995  HD2 PRO A  66     164.204 143.332 192.959  1.00  9.55           H  
ATOM    996  HD3 PRO A  66     165.916 143.596 193.367  1.00  9.55           H  
ATOM    997  N   TYR A  67     167.852 146.144 189.751  1.00  6.67           N  
ATOM    998  CA  TYR A  67     169.180 146.066 189.166  1.00  6.67           C  
ATOM    999  C   TYR A  67     169.782 147.453 188.999  1.00  6.67           C  
ATOM   1000  O   TYR A  67     169.096 148.397 188.593  1.00  6.67           O  
ATOM   1001  CB  TYR A  67     169.127 145.377 187.797  1.00  6.67           C  
ATOM   1002  CG  TYR A  67     168.961 143.881 187.854  1.00  6.67           C  
ATOM   1003  CD1 TYR A  67     170.045 143.050 188.083  1.00  6.67           C  
ATOM   1004  CD2 TYR A  67     167.718 143.299 187.675  1.00  6.67           C  
ATOM   1005  CE1 TYR A  67     169.893 141.680 188.139  1.00  6.67           C  
ATOM   1006  CE2 TYR A  67     167.557 141.933 187.732  1.00  6.67           C  
ATOM   1007  CZ  TYR A  67     168.644 141.129 187.961  1.00  6.67           C  
ATOM   1008  OH  TYR A  67     168.477 139.767 188.012  1.00  6.67           O  
ATOM   1009  H   TYR A  67     167.211 146.839 189.397  1.00  6.67           H  
ATOM   1010  HA  TYR A  67     169.804 145.483 189.843  1.00  6.67           H  
ATOM   1011  HB2 TYR A  67     168.287 145.791 187.240  1.00  6.67           H  
ATOM   1012  HB3 TYR A  67     170.056 145.596 187.270  1.00  6.67           H  
ATOM   1013  HD1 TYR A  67     171.025 143.482 188.220  1.00  6.67           H  
ATOM   1014  HD2 TYR A  67     166.860 143.927 187.487  1.00  6.67           H  
ATOM   1015  HE1 TYR A  67     170.747 141.045 188.321  1.00  6.67           H  
ATOM   1016  HE2 TYR A  67     166.579 141.496 187.597  1.00  6.67           H  
ATOM   1017  HH  TYR A  67     169.279 139.266 188.176  1.00  6.67           H  
ATOM   1018  N   ALA A  68     171.073 147.553 189.291  1.00  4.01           N  
ATOM   1019  CA  ALA A  68     171.891 148.729 189.060  1.00  4.01           C  
ATOM   1020  C   ALA A  68     172.722 148.513 187.801  1.00  4.01           C  
ATOM   1021  O   ALA A  68     172.474 147.586 187.030  1.00  4.01           O  
ATOM   1022  CB  ALA A  68     172.772 149.008 190.275  1.00  4.01           C  
ATOM   1023  H   ALA A  68     171.521 146.748 189.706  1.00  4.01           H  
ATOM   1024  HA  ALA A  68     171.256 149.603 188.914  1.00  4.01           H  
ATOM   1025  HB1 ALA A  68     172.143 149.175 191.149  1.00  4.01           H  
ATOM   1026  HB2 ALA A  68     173.424 148.153 190.455  1.00  4.01           H  
ATOM   1027  HB3 ALA A  68     173.378 149.895 190.088  1.00  4.01           H  
ATOM   1028  N   VAL A  69     173.689 149.399 187.558  1.00  3.71           N  
ATOM   1029  CA  VAL A  69     174.694 149.218 186.510  1.00  3.71           C  
ATOM   1030  C   VAL A  69     176.057 149.625 187.048  1.00  3.71           C  
ATOM   1031  O   VAL A  69     176.218 150.733 187.567  1.00  3.71           O  
ATOM   1032  CB  VAL A  69     174.365 150.021 185.240  1.00  3.71           C  
ATOM   1033  CG1 VAL A  69     175.530 150.024 184.304  1.00  3.71           C  
ATOM   1034  CG2 VAL A  69     173.253 149.371 184.534  1.00  3.71           C  
ATOM   1035  H   VAL A  69     173.729 150.234 188.124  1.00  3.71           H  
ATOM   1036  HA  VAL A  69     174.699 148.165 186.228  1.00  3.71           H  
ATOM   1037  HB  VAL A  69     174.115 151.039 185.538  1.00  3.71           H  
ATOM   1038 HG11 VAL A  69     176.392 150.472 184.798  1.00  3.71           H  
ATOM   1039 HG12 VAL A  69     175.767 149.000 184.016  1.00  3.71           H  
ATOM   1040 HG13 VAL A  69     175.280 150.603 183.415  1.00  3.71           H  
ATOM   1041 HG21 VAL A  69     173.543 148.358 184.255  1.00  3.71           H  
ATOM   1042 HG22 VAL A  69     172.381 149.333 185.187  1.00  3.71           H  
ATOM   1043 HG23 VAL A  69     173.010 149.940 183.637  1.00  3.71           H  
ATOM   1044  N   CYS A  70     177.041 148.740 186.908  1.00  3.38           N  
ATOM   1045  CA  CYS A  70     178.391 149.052 187.342  1.00  3.38           C  
ATOM   1046  C   CYS A  70     179.041 150.049 186.384  1.00  3.38           C  
ATOM   1047  O   CYS A  70     178.471 150.435 185.364  1.00  3.38           O  
ATOM   1048  CB  CYS A  70     179.221 147.774 187.462  1.00  3.38           C  
ATOM   1049  SG  CYS A  70     179.531 146.898 185.920  1.00  3.38           S1-
ATOM   1050  H   CYS A  70     176.846 147.839 186.494  1.00  3.38           H  
ATOM   1051  HA  CYS A  70     178.346 149.515 188.328  1.00  3.38           H  
ATOM   1052  HB2 CYS A  70     178.695 147.095 188.133  1.00  3.38           H  
ATOM   1053  HB3 CYS A  70     180.185 148.040 187.896  1.00  3.38           H  
ATOM   1054  N   ASP A  71     180.249 150.489 186.740  1.00  4.45           N  
ATOM   1055  CA  ASP A  71     180.938 151.493 185.933  1.00  4.45           C  
ATOM   1056  C   ASP A  71     181.239 150.982 184.532  1.00  4.45           C  
ATOM   1057  O   ASP A  71     181.014 151.692 183.542  1.00  4.45           O  
ATOM   1058  CB  ASP A  71     182.232 151.917 186.622  1.00  4.45           C  
ATOM   1059  CG  ASP A  71     182.926 153.052 185.904  1.00  4.45           C  
ATOM   1060  OD1 ASP A  71     182.449 154.200 185.995  1.00  4.45           O  
ATOM   1061  OD2 ASP A  71     183.951 152.793 185.240  1.00  4.45           O1-
ATOM   1062  H   ASP A  71     180.690 150.126 187.573  1.00  4.45           H  
ATOM   1063  HA  ASP A  71     180.275 152.353 185.837  1.00  4.45           H  
ATOM   1064  HB2 ASP A  71     182.906 151.061 186.656  1.00  4.45           H  
ATOM   1065  HB3 ASP A  71     181.999 152.237 187.638  1.00  4.45           H  
ATOM   1066  N   LYS A  72     181.731 149.744 184.432  1.00  4.49           N  
ATOM   1067  CA  LYS A  72     182.242 149.229 183.166  1.00  4.49           C  
ATOM   1068  C   LYS A  72     181.143 149.141 182.119  1.00  4.49           C  
ATOM   1069  O   LYS A  72     181.304 149.626 180.995  1.00  4.49           O  
ATOM   1070  CB  LYS A  72     182.885 147.860 183.383  1.00  4.49           C  
ATOM   1071  CG  LYS A  72     184.340 147.909 183.822  1.00  4.49           C  
ATOM   1072  CD  LYS A  72     184.464 148.094 185.327  1.00  4.49           C  
ATOM   1073  CE  LYS A  72     183.940 146.886 186.081  1.00  4.49           C  
ATOM   1074  NZ  LYS A  72     184.216 146.989 187.539  1.00  4.49           N1+
ATOM   1075  H   LYS A  72     181.750 149.152 185.250  1.00  4.49           H  
ATOM   1076  HA  LYS A  72     182.996 149.923 182.795  1.00  4.49           H  
ATOM   1077  HB2 LYS A  72     182.316 147.334 184.149  1.00  4.49           H  
ATOM   1078  HB3 LYS A  72     182.831 147.306 182.446  1.00  4.49           H  
ATOM   1079  HG2 LYS A  72     184.827 146.976 183.539  1.00  4.49           H  
ATOM   1080  HG3 LYS A  72     184.833 148.742 183.321  1.00  4.49           H  
ATOM   1081  HD2 LYS A  72     183.892 148.973 185.624  1.00  4.49           H  
ATOM   1082  HD3 LYS A  72     185.514 148.242 185.580  1.00  4.49           H  
ATOM   1083  HE2 LYS A  72     184.423 145.989 185.692  1.00  4.49           H  
ATOM   1084  HE3 LYS A  72     182.863 146.814 185.929  1.00  4.49           H  
ATOM   1085  HZ1 LYS A  72     185.213 147.056 187.689  1.00  4.49           H  
ATOM   1086  HZ2 LYS A  72     183.763 147.812 187.910  1.00  4.49           H  
ATOM   1087  HZ3 LYS A  72     183.860 146.169 188.008  1.00  4.49           H  
ATOM   1088  N   CYS A  73     180.008 148.545 182.479  1.00  3.65           N  
ATOM   1089  CA  CYS A  73     178.923 148.392 181.519  1.00  3.65           C  
ATOM   1090  C   CYS A  73     178.303 149.731 181.152  1.00  3.65           C  
ATOM   1091  O   CYS A  73     177.933 149.938 179.991  1.00  3.65           O  
ATOM   1092  CB  CYS A  73     177.864 147.446 182.074  1.00  3.65           C  
ATOM   1093  SG  CYS A  73     178.488 145.798 182.466  1.00  3.65           S1-
ATOM   1094  H   CYS A  73     179.899 148.198 183.421  1.00  3.65           H  
ATOM   1095  HA  CYS A  73     179.340 147.966 180.607  1.00  3.65           H  
ATOM   1096  HB2 CYS A  73     177.071 147.345 181.333  1.00  3.65           H  
ATOM   1097  HB3 CYS A  73     177.456 147.884 182.985  1.00  3.65           H  
ATOM   1098  N   LEU A  74     178.204 150.653 182.112  1.00  3.84           N  
ATOM   1099  CA  LEU A  74     177.654 151.975 181.825  1.00  3.84           C  
ATOM   1100  C   LEU A  74     178.507 152.717 180.807  1.00  3.84           C  
ATOM   1101  O   LEU A  74     177.999 153.184 179.781  1.00  3.84           O  
ATOM   1102  CB  LEU A  74     177.542 152.792 183.109  1.00  3.84           C  
ATOM   1103  CG  LEU A  74     176.850 154.142 182.960  1.00  3.84           C  
ATOM   1104  CD1 LEU A  74     175.430 153.948 182.471  1.00  3.84           C  
ATOM   1105  CD2 LEU A  74     176.866 154.876 184.282  1.00  3.84           C  
ATOM   1106  H   LEU A  74     178.513 150.434 183.048  1.00  3.84           H  
ATOM   1107  HA  LEU A  74     176.659 151.839 181.400  1.00  3.84           H  
ATOM   1108  HB2 LEU A  74     176.981 152.204 183.835  1.00  3.84           H  
ATOM   1109  HB3 LEU A  74     178.550 152.969 183.485  1.00  3.84           H  
ATOM   1110  HG  LEU A  74     177.386 154.741 182.224  1.00  3.84           H  
ATOM   1111 HD11 LEU A  74     175.444 153.435 181.510  1.00  3.84           H  
ATOM   1112 HD12 LEU A  74     174.875 153.350 183.194  1.00  3.84           H  
ATOM   1113 HD13 LEU A  74     174.949 154.919 182.357  1.00  3.84           H  
ATOM   1114 HD21 LEU A  74     176.333 154.289 185.030  1.00  3.84           H  
ATOM   1115 HD22 LEU A  74     177.897 155.023 184.603  1.00  3.84           H  
ATOM   1116 HD23 LEU A  74     176.380 155.845 184.166  1.00  3.84           H  
ATOM   1117  N   LYS A  75     179.816 152.813 181.063  1.00  3.84           N  
ATOM   1118  CA  LYS A  75     180.694 153.511 180.129  1.00  3.84           C  
ATOM   1119  C   LYS A  75     180.766 152.792 178.788  1.00  3.84           C  
ATOM   1120  O   LYS A  75     180.775 153.441 177.734  1.00  3.84           O  
ATOM   1121  CB  LYS A  75     182.084 153.671 180.735  1.00  3.84           C  
ATOM   1122  CG  LYS A  75     182.066 154.321 182.106  1.00  3.84           C  
ATOM   1123  CD  LYS A  75     183.267 155.214 182.339  1.00  3.84           C  
ATOM   1124  CE  LYS A  75     182.946 156.286 183.360  1.00  3.84           C  
ATOM   1125  NZ  LYS A  75     184.109 157.177 183.595  1.00  3.84           N1+
ATOM   1126  H   LYS A  75     180.197 152.402 181.903  1.00  3.84           H  
ATOM   1127  HA  LYS A  75     180.276 154.501 179.945  1.00  3.84           H  
ATOM   1128  HB2 LYS A  75     182.539 152.684 180.825  1.00  3.84           H  
ATOM   1129  HB3 LYS A  75     182.685 154.288 180.067  1.00  3.84           H  
ATOM   1130  HG2 LYS A  75     181.161 154.921 182.197  1.00  3.84           H  
ATOM   1131  HG3 LYS A  75     182.060 153.538 182.864  1.00  3.84           H  
ATOM   1132  HD2 LYS A  75     183.548 155.688 181.399  1.00  3.84           H  
ATOM   1133  HD3 LYS A  75     184.097 154.609 182.704  1.00  3.84           H  
ATOM   1134  HE2 LYS A  75     182.670 155.809 184.300  1.00  3.84           H  
ATOM   1135  HE3 LYS A  75     182.110 156.883 182.996  1.00  3.84           H  
ATOM   1136  HZ1 LYS A  75     184.889 156.631 183.933  1.00  3.84           H  
ATOM   1137  HZ2 LYS A  75     184.365 157.631 182.730  1.00  3.84           H  
ATOM   1138  HZ3 LYS A  75     183.864 157.876 184.282  1.00  3.84           H  
ATOM   1139  N   PHE A  76     180.767 151.453 178.801  1.00  3.57           N  
ATOM   1140  CA  PHE A  76     180.867 150.692 177.559  1.00  3.57           C  
ATOM   1141  C   PHE A  76     179.648 150.894 176.671  1.00  3.57           C  
ATOM   1142  O   PHE A  76     179.782 151.231 175.490  1.00  3.57           O  
ATOM   1143  CB  PHE A  76     181.052 149.210 177.867  1.00  3.57           C  
ATOM   1144  CG  PHE A  76     181.191 148.359 176.645  1.00  3.57           C  
ATOM   1145  CD1 PHE A  76     182.364 148.367 175.913  1.00  3.57           C  
ATOM   1146  CD2 PHE A  76     180.148 147.559 176.221  1.00  3.57           C  
ATOM   1147  CE1 PHE A  76     182.497 147.591 174.786  1.00  3.57           C  
ATOM   1148  CE2 PHE A  76     180.275 146.782 175.094  1.00  3.57           C  
ATOM   1149  CZ  PHE A  76     181.450 146.800 174.375  1.00  3.57           C  
ATOM   1150  H   PHE A  76     180.698 150.963 179.681  1.00  3.57           H  
ATOM   1151  HA  PHE A  76     181.736 151.061 177.014  1.00  3.57           H  
ATOM   1152  HB2 PHE A  76     181.951 149.093 178.473  1.00  3.57           H  
ATOM   1153  HB3 PHE A  76     180.186 148.864 178.431  1.00  3.57           H  
ATOM   1154  HD1 PHE A  76     183.186 148.991 176.231  1.00  3.57           H  
ATOM   1155  HD2 PHE A  76     179.224 147.544 176.780  1.00  3.57           H  
ATOM   1156  HE1 PHE A  76     183.420 147.603 174.226  1.00  3.57           H  
ATOM   1157  HE2 PHE A  76     179.454 146.158 174.773  1.00  3.57           H  
ATOM   1158  HZ  PHE A  76     181.549 146.192 173.488  1.00  3.57           H  
ATOM   1159  N   TYR A  77     178.448 150.692 177.211  1.00  3.45           N  
ATOM   1160  CA  TYR A  77     177.273 150.835 176.367  1.00  3.45           C  
ATOM   1161  C   TYR A  77     176.938 152.288 176.081  1.00  3.45           C  
ATOM   1162  O   TYR A  77     176.312 152.567 175.056  1.00  3.45           O  
ATOM   1163  CB  TYR A  77     176.081 150.108 176.985  1.00  3.45           C  
ATOM   1164  CG  TYR A  77     176.285 148.611 177.003  1.00  3.45           C  
ATOM   1165  CD1 TYR A  77     176.602 147.923 175.843  1.00  3.45           C  
ATOM   1166  CD2 TYR A  77     176.191 147.890 178.183  1.00  3.45           C  
ATOM   1167  CE1 TYR A  77     176.801 146.560 175.857  1.00  3.45           C  
ATOM   1168  CE2 TYR A  77     176.392 146.527 178.205  1.00  3.45           C  
ATOM   1169  CZ  TYR A  77     176.695 145.868 177.041  1.00  3.45           C  
ATOM   1170  OH  TYR A  77     176.891 144.507 177.068  1.00  3.45           O  
ATOM   1171  H   TYR A  77     178.356 150.445 178.186  1.00  3.45           H  
ATOM   1172  HA  TYR A  77     177.506 150.374 175.407  1.00  3.45           H  
ATOM   1173  HB2 TYR A  77     175.946 150.458 178.008  1.00  3.45           H  
ATOM   1174  HB3 TYR A  77     175.188 150.335 176.402  1.00  3.45           H  
ATOM   1175  HD1 TYR A  77     176.695 148.464 174.913  1.00  3.45           H  
ATOM   1176  HD2 TYR A  77     175.956 148.406 179.102  1.00  3.45           H  
ATOM   1177  HE1 TYR A  77     177.039 146.037 174.943  1.00  3.45           H  
ATOM   1178  HE2 TYR A  77     176.311 145.981 179.133  1.00  3.45           H  
ATOM   1179  HH  TYR A  77     176.798 144.101 177.933  1.00  3.45           H  
ATOM   1180  N   SER A  78     177.388 153.226 176.914  1.00  3.96           N  
ATOM   1181  CA  SER A  78     177.287 154.624 176.528  1.00  3.96           C  
ATOM   1182  C   SER A  78     178.178 154.923 175.330  1.00  3.96           C  
ATOM   1183  O   SER A  78     177.781 155.668 174.430  1.00  3.96           O  
ATOM   1184  CB  SER A  78     177.640 155.518 177.712  1.00  3.96           C  
ATOM   1185  OG  SER A  78     176.644 155.437 178.713  1.00  3.96           O  
ATOM   1186  H   SER A  78     177.794 152.969 177.802  1.00  3.96           H  
ATOM   1187  HA  SER A  78     176.259 154.832 176.232  1.00  3.96           H  
ATOM   1188  HB2 SER A  78     177.721 156.550 177.370  1.00  3.96           H  
ATOM   1189  HB3 SER A  78     178.594 155.198 178.130  1.00  3.96           H  
ATOM   1190  HG  SER A  78     176.596 154.523 179.001  1.00  3.96           H  
ATOM   1191  N   LYS A  79     179.377 154.334 175.288  1.00  4.77           N  
ATOM   1192  CA  LYS A  79     180.252 154.523 174.133  1.00  4.77           C  
ATOM   1193  C   LYS A  79     179.667 153.872 172.883  1.00  4.77           C  
ATOM   1194  O   LYS A  79     179.738 154.440 171.783  1.00  4.77           O  
ATOM   1195  CB  LYS A  79     181.633 153.953 174.439  1.00  4.77           C  
ATOM   1196  CG  LYS A  79     182.671 154.236 173.386  1.00  4.77           C  
ATOM   1197  CD  LYS A  79     183.026 155.710 173.399  1.00  4.77           C  
ATOM   1198  CE  LYS A  79     184.171 156.015 172.458  1.00  4.77           C  
ATOM   1199  NZ  LYS A  79     184.469 157.473 172.411  1.00  4.77           N1+
ATOM   1200  H   LYS A  79     179.680 153.755 176.058  1.00  4.77           H  
ATOM   1201  HA  LYS A  79     180.340 155.591 173.935  1.00  4.77           H  
ATOM   1202  HB2 LYS A  79     181.977 154.381 175.380  1.00  4.77           H  
ATOM   1203  HB3 LYS A  79     181.540 152.872 174.544  1.00  4.77           H  
ATOM   1204  HG2 LYS A  79     183.565 153.647 173.591  1.00  4.77           H  
ATOM   1205  HG3 LYS A  79     182.275 153.968 172.406  1.00  4.77           H  
ATOM   1206  HD2 LYS A  79     183.314 155.996 174.411  1.00  4.77           H  
ATOM   1207  HD3 LYS A  79     182.153 156.287 173.093  1.00  4.77           H  
ATOM   1208  HE2 LYS A  79     183.906 155.676 171.457  1.00  4.77           H  
ATOM   1209  HE3 LYS A  79     185.060 155.483 172.798  1.00  4.77           H  
ATOM   1210  HZ1 LYS A  79     183.650 157.974 172.096  1.00  4.77           H  
ATOM   1211  HZ2 LYS A  79     184.726 157.794 173.333  1.00  4.77           H  
ATOM   1212  HZ3 LYS A  79     185.232 157.640 171.771  1.00  4.77           H  
ATOM   1213  N   ILE A  80     179.088 152.677 173.039  1.00  3.18           N  
ATOM   1214  CA  ILE A  80     178.431 151.992 171.925  1.00  3.18           C  
ATOM   1215  C   ILE A  80     177.287 152.835 171.380  1.00  3.18           C  
ATOM   1216  O   ILE A  80     177.138 152.985 170.164  1.00  3.18           O  
ATOM   1217  CB  ILE A  80     177.940 150.599 172.364  1.00  3.18           C  
ATOM   1218  CG1 ILE A  80     179.116 149.670 172.649  1.00  3.18           C  
ATOM   1219  CG2 ILE A  80     177.040 149.989 171.321  1.00  3.18           C  
ATOM   1220  CD1 ILE A  80     180.016 149.460 171.482  1.00  3.18           C  
ATOM   1221  H   ILE A  80     179.104 152.236 173.948  1.00  3.18           H  
ATOM   1222  HA  ILE A  80     179.156 151.854 171.123  1.00  3.18           H  
ATOM   1223  HB  ILE A  80     177.368 150.727 173.283  1.00  3.18           H  
ATOM   1224 HG12 ILE A  80     179.702 150.098 173.462  1.00  3.18           H  
ATOM   1225 HG13 ILE A  80     178.722 148.702 172.957  1.00  3.18           H  
ATOM   1226 HG21 ILE A  80     176.192 150.649 171.142  1.00  3.18           H  
ATOM   1227 HG22 ILE A  80     177.597 149.854 170.394  1.00  3.18           H  
ATOM   1228 HG23 ILE A  80     176.680 149.022 171.672  1.00  3.18           H  
ATOM   1229 HD11 ILE A  80     179.452 149.010 170.665  1.00  3.18           H  
ATOM   1230 HD12 ILE A  80     180.421 150.419 171.159  1.00  3.18           H  
ATOM   1231 HD13 ILE A  80     180.833 148.798 171.768  1.00  3.18           H  
ATOM   1232  N   SER A  81     176.470 153.410 172.265  1.00  3.54           N  
ATOM   1233  CA  SER A  81     175.360 154.237 171.809  1.00  3.54           C  
ATOM   1234  C   SER A  81     175.834 155.565 171.235  1.00  3.54           C  
ATOM   1235  O   SER A  81     175.158 156.135 170.373  1.00  3.54           O  
ATOM   1236  CB  SER A  81     174.379 154.482 172.950  1.00  3.54           C  
ATOM   1237  OG  SER A  81     173.407 155.434 172.567  1.00  3.54           O  
ATOM   1238  H   SER A  81     176.621 153.272 173.254  1.00  3.54           H  
ATOM   1239  HA  SER A  81     174.858 153.693 171.009  1.00  3.54           H  
ATOM   1240  HB2 SER A  81     174.923 154.853 173.818  1.00  3.54           H  
ATOM   1241  HB3 SER A  81     173.884 153.545 173.205  1.00  3.54           H  
ATOM   1242  HG  SER A  81     173.868 156.247 172.348  1.00  3.54           H  
ATOM   1243  N   GLU A  82     176.978 156.075 171.696  1.00  4.08           N  
ATOM   1244  CA  GLU A  82     177.555 157.266 171.081  1.00  4.08           C  
ATOM   1245  C   GLU A  82     177.964 156.995 169.642  1.00  4.08           C  
ATOM   1246  O   GLU A  82     177.679 157.796 168.746  1.00  4.08           O  
ATOM   1247  CB  GLU A  82     178.759 157.751 171.885  1.00  4.08           C  
ATOM   1248  CG  GLU A  82     179.636 158.730 171.128  1.00  4.08           C  
ATOM   1249  CD  GLU A  82     180.797 159.244 171.950  1.00  4.08           C  
ATOM   1250  OE1 GLU A  82     181.091 158.651 173.008  1.00  4.08           O  
ATOM   1251  OE2 GLU A  82     181.421 160.242 171.536  1.00  4.08           O1-
ATOM   1252  H   GLU A  82     177.447 155.634 172.475  1.00  4.08           H  
ATOM   1253  HA  GLU A  82     176.793 158.045 171.079  1.00  4.08           H  
ATOM   1254  HB2 GLU A  82     178.396 158.240 172.789  1.00  4.08           H  
ATOM   1255  HB3 GLU A  82     179.363 156.886 172.158  1.00  4.08           H  
ATOM   1256  HG2 GLU A  82     179.025 159.579 170.822  1.00  4.08           H  
ATOM   1257  HG3 GLU A  82     180.031 158.230 170.244  1.00  4.08           H  
ATOM   1258  N   TYR A  83     178.636 155.868 169.402  1.00  5.12           N  
ATOM   1259  CA  TYR A  83     178.978 155.497 168.030  1.00  5.12           C  
ATOM   1260  C   TYR A  83     177.732 155.237 167.193  1.00  5.12           C  
ATOM   1261  O   TYR A  83     177.620 155.721 166.062  1.00  5.12           O  
ATOM   1262  CB  TYR A  83     179.882 154.268 168.022  1.00  5.12           C  
ATOM   1263  CG  TYR A  83     181.300 154.552 168.416  1.00  5.12           C  
ATOM   1264  CD1 TYR A  83     181.797 155.841 168.391  1.00  5.12           C  
ATOM   1265  CD2 TYR A  83     182.151 153.530 168.787  1.00  5.12           C  
ATOM   1266  CE1 TYR A  83     183.097 156.108 168.740  1.00  5.12           C  
ATOM   1267  CE2 TYR A  83     183.453 153.786 169.135  1.00  5.12           C  
ATOM   1268  CZ  TYR A  83     183.922 155.074 169.111  1.00  5.12           C  
ATOM   1269  OH  TYR A  83     185.227 155.330 169.461  1.00  5.12           O  
ATOM   1270  H   TYR A  83     178.909 155.270 170.169  1.00  5.12           H  
ATOM   1271  HA  TYR A  83     179.512 156.336 167.584  1.00  5.12           H  
ATOM   1272  HB2 TYR A  83     179.472 153.537 168.719  1.00  5.12           H  
ATOM   1273  HB3 TYR A  83     179.883 153.850 167.015  1.00  5.12           H  
ATOM   1274  HD1 TYR A  83     181.151 156.653 168.091  1.00  5.12           H  
ATOM   1275  HD2 TYR A  83     181.786 152.514 168.803  1.00  5.12           H  
ATOM   1276  HE1 TYR A  83     183.468 157.122 168.723  1.00  5.12           H  
ATOM   1277  HE2 TYR A  83     184.106 152.976 169.427  1.00  5.12           H  
ATOM   1278  HH  TYR A  83     185.740 154.557 169.708  1.00  5.12           H  
ATOM   1279  N   ARG A  84     176.781 154.484 167.736  1.00  5.05           N  
ATOM   1280  CA  ARG A  84     175.666 153.990 166.942  1.00  5.05           C  
ATOM   1281  C   ARG A  84     174.638 155.071 166.635  1.00  5.05           C  
ATOM   1282  O   ARG A  84     174.152 155.155 165.503  1.00  5.05           O  
ATOM   1283  CB  ARG A  84     175.004 152.826 167.672  1.00  5.05           C  
ATOM   1284  CG  ARG A  84     173.845 152.194 166.948  1.00  5.05           C  
ATOM   1285  CD  ARG A  84     173.523 150.858 167.575  1.00  5.05           C  
ATOM   1286  NE  ARG A  84     174.606 149.910 167.349  1.00  5.05           N  
ATOM   1287  CZ  ARG A  84     174.829 148.840 168.099  1.00  5.05           C  
ATOM   1288  NH1 ARG A  84     174.043 148.576 169.132  1.00  5.05           N  
ATOM   1289  NH2 ARG A  84     175.842 148.035 167.816  1.00  5.05           N1+
ATOM   1290  H   ARG A  84     176.833 154.250 168.717  1.00  5.05           H  
ATOM   1291  HA  ARG A  84     176.065 153.657 165.984  1.00  5.05           H  
ATOM   1292  HB2 ARG A  84     175.759 152.057 167.836  1.00  5.05           H  
ATOM   1293  HB3 ARG A  84     174.643 153.192 168.633  1.00  5.05           H  
ATOM   1294  HG2 ARG A  84     174.108 152.049 165.900  1.00  5.05           H  
ATOM   1295  HG3 ARG A  84     172.975 152.846 167.018  1.00  5.05           H  
ATOM   1296  HD2 ARG A  84     172.607 150.467 167.133  1.00  5.05           H  
ATOM   1297  HD3 ARG A  84     173.381 150.991 168.648  1.00  5.05           H  
ATOM   1298  HE  ARG A  84     175.227 150.079 166.571  1.00  5.05           H  
ATOM   1299 HH11 ARG A  84     174.216 147.761 169.703  1.00  5.05           H  
ATOM   1300 HH12 ARG A  84     173.270 149.189 169.348  1.00  5.05           H  
ATOM   1301 HH21 ARG A  84     176.443 148.237 167.030  1.00  5.05           H  
ATOM   1302 HH22 ARG A  84     176.013 147.219 168.386  1.00  5.05           H  
ATOM   1303  N   HIS A  85     174.289 155.908 167.614  1.00  5.75           N  
ATOM   1304  CA  HIS A  85     173.107 156.753 167.499  1.00  5.75           C  
ATOM   1305  C   HIS A  85     173.433 158.241 167.469  1.00  5.75           C  
ATOM   1306  O   HIS A  85     172.556 159.061 167.752  1.00  5.75           O  
ATOM   1307  CB  HIS A  85     172.135 156.455 168.641  1.00  5.75           C  
ATOM   1308  CG  HIS A  85     171.624 155.050 168.646  1.00  5.75           C  
ATOM   1309  ND1 HIS A  85     170.547 154.646 167.889  1.00  5.75           N  
ATOM   1310  CD2 HIS A  85     172.033 153.956 169.330  1.00  5.75           C  
ATOM   1311  CE1 HIS A  85     170.319 153.362 168.100  1.00  5.75           C  
ATOM   1312  NE2 HIS A  85     171.208 152.920 168.970  1.00  5.75           N  
ATOM   1313  H   HIS A  85     174.854 155.957 168.450  1.00  5.75           H  
ATOM   1314  HA  HIS A  85     172.645 156.513 166.541  1.00  5.75           H  
ATOM   1315  HB2 HIS A  85     171.284 157.130 168.553  1.00  5.75           H  
ATOM   1316  HB3 HIS A  85     172.648 156.638 169.585  1.00  5.75           H  
ATOM   1317  HD2 HIS A  85     172.855 153.907 170.029  1.00  5.75           H  
ATOM   1318  HE2 HIS A  85     171.271 151.973 169.315  1.00  5.75           H  
ATOM   1319  HE1 HIS A  85     169.539 152.774 167.639  1.00  5.75           H  
ATOM   1320  N   TYR A  86     174.669 158.609 167.136  1.00  4.54           N  
ATOM   1321  CA  TYR A  86     175.036 160.018 167.060  1.00  4.54           C  
ATOM   1322  C   TYR A  86     174.255 160.715 165.954  1.00  4.54           C  
ATOM   1323  O   TYR A  86     174.032 160.150 164.880  1.00  4.54           O  
ATOM   1324  CB  TYR A  86     176.538 160.156 166.815  1.00  4.54           C  
ATOM   1325  CG  TYR A  86     177.005 161.573 166.580  1.00  4.54           C  
ATOM   1326  CD1 TYR A  86     177.250 162.425 167.644  1.00  4.54           C  
ATOM   1327  CD2 TYR A  86     177.219 162.054 165.294  1.00  4.54           C  
ATOM   1328  CE1 TYR A  86     177.680 163.717 167.435  1.00  4.54           C  
ATOM   1329  CE2 TYR A  86     177.646 163.346 165.077  1.00  4.54           C  
ATOM   1330  CZ  TYR A  86     177.876 164.171 166.151  1.00  4.54           C  
ATOM   1331  OH  TYR A  86     178.304 165.458 165.943  1.00  4.54           O  
ATOM   1332  H   TYR A  86     175.362 157.902 166.933  1.00  4.54           H  
ATOM   1333  HA  TYR A  86     174.788 160.494 168.009  1.00  4.54           H  
ATOM   1334  HB2 TYR A  86     177.063 159.764 167.686  1.00  4.54           H  
ATOM   1335  HB3 TYR A  86     176.796 159.562 165.938  1.00  4.54           H  
ATOM   1336  HD1 TYR A  86     177.102 162.071 168.653  1.00  4.54           H  
ATOM   1337  HD2 TYR A  86     177.048 161.403 164.449  1.00  4.54           H  
ATOM   1338  HE1 TYR A  86     177.862 164.371 168.275  1.00  4.54           H  
ATOM   1339  HE2 TYR A  86     177.799 163.707 164.071  1.00  4.54           H  
ATOM   1340  HH  TYR A  86     178.443 165.973 166.741  1.00  4.54           H  
ATOM   1341  N   SER A  87     173.825 161.948 166.220  1.00  4.71           N  
ATOM   1342  CA  SER A  87     173.074 162.719 165.238  1.00  4.71           C  
ATOM   1343  C   SER A  87     173.825 163.959 164.765  1.00  4.71           C  
ATOM   1344  O   SER A  87     174.130 164.059 163.574  1.00  4.71           O  
ATOM   1345  CB  SER A  87     171.706 163.106 165.814  1.00  4.71           C  
ATOM   1346  OG  SER A  87     170.870 161.972 165.950  1.00  4.71           O  
ATOM   1347  H   SER A  87     174.024 162.357 167.122  1.00  4.71           H  
ATOM   1348  HA  SER A  87     172.937 162.084 164.363  1.00  4.71           H  
ATOM   1349  HB2 SER A  87     171.228 163.822 165.146  1.00  4.71           H  
ATOM   1350  HB3 SER A  87     171.849 163.562 166.794  1.00  4.71           H  
ATOM   1351  HG  SER A  87     171.306 161.360 166.548  1.00  4.71           H  
ATOM   1352  N   TYR A  88     174.170 164.884 165.664  1.00  4.94           N  
ATOM   1353  CA  TYR A  88     174.859 166.116 165.284  1.00  4.94           C  
ATOM   1354  C   TYR A  88     175.318 166.863 166.527  1.00  4.94           C  
ATOM   1355  O   TYR A  88     174.705 166.755 167.590  1.00  4.94           O  
ATOM   1356  CB  TYR A  88     173.979 167.039 164.427  1.00  4.94           C  
ATOM   1357  CG  TYR A  88     172.614 167.365 164.984  1.00  4.94           C  
ATOM   1358  CD1 TYR A  88     171.560 166.478 164.854  1.00  4.94           C  
ATOM   1359  CD2 TYR A  88     172.368 168.581 165.595  1.00  4.94           C  
ATOM   1360  CE1 TYR A  88     170.309 166.778 165.345  1.00  4.94           C  
ATOM   1361  CE2 TYR A  88     171.118 168.893 166.084  1.00  4.94           C  
ATOM   1362  CZ  TYR A  88     170.094 167.986 165.960  1.00  4.94           C  
ATOM   1363  OH  TYR A  88     168.845 168.289 166.447  1.00  4.94           O  
ATOM   1364  H   TYR A  88     173.948 164.728 166.637  1.00  4.94           H  
ATOM   1365  HA  TYR A  88     175.720 165.827 164.681  1.00  4.94           H  
ATOM   1366  HB2 TYR A  88     174.516 167.978 164.291  1.00  4.94           H  
ATOM   1367  HB3 TYR A  88     173.837 166.558 163.459  1.00  4.94           H  
ATOM   1368  HD1 TYR A  88     171.722 165.532 164.358  1.00  4.94           H  
ATOM   1369  HD2 TYR A  88     173.169 169.299 165.691  1.00  4.94           H  
ATOM   1370  HE1 TYR A  88     169.502 166.067 165.247  1.00  4.94           H  
ATOM   1371  HE2 TYR A  88     170.944 169.846 166.562  1.00  4.94           H  
ATOM   1372  HH  TYR A  88     168.769 169.153 166.859  1.00  4.94           H  
ATOM   1373  N   SER A  89     176.397 167.626 166.377  1.00  4.32           N  
ATOM   1374  CA  SER A  89     176.914 168.463 167.449  1.00  4.32           C  
ATOM   1375  C   SER A  89     176.492 169.910 167.246  1.00  4.32           C  
ATOM   1376  O   SER A  89     176.779 170.511 166.211  1.00  4.32           O  
ATOM   1377  CB  SER A  89     178.439 168.384 167.510  1.00  4.32           C  
ATOM   1378  OG  SER A  89     178.879 167.045 167.618  1.00  4.32           O  
ATOM   1379  H   SER A  89     176.875 167.624 165.487  1.00  4.32           H  
ATOM   1380  HA  SER A  89     176.501 168.096 168.389  1.00  4.32           H  
ATOM   1381  HB2 SER A  89     178.789 168.944 168.377  1.00  4.32           H  
ATOM   1382  HB3 SER A  89     178.854 168.822 166.602  1.00  4.32           H  
ATOM   1383  HG  SER A  89     179.371 166.967 168.438  1.00  4.32           H  
ATOM   1384  N   LEU A  90     175.841 170.478 168.254  1.00  5.78           N  
ATOM   1385  CA  LEU A  90     175.379 171.856 168.214  1.00  5.78           C  
ATOM   1386  C   LEU A  90     176.120 172.658 169.268  1.00  5.78           C  
ATOM   1387  O   LEU A  90     176.512 172.128 170.307  1.00  5.78           O  
ATOM   1388  CB  LEU A  90     173.869 171.954 168.463  1.00  5.78           C  
ATOM   1389  CG  LEU A  90     172.942 171.909 167.252  1.00  5.78           C  
ATOM   1390  CD1 LEU A  90     171.523 172.219 167.664  1.00  5.78           C  
ATOM   1391  CD2 LEU A  90     173.403 172.899 166.218  1.00  5.78           C  
ATOM   1392  H   LEU A  90     175.659 169.930 169.083  1.00  5.78           H  
ATOM   1393  HA  LEU A  90     175.580 172.255 167.220  1.00  5.78           H  
ATOM   1394  HB2 LEU A  90     173.593 171.125 169.114  1.00  5.78           H  
ATOM   1395  HB3 LEU A  90     173.685 172.897 168.978  1.00  5.78           H  
ATOM   1396  HG  LEU A  90     172.971 170.906 166.826  1.00  5.78           H  
ATOM   1397 HD11 LEU A  90     171.193 171.492 168.406  1.00  5.78           H  
ATOM   1398 HD12 LEU A  90     171.480 173.221 168.092  1.00  5.78           H  
ATOM   1399 HD13 LEU A  90     170.872 172.168 166.791  1.00  5.78           H  
ATOM   1400 HD21 LEU A  90     173.376 173.904 166.639  1.00  5.78           H  
ATOM   1401 HD22 LEU A  90     174.422 172.660 165.915  1.00  5.78           H  
ATOM   1402 HD23 LEU A  90     172.745 172.851 165.350  1.00  5.78           H  
ATOM   1403  N   TYR A  91     176.306 173.941 169.004  1.00  7.95           N  
ATOM   1404  CA  TYR A  91     176.969 174.777 169.988  1.00  7.95           C  
ATOM   1405  C   TYR A  91     176.028 175.077 171.150  1.00  7.95           C  
ATOM   1406  O   TYR A  91     174.814 174.873 171.071  1.00  7.95           O  
ATOM   1407  CB  TYR A  91     177.458 176.074 169.350  1.00  7.95           C  
ATOM   1408  CG  TYR A  91     178.906 176.035 168.941  1.00  7.95           C  
ATOM   1409  CD1 TYR A  91     179.912 176.118 169.888  1.00  7.95           C  
ATOM   1410  CD2 TYR A  91     179.268 175.916 167.610  1.00  7.95           C  
ATOM   1411  CE1 TYR A  91     181.241 176.083 169.520  1.00  7.95           C  
ATOM   1412  CE2 TYR A  91     180.592 175.878 167.233  1.00  7.95           C  
ATOM   1413  CZ  TYR A  91     181.576 175.964 168.192  1.00  7.95           C  
ATOM   1414  OH  TYR A  91     182.899 175.928 167.820  1.00  7.95           O  
ATOM   1415  H   TYR A  91     175.991 174.334 168.129  1.00  7.95           H  
ATOM   1416  HA  TYR A  91     177.834 174.236 170.372  1.00  7.95           H  
ATOM   1417  HB2 TYR A  91     176.855 176.271 168.464  1.00  7.95           H  
ATOM   1418  HB3 TYR A  91     177.324 176.883 170.068  1.00  7.95           H  
ATOM   1419  HD1 TYR A  91     179.652 176.212 170.932  1.00  7.95           H  
ATOM   1420  HD2 TYR A  91     178.499 175.852 166.854  1.00  7.95           H  
ATOM   1421  HE1 TYR A  91     182.014 176.149 170.271  1.00  7.95           H  
ATOM   1422  HE2 TYR A  91     180.857 175.781 166.190  1.00  7.95           H  
ATOM   1423  HH  TYR A  91     183.526 175.993 168.544  1.00  7.95           H  
ATOM   1424  N   GLY A  92     176.612 175.548 172.253  1.00 10.30           N  
ATOM   1425  CA  GLY A  92     175.801 175.932 173.395  1.00 10.30           C  
ATOM   1426  C   GLY A  92     174.913 177.126 173.103  1.00 10.30           C  
ATOM   1427  O   GLY A  92     173.737 177.143 173.479  1.00 10.30           O  
ATOM   1428  H   GLY A  92     177.617 175.637 172.294  1.00 10.30           H  
ATOM   1429  HA2 GLY A  92     175.171 175.088 173.675  1.00 10.30           H  
ATOM   1430  HA3 GLY A  92     176.462 176.183 174.224  1.00 10.30           H  
ATOM   1431  N   THR A  93     175.461 178.139 172.428  1.00 13.33           N  
ATOM   1432  CA  THR A  93     174.665 179.300 172.045  1.00 13.33           C  
ATOM   1433  C   THR A  93     173.579 178.920 171.048  1.00 13.33           C  
ATOM   1434  O   THR A  93     172.454 179.430 171.120  1.00 13.33           O  
ATOM   1435  CB  THR A  93     175.570 180.382 171.462  1.00 13.33           C  
ATOM   1436  OG1 THR A  93     176.216 179.880 170.287  1.00 13.33           O  
ATOM   1437  CG2 THR A  93     176.629 180.779 172.471  1.00 13.33           C  
ATOM   1438  H   THR A  93     176.439 178.101 172.179  1.00 13.33           H  
ATOM   1439  HA  THR A  93     174.175 179.688 172.938  1.00 13.33           H  
ATOM   1440  HB  THR A  93     174.962 181.252 171.214  1.00 13.33           H  
ATOM   1441 HG21 THR A  93     176.148 181.156 173.373  1.00 13.33           H  
ATOM   1442 HG22 THR A  93     177.238 179.910 172.720  1.00 13.33           H  
ATOM   1443 HG23 THR A  93     177.263 181.557 172.045  1.00 13.33           H  
ATOM   1444  HG1 THR A  93     176.772 180.581 169.939  1.00 13.33           H  
ATOM   1445  N   THR A  94     173.900 178.026 170.110  1.00 13.38           N  
ATOM   1446  CA  THR A  94     172.898 177.542 169.167  1.00 13.38           C  
ATOM   1447  C   THR A  94     171.801 176.764 169.880  1.00 13.38           C  
ATOM   1448  O   THR A  94     170.622 176.894 169.539  1.00 13.38           O  
ATOM   1449  CB  THR A  94     173.556 176.678 168.094  1.00 13.38           C  
ATOM   1450  OG1 THR A  94     174.762 177.308 167.646  1.00 13.38           O  
ATOM   1451  CG2 THR A  94     172.617 176.499 166.915  1.00 13.38           C  
ATOM   1452  H   THR A  94     174.847 177.681 170.053  1.00 13.38           H  
ATOM   1453  HA  THR A  94     172.437 178.406 168.689  1.00 13.38           H  
ATOM   1454  HB  THR A  94     173.785 175.701 168.520  1.00 13.38           H  
ATOM   1455 HG21 THR A  94     171.697 176.022 167.252  1.00 13.38           H  
ATOM   1456 HG22 THR A  94     172.384 177.473 166.485  1.00 13.38           H  
ATOM   1457 HG23 THR A  94     173.095 175.874 166.161  1.00 13.38           H  
ATOM   1458  HG1 THR A  94     174.857 178.131 168.131  1.00 13.38           H  
ATOM   1459  N   LEU A  95     172.169 175.958 170.879  1.00 14.75           N  
ATOM   1460  CA  LEU A  95     171.166 175.260 171.678  1.00 14.75           C  
ATOM   1461  C   LEU A  95     170.270 176.239 172.423  1.00 14.75           C  
ATOM   1462  O   LEU A  95     169.046 176.059 172.473  1.00 14.75           O  
ATOM   1463  CB  LEU A  95     171.845 174.317 172.670  1.00 14.75           C  
ATOM   1464  CG  LEU A  95     172.120 172.891 172.218  1.00 14.75           C  
ATOM   1465  CD1 LEU A  95     172.642 172.083 173.380  1.00 14.75           C  
ATOM   1466  CD2 LEU A  95     170.851 172.285 171.675  1.00 14.75           C  
ATOM   1467  H   LEU A  95     173.150 175.830 171.084  1.00 14.75           H  
ATOM   1468  HA  LEU A  95     170.542 174.680 170.998  1.00 14.75           H  
ATOM   1469  HB2 LEU A  95     172.802 174.763 172.940  1.00 14.75           H  
ATOM   1470  HB3 LEU A  95     171.209 174.261 173.553  1.00 14.75           H  
ATOM   1471  HG  LEU A  95     172.873 172.891 171.430  1.00 14.75           H  
ATOM   1472 HD11 LEU A  95     173.565 172.531 173.748  1.00 14.75           H  
ATOM   1473 HD12 LEU A  95     171.900 172.073 174.178  1.00 14.75           H  
ATOM   1474 HD13 LEU A  95     172.839 171.062 173.053  1.00 14.75           H  
ATOM   1475 HD21 LEU A  95     170.089 172.279 172.454  1.00 14.75           H  
ATOM   1476 HD22 LEU A  95     170.500 172.875 170.828  1.00 14.75           H  
ATOM   1477 HD23 LEU A  95     171.046 171.263 171.350  1.00 14.75           H  
ATOM   1478  N   GLU A  96     170.866 177.276 173.017  1.00 21.88           N  
ATOM   1479  CA  GLU A  96     170.087 178.261 173.758  1.00 21.88           C  
ATOM   1480  C   GLU A  96     169.125 179.010 172.845  1.00 21.88           C  
ATOM   1481  O   GLU A  96     167.972 179.260 173.217  1.00 21.88           O  
ATOM   1482  CB  GLU A  96     171.021 179.238 174.467  1.00 21.88           C  
ATOM   1483  CG  GLU A  96     171.618 178.703 175.751  1.00 21.88           C  
ATOM   1484  CD  GLU A  96     172.106 179.807 176.661  1.00 21.88           C  
ATOM   1485  OE1 GLU A  96     172.106 180.976 176.225  1.00 21.88           O  
ATOM   1486  OE2 GLU A  96     172.488 179.507 177.811  1.00 21.88           O1-
ATOM   1487  H   GLU A  96     171.869 177.379 172.952  1.00 21.88           H  
ATOM   1488  HA  GLU A  96     169.491 177.733 174.502  1.00 21.88           H  
ATOM   1489  HB2 GLU A  96     171.837 179.486 173.788  1.00 21.88           H  
ATOM   1490  HB3 GLU A  96     170.457 180.141 174.702  1.00 21.88           H  
ATOM   1491  HG2 GLU A  96     172.459 178.056 175.503  1.00 21.88           H  
ATOM   1492  HG3 GLU A  96     170.858 178.126 176.277  1.00 21.88           H  
ATOM   1493  N   GLN A  97     169.577 179.376 171.643  1.00 23.33           N  
ATOM   1494  CA  GLN A  97     168.701 180.088 170.720  1.00 23.33           C  
ATOM   1495  C   GLN A  97     167.684 179.163 170.059  1.00 23.33           C  
ATOM   1496  O   GLN A  97     166.641 179.634 169.594  1.00 23.33           O  
ATOM   1497  CB  GLN A  97     169.527 180.818 169.658  1.00 23.33           C  
ATOM   1498  CG  GLN A  97     169.977 179.960 168.489  1.00 23.33           C  
ATOM   1499  CD  GLN A  97     170.739 180.754 167.446  1.00 23.33           C  
ATOM   1500  NE2 GLN A  97     171.027 181.935 167.638  1.00 23.33           N  
ATOM   1501  OE1 GLN A  97     171.063 180.110 166.331  1.00 23.33           O  
ATOM   1502  H   GLN A  97     170.526 179.160 171.373  1.00 23.33           H  
ATOM   1503  HA  GLN A  97     168.141 180.818 171.304  1.00 23.33           H  
ATOM   1504  HB2 GLN A  97     168.923 181.636 169.264  1.00 23.33           H  
ATOM   1505  HB3 GLN A  97     170.416 181.223 170.141  1.00 23.33           H  
ATOM   1506  HG2 GLN A  97     169.097 179.520 168.019  1.00 23.33           H  
ATOM   1507  HG3 GLN A  97     170.623 179.167 168.866  1.00 23.33           H  
ATOM   1508 HE21 GLN A  97     170.761 182.386 168.502  1.00 23.33           H  
ATOM   1509 HE22 GLN A  97     171.530 182.453 166.932  1.00 23.33           H  
ATOM   1510  N   GLN A  98     167.956 177.857 170.013  1.00 25.97           N  
ATOM   1511  CA  GLN A  98     167.036 176.926 169.370  1.00 25.97           C  
ATOM   1512  C   GLN A  98     165.927 176.489 170.318  1.00 25.97           C  
ATOM   1513  O   GLN A  98     164.745 176.522 169.960  1.00 25.97           O  
ATOM   1514  CB  GLN A  98     167.807 175.710 168.851  1.00 25.97           C  
ATOM   1515  CG  GLN A  98     166.933 174.513 168.518  1.00 25.97           C  
ATOM   1516  CD  GLN A  98     167.738 173.312 168.064  1.00 25.97           C  
ATOM   1517  OE1 GLN A  98     168.410 172.662 168.864  1.00 25.97           O  
ATOM   1518  NE2 GLN A  98     167.673 173.011 166.774  1.00 25.97           N  
ATOM   1519  H   GLN A  98     168.809 177.510 170.428  1.00 25.97           H  
ATOM   1520  HA  GLN A  98     166.565 177.439 168.531  1.00 25.97           H  
ATOM   1521  HB2 GLN A  98     168.342 176.004 167.948  1.00 25.97           H  
ATOM   1522  HB3 GLN A  98     168.523 175.408 169.615  1.00 25.97           H  
ATOM   1523  HG2 GLN A  98     166.245 174.794 167.720  1.00 25.97           H  
ATOM   1524  HG3 GLN A  98     166.365 174.237 169.407  1.00 25.97           H  
ATOM   1525 HE21 GLN A  98     167.108 173.572 166.152  1.00 25.97           H  
ATOM   1526 HE22 GLN A  98     168.188 172.221 166.413  1.00 25.97           H  
ATOM   1527  N   TYR A  99     166.286 176.077 171.533  1.00 25.49           N  
ATOM   1528  CA  TYR A  99     165.295 175.568 172.471  1.00 25.49           C  
ATOM   1529  C   TYR A  99     164.568 176.668 173.230  1.00 25.49           C  
ATOM   1530  O   TYR A  99     163.658 176.354 174.006  1.00 25.49           O  
ATOM   1531  CB  TYR A  99     165.955 174.611 173.463  1.00 25.49           C  
ATOM   1532  CG  TYR A  99     166.060 173.201 172.942  1.00 25.49           C  
ATOM   1533  CD1 TYR A  99     164.938 172.390 172.846  1.00 25.49           C  
ATOM   1534  CD2 TYR A  99     167.278 172.686 172.528  1.00 25.49           C  
ATOM   1535  CE1 TYR A  99     165.029 171.102 172.363  1.00 25.49           C  
ATOM   1536  CE2 TYR A  99     167.379 171.404 172.043  1.00 25.49           C  
ATOM   1537  CZ  TYR A  99     166.253 170.615 171.962  1.00 25.49           C  
ATOM   1538  OH  TYR A  99     166.356 169.331 171.478  1.00 25.49           O  
ATOM   1539  H   TYR A  99     167.257 176.118 171.807  1.00 25.49           H  
ATOM   1540  HA  TYR A  99     164.547 175.042 171.877  1.00 25.49           H  
ATOM   1541  HB2 TYR A  99     166.959 174.976 173.682  1.00 25.49           H  
ATOM   1542  HB3 TYR A  99     165.365 174.599 174.379  1.00 25.49           H  
ATOM   1543  HD1 TYR A  99     163.977 172.774 173.155  1.00 25.49           H  
ATOM   1544  HD2 TYR A  99     168.163 173.302 172.587  1.00 25.49           H  
ATOM   1545  HE1 TYR A  99     164.148 170.480 172.300  1.00 25.49           H  
ATOM   1546  HE2 TYR A  99     168.337 171.017 171.727  1.00 25.49           H  
ATOM   1547  HH  TYR A  99     165.531 168.840 171.450  1.00 25.49           H  
ATOM   1548  N   ASN A 100     164.959 177.931 173.035  1.00 31.33           N  
ATOM   1549  CA  ASN A 100     164.339 179.091 173.684  1.00 31.33           C  
ATOM   1550  C   ASN A 100     164.407 178.999 175.207  1.00 31.33           C  
ATOM   1551  O   ASN A 100     163.578 179.577 175.913  1.00 31.33           O  
ATOM   1552  CB  ASN A 100     162.890 179.285 173.222  1.00 31.33           C  
ATOM   1553  CG  ASN A 100     162.485 180.743 173.180  1.00 31.33           C  
ATOM   1554  OD1 ASN A 100     163.333 181.635 173.187  1.00 31.33           O  
ATOM   1555  ND2 ASN A 100     161.182 180.993 173.138  1.00 31.33           N  
ATOM   1556  H   ASN A 100     165.728 178.097 172.402  1.00 31.33           H  
ATOM   1557  HA  ASN A 100     164.915 179.964 173.379  1.00 31.33           H  
ATOM   1558  HB2 ASN A 100     162.230 178.759 173.911  1.00 31.33           H  
ATOM   1559  HB3 ASN A 100     162.782 178.863 172.223  1.00 31.33           H  
ATOM   1560 HD21 ASN A 100     160.851 181.947 173.110  1.00 31.33           H  
ATOM   1561 HD22 ASN A 100     160.521 180.229 173.134  1.00 31.33           H  
ATOM   1562  N   LYS A 101     165.391 178.269 175.720  1.00 31.16           N  
ATOM   1563  CA  LYS A 101     165.607 178.101 177.146  1.00 31.16           C  
ATOM   1564  C   LYS A 101     167.097 178.201 177.426  1.00 31.16           C  
ATOM   1565  O   LYS A 101     167.915 177.849 176.568  1.00 31.16           O  
ATOM   1566  CB  LYS A 101     165.077 176.747 177.646  1.00 31.16           C  
ATOM   1567  CG  LYS A 101     163.561 176.638 177.676  1.00 31.16           C  
ATOM   1568  CD  LYS A 101     163.098 175.243 177.287  1.00 31.16           C  
ATOM   1569  CE  LYS A 101     161.688 174.969 177.789  1.00 31.16           C  
ATOM   1570  NZ  LYS A 101     160.969 173.978 176.941  1.00 31.16           N1+
ATOM   1571  H   LYS A 101     166.023 177.805 175.083  1.00 31.16           H  
ATOM   1572  HA  LYS A 101     165.062 178.883 177.675  1.00 31.16           H  
ATOM   1573  HB2 LYS A 101     165.462 175.967 176.989  1.00 31.16           H  
ATOM   1574  HB3 LYS A 101     165.450 176.587 178.658  1.00 31.16           H  
ATOM   1575  HG2 LYS A 101     163.209 176.861 178.683  1.00 31.16           H  
ATOM   1576  HG3 LYS A 101     163.140 177.360 176.976  1.00 31.16           H  
ATOM   1577  HD2 LYS A 101     163.778 174.509 177.720  1.00 31.16           H  
ATOM   1578  HD3 LYS A 101     163.112 175.154 176.201  1.00 31.16           H  
ATOM   1579  HE2 LYS A 101     161.127 175.904 177.787  1.00 31.16           H  
ATOM   1580  HE3 LYS A 101     161.747 174.582 178.806  1.00 31.16           H  
ATOM   1581  HZ1 LYS A 101     160.908 174.326 175.995  1.00 31.16           H  
ATOM   1582  HZ2 LYS A 101     161.472 173.102 176.946  1.00 31.16           H  
ATOM   1583  HZ3 LYS A 101     160.039 173.834 177.307  1.00 31.16           H  
ATOM   1584  N   PRO A 102     167.479 178.684 178.604  1.00 26.77           N  
ATOM   1585  CA  PRO A 102     168.892 178.649 178.986  1.00 26.77           C  
ATOM   1586  C   PRO A 102     169.349 177.221 179.234  1.00 26.77           C  
ATOM   1587  O   PRO A 102     168.546 176.310 179.447  1.00 26.77           O  
ATOM   1588  CB  PRO A 102     168.938 179.482 180.270  1.00 26.77           C  
ATOM   1589  CG  PRO A 102     167.551 179.420 180.808  1.00 26.77           C  
ATOM   1590  CD  PRO A 102     166.650 179.363 179.614  1.00 26.77           C  
ATOM   1591  HA  PRO A 102     169.554 179.037 178.212  1.00 26.77           H  
ATOM   1592  HB2 PRO A 102     169.646 179.055 180.981  1.00 26.77           H  
ATOM   1593  HB3 PRO A 102     169.220 180.512 180.051  1.00 26.77           H  
ATOM   1594  HG2 PRO A 102     167.335 180.307 181.404  1.00 26.77           H  
ATOM   1595  HG3 PRO A 102     167.422 178.529 181.423  1.00 26.77           H  
ATOM   1596  HD2 PRO A 102     166.373 180.364 179.284  1.00 26.77           H  
ATOM   1597  HD3 PRO A 102     165.749 178.790 179.831  1.00 26.77           H  
ATOM   1598  N   LEU A 103     170.670 177.032 179.188  1.00 20.02           N  
ATOM   1599  CA  LEU A 103     171.230 175.700 179.383  1.00 20.02           C  
ATOM   1600  C   LEU A 103     170.976 175.159 180.782  1.00 20.02           C  
ATOM   1601  O   LEU A 103     170.942 173.938 180.962  1.00 20.02           O  
ATOM   1602  CB  LEU A 103     172.730 175.704 179.095  1.00 20.02           C  
ATOM   1603  CG  LEU A 103     173.115 175.710 177.618  1.00 20.02           C  
ATOM   1604  CD1 LEU A 103     174.611 175.518 177.460  1.00 20.02           C  
ATOM   1605  CD2 LEU A 103     172.350 174.639 176.864  1.00 20.02           C  
ATOM   1606  H   LEU A 103     171.284 177.815 179.017  1.00 20.02           H  
ATOM   1607  HA  LEU A 103     170.722 175.040 178.680  1.00 20.02           H  
ATOM   1608  HB2 LEU A 103     173.158 176.593 179.557  1.00 20.02           H  
ATOM   1609  HB3 LEU A 103     173.162 174.813 179.551  1.00 20.02           H  
ATOM   1610  HG  LEU A 103     172.849 176.678 177.194  1.00 20.02           H  
ATOM   1611 HD11 LEU A 103     175.137 176.315 177.986  1.00 20.02           H  
ATOM   1612 HD12 LEU A 103     174.900 174.554 177.878  1.00 20.02           H  
ATOM   1613 HD13 LEU A 103     174.871 175.548 176.402  1.00 20.02           H  
ATOM   1614 HD21 LEU A 103     172.600 173.659 177.271  1.00 20.02           H  
ATOM   1615 HD22 LEU A 103     171.279 174.814 176.970  1.00 20.02           H  
ATOM   1616 HD23 LEU A 103     172.621 174.674 175.809  1.00 20.02           H  
ATOM   1617  N   SER A 104     170.784 176.034 181.771  1.00 22.02           N  
ATOM   1618  CA  SER A 104     170.469 175.582 183.119  1.00 22.02           C  
ATOM   1619  C   SER A 104     169.049 175.052 183.244  1.00 22.02           C  
ATOM   1620  O   SER A 104     168.716 174.469 184.281  1.00 22.02           O  
ATOM   1621  CB  SER A 104     170.684 176.719 184.116  1.00 22.02           C  
ATOM   1622  OG  SER A 104     170.016 177.894 183.695  1.00 22.02           O  
ATOM   1623  H   SER A 104     170.858 177.023 181.582  1.00 22.02           H  
ATOM   1624  HA  SER A 104     171.144 174.756 183.342  1.00 22.02           H  
ATOM   1625  HB2 SER A 104     171.751 176.925 184.197  1.00 22.02           H  
ATOM   1626  HB3 SER A 104     170.297 176.418 185.089  1.00 22.02           H  
ATOM   1627  HG  SER A 104     170.185 178.575 184.351  1.00 22.02           H  
ATOM   1628  N   ASP A 105     168.209 175.238 182.228  1.00 25.13           N  
ATOM   1629  CA  ASP A 105     166.852 174.714 182.221  1.00 25.13           C  
ATOM   1630  C   ASP A 105     166.697 173.508 181.305  1.00 25.13           C  
ATOM   1631  O   ASP A 105     165.566 173.106 181.014  1.00 25.13           O  
ATOM   1632  CB  ASP A 105     165.864 175.806 181.812  1.00 25.13           C  
ATOM   1633  CG  ASP A 105     165.536 176.752 182.949  1.00 25.13           C  
ATOM   1634  OD1 ASP A 105     165.969 176.488 184.089  1.00 25.13           O  
ATOM   1635  OD2 ASP A 105     164.846 177.763 182.701  1.00 25.13           O1-
ATOM   1636  H   ASP A 105     168.528 175.766 181.428  1.00 25.13           H  
ATOM   1637  HA  ASP A 105     166.635 174.382 183.236  1.00 25.13           H  
ATOM   1638  HB2 ASP A 105     164.942 175.333 181.474  1.00 25.13           H  
ATOM   1639  HB3 ASP A 105     166.298 176.381 180.994  1.00 25.13           H  
ATOM   1640  N   LEU A 106     167.801 172.928 180.841  1.00 17.91           N  
ATOM   1641  CA  LEU A 106     167.776 171.771 179.962  1.00 17.91           C  
ATOM   1642  C   LEU A 106     168.577 170.634 180.580  1.00 17.91           C  
ATOM   1643  O   LEU A 106     169.574 170.861 181.272  1.00 17.91           O  
ATOM   1644  CB  LEU A 106     168.344 172.109 178.581  1.00 17.91           C  
ATOM   1645  CG  LEU A 106     167.377 172.710 177.562  1.00 17.91           C  
ATOM   1646  CD1 LEU A 106     168.022 172.756 176.184  1.00 17.91           C  
ATOM   1647  CD2 LEU A 106     166.068 171.932 177.531  1.00 17.91           C  
ATOM   1648  H   LEU A 106     168.696 173.309 181.112  1.00 17.91           H  
ATOM   1649  HA  LEU A 106     166.737 171.465 179.838  1.00 17.91           H  
ATOM   1650  HB2 LEU A 106     169.156 172.822 178.725  1.00 17.91           H  
ATOM   1651  HB3 LEU A 106     168.741 171.188 178.154  1.00 17.91           H  
ATOM   1652  HG  LEU A 106     167.147 173.732 177.864  1.00 17.91           H  
ATOM   1653 HD11 LEU A 106     168.936 173.348 176.230  1.00 17.91           H  
ATOM   1654 HD12 LEU A 106     168.261 171.743 175.861  1.00 17.91           H  
ATOM   1655 HD13 LEU A 106     167.330 173.210 175.474  1.00 17.91           H  
ATOM   1656 HD21 LEU A 106     166.264 170.903 177.231  1.00 17.91           H  
ATOM   1657 HD22 LEU A 106     165.616 171.942 178.523  1.00 17.91           H  
ATOM   1658 HD23 LEU A 106     165.387 172.395 176.817  1.00 17.91           H  
ATOM   1659  N   LEU A 107     168.130 169.405 180.326  1.00  8.26           N  
ATOM   1660  CA  LEU A 107     168.798 168.214 180.840  1.00  8.26           C  
ATOM   1661  C   LEU A 107     169.831 167.755 179.820  1.00  8.26           C  
ATOM   1662  O   LEU A 107     169.480 167.245 178.751  1.00  8.26           O  
ATOM   1663  CB  LEU A 107     167.796 167.104 181.137  1.00  8.26           C  
ATOM   1664  CG  LEU A 107     168.418 165.762 181.535  1.00  8.26           C  
ATOM   1665  CD1 LEU A 107     169.322 165.915 182.746  1.00  8.26           C  
ATOM   1666  CD2 LEU A 107     167.340 164.729 181.800  1.00  8.26           C  
ATOM   1667  H   LEU A 107     167.302 169.294 179.759  1.00  8.26           H  
ATOM   1668  HA  LEU A 107     169.294 168.456 181.780  1.00  8.26           H  
ATOM   1669  HB2 LEU A 107     167.156 167.436 181.954  1.00  8.26           H  
ATOM   1670  HB3 LEU A 107     167.192 166.945 180.244  1.00  8.26           H  
ATOM   1671  HG  LEU A 107     169.029 165.416 180.701  1.00  8.26           H  
ATOM   1672 HD11 LEU A 107     170.105 166.641 182.526  1.00  8.26           H  
ATOM   1673 HD12 LEU A 107     168.735 166.261 183.596  1.00  8.26           H  
ATOM   1674 HD13 LEU A 107     169.775 164.953 182.985  1.00  8.26           H  
ATOM   1675 HD21 LEU A 107     166.718 165.058 182.632  1.00  8.26           H  
ATOM   1676 HD22 LEU A 107     166.723 164.611 180.909  1.00  8.26           H  
ATOM   1677 HD23 LEU A 107     167.804 163.775 182.049  1.00  8.26           H  
ATOM   1678  N   ILE A 108     171.104 167.936 180.154  1.00  6.15           N  
ATOM   1679  CA  ILE A 108     172.217 167.513 179.318  1.00  6.15           C  
ATOM   1680  C   ILE A 108     173.096 166.616 180.171  1.00  6.15           C  
ATOM   1681  O   ILE A 108     173.657 167.069 181.174  1.00  6.15           O  
ATOM   1682  CB  ILE A 108     173.014 168.711 178.779  1.00  6.15           C  
ATOM   1683  CG1 ILE A 108     172.194 169.464 177.732  1.00  6.15           C  
ATOM   1684  CG2 ILE A 108     174.332 168.254 178.197  1.00  6.15           C  
ATOM   1685  CD1 ILE A 108     172.896 170.660 177.159  1.00  6.15           C  
ATOM   1686  H   ILE A 108     171.309 168.390 181.032  1.00  6.15           H  
ATOM   1687  HA  ILE A 108     171.847 166.979 178.443  1.00  6.15           H  
ATOM   1688  HB  ILE A 108     173.225 169.389 179.606  1.00  6.15           H  
ATOM   1689 HG12 ILE A 108     171.963 168.778 176.917  1.00  6.15           H  
ATOM   1690 HG13 ILE A 108     171.267 169.800 178.197  1.00  6.15           H  
ATOM   1691 HG21 ILE A 108     174.910 167.740 178.965  1.00  6.15           H  
ATOM   1692 HG22 ILE A 108     174.146 167.574 177.366  1.00  6.15           H  
ATOM   1693 HG23 ILE A 108     174.891 169.119 177.840  1.00  6.15           H  
ATOM   1694 HD11 ILE A 108     173.115 171.370 177.957  1.00  6.15           H  
ATOM   1695 HD12 ILE A 108     173.827 170.344 176.688  1.00  6.15           H  
ATOM   1696 HD13 ILE A 108     172.256 171.135 176.416  1.00  6.15           H  
ATOM   1697  N   ARG A 109     173.198 165.348 179.792  1.00  3.68           N  
ATOM   1698  CA  ARG A 109     173.943 164.368 180.564  1.00  3.68           C  
ATOM   1699  C   ARG A 109     175.376 164.279 180.055  1.00  3.68           C  
ATOM   1700  O   ARG A 109     175.712 164.792 178.991  1.00  3.68           O  
ATOM   1701  CB  ARG A 109     173.258 163.010 180.482  1.00  3.68           C  
ATOM   1702  CG  ARG A 109     171.867 163.008 181.070  1.00  3.68           C  
ATOM   1703  CD  ARG A 109     171.185 161.670 180.892  1.00  3.68           C  
ATOM   1704  NE  ARG A 109     170.322 161.343 182.020  1.00  3.68           N  
ATOM   1705  CZ  ARG A 109     170.754 160.835 183.167  1.00  3.68           C  
ATOM   1706  NH1 ARG A 109     172.043 160.593 183.341  1.00  3.68           N  
ATOM   1707  NH2 ARG A 109     169.896 160.568 184.138  1.00  3.68           N1+
ATOM   1708  H   ARG A 109     172.743 165.055 178.939  1.00  3.68           H  
ATOM   1709  HA  ARG A 109     173.968 164.681 181.608  1.00  3.68           H  
ATOM   1710  HB2 ARG A 109     173.191 162.719 179.434  1.00  3.68           H  
ATOM   1711  HB3 ARG A 109     173.864 162.283 181.023  1.00  3.68           H  
ATOM   1712  HG2 ARG A 109     171.273 163.776 180.574  1.00  3.68           H  
ATOM   1713  HG3 ARG A 109     171.934 163.231 182.135  1.00  3.68           H  
ATOM   1714  HD2 ARG A 109     171.947 160.897 180.796  1.00  3.68           H  
ATOM   1715  HD3 ARG A 109     170.582 161.700 179.985  1.00  3.68           H  
ATOM   1716  HE  ARG A 109     169.331 161.514 181.922  1.00  3.68           H  
ATOM   1717 HH11 ARG A 109     172.371 160.205 184.214  1.00  3.68           H  
ATOM   1718 HH12 ARG A 109     172.699 160.796 182.601  1.00  3.68           H  
ATOM   1719 HH21 ARG A 109     168.911 160.751 184.006  1.00  3.68           H  
ATOM   1720 HH22 ARG A 109     170.226 160.181 185.011  1.00  3.68           H  
ATOM   1721  N   CYS A 110     176.238 163.637 180.834  1.00  4.64           N  
ATOM   1722  CA  CYS A 110     177.565 163.372 180.310  1.00  4.64           C  
ATOM   1723  C   CYS A 110     177.489 162.286 179.244  1.00  4.64           C  
ATOM   1724  O   CYS A 110     176.555 161.484 179.203  1.00  4.64           O  
ATOM   1725  CB  CYS A 110     178.527 162.957 181.417  1.00  4.64           C  
ATOM   1726  SG  CYS A 110     180.202 162.650 180.806  1.00  4.64           S1-
ATOM   1727  H   CYS A 110     175.978 163.342 181.764  1.00  4.64           H  
ATOM   1728  HA  CYS A 110     177.947 164.291 179.866  1.00  4.64           H  
ATOM   1729  HB2 CYS A 110     178.152 162.045 181.881  1.00  4.64           H  
ATOM   1730  HB3 CYS A 110     178.567 163.753 182.161  1.00  4.64           H  
ATOM   1731  N   ILE A 111     178.486 162.272 178.363  1.00  4.38           N  
ATOM   1732  CA  ILE A 111     178.432 161.390 177.206  1.00  4.38           C  
ATOM   1733  C   ILE A 111     179.105 160.046 177.458  1.00  4.38           C  
ATOM   1734  O   ILE A 111     178.866 159.093 176.703  1.00  4.38           O  
ATOM   1735  CB  ILE A 111     179.039 162.095 175.978  1.00  4.38           C  
ATOM   1736  CG1 ILE A 111     178.460 161.534 174.683  1.00  4.38           C  
ATOM   1737  CG2 ILE A 111     180.550 162.005 175.982  1.00  4.38           C  
ATOM   1738  CD1 ILE A 111     178.838 162.329 173.471  1.00  4.38           C  
ATOM   1739  H   ILE A 111     179.284 162.876 178.498  1.00  4.38           H  
ATOM   1740  HA  ILE A 111     177.382 161.172 177.010  1.00  4.38           H  
ATOM   1741  HB  ILE A 111     178.771 163.150 176.037  1.00  4.38           H  
ATOM   1742 HG12 ILE A 111     178.823 160.514 174.555  1.00  4.38           H  
ATOM   1743 HG13 ILE A 111     177.373 161.525 174.765  1.00  4.38           H  
ATOM   1744 HG21 ILE A 111     180.938 162.445 176.901  1.00  4.38           H  
ATOM   1745 HG22 ILE A 111     180.852 160.959 175.924  1.00  4.38           H  
ATOM   1746 HG23 ILE A 111     180.949 162.546 175.124  1.00  4.38           H  
ATOM   1747 HD11 ILE A 111     178.464 163.348 173.574  1.00  4.38           H  
ATOM   1748 HD12 ILE A 111     179.923 162.348 173.373  1.00  4.38           H  
ATOM   1749 HD13 ILE A 111     178.402 161.869 172.584  1.00  4.38           H  
ATOM   1750  N   ASN A 112     179.921 159.932 178.501  1.00  5.54           N  
ATOM   1751  CA  ASN A 112     180.580 158.679 178.846  1.00  5.54           C  
ATOM   1752  C   ASN A 112     180.023 158.032 180.100  1.00  5.54           C  
ATOM   1753  O   ASN A 112     179.885 156.811 180.144  1.00  5.54           O  
ATOM   1754  CB  ASN A 112     182.084 158.902 179.031  1.00  5.54           C  
ATOM   1755  CG  ASN A 112     182.715 159.611 177.857  1.00  5.54           C  
ATOM   1756  OD1 ASN A 112     183.029 160.798 177.931  1.00  5.54           O  
ATOM   1757  ND2 ASN A 112     182.907 158.886 176.761  1.00  5.54           N  
ATOM   1758  H   ASN A 112     180.091 160.745 179.076  1.00  5.54           H  
ATOM   1759  HA  ASN A 112     180.390 158.001 178.014  1.00  5.54           H  
ATOM   1760  HB2 ASN A 112     182.568 157.933 179.155  1.00  5.54           H  
ATOM   1761  HB3 ASN A 112     182.240 159.503 179.927  1.00  5.54           H  
ATOM   1762 HD21 ASN A 112     183.326 159.307 175.944  1.00  5.54           H  
ATOM   1763 HD22 ASN A 112     182.634 157.914 176.744  1.00  5.54           H  
ATOM   1764  N   CYS A 113     179.701 158.822 181.124  1.00  4.82           N  
ATOM   1765  CA  CYS A 113     179.235 158.294 182.396  1.00  4.82           C  
ATOM   1766  C   CYS A 113     177.774 158.598 182.684  1.00  4.82           C  
ATOM   1767  O   CYS A 113     177.248 158.098 183.681  1.00  4.82           O  
ATOM   1768  CB  CYS A 113     180.099 158.838 183.543  1.00  4.82           C  
ATOM   1769  SG  CYS A 113     179.915 160.606 183.869  1.00  4.82           S1-
ATOM   1770  H   CYS A 113     179.784 159.822 181.012  1.00  4.82           H  
ATOM   1771  HA  CYS A 113     179.327 157.210 182.323  1.00  4.82           H  
ATOM   1772  HB2 CYS A 113     181.144 158.647 183.299  1.00  4.82           H  
ATOM   1773  HB3 CYS A 113     179.833 158.298 184.452  1.00  4.82           H  
ATOM   1774  N   GLN A 114     177.118 159.405 181.851  1.00  4.21           N  
ATOM   1775  CA  GLN A 114     175.696 159.739 181.976  1.00  4.21           C  
ATOM   1776  C   GLN A 114     175.362 160.416 183.302  1.00  4.21           C  
ATOM   1777  O   GLN A 114     174.274 160.230 183.845  1.00  4.21           O  
ATOM   1778  CB  GLN A 114     174.810 158.511 181.768  1.00  4.21           C  
ATOM   1779  CG  GLN A 114     175.121 157.754 180.499  1.00  4.21           C  
ATOM   1780  CD  GLN A 114     174.413 158.331 179.300  1.00  4.21           C  
ATOM   1781  OE1 GLN A 114     173.296 158.821 179.406  1.00  4.21           O  
ATOM   1782  NE2 GLN A 114     175.059 158.270 178.145  1.00  4.21           N  
ATOM   1783  H   GLN A 114     177.634 159.813 181.084  1.00  4.21           H  
ATOM   1784  HA  GLN A 114     175.486 160.458 181.184  1.00  4.21           H  
ATOM   1785  HB2 GLN A 114     174.948 157.838 182.614  1.00  4.21           H  
ATOM   1786  HB3 GLN A 114     173.771 158.837 181.729  1.00  4.21           H  
ATOM   1787  HG2 GLN A 114     174.810 156.717 180.624  1.00  4.21           H  
ATOM   1788  HG3 GLN A 114     176.196 157.792 180.323  1.00  4.21           H  
ATOM   1789 HE21 GLN A 114     174.631 158.637 177.307  1.00  4.21           H  
ATOM   1790 HE22 GLN A 114     175.980 157.857 178.103  1.00  4.21           H  
ATOM   1791  N   LYS A 115     176.286 161.209 183.825  1.00  5.14           N  
ATOM   1792  CA  LYS A 115     176.021 162.100 184.950  1.00  5.14           C  
ATOM   1793  C   LYS A 115     175.478 163.424 184.433  1.00  5.14           C  
ATOM   1794  O   LYS A 115     176.077 164.011 183.527  1.00  5.14           O  
ATOM   1795  CB  LYS A 115     177.287 162.353 185.751  1.00  5.14           C  
ATOM   1796  CG  LYS A 115     177.233 163.595 186.612  1.00  5.14           C  
ATOM   1797  CD  LYS A 115     178.445 163.692 187.509  1.00  5.14           C  
ATOM   1798  CE  LYS A 115     179.565 164.449 186.823  1.00  5.14           C  
ATOM   1799  NZ  LYS A 115     179.296 165.912 186.753  1.00  5.14           N1+
ATOM   1800  H   LYS A 115     177.214 161.196 183.428  1.00  5.14           H  
ATOM   1801  HA  LYS A 115     175.287 161.625 185.601  1.00  5.14           H  
ATOM   1802  HB2 LYS A 115     177.460 161.494 186.399  1.00  5.14           H  
ATOM   1803  HB3 LYS A 115     178.119 162.455 185.054  1.00  5.14           H  
ATOM   1804  HG2 LYS A 115     177.197 164.473 185.967  1.00  5.14           H  
ATOM   1805  HG3 LYS A 115     176.336 163.561 187.230  1.00  5.14           H  
ATOM   1806  HD2 LYS A 115     178.790 162.687 187.753  1.00  5.14           H  
ATOM   1807  HD3 LYS A 115     178.170 164.214 188.425  1.00  5.14           H  
ATOM   1808  HE2 LYS A 115     179.679 164.064 185.810  1.00  5.14           H  
ATOM   1809  HE3 LYS A 115     180.489 164.288 187.379  1.00  5.14           H  
ATOM   1810  HZ1 LYS A 115     178.441 166.073 186.240  1.00  5.14           H  
ATOM   1811  HZ2 LYS A 115     179.202 166.282 187.688  1.00  5.14           H  
ATOM   1812  HZ3 LYS A 115     180.062 166.373 186.284  1.00  5.14           H  
ATOM   1813  N   PRO A 116     174.355 163.917 184.954  1.00  5.73           N  
ATOM   1814  CA  PRO A 116     173.828 165.195 184.472  1.00  5.73           C  
ATOM   1815  C   PRO A 116     174.763 166.338 184.831  1.00  5.73           C  
ATOM   1816  O   PRO A 116     175.432 166.324 185.866  1.00  5.73           O  
ATOM   1817  CB  PRO A 116     172.479 165.325 185.191  1.00  5.73           C  
ATOM   1818  CG  PRO A 116     172.250 164.014 185.870  1.00  5.73           C  
ATOM   1819  CD  PRO A 116     173.592 163.425 186.106  1.00  5.73           C  
ATOM   1820  HA  PRO A 116     173.727 165.233 183.387  1.00  5.73           H  
ATOM   1821  HB2 PRO A 116     172.516 166.131 185.924  1.00  5.73           H  
ATOM   1822  HB3 PRO A 116     171.684 165.524 184.473  1.00  5.73           H  
ATOM   1823  HG2 PRO A 116     171.657 163.358 185.233  1.00  5.73           H  
ATOM   1824  HG3 PRO A 116     171.733 164.165 186.817  1.00  5.73           H  
ATOM   1825  HD2 PRO A 116     173.549 162.336 186.115  1.00  5.73           H  
ATOM   1826  HD3 PRO A 116     174.020 163.780 187.044  1.00  5.73           H  
ATOM   1827  N   LEU A 117     174.806 167.333 183.953  1.00  6.92           N  
ATOM   1828  CA  LEU A 117     175.805 168.386 184.038  1.00  6.92           C  
ATOM   1829  C   LEU A 117     175.321 169.518 184.933  1.00  6.92           C  
ATOM   1830  O   LEU A 117     174.227 170.054 184.733  1.00  6.92           O  
ATOM   1831  CB  LEU A 117     176.136 168.924 182.647  1.00  6.92           C  
ATOM   1832  CG  LEU A 117     176.739 167.957 181.631  1.00  6.92           C  
ATOM   1833  CD1 LEU A 117     177.240 168.717 180.422  1.00  6.92           C  
ATOM   1834  CD2 LEU A 117     177.854 167.160 182.262  1.00  6.92           C  
ATOM   1835  H   LEU A 117     174.127 167.359 183.206  1.00  6.92           H  
ATOM   1836  HA  LEU A 117     176.708 167.960 184.475  1.00  6.92           H  
ATOM   1837  HB2 LEU A 117     175.210 169.309 182.219  1.00  6.92           H  
ATOM   1838  HB3 LEU A 117     176.844 169.743 182.776  1.00  6.92           H  
ATOM   1839  HG  LEU A 117     175.966 167.261 181.305  1.00  6.92           H  
ATOM   1840 HD11 LEU A 117     176.414 169.264 179.969  1.00  6.92           H  
ATOM   1841 HD12 LEU A 117     178.015 169.419 180.730  1.00  6.92           H  
ATOM   1842 HD13 LEU A 117     177.652 168.015 179.697  1.00  6.92           H  
ATOM   1843 HD21 LEU A 117     178.640 167.837 182.596  1.00  6.92           H  
ATOM   1844 HD22 LEU A 117     177.466 166.604 183.116  1.00  6.92           H  
ATOM   1845 HD23 LEU A 117     178.262 166.463 181.530  1.00  6.92           H  
ATOM   1846  N   SER A 118     176.139 169.872 185.920  1.00  9.69           N  
ATOM   1847  CA  SER A 118     175.910 171.070 186.704  1.00  9.69           C  
ATOM   1848  C   SER A 118     176.212 172.297 185.847  1.00  9.69           C  
ATOM   1849  O   SER A 118     176.973 172.210 184.881  1.00  9.69           O  
ATOM   1850  CB  SER A 118     176.781 171.047 187.959  1.00  9.69           C  
ATOM   1851  OG  SER A 118     178.109 170.670 187.650  1.00  9.69           O  
ATOM   1852  H   SER A 118     176.939 169.292 186.129  1.00  9.69           H  
ATOM   1853  HA  SER A 118     174.868 171.112 187.020  1.00  9.69           H  
ATOM   1854  HB2 SER A 118     176.364 170.333 188.669  1.00  9.69           H  
ATOM   1855  HB3 SER A 118     176.788 172.041 188.406  1.00  9.69           H  
ATOM   1856  HG  SER A 118     178.155 170.517 186.703  1.00  9.69           H  
ATOM   1857  N   PRO A 119     175.615 173.451 186.167  1.00  9.80           N  
ATOM   1858  CA  PRO A 119     175.767 174.624 185.288  1.00  9.80           C  
ATOM   1859  C   PRO A 119     177.190 175.130 185.134  1.00  9.80           C  
ATOM   1860  O   PRO A 119     177.465 175.831 184.154  1.00  9.80           O  
ATOM   1861  CB  PRO A 119     174.871 175.676 185.951  1.00  9.80           C  
ATOM   1862  CG  PRO A 119     173.857 174.886 186.674  1.00  9.80           C  
ATOM   1863  CD  PRO A 119     174.580 173.681 187.189  1.00  9.80           C  
ATOM   1864  HA  PRO A 119     175.491 174.377 184.263  1.00  9.80           H  
ATOM   1865  HB2 PRO A 119     175.446 176.292 186.642  1.00  9.80           H  
ATOM   1866  HB3 PRO A 119     174.402 176.312 185.201  1.00  9.80           H  
ATOM   1867  HG2 PRO A 119     173.054 174.589 186.000  1.00  9.80           H  
ATOM   1868  HG3 PRO A 119     173.443 175.463 187.500  1.00  9.80           H  
ATOM   1869  HD2 PRO A 119     173.909 172.825 187.266  1.00  9.80           H  
ATOM   1870  HD3 PRO A 119     175.028 173.880 188.162  1.00  9.80           H  
ATOM   1871  N   GLU A 120     178.108 174.805 186.046  1.00 11.06           N  
ATOM   1872  CA  GLU A 120     179.496 175.181 185.803  1.00 11.06           C  
ATOM   1873  C   GLU A 120     180.098 174.378 184.655  1.00 11.06           C  
ATOM   1874  O   GLU A 120     180.941 174.894 183.919  1.00 11.06           O  
ATOM   1875  CB  GLU A 120     180.337 175.034 187.076  1.00 11.06           C  
ATOM   1876  CG  GLU A 120     180.569 173.614 187.556  1.00 11.06           C  
ATOM   1877  CD  GLU A 120     179.591 173.196 188.632  1.00 11.06           C  
ATOM   1878  OE1 GLU A 120     178.611 173.934 188.865  1.00 11.06           O  
ATOM   1879  OE2 GLU A 120     179.800 172.125 189.241  1.00 11.06           O1-
ATOM   1880  H   GLU A 120     177.847 174.309 186.886  1.00 11.06           H  
ATOM   1881  HA  GLU A 120     179.506 176.231 185.512  1.00 11.06           H  
ATOM   1882  HB2 GLU A 120     181.311 175.486 186.887  1.00 11.06           H  
ATOM   1883  HB3 GLU A 120     179.832 175.578 187.874  1.00 11.06           H  
ATOM   1884  HG2 GLU A 120     181.580 173.542 187.956  1.00 11.06           H  
ATOM   1885  HG3 GLU A 120     180.465 172.937 186.708  1.00 11.06           H  
ATOM   1886  N   GLU A 121     179.639 173.141 184.446  1.00 10.26           N  
ATOM   1887  CA  GLU A 121     180.144 172.344 183.332  1.00 10.26           C  
ATOM   1888  C   GLU A 121     179.574 172.824 182.001  1.00 10.26           C  
ATOM   1889  O   GLU A 121     180.288 172.871 180.991  1.00 10.26           O  
ATOM   1890  CB  GLU A 121     179.819 170.873 183.568  1.00 10.26           C  
ATOM   1891  CG  GLU A 121     180.522 170.305 184.784  1.00 10.26           C  
ATOM   1892  CD  GLU A 121     179.743 169.191 185.442  1.00 10.26           C  
ATOM   1893  OE1 GLU A 121     178.521 169.353 185.622  1.00 10.26           O  
ATOM   1894  OE2 GLU A 121     180.353 168.163 185.797  1.00 10.26           O1-
ATOM   1895  H   GLU A 121     178.938 172.755 185.062  1.00 10.26           H  
ATOM   1896  HA  GLU A 121     181.226 172.465 183.279  1.00 10.26           H  
ATOM   1897  HB2 GLU A 121     178.743 170.772 183.709  1.00 10.26           H  
ATOM   1898  HB3 GLU A 121     180.125 170.303 182.691  1.00 10.26           H  
ATOM   1899  HG2 GLU A 121     180.665 171.106 185.509  1.00 10.26           H  
ATOM   1900  HG3 GLU A 121     181.493 169.916 184.476  1.00 10.26           H  
ATOM   1901  N   LYS A 122     178.293 173.197 181.981  1.00  8.95           N  
ATOM   1902  CA  LYS A 122     177.725 173.803 180.782  1.00  8.95           C  
ATOM   1903  C   LYS A 122     178.382 175.144 180.480  1.00  8.95           C  
ATOM   1904  O   LYS A 122     178.620 175.479 179.313  1.00  8.95           O  
ATOM   1905  CB  LYS A 122     176.217 173.964 180.940  1.00  8.95           C  
ATOM   1906  CG  LYS A 122     175.514 172.726 181.451  1.00  8.95           C  
ATOM   1907  CD  LYS A 122     174.016 172.861 181.296  1.00  8.95           C  
ATOM   1908  CE  LYS A 122     173.280 171.829 182.116  1.00  8.95           C  
ATOM   1909  NZ  LYS A 122     171.833 171.810 181.783  1.00  8.95           N1+
ATOM   1910  H   LYS A 122     177.715 173.059 182.798  1.00  8.95           H  
ATOM   1911  HA  LYS A 122     177.920 173.141 179.938  1.00  8.95           H  
ATOM   1912  HB2 LYS A 122     176.031 174.777 181.641  1.00  8.95           H  
ATOM   1913  HB3 LYS A 122     175.796 174.220 179.968  1.00  8.95           H  
ATOM   1914  HG2 LYS A 122     175.856 171.860 180.884  1.00  8.95           H  
ATOM   1915  HG3 LYS A 122     175.754 172.588 182.505  1.00  8.95           H  
ATOM   1916  HD2 LYS A 122     173.755 172.731 180.246  1.00  8.95           H  
ATOM   1917  HD3 LYS A 122     173.714 173.856 181.624  1.00  8.95           H  
ATOM   1918  HE2 LYS A 122     173.398 172.065 183.174  1.00  8.95           H  
ATOM   1919  HE3 LYS A 122     173.704 170.846 181.914  1.00  8.95           H  
ATOM   1920  HZ1 LYS A 122     171.433 172.719 181.968  1.00  8.95           H  
ATOM   1921  HZ2 LYS A 122     171.715 171.583 180.806  1.00  8.95           H  
ATOM   1922  HZ3 LYS A 122     171.367 171.115 182.348  1.00  8.95           H  
ATOM   1923  N   GLN A 123     178.693 175.923 181.517  1.00 11.02           N  
ATOM   1924  CA  GLN A 123     179.414 177.171 181.304  1.00 11.02           C  
ATOM   1925  C   GLN A 123     180.840 176.923 180.829  1.00 11.02           C  
ATOM   1926  O   GLN A 123     181.393 177.741 180.090  1.00 11.02           O  
ATOM   1927  CB  GLN A 123     179.413 178.006 182.582  1.00 11.02           C  
ATOM   1928  CG  GLN A 123     179.675 179.482 182.349  1.00 11.02           C  
ATOM   1929  CD  GLN A 123     178.669 180.111 181.405  1.00 11.02           C  
ATOM   1930  OE1 GLN A 123     177.473 179.829 181.474  1.00 11.02           O  
ATOM   1931  NE2 GLN A 123     179.152 180.966 180.511  1.00 11.02           N  
ATOM   1932  H   GLN A 123     178.428 175.647 182.452  1.00 11.02           H  
ATOM   1933  HA  GLN A 123     178.899 177.724 180.518  1.00 11.02           H  
ATOM   1934  HB2 GLN A 123     178.439 177.901 183.060  1.00 11.02           H  
ATOM   1935  HB3 GLN A 123     180.187 177.620 183.245  1.00 11.02           H  
ATOM   1936  HG2 GLN A 123     180.672 179.597 181.924  1.00 11.02           H  
ATOM   1937  HG3 GLN A 123     179.627 180.001 183.307  1.00 11.02           H  
ATOM   1938 HE21 GLN A 123     178.530 181.413 179.853  1.00 11.02           H  
ATOM   1939 HE22 GLN A 123     180.141 181.169 180.489  1.00 11.02           H  
ATOM   1940  N   ARG A 124     181.454 175.814 181.244  1.00 10.57           N  
ATOM   1941  CA  ARG A 124     182.767 175.458 180.718  1.00 10.57           C  
ATOM   1942  C   ARG A 124     182.689 175.071 179.247  1.00 10.57           C  
ATOM   1943  O   ARG A 124     183.614 175.363 178.483  1.00 10.57           O  
ATOM   1944  CB  ARG A 124     183.371 174.326 181.552  1.00 10.57           C  
ATOM   1945  CG  ARG A 124     184.830 174.012 181.264  1.00 10.57           C  
ATOM   1946  CD  ARG A 124     184.977 172.803 180.359  1.00 10.57           C  
ATOM   1947  NE  ARG A 124     184.318 171.631 180.922  1.00 10.57           N  
ATOM   1948  CZ  ARG A 124     184.050 170.524 180.239  1.00 10.57           C  
ATOM   1949  NH1 ARG A 124     184.392 170.432 178.964  1.00 10.57           N  
ATOM   1950  NH2 ARG A 124     183.444 169.508 180.833  1.00 10.57           N1+
ATOM   1951  H   ARG A 124     181.007 175.218 181.926  1.00 10.57           H  
ATOM   1952  HA  ARG A 124     183.415 176.331 180.788  1.00 10.57           H  
ATOM   1953  HB2 ARG A 124     183.287 174.601 182.603  1.00 10.57           H  
ATOM   1954  HB3 ARG A 124     182.789 173.423 181.365  1.00 10.57           H  
ATOM   1955  HG2 ARG A 124     185.341 173.812 182.206  1.00 10.57           H  
ATOM   1956  HG3 ARG A 124     185.287 174.874 180.779  1.00 10.57           H  
ATOM   1957  HD2 ARG A 124     186.037 172.585 180.229  1.00 10.57           H  
ATOM   1958  HD3 ARG A 124     184.531 173.029 179.391  1.00 10.57           H  
ATOM   1959  HE  ARG A 124     184.048 171.663 181.895  1.00 10.57           H  
ATOM   1960 HH11 ARG A 124     184.854 171.206 178.508  1.00 10.57           H  
ATOM   1961 HH12 ARG A 124     184.191 169.588 178.447  1.00 10.57           H  
ATOM   1962 HH21 ARG A 124     183.185 169.574 181.807  1.00 10.57           H  
ATOM   1963 HH22 ARG A 124     183.241 168.667 180.312  1.00 10.57           H  
ATOM   1964  N   HIS A 125     181.610 174.399 178.838  1.00  8.88           N  
ATOM   1965  CA  HIS A 125     181.392 174.163 177.411  1.00  8.88           C  
ATOM   1966  C   HIS A 125     181.207 175.468 176.649  1.00  8.88           C  
ATOM   1967  O   HIS A 125     181.745 175.634 175.549  1.00  8.88           O  
ATOM   1968  CB  HIS A 125     180.183 173.259 177.187  1.00  8.88           C  
ATOM   1969  CG  HIS A 125     180.451 171.810 177.433  1.00  8.88           C  
ATOM   1970  ND1 HIS A 125     181.110 171.016 176.521  1.00  8.88           N  
ATOM   1971  CD2 HIS A 125     180.150 171.009 178.481  1.00  8.88           C  
ATOM   1972  CE1 HIS A 125     181.203 169.788 176.996  1.00  8.88           C  
ATOM   1973  NE2 HIS A 125     180.632 169.758 178.186  1.00  8.88           N  
ATOM   1974  H   HIS A 125     180.944 174.054 179.514  1.00  8.88           H  
ATOM   1975  HA  HIS A 125     182.283 173.666 177.028  1.00  8.88           H  
ATOM   1976  HB2 HIS A 125     179.855 173.376 176.154  1.00  8.88           H  
ATOM   1977  HB3 HIS A 125     179.387 173.579 177.860  1.00  8.88           H  
ATOM   1978  HD2 HIS A 125     179.628 171.299 179.381  1.00  8.88           H  
ATOM   1979  HE2 HIS A 125     180.561 168.946 178.783  1.00  8.88           H  
ATOM   1980  HE1 HIS A 125     181.667 168.951 176.496  1.00  8.88           H  
ATOM   1981  N   LEU A 126     180.431 176.398 177.206  1.00  9.01           N  
ATOM   1982  CA  LEU A 126     180.179 177.657 176.510  1.00  9.01           C  
ATOM   1983  C   LEU A 126     181.444 178.503 176.405  1.00  9.01           C  
ATOM   1984  O   LEU A 126     181.702 179.115 175.363  1.00  9.01           O  
ATOM   1985  CB  LEU A 126     179.070 178.436 177.215  1.00  9.01           C  
ATOM   1986  CG  LEU A 126     177.638 178.071 176.830  1.00  9.01           C  
ATOM   1987  CD1 LEU A 126     176.668 178.579 177.871  1.00  9.01           C  
ATOM   1988  CD2 LEU A 126     177.295 178.637 175.473  1.00  9.01           C  
ATOM   1989  H   LEU A 126     180.016 176.231 178.112  1.00  9.01           H  
ATOM   1990  HA  LEU A 126     179.857 177.421 175.496  1.00  9.01           H  
ATOM   1991  HB2 LEU A 126     179.178 178.271 178.287  1.00  9.01           H  
ATOM   1992  HB3 LEU A 126     179.214 179.493 176.994  1.00  9.01           H  
ATOM   1993  HG  LEU A 126     177.560 176.985 176.782  1.00  9.01           H  
ATOM   1994 HD11 LEU A 126     176.915 178.146 178.840  1.00  9.01           H  
ATOM   1995 HD12 LEU A 126     176.735 179.665 177.931  1.00  9.01           H  
ATOM   1996 HD13 LEU A 126     175.654 178.292 177.593  1.00  9.01           H  
ATOM   1997 HD21 LEU A 126     177.368 179.724 175.504  1.00  9.01           H  
ATOM   1998 HD22 LEU A 126     177.991 178.247 174.730  1.00  9.01           H  
ATOM   1999 HD23 LEU A 126     176.278 178.349 175.206  1.00  9.01           H  
ATOM   2000  N   ASP A 127     182.246 178.548 177.472  1.00 11.32           N  
ATOM   2001  CA  ASP A 127     183.431 179.400 177.481  1.00 11.32           C  
ATOM   2002  C   ASP A 127     184.530 178.841 176.588  1.00 11.32           C  
ATOM   2003  O   ASP A 127     185.238 179.602 175.918  1.00 11.32           O  
ATOM   2004  CB  ASP A 127     183.947 179.569 178.910  1.00 11.32           C  
ATOM   2005  CG  ASP A 127     182.980 180.329 179.794  1.00 11.32           C  
ATOM   2006  OD1 ASP A 127     182.146 181.086 179.253  1.00 11.32           O  
ATOM   2007  OD2 ASP A 127     183.052 180.165 181.030  1.00 11.32           O1-
ATOM   2008  H   ASP A 127     182.030 177.986 178.283  1.00 11.32           H  
ATOM   2009  HA  ASP A 127     183.144 180.374 177.085  1.00 11.32           H  
ATOM   2010  HB2 ASP A 127     184.891 180.113 178.878  1.00 11.32           H  
ATOM   2011  HB3 ASP A 127     184.111 178.581 179.341  1.00 11.32           H  
ATOM   2012  N   LYS A 128     184.694 177.522 176.567  1.00  8.29           N  
ATOM   2013  CA  LYS A 128     185.735 176.884 175.775  1.00  8.29           C  
ATOM   2014  C   LYS A 128     185.288 176.573 174.353  1.00  8.29           C  
ATOM   2015  O   LYS A 128     186.045 175.936 173.612  1.00  8.29           O  
ATOM   2016  CB  LYS A 128     186.208 175.599 176.460  1.00  8.29           C  
ATOM   2017  CG  LYS A 128     187.448 175.781 177.315  1.00  8.29           C  
ATOM   2018  CD  LYS A 128     187.622 174.629 178.290  1.00  8.29           C  
ATOM   2019  CE  LYS A 128     188.473 173.522 177.693  1.00  8.29           C  
ATOM   2020  NZ  LYS A 128     189.184 172.740 178.742  1.00  8.29           N1+
ATOM   2021  H   LYS A 128     184.076 176.944 177.119  1.00  8.29           H  
ATOM   2022  HA  LYS A 128     186.558 177.596 175.707  1.00  8.29           H  
ATOM   2023  HB2 LYS A 128     185.403 175.232 177.096  1.00  8.29           H  
ATOM   2024  HB3 LYS A 128     186.427 174.860 175.690  1.00  8.29           H  
ATOM   2025  HG2 LYS A 128     188.322 175.832 176.666  1.00  8.29           H  
ATOM   2026  HG3 LYS A 128     187.358 176.711 177.877  1.00  8.29           H  
ATOM   2027  HD2 LYS A 128     186.641 174.226 178.541  1.00  8.29           H  
ATOM   2028  HD3 LYS A 128     188.105 174.999 179.194  1.00  8.29           H  
ATOM   2029  HE2 LYS A 128     189.210 173.966 177.024  1.00  8.29           H  
ATOM   2030  HE3 LYS A 128     187.829 172.849 177.128  1.00  8.29           H  
ATOM   2031  HZ1 LYS A 128     189.784 173.356 179.272  1.00  8.29           H  
ATOM   2032  HZ2 LYS A 128     188.508 172.314 179.360  1.00  8.29           H  
ATOM   2033  HZ3 LYS A 128     189.742 172.020 178.305  1.00  8.29           H  
ATOM   2034  N   LYS A 129     184.081 177.002 173.970  1.00  8.70           N  
ATOM   2035  CA  LYS A 129     183.547 176.837 172.616  1.00  8.70           C  
ATOM   2036  C   LYS A 129     183.479 175.366 172.212  1.00  8.70           C  
ATOM   2037  O   LYS A 129     183.869 174.979 171.109  1.00  8.70           O  
ATOM   2038  CB  LYS A 129     184.353 177.653 171.600  1.00  8.70           C  
ATOM   2039  CG  LYS A 129     183.900 179.098 171.462  1.00  8.70           C  
ATOM   2040  CD  LYS A 129     182.793 179.229 170.429  1.00  8.70           C  
ATOM   2041  CE  LYS A 129     181.870 180.394 170.740  1.00  8.70           C  
ATOM   2042  NZ  LYS A 129     180.919 180.068 171.839  1.00  8.70           N1+
ATOM   2043  H   LYS A 129     183.503 177.468 174.655  1.00  8.70           H  
ATOM   2044  HA  LYS A 129     182.527 177.221 172.620  1.00  8.70           H  
ATOM   2045  HB2 LYS A 129     185.398 177.650 171.911  1.00  8.70           H  
ATOM   2046  HB3 LYS A 129     184.263 177.172 170.626  1.00  8.70           H  
ATOM   2047  HG2 LYS A 129     183.531 179.449 172.426  1.00  8.70           H  
ATOM   2048  HG3 LYS A 129     184.748 179.709 171.154  1.00  8.70           H  
ATOM   2049  HD2 LYS A 129     182.209 178.309 170.418  1.00  8.70           H  
ATOM   2050  HD3 LYS A 129     183.242 179.386 169.448  1.00  8.70           H  
ATOM   2051  HE2 LYS A 129     181.302 180.643 169.844  1.00  8.70           H  
ATOM   2052  HE3 LYS A 129     182.473 181.252 171.038  1.00  8.70           H  
ATOM   2053  HZ1 LYS A 129     180.356 179.273 171.572  1.00  8.70           H  
ATOM   2054  HZ2 LYS A 129     181.437 179.847 172.678  1.00  8.70           H  
ATOM   2055  HZ3 LYS A 129     180.320 180.862 172.013  1.00  8.70           H  
ATOM   2056  N   GLN A 130     182.977 174.541 173.122  1.00  8.19           N  
ATOM   2057  CA  GLN A 130     182.730 173.135 172.847  1.00  8.19           C  
ATOM   2058  C   GLN A 130     181.256 172.915 172.533  1.00  8.19           C  
ATOM   2059  O   GLN A 130     180.409 173.784 172.748  1.00  8.19           O  
ATOM   2060  CB  GLN A 130     183.170 172.266 174.027  1.00  8.19           C  
ATOM   2061  CG  GLN A 130     184.665 172.269 174.265  1.00  8.19           C  
ATOM   2062  CD  GLN A 130     185.054 171.459 175.476  1.00  8.19           C  
ATOM   2063  NE2 GLN A 130     184.256 170.685 176.000  1.00  8.19           N  
ATOM   2064  OE1 GLN A 130     186.288 171.626 175.927  1.00  8.19           O  
ATOM   2065  H   GLN A 130     182.759 174.903 174.039  1.00  8.19           H  
ATOM   2066  HA  GLN A 130     183.318 172.841 171.978  1.00  8.19           H  
ATOM   2067  HB2 GLN A 130     182.678 172.634 174.927  1.00  8.19           H  
ATOM   2068  HB3 GLN A 130     182.855 171.240 173.835  1.00  8.19           H  
ATOM   2069  HG2 GLN A 130     184.995 173.298 174.411  1.00  8.19           H  
ATOM   2070  HG3 GLN A 130     185.160 171.850 173.389  1.00  8.19           H  
ATOM   2071 HE21 GLN A 130     184.532 170.145 176.808  1.00  8.19           H  
ATOM   2072 HE22 GLN A 130     183.324 170.589 175.623  1.00  8.19           H  
ATOM   2073  N   ARG A 131     180.955 171.728 172.018  1.00  4.92           N  
ATOM   2074  CA  ARG A 131     179.648 171.434 171.458  1.00  4.92           C  
ATOM   2075  C   ARG A 131     178.966 170.306 172.216  1.00  4.92           C  
ATOM   2076  O   ARG A 131     179.620 169.404 172.747  1.00  4.92           O  
ATOM   2077  CB  ARG A 131     179.765 171.057 169.984  1.00  4.92           C  
ATOM   2078  CG  ARG A 131     180.937 171.705 169.287  1.00  4.92           C  
ATOM   2079  CD  ARG A 131     181.235 171.010 167.986  1.00  4.92           C  
ATOM   2080  NE  ARG A 131     182.436 171.536 167.351  1.00  4.92           N  
ATOM   2081  CZ  ARG A 131     182.426 172.457 166.398  1.00  4.92           C  
ATOM   2082  NH1 ARG A 131     181.275 172.946 165.967  1.00  4.92           N  
ATOM   2083  NH2 ARG A 131     183.564 172.884 165.871  1.00  4.92           N1+
ATOM   2084  H   ARG A 131     181.660 171.005 172.016  1.00  4.92           H  
ATOM   2085  HA  ARG A 131     179.042 172.335 171.552  1.00  4.92           H  
ATOM   2086  HB2 ARG A 131     179.876 169.975 169.913  1.00  4.92           H  
ATOM   2087  HB3 ARG A 131     178.850 171.362 169.476  1.00  4.92           H  
ATOM   2088  HG2 ARG A 131     181.813 171.647 169.932  1.00  4.92           H  
ATOM   2089  HG3 ARG A 131     180.701 172.750 169.088  1.00  4.92           H  
ATOM   2090  HD2 ARG A 131     180.390 171.148 167.311  1.00  4.92           H  
ATOM   2091  HD3 ARG A 131     181.375 169.946 168.179  1.00  4.92           H  
ATOM   2092  HE  ARG A 131     183.330 171.177 167.655  1.00  4.92           H  
ATOM   2093 HH11 ARG A 131     181.265 173.644 165.237  1.00  4.92           H  
ATOM   2094 HH12 ARG A 131     180.407 172.621 166.368  1.00  4.92           H  
ATOM   2095 HH21 ARG A 131     184.443 172.508 166.195  1.00  4.92           H  
ATOM   2096 HH22 ARG A 131     183.552 173.586 165.145  1.00  4.92           H  
ATOM   2097  N   PHE A 132     177.641 170.371 172.255  1.00  4.54           N  
ATOM   2098  CA  PHE A 132     176.803 169.335 172.832  1.00  4.54           C  
ATOM   2099  C   PHE A 132     176.293 168.441 171.713  1.00  4.54           C  
ATOM   2100  O   PHE A 132     175.798 168.936 170.698  1.00  4.54           O  
ATOM   2101  CB  PHE A 132     175.632 169.950 173.594  1.00  4.54           C  
ATOM   2102  CG  PHE A 132     176.046 170.879 174.695  1.00  4.54           C  
ATOM   2103  CD1 PHE A 132     176.365 170.391 175.947  1.00  4.54           C  
ATOM   2104  CD2 PHE A 132     176.111 172.241 174.481  1.00  4.54           C  
ATOM   2105  CE1 PHE A 132     176.745 171.241 176.958  1.00  4.54           C  
ATOM   2106  CE2 PHE A 132     176.491 173.095 175.491  1.00  4.54           C  
ATOM   2107  CZ  PHE A 132     176.803 172.593 176.729  1.00  4.54           C  
ATOM   2108  H   PHE A 132     177.191 171.185 171.862  1.00  4.54           H  
ATOM   2109  HA  PHE A 132     177.388 168.746 173.538  1.00  4.54           H  
ATOM   2110  HB2 PHE A 132     175.017 170.507 172.887  1.00  4.54           H  
ATOM   2111  HB3 PHE A 132     175.043 169.142 174.029  1.00  4.54           H  
ATOM   2112  HD1 PHE A 132     176.315 169.328 176.134  1.00  4.54           H  
ATOM   2113  HD2 PHE A 132     175.861 172.641 173.510  1.00  4.54           H  
ATOM   2114  HE1 PHE A 132     176.997 170.846 177.931  1.00  4.54           H  
ATOM   2115  HE2 PHE A 132     176.543 174.158 175.309  1.00  4.54           H  
ATOM   2116  HZ  PHE A 132     177.095 173.263 177.525  1.00  4.54           H  
ATOM   2117  N   HIS A 133     176.410 167.133 171.900  1.00  3.62           N  
ATOM   2118  CA  HIS A 133     176.121 166.164 170.854  1.00  3.62           C  
ATOM   2119  C   HIS A 133     174.767 165.513 171.085  1.00  3.62           C  
ATOM   2120  O   HIS A 133     174.430 165.146 172.211  1.00  3.62           O  
ATOM   2121  CB  HIS A 133     177.205 165.091 170.808  1.00  3.62           C  
ATOM   2122  CG  HIS A 133     178.583 165.622 171.031  1.00  3.62           C  
ATOM   2123  ND1 HIS A 133     179.411 165.998 169.996  1.00  3.62           N  
ATOM   2124  CD2 HIS A 133     179.280 165.840 172.169  1.00  3.62           C  
ATOM   2125  CE1 HIS A 133     180.559 166.426 170.488  1.00  3.62           C  
ATOM   2126  NE2 HIS A 133     180.505 166.340 171.804  1.00  3.62           N  
ATOM   2127  H   HIS A 133     176.711 166.797 172.803  1.00  3.62           H  
ATOM   2128  HA  HIS A 133     176.100 166.692 169.901  1.00  3.62           H  
ATOM   2129  HB2 HIS A 133     177.175 164.612 169.829  1.00  3.62           H  
ATOM   2130  HB3 HIS A 133     176.991 164.352 171.580  1.00  3.62           H  
ATOM   2131  HD2 HIS A 133     178.937 165.655 173.176  1.00  3.62           H  
ATOM   2132  HE2 HIS A 133     181.245 166.600 172.440  1.00  3.62           H  
ATOM   2133  HE1 HIS A 133     181.399 166.785 169.912  1.00  3.62           H  
ATOM   2134  N   ASN A 134     173.994 165.362 170.015  1.00  4.52           N  
ATOM   2135  CA  ASN A 134     172.687 164.723 170.089  1.00  4.52           C  
ATOM   2136  C   ASN A 134     172.861 163.234 169.827  1.00  4.52           C  
ATOM   2137  O   ASN A 134     173.204 162.830 168.714  1.00  4.52           O  
ATOM   2138  CB  ASN A 134     171.725 165.344 169.084  1.00  4.52           C  
ATOM   2139  CG  ASN A 134     170.291 164.962 169.346  1.00  4.52           C  
ATOM   2140  OD1 ASN A 134     169.992 164.292 170.328  1.00  4.52           O  
ATOM   2141  ND2 ASN A 134     169.392 165.388 168.471  1.00  4.52           N  
ATOM   2142  H   ASN A 134     174.323 165.701 169.122  1.00  4.52           H  
ATOM   2143  HA  ASN A 134     172.260 164.871 171.081  1.00  4.52           H  
ATOM   2144  HB2 ASN A 134     171.999 165.008 168.084  1.00  4.52           H  
ATOM   2145  HB3 ASN A 134     171.814 166.429 169.140  1.00  4.52           H  
ATOM   2146 HD21 ASN A 134     169.683 165.938 167.675  1.00  4.52           H  
ATOM   2147 HD22 ASN A 134     168.416 165.163 168.600  1.00  4.52           H  
ATOM   2148  N   ILE A 135     172.624 162.421 170.851  1.00  4.23           N  
ATOM   2149  CA  ILE A 135     172.725 160.971 170.768  1.00  4.23           C  
ATOM   2150  C   ILE A 135     171.328 160.421 170.995  1.00  4.23           C  
ATOM   2151  O   ILE A 135     170.754 160.633 172.066  1.00  4.23           O  
ATOM   2152  CB  ILE A 135     173.702 160.414 171.810  1.00  4.23           C  
ATOM   2153  CG1 ILE A 135     175.060 161.110 171.710  1.00  4.23           C  
ATOM   2154  CG2 ILE A 135     173.823 158.916 171.673  1.00  4.23           C  
ATOM   2155  CD1 ILE A 135     175.944 160.599 170.615  1.00  4.23           C  
ATOM   2156  H   ILE A 135     172.359 162.831 171.735  1.00  4.23           H  
ATOM   2157  HA  ILE A 135     173.112 160.674 169.793  1.00  4.23           H  
ATOM   2158  HB  ILE A 135     173.308 160.621 172.805  1.00  4.23           H  
ATOM   2159 HG12 ILE A 135     174.886 162.172 171.538  1.00  4.23           H  
ATOM   2160 HG13 ILE A 135     175.581 160.976 172.658  1.00  4.23           H  
ATOM   2161 HG21 ILE A 135     172.841 158.459 171.797  1.00  4.23           H  
ATOM   2162 HG22 ILE A 135     174.216 158.672 170.686  1.00  4.23           H  
ATOM   2163 HG23 ILE A 135     174.500 158.535 172.438  1.00  4.23           H  
ATOM   2164 HD11 ILE A 135     176.154 159.542 170.781  1.00  4.23           H  
ATOM   2165 HD12 ILE A 135     175.442 160.723 169.655  1.00  4.23           H  
ATOM   2166 HD13 ILE A 135     176.879 161.159 170.611  1.00  4.23           H  
ATOM   2167  N   ARG A 136     170.768 159.737 169.991  1.00  7.63           N  
ATOM   2168  CA  ARG A 136     169.468 159.060 170.107  1.00  7.63           C  
ATOM   2169  C   ARG A 136     168.374 160.029 170.571  1.00  7.63           C  
ATOM   2170  O   ARG A 136     167.508 159.699 171.381  1.00  7.63           O  
ATOM   2171  CB  ARG A 136     169.584 157.835 171.029  1.00  7.63           C  
ATOM   2172  CG  ARG A 136     168.418 156.832 171.031  1.00  7.63           C  
ATOM   2173  CD  ARG A 136     168.255 156.120 169.706  1.00  7.63           C  
ATOM   2174  NE  ARG A 136     167.146 156.671 168.934  1.00  7.63           N  
ATOM   2175  CZ  ARG A 136     167.108 156.716 167.607  1.00  7.63           C  
ATOM   2176  NH1 ARG A 136     168.121 156.243 166.895  1.00  7.63           N  
ATOM   2177  NH2 ARG A 136     166.057 157.239 166.992  1.00  7.63           N1+
ATOM   2178  H   ARG A 136     171.262 159.683 169.112  1.00  7.63           H  
ATOM   2179  HA  ARG A 136     169.173 158.705 169.119  1.00  7.63           H  
ATOM   2180  HB2 ARG A 136     170.482 157.291 170.736  1.00  7.63           H  
ATOM   2181  HB3 ARG A 136     169.699 158.204 172.048  1.00  7.63           H  
ATOM   2182  HG2 ARG A 136     167.496 157.370 171.253  1.00  7.63           H  
ATOM   2183  HG3 ARG A 136     168.600 156.088 171.806  1.00  7.63           H  
ATOM   2184  HD2 ARG A 136     168.065 155.063 169.893  1.00  7.63           H  
ATOM   2185  HD3 ARG A 136     169.175 156.228 169.131  1.00  7.63           H  
ATOM   2186  HE  ARG A 136     166.356 157.042 169.442  1.00  7.63           H  
ATOM   2187 HH11 ARG A 136     168.091 156.282 165.886  1.00  7.63           H  
ATOM   2188 HH12 ARG A 136     168.923 155.844 167.361  1.00  7.63           H  
ATOM   2189 HH21 ARG A 136     165.285 157.603 167.532  1.00  7.63           H  
ATOM   2190 HH22 ARG A 136     166.028 157.273 165.983  1.00  7.63           H  
ATOM   2191  N   GLY A 137     168.433 161.259 170.076  1.00  6.47           N  
ATOM   2192  CA  GLY A 137     167.430 162.244 170.407  1.00  6.47           C  
ATOM   2193  C   GLY A 137     167.604 162.948 171.736  1.00  6.47           C  
ATOM   2194  O   GLY A 137     166.793 163.826 172.058  1.00  6.47           O  
ATOM   2195  H   GLY A 137     169.191 161.510 169.458  1.00  6.47           H  
ATOM   2196  HA2 GLY A 137     167.437 163.003 169.624  1.00  6.47           H  
ATOM   2197  HA3 GLY A 137     166.462 161.743 170.419  1.00  6.47           H  
ATOM   2198  N   ARG A 138     168.625 162.610 172.519  1.00  5.19           N  
ATOM   2199  CA  ARG A 138     168.882 163.283 173.785  1.00  5.19           C  
ATOM   2200  C   ARG A 138     170.239 163.968 173.729  1.00  5.19           C  
ATOM   2201  O   ARG A 138     171.184 163.451 173.130  1.00  5.19           O  
ATOM   2202  CB  ARG A 138     168.808 162.304 174.969  1.00  5.19           C  
ATOM   2203  CG  ARG A 138     169.836 161.201 174.930  1.00  5.19           C  
ATOM   2204  CD  ARG A 138     169.656 160.167 176.006  1.00  5.19           C  
ATOM   2205  NE  ARG A 138     170.656 159.114 175.871  1.00  5.19           N  
ATOM   2206  CZ  ARG A 138     170.489 158.017 175.140  1.00  5.19           C  
ATOM   2207  NH1 ARG A 138     169.354 157.824 174.485  1.00  5.19           N  
ATOM   2208  NH2 ARG A 138     171.450 157.108 175.070  1.00  5.19           N1+
ATOM   2209  H   ARG A 138     169.240 161.864 172.227  1.00  5.19           H  
ATOM   2210  HA  ARG A 138     168.108 164.034 173.943  1.00  5.19           H  
ATOM   2211  HB2 ARG A 138     168.950 162.870 175.889  1.00  5.19           H  
ATOM   2212  HB3 ARG A 138     167.818 161.848 174.973  1.00  5.19           H  
ATOM   2213  HG2 ARG A 138     170.824 161.647 175.044  1.00  5.19           H  
ATOM   2214  HG3 ARG A 138     169.771 160.705 173.962  1.00  5.19           H  
ATOM   2215  HD2 ARG A 138     168.661 159.730 175.922  1.00  5.19           H  
ATOM   2216  HD3 ARG A 138     169.763 160.641 176.982  1.00  5.19           H  
ATOM   2217  HE  ARG A 138     171.530 159.226 176.364  1.00  5.19           H  
ATOM   2218 HH11 ARG A 138     169.224 156.987 173.935  1.00  5.19           H  
ATOM   2219 HH12 ARG A 138     168.618 158.514 174.535  1.00  5.19           H  
ATOM   2220 HH21 ARG A 138     172.314 157.247 175.574  1.00  5.19           H  
ATOM   2221 HH22 ARG A 138     171.318 156.276 174.513  1.00  5.19           H  
ATOM   2222  N   TRP A 139     170.321 165.150 174.328  1.00  6.33           N  
ATOM   2223  CA  TRP A 139     171.540 165.939 174.267  1.00  6.33           C  
ATOM   2224  C   TRP A 139     172.515 165.496 175.343  1.00  6.33           C  
ATOM   2225  O   TRP A 139     172.120 165.174 176.466  1.00  6.33           O  
ATOM   2226  CB  TRP A 139     171.220 167.422 174.419  1.00  6.33           C  
ATOM   2227  CG  TRP A 139     170.550 167.951 173.218  1.00  6.33           C  
ATOM   2228  CD1 TRP A 139     169.216 168.162 173.049  1.00  6.33           C  
ATOM   2229  CD2 TRP A 139     171.174 168.315 171.989  1.00  6.33           C  
ATOM   2230  NE1 TRP A 139     168.972 168.641 171.789  1.00  6.33           N  
ATOM   2231  CE2 TRP A 139     170.161 168.745 171.119  1.00  6.33           C  
ATOM   2232  CE3 TRP A 139     172.495 168.321 171.540  1.00  6.33           C  
ATOM   2233  CZ2 TRP A 139     170.427 169.178 169.829  1.00  6.33           C  
ATOM   2234  CZ3 TRP A 139     172.754 168.747 170.262  1.00  6.33           C  
ATOM   2235  CH2 TRP A 139     171.729 169.172 169.423  1.00  6.33           C  
ATOM   2236  H   TRP A 139     169.523 165.507 174.834  1.00  6.33           H  
ATOM   2237  HA  TRP A 139     172.005 165.781 173.294  1.00  6.33           H  
ATOM   2238  HB2 TRP A 139     170.565 167.558 175.280  1.00  6.33           H  
ATOM   2239  HB3 TRP A 139     172.148 167.971 174.579  1.00  6.33           H  
ATOM   2240  HD1 TRP A 139     168.460 167.979 173.799  1.00  6.33           H  
ATOM   2241  HE1 TRP A 139     168.064 168.878 171.416  1.00  6.33           H  
ATOM   2242  HE3 TRP A 139     173.298 167.997 172.186  1.00  6.33           H  
ATOM   2243  HZ2 TRP A 139     169.635 169.507 169.172  1.00  6.33           H  
ATOM   2244  HZ3 TRP A 139     173.772 168.753 169.901  1.00  6.33           H  
ATOM   2245  HH2 TRP A 139     171.970 169.506 168.425  1.00  6.33           H  
ATOM   2246  N   THR A 140     173.794 165.475 174.991  1.00  3.55           N  
ATOM   2247  CA  THR A 140     174.843 165.059 175.900  1.00  3.55           C  
ATOM   2248  C   THR A 140     175.998 166.037 175.789  1.00  3.55           C  
ATOM   2249  O   THR A 140     176.181 166.686 174.760  1.00  3.55           O  
ATOM   2250  CB  THR A 140     175.327 163.637 175.593  1.00  3.55           C  
ATOM   2251  OG1 THR A 140     175.521 163.495 174.182  1.00  3.55           O  
ATOM   2252  CG2 THR A 140     174.314 162.605 176.064  1.00  3.55           C  
ATOM   2253  H   THR A 140     174.046 165.759 174.055  1.00  3.55           H  
ATOM   2254  HA  THR A 140     174.445 165.054 176.915  1.00  3.55           H  
ATOM   2255  HB  THR A 140     176.266 163.471 176.121  1.00  3.55           H  
ATOM   2256 HG21 THR A 140     174.159 162.712 177.138  1.00  3.55           H  
ATOM   2257 HG22 THR A 140     173.369 162.760 175.543  1.00  3.55           H  
ATOM   2258 HG23 THR A 140     174.688 161.604 175.849  1.00  3.55           H  
ATOM   2259  HG1 THR A 140     174.675 163.648 173.756  1.00  3.55           H  
ATOM   2260  N   GLY A 141     176.774 166.141 176.858  1.00  3.87           N  
ATOM   2261  CA  GLY A 141     177.938 166.996 176.846  1.00  3.87           C  
ATOM   2262  C   GLY A 141     179.168 166.258 177.315  1.00  3.87           C  
ATOM   2263  O   GLY A 141     179.472 165.178 176.810  1.00  3.87           O  
ATOM   2264  H   GLY A 141     176.549 165.616 177.691  1.00  3.87           H  
ATOM   2265  HA2 GLY A 141     178.105 167.354 175.830  1.00  3.87           H  
ATOM   2266  HA3 GLY A 141     177.761 167.845 177.506  1.00  3.87           H  
ATOM   2267  N   ARG A 142     179.883 166.832 178.279  1.00  8.26           N  
ATOM   2268  CA  ARG A 142     181.053 166.184 178.868  1.00  8.26           C  
ATOM   2269  C   ARG A 142     181.348 166.861 180.195  1.00  8.26           C  
ATOM   2270  O   ARG A 142     181.656 168.056 180.220  1.00  8.26           O  
ATOM   2271  CB  ARG A 142     182.258 166.273 177.937  1.00  8.26           C  
ATOM   2272  CG  ARG A 142     183.402 165.358 178.314  1.00  8.26           C  
ATOM   2273  CD  ARG A 142     184.472 165.368 177.241  1.00  8.26           C  
ATOM   2274  NE  ARG A 142     183.910 165.128 175.916  1.00  8.26           N  
ATOM   2275  CZ  ARG A 142     183.644 163.923 175.422  1.00  8.26           C  
ATOM   2276  NH1 ARG A 142     183.891 162.838 176.143  1.00  8.26           N  
ATOM   2277  NH2 ARG A 142     183.132 163.801 174.206  1.00  8.26           N1+
ATOM   2278  H   ARG A 142     179.609 167.744 178.614  1.00  8.26           H  
ATOM   2279  HA  ARG A 142     180.848 165.125 179.024  1.00  8.26           H  
ATOM   2280  HB2 ARG A 142     181.931 166.015 176.930  1.00  8.26           H  
ATOM   2281  HB3 ARG A 142     182.624 167.300 177.948  1.00  8.26           H  
ATOM   2282  HG2 ARG A 142     183.024 164.343 178.433  1.00  8.26           H  
ATOM   2283  HG3 ARG A 142     183.836 165.696 179.255  1.00  8.26           H  
ATOM   2284  HD2 ARG A 142     185.201 164.588 177.462  1.00  8.26           H  
ATOM   2285  HD3 ARG A 142     184.966 166.339 177.244  1.00  8.26           H  
ATOM   2286  HE  ARG A 142     183.710 165.930 175.336  1.00  8.26           H  
ATOM   2287 HH11 ARG A 142     183.689 161.924 175.765  1.00  8.26           H  
ATOM   2288 HH12 ARG A 142     184.281 162.926 177.070  1.00  8.26           H  
ATOM   2289 HH21 ARG A 142     182.943 164.625 173.653  1.00  8.26           H  
ATOM   2290 HH22 ARG A 142     182.931 162.884 173.832  1.00  8.26           H  
ATOM   2291  N   CYS A 143     181.253 166.111 181.287  1.00 13.10           N  
ATOM   2292  CA  CYS A 143     181.557 166.665 182.595  1.00 13.10           C  
ATOM   2293  C   CYS A 143     183.065 166.799 182.780  1.00 13.10           C  
ATOM   2294  O   CYS A 143     183.864 166.204 182.052  1.00 13.10           O  
ATOM   2295  CB  CYS A 143     180.964 165.793 183.700  1.00 13.10           C  
ATOM   2296  SG  CYS A 143     181.655 164.128 183.813  1.00 13.10           S1-
ATOM   2297  H   CYS A 143     180.967 165.146 181.207  1.00 13.10           H  
ATOM   2298  HA  CYS A 143     181.108 167.656 182.659  1.00 13.10           H  
ATOM   2299  HB2 CYS A 143     179.893 165.703 183.521  1.00 13.10           H  
ATOM   2300  HB3 CYS A 143     181.132 166.294 184.653  1.00 13.10           H  
ATOM   2301  N   MET A 144     183.452 167.602 183.776  1.00 20.09           N  
ATOM   2302  CA  MET A 144     184.867 167.804 184.066  1.00 20.09           C  
ATOM   2303  C   MET A 144     185.544 166.536 184.562  1.00 20.09           C  
ATOM   2304  O   MET A 144     186.771 166.425 184.459  1.00 20.09           O  
ATOM   2305  CB  MET A 144     185.047 168.918 185.096  1.00 20.09           C  
ATOM   2306  CG  MET A 144     184.167 170.128 184.862  1.00 20.09           C  
ATOM   2307  SD  MET A 144     184.313 171.356 186.172  1.00 20.09           S  
ATOM   2308  CE  MET A 144     183.479 172.751 185.421  1.00 20.09           C  
ATOM   2309  H   MET A 144     182.756 168.075 184.335  1.00 20.09           H  
ATOM   2310  HA  MET A 144     185.344 168.089 183.128  1.00 20.09           H  
ATOM   2311  HB2 MET A 144     186.087 169.242 185.071  1.00 20.09           H  
ATOM   2312  HB3 MET A 144     184.816 168.513 186.081  1.00 20.09           H  
ATOM   2313  HG2 MET A 144     183.129 169.799 184.806  1.00 20.09           H  
ATOM   2314  HG3 MET A 144     184.453 170.590 183.917  1.00 20.09           H  
ATOM   2315  HE1 MET A 144     183.994 173.030 184.502  1.00 20.09           H  
ATOM   2316  HE2 MET A 144     182.449 172.478 185.192  1.00 20.09           H  
ATOM   2317  HE3 MET A 144     183.486 173.594 186.112  1.00 20.09           H  
ATOM   2318  N   SER A 145     184.781 165.591 185.113  1.00 20.92           N  
ATOM   2319  CA  SER A 145     185.359 164.312 185.504  1.00 20.92           C  
ATOM   2320  C   SER A 145     185.854 163.540 184.288  1.00 20.92           C  
ATOM   2321  O   SER A 145     186.923 162.922 184.331  1.00 20.92           O  
ATOM   2322  CB  SER A 145     184.333 163.492 186.283  1.00 20.92           C  
ATOM   2323  OG  SER A 145     184.863 162.234 186.659  1.00 20.92           O  
ATOM   2324  H   SER A 145     183.797 165.763 185.260  1.00 20.92           H  
ATOM   2325  HA  SER A 145     186.218 164.504 186.147  1.00 20.92           H  
ATOM   2326  HB2 SER A 145     183.454 163.335 185.658  1.00 20.92           H  
ATOM   2327  HB3 SER A 145     184.047 164.040 187.181  1.00 20.92           H  
ATOM   2328  HG  SER A 145     184.178 161.762 187.139  1.00 20.92           H  
ATOM   2329  N   CYS A 146     185.096 163.573 183.194  1.00 16.93           N  
ATOM   2330  CA  CYS A 146     185.439 162.849 181.979  1.00 16.93           C  
ATOM   2331  C   CYS A 146     186.162 163.709 180.952  1.00 16.93           C  
ATOM   2332  O   CYS A 146     186.457 163.222 179.857  1.00 16.93           O  
ATOM   2333  CB  CYS A 146     184.177 162.251 181.349  1.00 16.93           C  
ATOM   2334  SG  CYS A 146     183.348 161.023 182.374  1.00 16.93           S1-
ATOM   2335  H   CYS A 146     184.249 164.123 183.208  1.00 16.93           H  
ATOM   2336  HA  CYS A 146     186.127 162.057 182.275  1.00 16.93           H  
ATOM   2337  HB2 CYS A 146     184.457 161.778 180.408  1.00 16.93           H  
ATOM   2338  HB3 CYS A 146     183.476 163.062 181.153  1.00 16.93           H  
ATOM   2339  N   SER A 147     186.453 164.965 181.270  1.00 16.52           N  
ATOM   2340  CA  SER A 147     187.162 165.836 180.340  1.00 16.52           C  
ATOM   2341  C   SER A 147     188.625 165.998 180.742  1.00 16.52           C  
ATOM   2342  OXT SER A 147     189.526 165.836 179.882  1.00 16.52           O1-
ATOM   2343  O   SER A 147     188.934 166.285 181.898  1.00 16.52           O  
ATOM   2344  CB  SER A 147     186.486 167.203 180.261  1.00 16.52           C  
ATOM   2345  OG  SER A 147     187.216 168.083 179.426  1.00 16.52           O  
ATOM   2346  H   SER A 147     186.178 165.324 182.173  1.00 16.52           H  
ATOM   2347  HA  SER A 147     187.127 165.368 179.356  1.00 16.52           H  
ATOM   2348  HB2 SER A 147     186.426 167.629 181.262  1.00 16.52           H  
ATOM   2349  HB3 SER A 147     185.481 167.081 179.858  1.00 16.52           H  
ATOM   2350  HG  SER A 147     186.752 168.924 179.414  1.00 16.52           H  
TER    2351      SER A 147 
ATOM   2352  N   PRO B  98     150.478 160.109 205.872  1.00 24.55           N1+
ATOM   2353  CA  PRO B  98     151.918 160.290 205.699  1.00 24.55           C  
ATOM   2354  C   PRO B  98     152.566 159.143 204.933  1.00 24.55           C  
ATOM   2355  O   PRO B  98     153.683 158.744 205.259  1.00 24.55           O  
ATOM   2356  CB  PRO B  98     152.432 160.337 207.137  1.00 24.55           C  
ATOM   2357  CG  PRO B  98     151.445 159.516 207.922  1.00 24.55           C  
ATOM   2358  CD  PRO B  98     150.169 159.391 207.119  1.00 24.55           C  
ATOM   2359  H2  PRO B  98     150.034 161.016 205.897  1.00 24.55           H  
ATOM   2360  H3  PRO B  98     150.118 159.580 205.091  1.00 24.55           H  
ATOM   2361  HA  PRO B  98     152.153 161.179 205.114  1.00 24.55           H  
ATOM   2362  HB2 PRO B  98     153.430 159.904 207.203  1.00 24.55           H  
ATOM   2363  HB3 PRO B  98     152.456 161.363 207.503  1.00 24.55           H  
ATOM   2364  HG2 PRO B  98     151.234 160.007 208.872  1.00 24.55           H  
ATOM   2365  HG3 PRO B  98     151.859 158.525 208.109  1.00 24.55           H  
ATOM   2366  HD2 PRO B  98     149.333 159.857 207.640  1.00 24.55           H  
ATOM   2367  HD3 PRO B  98     149.935 158.345 206.919  1.00 24.55           H  
ATOM   2368  N   SER B  99     151.869 158.622 203.926  1.00 20.19           N  
ATOM   2369  CA  SER B  99     152.367 157.496 203.143  1.00 20.19           C  
ATOM   2370  C   SER B  99     153.348 158.013 202.100  1.00 20.19           C  
ATOM   2371  O   SER B  99     152.941 158.572 201.077  1.00 20.19           O  
ATOM   2372  CB  SER B  99     151.210 156.751 202.486  1.00 20.19           C  
ATOM   2373  OG  SER B  99     150.514 157.594 201.585  1.00 20.19           O  
ATOM   2374  H   SER B  99     150.968 159.018 203.697  1.00 20.19           H  
ATOM   2375  HA  SER B  99     152.882 156.793 203.797  1.00 20.19           H  
ATOM   2376  HB2 SER B  99     150.522 156.408 203.258  1.00 20.19           H  
ATOM   2377  HB3 SER B  99     151.602 155.892 201.941  1.00 20.19           H  
ATOM   2378  HG  SER B  99     151.137 157.877 200.912  1.00 20.19           H  
ATOM   2379  N   GLN B 100     154.641 157.821 202.352  1.00 18.39           N  
ATOM   2380  CA  GLN B 100     155.688 158.313 201.466  1.00 18.39           C  
ATOM   2381  C   GLN B 100     155.984 157.370 200.310  1.00 18.39           C  
ATOM   2382  O   GLN B 100     156.925 157.630 199.552  1.00 18.39           O  
ATOM   2383  CB  GLN B 100     156.975 158.551 202.257  1.00 18.39           C  
ATOM   2384  CG  GLN B 100     157.554 157.288 202.870  1.00 18.39           C  
ATOM   2385  CD  GLN B 100     159.052 157.373 203.081  1.00 18.39           C  
ATOM   2386  OE1 GLN B 100     159.827 156.701 202.402  1.00 18.39           O  
ATOM   2387  NE2 GLN B 100     159.469 158.198 204.034  1.00 18.39           N  
ATOM   2388  H   GLN B 100     154.905 157.317 203.186  1.00 18.39           H  
ATOM   2389  HA  GLN B 100     155.318 159.246 201.041  1.00 18.39           H  
ATOM   2390  HB2 GLN B 100     157.718 158.980 201.585  1.00 18.39           H  
ATOM   2391  HB3 GLN B 100     156.761 159.257 203.060  1.00 18.39           H  
ATOM   2392  HG2 GLN B 100     157.343 156.450 202.206  1.00 18.39           H  
ATOM   2393  HG3 GLN B 100     157.075 157.117 203.834  1.00 18.39           H  
ATOM   2394 HE21 GLN B 100     160.456 158.292 204.224  1.00 18.39           H  
ATOM   2395 HE22 GLN B 100     158.799 158.732 204.569  1.00 18.39           H  
ATOM   2396  N   LYS B 101     155.220 156.290 200.165  1.00 18.61           N  
ATOM   2397  CA  LYS B 101     155.567 155.230 199.229  1.00 18.61           C  
ATOM   2398  C   LYS B 101     155.415 155.704 197.789  1.00 18.61           C  
ATOM   2399  O   LYS B 101     154.389 156.280 197.416  1.00 18.61           O  
ATOM   2400  CB  LYS B 101     154.689 154.007 199.475  1.00 18.61           C  
ATOM   2401  CG  LYS B 101     155.069 152.806 198.640  1.00 18.61           C  
ATOM   2402  CD  LYS B 101     154.129 151.642 198.868  1.00 18.61           C  
ATOM   2403  CE  LYS B 101     154.620 150.423 198.121  1.00 18.61           C  
ATOM   2404  NZ  LYS B 101     154.659 150.678 196.659  1.00 18.61           N1+
ATOM   2405  H   LYS B 101     154.379 156.204 200.718  1.00 18.61           H  
ATOM   2406  HA  LYS B 101     156.610 154.959 199.390  1.00 18.61           H  
ATOM   2407  HB2 LYS B 101     154.768 153.733 200.527  1.00 18.61           H  
ATOM   2408  HB3 LYS B 101     153.657 154.273 199.245  1.00 18.61           H  
ATOM   2409  HG2 LYS B 101     155.037 153.084 197.587  1.00 18.61           H  
ATOM   2410  HG3 LYS B 101     156.081 152.499 198.904  1.00 18.61           H  
ATOM   2411  HD2 LYS B 101     153.134 151.907 198.511  1.00 18.61           H  
ATOM   2412  HD3 LYS B 101     154.085 151.418 199.934  1.00 18.61           H  
ATOM   2413  HE2 LYS B 101     153.948 149.588 198.320  1.00 18.61           H  
ATOM   2414  HE3 LYS B 101     155.623 150.173 198.467  1.00 18.61           H  
ATOM   2415  HZ1 LYS B 101     153.732 150.911 196.333  1.00 18.61           H  
ATOM   2416  HZ2 LYS B 101     155.286 151.447 196.468  1.00 18.61           H  
ATOM   2417  HZ3 LYS B 101     154.986 149.850 196.181  1.00 18.61           H  
ATOM   2418  N   THR B 102     156.440 155.451 196.980  1.00 17.94           N  
ATOM   2419  CA  THR B 102     156.440 155.897 195.595  1.00 17.94           C  
ATOM   2420  C   THR B 102     155.473 155.063 194.764  1.00 17.94           C  
ATOM   2421  O   THR B 102     155.530 153.831 194.773  1.00 17.94           O  
ATOM   2422  CB  THR B 102     157.849 155.807 195.020  1.00 17.94           C  
ATOM   2423  OG1 THR B 102     158.680 156.792 195.645  1.00 17.94           O  
ATOM   2424  CG2 THR B 102     157.832 156.038 193.520  1.00 17.94           C  
ATOM   2425  H   THR B 102     157.235 154.939 197.334  1.00 17.94           H  
ATOM   2426  HA  THR B 102     156.111 156.936 195.562  1.00 17.94           H  
ATOM   2427  HB  THR B 102     158.243 154.809 195.214  1.00 17.94           H  
ATOM   2428 HG21 THR B 102     157.198 155.290 193.044  1.00 17.94           H  
ATOM   2429 HG22 THR B 102     157.440 157.033 193.310  1.00 17.94           H  
ATOM   2430 HG23 THR B 102     158.846 155.957 193.128  1.00 17.94           H  
ATOM   2431  HG1 THR B 102     159.561 156.707 195.273  1.00 17.94           H  
ATOM   2432  N   TYR B 103     154.587 155.746 194.042  1.00 25.29           N  
ATOM   2433  CA  TYR B 103     153.539 155.131 193.230  1.00 25.29           C  
ATOM   2434  C   TYR B 103     153.517 155.835 191.878  1.00 25.29           C  
ATOM   2435  O   TYR B 103     153.060 156.976 191.777  1.00 25.29           O  
ATOM   2436  CB  TYR B 103     152.195 155.225 193.949  1.00 25.29           C  
ATOM   2437  CG  TYR B 103     151.023 154.601 193.232  1.00 25.29           C  
ATOM   2438  CD1 TYR B 103     150.859 153.230 193.192  1.00 25.29           C  
ATOM   2439  CD2 TYR B 103     150.042 155.392 192.653  1.00 25.29           C  
ATOM   2440  CE1 TYR B 103     149.770 152.654 192.548  1.00 25.29           C  
ATOM   2441  CE2 TYR B 103     148.944 154.829 192.021  1.00 25.29           C  
ATOM   2442  CZ  TYR B 103     148.821 153.463 191.969  1.00 25.29           C  
ATOM   2443  OH  TYR B 103     147.737 152.900 191.335  1.00 25.29           O  
ATOM   2444  H   TYR B 103     154.643 156.754 194.056  1.00 25.29           H  
ATOM   2445  HA  TYR B 103     153.738 154.071 193.073  1.00 25.29           H  
ATOM   2446  HB2 TYR B 103     152.297 154.732 194.916  1.00 25.29           H  
ATOM   2447  HB3 TYR B 103     151.970 156.281 194.102  1.00 25.29           H  
ATOM   2448  HD1 TYR B 103     151.590 152.594 193.670  1.00 25.29           H  
ATOM   2449  HD2 TYR B 103     150.135 156.467 192.695  1.00 25.29           H  
ATOM   2450  HE1 TYR B 103     149.670 151.580 192.503  1.00 25.29           H  
ATOM   2451  HE2 TYR B 103     148.191 155.461 191.573  1.00 25.29           H  
ATOM   2452  HH  TYR B 103     147.718 151.940 191.339  1.00 25.29           H  
ATOM   2453  N   GLN B 104     154.032 155.163 190.845  1.00 25.52           N  
ATOM   2454  CA  GLN B 104     154.072 155.763 189.514  1.00 25.52           C  
ATOM   2455  C   GLN B 104     152.676 155.959 188.941  1.00 25.52           C  
ATOM   2456  O   GLN B 104     152.468 156.850 188.110  1.00 25.52           O  
ATOM   2457  CB  GLN B 104     154.907 154.903 188.564  1.00 25.52           C  
ATOM   2458  CG  GLN B 104     156.390 154.904 188.864  1.00 25.52           C  
ATOM   2459  CD  GLN B 104     156.791 153.760 189.768  1.00 25.52           C  
ATOM   2460  OE1 GLN B 104     156.227 152.670 189.697  1.00 25.52           O  
ATOM   2461  NE2 GLN B 104     157.765 154.007 190.634  1.00 25.52           N  
ATOM   2462  H   GLN B 104     154.397 154.232 190.985  1.00 25.52           H  
ATOM   2463  HA  GLN B 104     154.536 156.744 189.614  1.00 25.52           H  
ATOM   2464  HB2 GLN B 104     154.547 153.876 188.627  1.00 25.52           H  
ATOM   2465  HB3 GLN B 104     154.764 155.277 187.550  1.00 25.52           H  
ATOM   2466  HG2 GLN B 104     156.649 155.844 189.352  1.00 25.52           H  
ATOM   2467  HG3 GLN B 104     156.938 154.819 187.926  1.00 25.52           H  
ATOM   2468 HE21 GLN B 104     158.071 153.284 191.270  1.00 25.52           H  
ATOM   2469 HE22 GLN B 104     158.201 154.918 190.658  1.00 25.52           H  
ATOM   2470  N   GLY B 105     151.718 155.144 189.363  1.00 32.50           N  
ATOM   2471  CA  GLY B 105     150.351 155.292 188.921  1.00 32.50           C  
ATOM   2472  C   GLY B 105     150.103 154.706 187.549  1.00 32.50           C  
ATOM   2473  O   GLY B 105     150.993 154.185 186.875  1.00 32.50           O  
ATOM   2474  H   GLY B 105     151.950 154.403 190.008  1.00 32.50           H  
ATOM   2475  HA2 GLY B 105     149.699 154.789 189.636  1.00 32.50           H  
ATOM   2476  HA3 GLY B 105     150.109 156.354 188.893  1.00 32.50           H  
ATOM   2477  N   SER B 106     148.840 154.805 187.130  1.00 39.22           N  
ATOM   2478  CA  SER B 106     148.444 154.337 185.809  1.00 39.22           C  
ATOM   2479  C   SER B 106     149.025 155.199 184.697  1.00 39.22           C  
ATOM   2480  O   SER B 106     149.131 154.731 183.558  1.00 39.22           O  
ATOM   2481  CB  SER B 106     146.919 154.311 185.702  1.00 39.22           C  
ATOM   2482  OG  SER B 106     146.357 153.439 186.665  1.00 39.22           O  
ATOM   2483  H   SER B 106     148.146 155.212 187.740  1.00 39.22           H  
ATOM   2484  HA  SER B 106     148.842 153.330 185.686  1.00 39.22           H  
ATOM   2485  HB2 SER B 106     146.637 153.970 184.706  1.00 39.22           H  
ATOM   2486  HB3 SER B 106     146.533 155.317 185.864  1.00 39.22           H  
ATOM   2487  HG  SER B 106     146.611 153.762 187.533  1.00 39.22           H  
ATOM   2488  N   TYR B 107     149.403 156.439 185.003  1.00 46.70           N  
ATOM   2489  CA  TYR B 107     149.875 157.387 184.005  1.00 46.70           C  
ATOM   2490  C   TYR B 107     151.376 157.630 184.081  1.00 46.70           C  
ATOM   2491  O   TYR B 107     151.882 158.526 183.398  1.00 46.70           O  
ATOM   2492  CB  TYR B 107     149.118 158.708 184.149  1.00 46.70           C  
ATOM   2493  CG  TYR B 107     147.620 158.543 184.052  1.00 46.70           C  
ATOM   2494  CD1 TYR B 107     147.016 158.210 182.846  1.00 46.70           C  
ATOM   2495  CD2 TYR B 107     146.811 158.712 185.166  1.00 46.70           C  
ATOM   2496  CE1 TYR B 107     145.648 158.052 182.752  1.00 46.70           C  
ATOM   2497  CE2 TYR B 107     145.440 158.558 185.081  1.00 46.70           C  
ATOM   2498  CZ  TYR B 107     144.865 158.227 183.872  1.00 46.70           C  
ATOM   2499  OH  TYR B 107     143.501 158.073 183.784  1.00 46.70           O  
ATOM   2500  H   TYR B 107     149.360 156.734 185.968  1.00 46.70           H  
ATOM   2501  HA  TYR B 107     149.679 156.949 183.027  1.00 46.70           H  
ATOM   2502  HB2 TYR B 107     149.358 159.142 185.120  1.00 46.70           H  
ATOM   2503  HB3 TYR B 107     149.445 159.384 183.359  1.00 46.70           H  
ATOM   2504  HD1 TYR B 107     147.628 158.072 181.967  1.00 46.70           H  
ATOM   2505  HD2 TYR B 107     147.259 158.968 186.115  1.00 46.70           H  
ATOM   2506  HE1 TYR B 107     145.194 157.793 181.807  1.00 46.70           H  
ATOM   2507  HE2 TYR B 107     144.823 158.696 185.956  1.00 46.70           H  
ATOM   2508  HH  TYR B 107     143.023 158.212 184.605  1.00 46.70           H  
ATOM   2509  N   GLY B 108     152.100 156.851 184.882  1.00 36.41           N  
ATOM   2510  CA  GLY B 108     153.536 157.008 184.996  1.00 36.41           C  
ATOM   2511  C   GLY B 108     153.972 158.330 185.595  1.00 36.41           C  
ATOM   2512  O   GLY B 108     154.867 158.991 185.061  1.00 36.41           O  
ATOM   2513  H   GLY B 108     151.638 156.134 185.423  1.00 36.41           H  
ATOM   2514  HA2 GLY B 108     153.919 156.205 185.626  1.00 36.41           H  
ATOM   2515  HA3 GLY B 108     153.969 156.925 183.999  1.00 36.41           H  
ATOM   2516  N   PHE B 109     153.343 158.730 186.696  1.00 28.28           N  
ATOM   2517  CA  PHE B 109     153.689 159.990 187.338  1.00 28.28           C  
ATOM   2518  C   PHE B 109     155.055 159.903 188.006  1.00 28.28           C  
ATOM   2519  O   PHE B 109     155.327 158.975 188.773  1.00 28.28           O  
ATOM   2520  CB  PHE B 109     152.629 160.372 188.367  1.00 28.28           C  
ATOM   2521  CG  PHE B 109     153.086 161.418 189.341  1.00 28.28           C  
ATOM   2522  CD1 PHE B 109     153.233 162.732 188.945  1.00 28.28           C  
ATOM   2523  CD2 PHE B 109     153.367 161.087 190.655  1.00 28.28           C  
ATOM   2524  CE1 PHE B 109     153.648 163.694 189.836  1.00 28.28           C  
ATOM   2525  CE2 PHE B 109     153.786 162.050 191.549  1.00 28.28           C  
ATOM   2526  CZ  PHE B 109     153.925 163.353 191.138  1.00 28.28           C  
ATOM   2527  H   PHE B 109     152.616 158.152 187.092  1.00 28.28           H  
ATOM   2528  HA  PHE B 109     153.730 160.760 186.568  1.00 28.28           H  
ATOM   2529  HB2 PHE B 109     151.756 160.753 187.837  1.00 28.28           H  
ATOM   2530  HB3 PHE B 109     152.353 159.478 188.926  1.00 28.28           H  
ATOM   2531  HD1 PHE B 109     153.020 163.008 187.923  1.00 28.28           H  
ATOM   2532  HD2 PHE B 109     153.257 160.064 190.984  1.00 28.28           H  
ATOM   2533  HE1 PHE B 109     153.756 164.719 189.512  1.00 28.28           H  
ATOM   2534  HE2 PHE B 109     154.005 161.780 192.571  1.00 28.28           H  
ATOM   2535  HZ  PHE B 109     154.252 164.109 191.837  1.00 28.28           H  
ATOM   2536  N   ARG B 110     155.908 160.886 187.728  1.00 22.47           N  
ATOM   2537  CA  ARG B 110     157.208 160.968 188.371  1.00 22.47           C  
ATOM   2538  C   ARG B 110     157.651 162.422 188.421  1.00 22.47           C  
ATOM   2539  O   ARG B 110     157.133 163.280 187.700  1.00 22.47           O  
ATOM   2540  CB  ARG B 110     158.249 160.107 187.655  1.00 22.47           C  
ATOM   2541  CG  ARG B 110     158.139 160.094 186.148  1.00 22.47           C  
ATOM   2542  CD  ARG B 110     159.330 159.374 185.548  1.00 22.47           C  
ATOM   2543  NE  ARG B 110     160.578 160.086 185.800  1.00 22.47           N  
ATOM   2544  CZ  ARG B 110     161.077 161.021 185.002  1.00 22.47           C  
ATOM   2545  NH2 ARG B 110     160.439 161.350 183.889  1.00 22.47           N  
ATOM   2546  NH1 ARG B 110     162.217 161.621 185.310  1.00 22.47           N  
ATOM   2547  H   ARG B 110     155.645 161.591 187.054  1.00 22.47           H  
ATOM   2548  HA  ARG B 110     157.119 160.579 189.385  1.00 22.47           H  
ATOM   2549  HB2 ARG B 110     159.238 160.482 187.919  1.00 22.47           H  
ATOM   2550  HB3 ARG B 110     158.143 159.082 188.011  1.00 22.47           H  
ATOM   2551  HG2 ARG B 110     158.114 161.119 185.779  1.00 22.47           H  
ATOM   2552  HG3 ARG B 110     157.223 159.580 185.857  1.00 22.47           H  
ATOM   2553  HD2 ARG B 110     159.184 159.288 184.471  1.00 22.47           H  
ATOM   2554  HD3 ARG B 110     159.397 158.378 185.986  1.00 22.47           H  
ATOM   2555  HE  ARG B 110     161.095 159.852 186.635  1.00 22.47           H  
ATOM   2556 HH11 ARG B 110     162.706 161.372 186.158  1.00 22.47           H  
ATOM   2557 HH12 ARG B 110     162.598 162.327 184.697  1.00 22.47           H  
ATOM   2558  HH2 ARG B 110     160.818 162.062 183.281  1.00 22.47           H  
ATOM   2559  N   LEU B 111     158.615 162.687 189.295  1.00 20.74           N  
ATOM   2560  CA  LEU B 111     159.099 164.033 189.562  1.00 20.74           C  
ATOM   2561  C   LEU B 111     160.516 164.189 189.034  1.00 20.74           C  
ATOM   2562  O   LEU B 111     161.373 163.332 189.272  1.00 20.74           O  
ATOM   2563  CB  LEU B 111     159.069 164.336 191.060  1.00 20.74           C  
ATOM   2564  CG  LEU B 111     157.699 164.482 191.712  1.00 20.74           C  
ATOM   2565  CD1 LEU B 111     157.869 164.881 193.154  1.00 20.74           C  
ATOM   2566  CD2 LEU B 111     156.873 165.507 190.978  1.00 20.74           C  
ATOM   2567  H   LEU B 111     159.032 161.917 189.799  1.00 20.74           H  
ATOM   2568  HA  LEU B 111     158.443 164.739 189.054  1.00 20.74           H  
ATOM   2569  HB2 LEU B 111     159.590 163.525 191.569  1.00 20.74           H  
ATOM   2570  HB3 LEU B 111     159.608 165.270 191.217  1.00 20.74           H  
ATOM   2571  HG  LEU B 111     157.177 163.526 191.664  1.00 20.74           H  
ATOM   2572 HD11 LEU B 111     158.450 164.120 193.675  1.00 20.74           H  
ATOM   2573 HD12 LEU B 111     158.391 165.837 193.207  1.00 20.74           H  
ATOM   2574 HD13 LEU B 111     156.890 164.975 193.623  1.00 20.74           H  
ATOM   2575 HD21 LEU B 111     157.377 166.473 191.014  1.00 20.74           H  
ATOM   2576 HD22 LEU B 111     156.751 165.199 189.940  1.00 20.74           H  
ATOM   2577 HD23 LEU B 111     155.894 165.590 191.450  1.00 20.74           H  
ATOM   2578  N   GLY B 112     160.754 165.281 188.319  1.00 22.61           N  
ATOM   2579  CA  GLY B 112     162.083 165.664 187.898  1.00 22.61           C  
ATOM   2580  C   GLY B 112     162.474 166.986 188.521  1.00 22.61           C  
ATOM   2581  O   GLY B 112     161.614 167.730 188.999  1.00 22.61           O  
ATOM   2582  H   GLY B 112     159.975 165.869 188.058  1.00 22.61           H  
ATOM   2583  HA2 GLY B 112     162.793 164.897 188.208  1.00 22.61           H  
ATOM   2584  HA3 GLY B 112     162.102 165.759 186.812  1.00 22.61           H  
ATOM   2585  N   PHE B 113     163.767 167.289 188.543  1.00 19.70           N  
ATOM   2586  CA  PHE B 113     164.246 168.513 189.160  1.00 19.70           C  
ATOM   2587  C   PHE B 113     165.401 169.060 188.341  1.00 19.70           C  
ATOM   2588  O   PHE B 113     166.030 168.344 187.560  1.00 19.70           O  
ATOM   2589  CB  PHE B 113     164.687 168.285 190.609  1.00 19.70           C  
ATOM   2590  CG  PHE B 113     163.604 167.745 191.494  1.00 19.70           C  
ATOM   2591  CD1 PHE B 113     162.769 168.598 192.184  1.00 19.70           C  
ATOM   2592  CD2 PHE B 113     163.426 166.384 191.640  1.00 19.70           C  
ATOM   2593  CE1 PHE B 113     161.778 168.101 192.995  1.00 19.70           C  
ATOM   2594  CE2 PHE B 113     162.437 165.885 192.450  1.00 19.70           C  
ATOM   2595  CZ  PHE B 113     161.613 166.742 193.127  1.00 19.70           C  
ATOM   2596  H   PHE B 113     164.431 166.655 188.122  1.00 19.70           H  
ATOM   2597  HA  PHE B 113     163.427 169.232 189.181  1.00 19.70           H  
ATOM   2598  HB2 PHE B 113     165.515 167.577 190.609  1.00 19.70           H  
ATOM   2599  HB3 PHE B 113     165.023 169.237 191.020  1.00 19.70           H  
ATOM   2600  HD1 PHE B 113     162.895 169.666 192.086  1.00 19.70           H  
ATOM   2601  HD2 PHE B 113     164.074 165.702 191.109  1.00 19.70           H  
ATOM   2602  HE1 PHE B 113     161.128 168.778 193.529  1.00 19.70           H  
ATOM   2603  HE2 PHE B 113     162.309 164.818 192.553  1.00 19.70           H  
ATOM   2604  HZ  PHE B 113     160.834 166.352 193.765  1.00 19.70           H  
ATOM   2605  N   LEU B 114     165.672 170.346 188.526  1.00 17.66           N  
ATOM   2606  CA  LEU B 114     166.746 171.017 187.810  1.00 17.66           C  
ATOM   2607  C   LEU B 114     168.037 170.872 188.601  1.00 17.66           C  
ATOM   2608  O   LEU B 114     168.107 171.274 189.767  1.00 17.66           O  
ATOM   2609  CB  LEU B 114     166.415 172.490 187.586  1.00 17.66           C  
ATOM   2610  CG  LEU B 114     165.383 172.776 186.499  1.00 17.66           C  
ATOM   2611  CD1 LEU B 114     164.890 174.202 186.599  1.00 17.66           C  
ATOM   2612  CD2 LEU B 114     165.979 172.510 185.134  1.00 17.66           C  
ATOM   2613  H   LEU B 114     165.116 170.874 189.183  1.00 17.66           H  
ATOM   2614  HA  LEU B 114     166.866 170.555 186.830  1.00 17.66           H  
ATOM   2615  HB2 LEU B 114     166.035 172.895 188.524  1.00 17.66           H  
ATOM   2616  HB3 LEU B 114     167.338 173.004 187.316  1.00 17.66           H  
ATOM   2617  HG  LEU B 114     164.530 172.112 186.641  1.00 17.66           H  
ATOM   2618 HD11 LEU B 114     164.446 174.365 187.581  1.00 17.66           H  
ATOM   2619 HD12 LEU B 114     165.727 174.886 186.460  1.00 17.66           H  
ATOM   2620 HD13 LEU B 114     164.141 174.383 185.828  1.00 17.66           H  
ATOM   2621 HD21 LEU B 114     166.834 173.167 184.977  1.00 17.66           H  
ATOM   2622 HD22 LEU B 114     166.304 171.471 185.075  1.00 17.66           H  
ATOM   2623 HD23 LEU B 114     165.229 172.700 184.367  1.00 17.66           H  
ATOM   2624  N   HIS B 115     169.056 170.297 187.966  1.00 17.85           N  
ATOM   2625  CA  HIS B 115     170.376 170.165 188.576  1.00 17.85           C  
ATOM   2626  C   HIS B 115     171.043 171.535 188.522  1.00 17.85           C  
ATOM   2627  O   HIS B 115     171.818 171.861 187.619  1.00 17.85           O  
ATOM   2628  CB  HIS B 115     171.186 169.089 187.866  1.00 17.85           C  
ATOM   2629  CG  HIS B 115     170.434 167.810 187.676  1.00 17.85           C  
ATOM   2630  ND1 HIS B 115     170.353 166.843 188.654  1.00 17.85           N  
ATOM   2631  CD2 HIS B 115     169.705 167.351 186.632  1.00 17.85           C  
ATOM   2632  CE1 HIS B 115     169.619 165.837 188.216  1.00 17.85           C  
ATOM   2633  NE2 HIS B 115     169.214 166.120 186.991  1.00 17.85           N  
ATOM   2634  H   HIS B 115     168.911 169.941 187.032  1.00 17.85           H  
ATOM   2635  HA  HIS B 115     170.302 169.846 189.616  1.00 17.85           H  
ATOM   2636  HB2 HIS B 115     172.078 168.881 188.457  1.00 17.85           H  
ATOM   2637  HB3 HIS B 115     171.479 169.467 186.886  1.00 17.85           H  
ATOM   2638  HD2 HIS B 115     169.540 167.858 185.693  1.00 17.85           H  
ATOM   2639  HE2 HIS B 115     168.637 165.527 186.412  1.00 17.85           H  
ATOM   2640  HE1 HIS B 115     169.389 164.936 188.766  1.00 17.85           H  
ATOM   2641  N   SER B 116     170.719 172.353 189.520  1.00 17.46           N  
ATOM   2642  CA  SER B 116     171.107 173.753 189.554  1.00 17.46           C  
ATOM   2643  C   SER B 116     172.476 173.974 190.177  1.00 17.46           C  
ATOM   2644  O   SER B 116     172.836 175.120 190.456  1.00 17.46           O  
ATOM   2645  CB  SER B 116     170.055 174.568 190.307  1.00 17.46           C  
ATOM   2646  OG  SER B 116     168.751 174.269 189.840  1.00 17.46           O  
ATOM   2647  H   SER B 116     170.179 171.984 190.289  1.00 17.46           H  
ATOM   2648  HA  SER B 116     171.171 174.089 188.519  1.00 17.46           H  
ATOM   2649  HB2 SER B 116     170.252 175.630 190.158  1.00 17.46           H  
ATOM   2650  HB3 SER B 116     170.116 174.333 191.370  1.00 17.46           H  
ATOM   2651  HG  SER B 116     168.597 173.333 189.988  1.00 17.46           H  
ATOM   2652  N   GLY B 117     173.236 172.914 190.414  1.00 15.57           N  
ATOM   2653  CA  GLY B 117     174.614 173.061 190.824  1.00 15.57           C  
ATOM   2654  C   GLY B 117     174.774 173.350 192.300  1.00 15.57           C  
ATOM   2655  O   GLY B 117     173.818 173.470 193.065  1.00 15.57           O  
ATOM   2656  H   GLY B 117     172.846 171.989 190.306  1.00 15.57           H  
ATOM   2657  HA2 GLY B 117     175.144 172.137 190.594  1.00 15.57           H  
ATOM   2658  HA3 GLY B 117     175.056 173.883 190.261  1.00 15.57           H  
ATOM   2659  N   THR B 118     176.038 173.477 192.696  1.00 20.57           N  
ATOM   2660  CA  THR B 118     176.401 173.642 194.096  1.00 20.57           C  
ATOM   2661  C   THR B 118     177.102 174.995 194.220  1.00 20.57           C  
ATOM   2662  O   THR B 118     178.179 175.120 194.813  1.00 20.57           O  
ATOM   2663  CB  THR B 118     177.275 172.465 194.549  1.00 20.57           C  
ATOM   2664  OG1 THR B 118     176.621 171.242 194.196  1.00 20.57           O  
ATOM   2665  CG2 THR B 118     177.422 172.435 196.058  1.00 20.57           C  
ATOM   2666  H   THR B 118     176.771 173.458 192.001  1.00 20.57           H  
ATOM   2667  HA  THR B 118     175.530 173.637 194.751  1.00 20.57           H  
ATOM   2668  HB  THR B 118     178.250 172.577 194.074  1.00 20.57           H  
ATOM   2669 HG21 THR B 118     177.877 173.366 196.397  1.00 20.57           H  
ATOM   2670 HG22 THR B 118     176.440 172.322 196.517  1.00 20.57           H  
ATOM   2671 HG23 THR B 118     178.055 171.596 196.345  1.00 20.57           H  
ATOM   2672  HG1 THR B 118     176.502 171.241 193.243  1.00 20.57           H  
ATOM   2673  N   ALA B 119     176.502 176.014 193.612  1.00 25.73           N  
ATOM   2674  CA  ALA B 119     177.080 177.346 193.607  1.00 25.73           C  
ATOM   2675  C   ALA B 119     176.953 177.997 194.981  1.00 25.73           C  
ATOM   2676  O   ALA B 119     176.097 177.643 195.794  1.00 25.73           O  
ATOM   2677  CB  ALA B 119     176.405 178.217 192.548  1.00 25.73           C  
ATOM   2678  H   ALA B 119     175.622 175.858 193.142  1.00 25.73           H  
ATOM   2679  HA  ALA B 119     178.139 177.255 193.365  1.00 25.73           H  
ATOM   2680  HB1 ALA B 119     176.521 177.753 191.568  1.00 25.73           H  
ATOM   2681  HB2 ALA B 119     175.345 178.315 192.780  1.00 25.73           H  
ATOM   2682  HB3 ALA B 119     176.868 179.204 192.540  1.00 25.73           H  
ATOM   2683  N   LYS B 120     177.836 178.964 195.236  1.00 29.59           N  
ATOM   2684  CA  LYS B 120     177.781 179.701 196.493  1.00 29.59           C  
ATOM   2685  C   LYS B 120     176.583 180.640 196.544  1.00 29.59           C  
ATOM   2686  O   LYS B 120     176.143 181.020 197.635  1.00 29.59           O  
ATOM   2687  CB  LYS B 120     179.076 180.487 196.693  1.00 29.59           C  
ATOM   2688  CG  LYS B 120     180.279 179.629 197.043  1.00 29.59           C  
ATOM   2689  CD  LYS B 120     180.205 179.154 198.481  1.00 29.59           C  
ATOM   2690  CE  LYS B 120     180.297 180.325 199.443  1.00 29.59           C  
ATOM   2691  NZ  LYS B 120     180.197 179.893 200.861  1.00 29.59           N1+
ATOM   2692  H   LYS B 120     178.547 179.187 194.554  1.00 29.59           H  
ATOM   2693  HA  LYS B 120     177.667 178.977 197.300  1.00 29.59           H  
ATOM   2694  HB2 LYS B 120     179.296 181.023 195.770  1.00 29.59           H  
ATOM   2695  HB3 LYS B 120     178.920 181.202 197.501  1.00 29.59           H  
ATOM   2696  HG2 LYS B 120     180.304 178.763 196.382  1.00 29.59           H  
ATOM   2697  HG3 LYS B 120     181.187 180.216 196.907  1.00 29.59           H  
ATOM   2698  HD2 LYS B 120     181.030 178.468 198.673  1.00 29.59           H  
ATOM   2699  HD3 LYS B 120     179.259 178.637 198.638  1.00 29.59           H  
ATOM   2700  HE2 LYS B 120     179.485 181.020 199.229  1.00 29.59           H  
ATOM   2701  HE3 LYS B 120     181.253 180.827 199.295  1.00 29.59           H  
ATOM   2702  HZ1 LYS B 120     179.314 179.426 201.009  1.00 29.59           H  
ATOM   2703  HZ2 LYS B 120     180.953 179.258 201.074  1.00 29.59           H  
ATOM   2704  HZ3 LYS B 120     180.256 180.701 201.464  1.00 29.59           H  
ATOM   2705  N   SER B 121     176.045 181.023 195.387  1.00 28.92           N  
ATOM   2706  CA  SER B 121     174.963 181.995 195.304  1.00 28.92           C  
ATOM   2707  C   SER B 121     173.643 181.388 194.846  1.00 28.92           C  
ATOM   2708  O   SER B 121     172.705 182.132 194.542  1.00 28.92           O  
ATOM   2709  CB  SER B 121     175.360 183.134 194.365  1.00 28.92           C  
ATOM   2710  OG  SER B 121     175.496 182.662 193.036  1.00 28.92           O  
ATOM   2711  H   SER B 121     176.402 180.623 194.531  1.00 28.92           H  
ATOM   2712  HA  SER B 121     174.803 182.372 196.314  1.00 28.92           H  
ATOM   2713  HB2 SER B 121     176.310 183.555 194.694  1.00 28.92           H  
ATOM   2714  HB3 SER B 121     174.591 183.906 194.394  1.00 28.92           H  
ATOM   2715  HG  SER B 121     175.748 183.408 192.487  1.00 28.92           H  
ATOM   2716  N   VAL B 122     173.542 180.064 194.786  1.00 26.82           N  
ATOM   2717  CA  VAL B 122     172.333 179.418 194.288  1.00 26.82           C  
ATOM   2718  C   VAL B 122     171.249 179.477 195.358  1.00 26.82           C  
ATOM   2719  O   VAL B 122     171.528 179.395 196.561  1.00 26.82           O  
ATOM   2720  CB  VAL B 122     172.635 177.973 193.841  1.00 26.82           C  
ATOM   2721  CG1 VAL B 122     173.008 177.089 195.020  1.00 26.82           C  
ATOM   2722  CG2 VAL B 122     171.463 177.388 193.063  1.00 26.82           C  
ATOM   2723  H   VAL B 122     174.318 179.494 195.091  1.00 26.82           H  
ATOM   2724  HA  VAL B 122     171.967 179.949 193.409  1.00 26.82           H  
ATOM   2725  HB  VAL B 122     173.498 178.007 193.176  1.00 26.82           H  
ATOM   2726 HG11 VAL B 122     173.870 177.514 195.534  1.00 26.82           H  
ATOM   2727 HG12 VAL B 122     172.167 177.030 195.710  1.00 26.82           H  
ATOM   2728 HG13 VAL B 122     173.254 176.090 194.661  1.00 26.82           H  
ATOM   2729 HG21 VAL B 122     170.585 177.343 193.708  1.00 26.82           H  
ATOM   2730 HG22 VAL B 122     171.248 178.019 192.201  1.00 26.82           H  
ATOM   2731 HG23 VAL B 122     171.717 176.384 192.724  1.00 26.82           H  
ATOM   2732  N   THR B 123     170.005 179.670 194.921  1.00 27.50           N  
ATOM   2733  CA  THR B 123     168.877 179.756 195.838  1.00 27.50           C  
ATOM   2734  C   THR B 123     168.185 178.420 196.047  1.00 27.50           C  
ATOM   2735  O   THR B 123     167.642 178.179 197.130  1.00 27.50           O  
ATOM   2736  CB  THR B 123     167.855 180.776 195.330  1.00 27.50           C  
ATOM   2737  OG1 THR B 123     167.336 180.343 194.067  1.00 27.50           O  
ATOM   2738  CG2 THR B 123     168.505 182.137 195.162  1.00 27.50           C  
ATOM   2739  H   THR B 123     169.840 179.759 193.928  1.00 27.50           H  
ATOM   2740  HA  THR B 123     169.283 180.073 196.798  1.00 27.50           H  
ATOM   2741  HB  THR B 123     167.047 180.855 196.057  1.00 27.50           H  
ATOM   2742 HG21 THR B 123     168.905 182.470 196.120  1.00 27.50           H  
ATOM   2743 HG22 THR B 123     169.315 182.066 194.436  1.00 27.50           H  
ATOM   2744 HG23 THR B 123     167.763 182.853 194.810  1.00 27.50           H  
ATOM   2745  HG1 THR B 123     166.694 180.995 193.778  1.00 27.50           H  
ATOM   2746  N   CYS B 124     168.174 177.552 195.039  1.00 24.57           N  
ATOM   2747  CA  CYS B 124     167.553 176.241 195.156  1.00 24.57           C  
ATOM   2748  C   CYS B 124     168.352 175.224 194.359  1.00 24.57           C  
ATOM   2749  O   CYS B 124     168.756 175.492 193.225  1.00 24.57           O  
ATOM   2750  CB  CYS B 124     166.106 176.262 194.665  1.00 24.57           C  
ATOM   2751  SG  CYS B 124     165.236 174.698 194.865  1.00 24.57           S  
ATOM   2752  H   CYS B 124     168.610 177.811 194.166  1.00 24.57           H  
ATOM   2753  HA  CYS B 124     167.546 175.962 196.210  1.00 24.57           H  
ATOM   2754  HB2 CYS B 124     166.108 176.519 193.606  1.00 24.57           H  
ATOM   2755  HB3 CYS B 124     165.567 177.027 195.223  1.00 24.57           H  
ATOM   2756  HG  CYS B 124     165.193 174.375 196.161  1.00 24.57           H  
ATOM   2757  N   THR B 125     168.564 174.053 194.951  1.00 18.12           N  
ATOM   2758  CA  THR B 125     169.329 172.995 194.313  1.00 18.12           C  
ATOM   2759  C   THR B 125     168.735 171.648 194.695  1.00 18.12           C  
ATOM   2760  O   THR B 125     168.014 171.524 195.685  1.00 18.12           O  
ATOM   2761  CB  THR B 125     170.809 173.061 194.702  1.00 18.12           C  
ATOM   2762  OG1 THR B 125     171.514 171.973 194.096  1.00 18.12           O  
ATOM   2763  CG2 THR B 125     170.968 172.982 196.195  1.00 18.12           C  
ATOM   2764  H   THR B 125     168.182 173.894 195.872  1.00 18.12           H  
ATOM   2765  HA  THR B 125     169.273 173.126 193.232  1.00 18.12           H  
ATOM   2766  HB  THR B 125     171.217 174.009 194.352  1.00 18.12           H  
ATOM   2767 HG21 THR B 125     170.431 173.808 196.662  1.00 18.12           H  
ATOM   2768 HG22 THR B 125     170.563 172.036 196.554  1.00 18.12           H  
ATOM   2769 HG23 THR B 125     172.025 173.045 196.452  1.00 18.12           H  
ATOM   2770  HG1 THR B 125     172.185 172.347 193.520  1.00 18.12           H  
ATOM   2771  N   TYR B 126     169.029 170.637 193.887  1.00 14.22           N  
ATOM   2772  CA  TYR B 126     168.502 169.300 194.106  1.00 14.22           C  
ATOM   2773  C   TYR B 126     169.646 168.303 194.143  1.00 14.22           C  
ATOM   2774  O   TYR B 126     170.586 168.395 193.349  1.00 14.22           O  
ATOM   2775  CB  TYR B 126     167.509 168.907 193.016  1.00 14.22           C  
ATOM   2776  CG  TYR B 126     166.983 167.499 193.145  1.00 14.22           C  
ATOM   2777  CD1 TYR B 126     166.054 167.173 194.123  1.00 14.22           C  
ATOM   2778  CD2 TYR B 126     167.404 166.499 192.283  1.00 14.22           C  
ATOM   2779  CE1 TYR B 126     165.567 165.887 194.245  1.00 14.22           C  
ATOM   2780  CE2 TYR B 126     166.921 165.211 192.395  1.00 14.22           C  
ATOM   2781  CZ  TYR B 126     166.003 164.910 193.378  1.00 14.22           C  
ATOM   2782  OH  TYR B 126     165.520 163.627 193.492  1.00 14.22           O  
ATOM   2783  H   TYR B 126     169.637 170.801 193.097  1.00 14.22           H  
ATOM   2784  HA  TYR B 126     167.974 169.294 195.060  1.00 14.22           H  
ATOM   2785  HB2 TYR B 126     166.664 169.594 193.058  1.00 14.22           H  
ATOM   2786  HB3 TYR B 126     168.005 169.000 192.050  1.00 14.22           H  
ATOM   2787  HD1 TYR B 126     165.706 167.939 194.800  1.00 14.22           H  
ATOM   2788  HD2 TYR B 126     168.122 166.731 191.511  1.00 14.22           H  
ATOM   2789  HE1 TYR B 126     164.849 165.649 195.015  1.00 14.22           H  
ATOM   2790  HE2 TYR B 126     167.261 164.443 191.716  1.00 14.22           H  
ATOM   2791  HH  TYR B 126     165.275 163.363 194.382  1.00 14.22           H  
ATOM   2792  N   SER B 127     169.561 167.355 195.067  1.00 12.72           N  
ATOM   2793  CA  SER B 127     170.560 166.301 195.210  1.00 12.72           C  
ATOM   2794  C   SER B 127     169.875 164.958 195.023  1.00 12.72           C  
ATOM   2795  O   SER B 127     169.000 164.597 195.835  1.00 12.72           O  
ATOM   2796  CB  SER B 127     171.233 166.378 196.578  1.00 12.72           C  
ATOM   2797  OG  SER B 127     172.346 165.510 196.641  1.00 12.72           O  
ATOM   2798  H   SER B 127     168.772 167.363 195.698  1.00 12.72           H  
ATOM   2799  HA  SER B 127     171.337 166.425 194.455  1.00 12.72           H  
ATOM   2800  HB2 SER B 127     170.514 166.093 197.346  1.00 12.72           H  
ATOM   2801  HB3 SER B 127     171.567 167.400 196.754  1.00 12.72           H  
ATOM   2802  HG  SER B 127     172.967 165.784 195.962  1.00 12.72           H  
ATOM   2803  N   PRO B 128     170.213 164.194 193.976  1.00 10.11           N  
ATOM   2804  CA  PRO B 128     169.509 162.932 193.724  1.00 10.11           C  
ATOM   2805  C   PRO B 128     169.988 161.815 194.631  1.00 10.11           C  
ATOM   2806  O   PRO B 128     169.249 160.859 194.888  1.00 10.11           O  
ATOM   2807  CB  PRO B 128     169.835 162.634 192.252  1.00 10.11           C  
ATOM   2808  CG  PRO B 128     170.501 163.881 191.722  1.00 10.11           C  
ATOM   2809  CD  PRO B 128     171.172 164.489 192.904  1.00 10.11           C  
ATOM   2810  HA  PRO B 128     168.440 163.006 193.923  1.00 10.11           H  
ATOM   2811  HB2 PRO B 128     170.510 161.781 192.177  1.00 10.11           H  
ATOM   2812  HB3 PRO B 128     168.922 162.425 191.695  1.00 10.11           H  
ATOM   2813  HG2 PRO B 128     169.760 164.565 191.308  1.00 10.11           H  
ATOM   2814  HG3 PRO B 128     171.232 163.628 190.954  1.00 10.11           H  
ATOM   2815  HD2 PRO B 128     171.306 165.563 192.776  1.00 10.11           H  
ATOM   2816  HD3 PRO B 128     172.138 164.022 193.096  1.00 10.11           H  
ATOM   2817  N   ALA B 129     171.233 161.910 195.100  1.00  9.68           N  
ATOM   2818  CA  ALA B 129     171.744 160.915 196.035  1.00  9.68           C  
ATOM   2819  C   ALA B 129     171.019 161.003 197.366  1.00  9.68           C  
ATOM   2820  O   ALA B 129     170.526 159.997 197.887  1.00  9.68           O  
ATOM   2821  CB  ALA B 129     173.243 161.100 196.232  1.00  9.68           C  
ATOM   2822  H   ALA B 129     171.824 162.674 194.806  1.00  9.68           H  
ATOM   2823  HA  ALA B 129     171.565 159.925 195.616  1.00  9.68           H  
ATOM   2824  HB1 ALA B 129     173.750 161.008 195.271  1.00  9.68           H  
ATOM   2825  HB2 ALA B 129     173.435 162.088 196.651  1.00  9.68           H  
ATOM   2826  HB3 ALA B 129     173.617 160.337 196.915  1.00  9.68           H  
ATOM   2827  N   LEU B 130     170.939 162.208 197.927  1.00 10.91           N  
ATOM   2828  CA  LEU B 130     170.180 162.424 199.148  1.00 10.91           C  
ATOM   2829  C   LEU B 130     168.685 162.430 198.884  1.00 10.91           C  
ATOM   2830  O   LEU B 130     167.903 162.273 199.827  1.00 10.91           O  
ATOM   2831  CB  LEU B 130     170.597 163.750 199.778  1.00 10.91           C  
ATOM   2832  CG  LEU B 130     172.097 164.044 199.744  1.00 10.91           C  
ATOM   2833  CD1 LEU B 130     172.355 165.485 200.119  1.00 10.91           C  
ATOM   2834  CD2 LEU B 130     172.860 163.107 200.660  1.00 10.91           C  
ATOM   2835  H   LEU B 130     171.415 162.987 197.496  1.00 10.91           H  
ATOM   2836  HA  LEU B 130     170.395 161.602 199.830  1.00 10.91           H  
ATOM   2837  HB2 LEU B 130     170.084 164.552 199.247  1.00 10.91           H  
ATOM   2838  HB3 LEU B 130     170.278 163.743 200.820  1.00 10.91           H  
ATOM   2839  HG  LEU B 130     172.454 163.877 198.728  1.00 10.91           H  
ATOM   2840 HD11 LEU B 130     171.825 166.141 199.428  1.00 10.91           H  
ATOM   2841 HD12 LEU B 130     172.002 165.665 201.134  1.00 10.91           H  
ATOM   2842 HD13 LEU B 130     173.424 165.689 200.064  1.00 10.91           H  
ATOM   2843 HD21 LEU B 130     172.524 163.250 201.687  1.00 10.91           H  
ATOM   2844 HD22 LEU B 130     172.677 162.076 200.358  1.00 10.91           H  
ATOM   2845 HD23 LEU B 130     173.926 163.322 200.593  1.00 10.91           H  
ATOM   2846  N   ASN B 131     168.289 162.592 197.620  1.00 11.78           N  
ATOM   2847  CA  ASN B 131     166.909 162.854 197.215  1.00 11.78           C  
ATOM   2848  C   ASN B 131     166.343 164.046 197.976  1.00 11.78           C  
ATOM   2849  O   ASN B 131     165.209 164.031 198.454  1.00 11.78           O  
ATOM   2850  CB  ASN B 131     166.026 161.620 197.391  1.00 11.78           C  
ATOM   2851  CG  ASN B 131     164.771 161.690 196.562  1.00 11.78           C  
ATOM   2852  OD1 ASN B 131     164.601 162.604 195.758  1.00 11.78           O  
ATOM   2853  ND2 ASN B 131     163.879 160.728 196.751  1.00 11.78           N  
ATOM   2854  H   ASN B 131     168.989 162.529 196.895  1.00 11.78           H  
ATOM   2855  HA  ASN B 131     166.916 163.098 196.153  1.00 11.78           H  
ATOM   2856  HB2 ASN B 131     165.748 161.536 198.441  1.00 11.78           H  
ATOM   2857  HB3 ASN B 131     166.593 160.738 197.094  1.00 11.78           H  
ATOM   2858 HD21 ASN B 131     163.018 160.727 196.223  1.00 11.78           H  
ATOM   2859 HD22 ASN B 131     164.060 159.996 197.423  1.00 11.78           H  
ATOM   2860  N   LYS B 132     167.152 165.094 198.093  1.00 14.12           N  
ATOM   2861  CA  LYS B 132     166.782 166.256 198.885  1.00 14.12           C  
ATOM   2862  C   LYS B 132     166.777 167.503 198.023  1.00 14.12           C  
ATOM   2863  O   LYS B 132     167.691 167.722 197.227  1.00 14.12           O  
ATOM   2864  CB  LYS B 132     167.723 166.460 200.064  1.00 14.12           C  
ATOM   2865  CG  LYS B 132     167.090 167.227 201.207  1.00 14.12           C  
ATOM   2866  CD  LYS B 132     168.024 167.351 202.395  1.00 14.12           C  
ATOM   2867  CE  LYS B 132     168.653 166.022 202.746  1.00 14.12           C  
ATOM   2868  NZ  LYS B 132     169.248 166.042 204.106  1.00 14.12           N1+
ATOM   2869  H   LYS B 132     168.045 165.083 197.621  1.00 14.12           H  
ATOM   2870  HA  LYS B 132     165.781 166.075 199.275  1.00 14.12           H  
ATOM   2871  HB2 LYS B 132     168.033 165.482 200.433  1.00 14.12           H  
ATOM   2872  HB3 LYS B 132     168.597 167.012 199.718  1.00 14.12           H  
ATOM   2873  HG2 LYS B 132     166.830 168.226 200.858  1.00 14.12           H  
ATOM   2874  HG3 LYS B 132     166.186 166.706 201.523  1.00 14.12           H  
ATOM   2875  HD2 LYS B 132     167.459 167.713 203.254  1.00 14.12           H  
ATOM   2876  HD3 LYS B 132     168.813 168.063 202.153  1.00 14.12           H  
ATOM   2877  HE2 LYS B 132     169.435 165.798 202.021  1.00 14.12           H  
ATOM   2878  HE3 LYS B 132     167.888 165.247 202.706  1.00 14.12           H  
ATOM   2879  HZ1 LYS B 132     169.959 166.758 204.152  1.00 14.12           H  
ATOM   2880  HZ2 LYS B 132     168.527 166.239 204.786  1.00 14.12           H  
ATOM   2881  HZ3 LYS B 132     169.663 165.143 204.305  1.00 14.12           H  
ATOM   2882  N   MET B 133     165.751 168.322 198.197  1.00 18.01           N  
ATOM   2883  CA  MET B 133     165.609 169.584 197.479  1.00 18.01           C  
ATOM   2884  C   MET B 133     165.968 170.723 198.423  1.00 18.01           C  
ATOM   2885  O   MET B 133     165.104 171.249 199.129  1.00 18.01           O  
ATOM   2886  CB  MET B 133     164.196 169.739 196.933  1.00 18.01           C  
ATOM   2887  CG  MET B 133     164.002 170.952 196.054  1.00 18.01           C  
ATOM   2888  SD  MET B 133     162.429 170.865 195.191  1.00 18.01           S  
ATOM   2889  CE  MET B 133     161.459 171.999 196.169  1.00 18.01           C  
ATOM   2890  H   MET B 133     165.033 168.061 198.858  1.00 18.01           H  
ATOM   2891  HA  MET B 133     166.284 169.601 196.623  1.00 18.01           H  
ATOM   2892  HB2 MET B 133     163.510 169.815 197.777  1.00 18.01           H  
ATOM   2893  HB3 MET B 133     163.956 168.851 196.348  1.00 18.01           H  
ATOM   2894  HG2 MET B 133     164.809 170.997 195.323  1.00 18.01           H  
ATOM   2895  HG3 MET B 133     164.022 171.849 196.673  1.00 18.01           H  
ATOM   2896  HE1 MET B 133     161.415 171.645 197.199  1.00 18.01           H  
ATOM   2897  HE2 MET B 133     161.920 172.987 196.144  1.00 18.01           H  
ATOM   2898  HE3 MET B 133     160.450 172.058 195.762  1.00 18.01           H  
ATOM   2899  N   PHE B 134     167.243 171.102 198.431  1.00 16.99           N  
ATOM   2900  CA  PHE B 134     167.668 172.244 199.224  1.00 16.99           C  
ATOM   2901  C   PHE B 134     167.129 173.526 198.614  1.00 16.99           C  
ATOM   2902  O   PHE B 134     167.007 173.650 197.392  1.00 16.99           O  
ATOM   2903  CB  PHE B 134     169.186 172.312 199.313  1.00 16.99           C  
ATOM   2904  CG  PHE B 134     169.817 171.060 199.811  1.00 16.99           C  
ATOM   2905  CD1 PHE B 134     170.038 170.883 201.157  1.00 16.99           C  
ATOM   2906  CD2 PHE B 134     170.198 170.067 198.937  1.00 16.99           C  
ATOM   2907  CE1 PHE B 134     170.620 169.736 201.624  1.00 16.99           C  
ATOM   2908  CE2 PHE B 134     170.778 168.916 199.401  1.00 16.99           C  
ATOM   2909  CZ  PHE B 134     170.989 168.750 200.744  1.00 16.99           C  
ATOM   2910  H   PHE B 134     167.921 170.593 197.882  1.00 16.99           H  
ATOM   2911  HA  PHE B 134     167.271 172.127 200.232  1.00 16.99           H  
ATOM   2912  HB2 PHE B 134     169.579 172.522 198.318  1.00 16.99           H  
ATOM   2913  HB3 PHE B 134     169.454 173.124 199.989  1.00 16.99           H  
ATOM   2914  HD1 PHE B 134     169.749 171.657 201.852  1.00 16.99           H  
ATOM   2915  HD2 PHE B 134     170.038 170.196 197.877  1.00 16.99           H  
ATOM   2916  HE1 PHE B 134     170.789 169.607 202.683  1.00 16.99           H  
ATOM   2917  HE2 PHE B 134     171.069 168.140 198.708  1.00 16.99           H  
ATOM   2918  HZ  PHE B 134     171.446 167.843 201.111  1.00 16.99           H  
ATOM   2919  N   CYS B 135     166.813 174.488 199.470  1.00 23.85           N  
ATOM   2920  CA  CYS B 135     166.162 175.700 199.004  1.00 23.85           C  
ATOM   2921  C   CYS B 135     166.456 176.834 199.972  1.00 23.85           C  
ATOM   2922  O   CYS B 135     166.976 176.628 201.071  1.00 23.85           O  
ATOM   2923  CB  CYS B 135     164.659 175.486 198.852  1.00 23.85           C  
ATOM   2924  SG  CYS B 135     163.768 177.006 198.610  1.00 23.85           S  
ATOM   2925  H   CYS B 135     167.026 174.377 200.451  1.00 23.85           H  
ATOM   2926  HA  CYS B 135     166.555 175.962 198.022  1.00 23.85           H  
ATOM   2927  HB2 CYS B 135     164.283 175.002 199.753  1.00 23.85           H  
ATOM   2928  HB3 CYS B 135     164.484 174.839 197.992  1.00 23.85           H  
ATOM   2929  HG  CYS B 135     163.971 177.812 199.656  1.00 23.85           H  
ATOM   2930  N   GLN B 136     166.113 178.042 199.539  1.00 28.38           N  
ATOM   2931  CA  GLN B 136     166.288 179.256 200.317  1.00 28.38           C  
ATOM   2932  C   GLN B 136     164.919 179.866 200.581  1.00 28.38           C  
ATOM   2933  O   GLN B 136     164.040 179.833 199.718  1.00 28.38           O  
ATOM   2934  CB  GLN B 136     167.188 180.254 199.579  1.00 28.38           C  
ATOM   2935  CG  GLN B 136     167.505 181.514 200.349  1.00 28.38           C  
ATOM   2936  CD  GLN B 136     168.309 181.238 201.594  1.00 28.38           C  
ATOM   2937  OE1 GLN B 136     167.783 181.256 202.707  1.00 28.38           O  
ATOM   2938  NE2 GLN B 136     169.596 180.982 201.416  1.00 28.38           N  
ATOM   2939  H   GLN B 136     165.708 178.121 198.617  1.00 28.38           H  
ATOM   2940  HA  GLN B 136     166.773 179.014 201.262  1.00 28.38           H  
ATOM   2941  HB2 GLN B 136     168.128 179.754 199.346  1.00 28.38           H  
ATOM   2942  HB3 GLN B 136     166.689 180.540 198.653  1.00 28.38           H  
ATOM   2943  HG2 GLN B 136     166.569 181.994 200.635  1.00 28.38           H  
ATOM   2944  HG3 GLN B 136     168.075 182.184 199.705  1.00 28.38           H  
ATOM   2945 HE21 GLN B 136     170.188 180.791 202.212  1.00 28.38           H  
ATOM   2946 HE22 GLN B 136     169.986 180.978 200.484  1.00 28.38           H  
ATOM   2947  N   LEU B 137     164.751 180.421 201.782  1.00 28.09           N  
ATOM   2948  CA  LEU B 137     163.442 180.876 202.240  1.00 28.09           C  
ATOM   2949  C   LEU B 137     162.852 181.898 201.273  1.00 28.09           C  
ATOM   2950  O   LEU B 137     163.517 182.867 200.894  1.00 28.09           O  
ATOM   2951  CB  LEU B 137     163.573 181.467 203.647  1.00 28.09           C  
ATOM   2952  CG  LEU B 137     162.353 181.876 204.480  1.00 28.09           C  
ATOM   2953  CD1 LEU B 137     162.707 181.781 205.951  1.00 28.09           C  
ATOM   2954  CD2 LEU B 137     161.853 183.280 204.173  1.00 28.09           C  
ATOM   2955  H   LEU B 137     165.550 180.529 202.390  1.00 28.09           H  
ATOM   2956  HA  LEU B 137     162.761 180.026 202.273  1.00 28.09           H  
ATOM   2957  HB2 LEU B 137     164.110 180.726 204.239  1.00 28.09           H  
ATOM   2958  HB3 LEU B 137     164.185 182.363 203.544  1.00 28.09           H  
ATOM   2959  HG  LEU B 137     161.545 181.192 204.220  1.00 28.09           H  
ATOM   2960 HD11 LEU B 137     163.026 180.765 206.183  1.00 28.09           H  
ATOM   2961 HD12 LEU B 137     163.516 182.476 206.176  1.00 28.09           H  
ATOM   2962 HD13 LEU B 137     161.833 182.034 206.552  1.00 28.09           H  
ATOM   2963 HD21 LEU B 137     162.630 184.004 204.417  1.00 28.09           H  
ATOM   2964 HD22 LEU B 137     161.607 183.355 203.114  1.00 28.09           H  
ATOM   2965 HD23 LEU B 137     160.963 183.487 204.768  1.00 28.09           H  
ATOM   2966  N   ALA B 138     161.605 181.649 200.860  1.00 29.33           N  
ATOM   2967  CA  ALA B 138     160.861 182.507 199.933  1.00 29.33           C  
ATOM   2968  C   ALA B 138     161.569 182.658 198.586  1.00 29.33           C  
ATOM   2969  O   ALA B 138     161.701 183.764 198.058  1.00 29.33           O  
ATOM   2970  CB  ALA B 138     160.578 183.880 200.550  1.00 29.33           C  
ATOM   2971  H   ALA B 138     161.147 180.819 201.208  1.00 29.33           H  
ATOM   2972  HA  ALA B 138     159.909 182.010 199.746  1.00 29.33           H  
ATOM   2973  HB1 ALA B 138     160.034 183.753 201.486  1.00 29.33           H  
ATOM   2974  HB2 ALA B 138     161.520 184.392 200.744  1.00 29.33           H  
ATOM   2975  HB3 ALA B 138     159.978 184.472 199.859  1.00 29.33           H  
ATOM   2976  N   LYS B 139     162.026 181.543 198.017  1.00 28.80           N  
ATOM   2977  CA  LYS B 139     162.679 181.552 196.714  1.00 28.80           C  
ATOM   2978  C   LYS B 139     162.076 180.475 195.821  1.00 28.80           C  
ATOM   2979  O   LYS B 139     161.250 179.668 196.251  1.00 28.80           O  
ATOM   2980  CB  LYS B 139     164.194 181.355 196.839  1.00 28.80           C  
ATOM   2981  CG  LYS B 139     164.877 182.342 197.774  1.00 28.80           C  
ATOM   2982  CD  LYS B 139     164.984 183.725 197.163  1.00 28.80           C  
ATOM   2983  CE  LYS B 139     166.090 184.522 197.827  1.00 28.80           C  
ATOM   2984  NZ  LYS B 139     165.695 184.985 199.185  1.00 28.80           N1+
ATOM   2985  H   LYS B 139     161.917 180.665 198.504  1.00 28.80           H  
ATOM   2986  HA  LYS B 139     162.511 182.529 196.262  1.00 28.80           H  
ATOM   2987  HB2 LYS B 139     164.378 180.348 197.212  1.00 28.80           H  
ATOM   2988  HB3 LYS B 139     164.635 181.462 195.848  1.00 28.80           H  
ATOM   2989  HG2 LYS B 139     164.300 182.409 198.697  1.00 28.80           H  
ATOM   2990  HG3 LYS B 139     165.880 181.978 197.998  1.00 28.80           H  
ATOM   2991  HD2 LYS B 139     164.037 184.249 197.295  1.00 28.80           H  
ATOM   2992  HD3 LYS B 139     165.201 183.630 196.099  1.00 28.80           H  
ATOM   2993  HE2 LYS B 139     166.319 185.391 197.210  1.00 28.80           H  
ATOM   2994  HE3 LYS B 139     166.976 183.893 197.912  1.00 28.80           H  
ATOM   2995  HZ1 LYS B 139     164.874 185.569 199.116  1.00 28.80           H  
ATOM   2996  HZ2 LYS B 139     165.492 184.185 199.767  1.00 28.80           H  
ATOM   2997  HZ3 LYS B 139     166.452 185.515 199.593  1.00 28.80           H  
ATOM   2998  N   THR B 140     162.504 180.479 194.559  1.00 35.24           N  
ATOM   2999  CA  THR B 140     161.903 179.627 193.537  1.00 35.24           C  
ATOM   3000  C   THR B 140     162.272 178.164 193.757  1.00 35.24           C  
ATOM   3001  O   THR B 140     163.428 177.843 194.044  1.00 35.24           O  
ATOM   3002  CB  THR B 140     162.356 180.079 192.148  1.00 35.24           C  
ATOM   3003  OG1 THR B 140     162.047 181.467 191.971  1.00 35.24           O  
ATOM   3004  CG2 THR B 140     161.658 179.279 191.059  1.00 35.24           C  
ATOM   3005  H   THR B 140     163.267 181.089 194.302  1.00 35.24           H  
ATOM   3006  HA  THR B 140     160.819 179.719 193.610  1.00 35.24           H  
ATOM   3007  HB  THR B 140     163.431 179.916 192.072  1.00 35.24           H  
ATOM   3008 HG21 THR B 140     161.880 178.220 191.187  1.00 35.24           H  
ATOM   3009 HG22 THR B 140     160.581 179.435 191.127  1.00 35.24           H  
ATOM   3010 HG23 THR B 140     162.012 179.609 190.082  1.00 35.24           H  
ATOM   3011  HG1 THR B 140     161.095 181.564 192.045  1.00 35.24           H  
ATOM   3012  N   CYS B 141     161.285 177.279 193.624  1.00 32.85           N  
ATOM   3013  CA  CYS B 141     161.476 175.831 193.735  1.00 32.85           C  
ATOM   3014  C   CYS B 141     160.940 175.157 192.484  1.00 32.85           C  
ATOM   3015  O   CYS B 141     159.737 174.853 192.413  1.00 32.85           O  
ATOM   3016  CB  CYS B 141     160.756 175.282 194.960  1.00 32.85           C  
ATOM   3017  SG  CYS B 141     161.344 175.871 196.529  1.00 32.85           S  
ATOM   3018  H   CYS B 141     160.355 177.625 193.437  1.00 32.85           H  
ATOM   3019  HA  CYS B 141     162.541 175.626 193.841  1.00 32.85           H  
ATOM   3020  HB2 CYS B 141     160.859 174.197 194.950  1.00 32.85           H  
ATOM   3021  HB3 CYS B 141     159.702 175.548 194.876  1.00 32.85           H  
ATOM   3022  HG  CYS B 141     161.195 177.197 196.591  1.00 32.85           H  
ATOM   3023  N   PRO B 142     161.763 174.904 191.485  1.00 31.16           N  
ATOM   3024  CA  PRO B 142     161.248 174.288 190.258  1.00 31.16           C  
ATOM   3025  C   PRO B 142     161.108 172.777 190.369  1.00 31.16           C  
ATOM   3026  O   PRO B 142     162.114 172.063 190.412  1.00 31.16           O  
ATOM   3027  CB  PRO B 142     162.293 174.687 189.211  1.00 31.16           C  
ATOM   3028  CG  PRO B 142     163.569 174.886 189.995  1.00 31.16           C  
ATOM   3029  CD  PRO B 142     163.223 175.078 191.452  1.00 31.16           C  
ATOM   3030  HA  PRO B 142     160.239 174.623 190.015  1.00 31.16           H  
ATOM   3031  HB2 PRO B 142     162.416 173.896 188.471  1.00 31.16           H  
ATOM   3032  HB3 PRO B 142     162.002 175.611 188.711  1.00 31.16           H  
ATOM   3033  HG2 PRO B 142     164.093 175.767 189.624  1.00 31.16           H  
ATOM   3034  HG3 PRO B 142     164.208 174.010 189.883  1.00 31.16           H  
ATOM   3035  HD2 PRO B 142     163.504 176.075 191.791  1.00 31.16           H  
ATOM   3036  HD3 PRO B 142     163.718 174.331 192.072  1.00 31.16           H  
ATOM   3037  N   VAL B 143     159.875 172.274 190.410  1.00 30.65           N  
ATOM   3038  CA  VAL B 143     159.604 170.843 190.472  1.00 30.65           C  
ATOM   3039  C   VAL B 143     158.868 170.462 189.198  1.00 30.65           C  
ATOM   3040  O   VAL B 143     157.783 170.987 188.926  1.00 30.65           O  
ATOM   3041  CB  VAL B 143     158.775 170.478 191.712  1.00 30.65           C  
ATOM   3042  CG1 VAL B 143     158.443 168.999 191.708  1.00 30.65           C  
ATOM   3043  CG2 VAL B 143     159.506 170.871 192.980  1.00 30.65           C  
ATOM   3044  H   VAL B 143     159.093 172.913 190.398  1.00 30.65           H  
ATOM   3045  HA  VAL B 143     160.541 170.292 190.554  1.00 30.65           H  
ATOM   3046  HB  VAL B 143     157.839 171.036 191.681  1.00 30.65           H  
ATOM   3047 HG11 VAL B 143     157.890 168.753 190.802  1.00 30.65           H  
ATOM   3048 HG12 VAL B 143     159.366 168.419 191.739  1.00 30.65           H  
ATOM   3049 HG13 VAL B 143     157.835 168.761 192.581  1.00 30.65           H  
ATOM   3050 HG21 VAL B 143     160.449 170.328 193.039  1.00 30.65           H  
ATOM   3051 HG22 VAL B 143     159.704 171.943 192.968  1.00 30.65           H  
ATOM   3052 HG23 VAL B 143     158.890 170.625 193.845  1.00 30.65           H  
ATOM   3053  N   GLN B 144     159.442 169.556 188.417  1.00 29.04           N  
ATOM   3054  CA  GLN B 144     158.866 169.160 187.144  1.00 29.04           C  
ATOM   3055  C   GLN B 144     158.066 167.880 187.316  1.00 29.04           C  
ATOM   3056  O   GLN B 144     158.478 166.975 188.043  1.00 29.04           O  
ATOM   3057  CB  GLN B 144     159.967 168.960 186.106  1.00 29.04           C  
ATOM   3058  CG  GLN B 144     161.165 169.862 186.331  1.00 29.04           C  
ATOM   3059  CD  GLN B 144     162.120 169.863 185.162  1.00 29.04           C  
ATOM   3060  OE1 GLN B 144     162.135 168.933 184.358  1.00 29.04           O  
ATOM   3061  NE2 GLN B 144     162.920 170.915 185.056  1.00 29.04           N  
ATOM   3062  H   GLN B 144     160.306 169.128 188.717  1.00 29.04           H  
ATOM   3063  HA  GLN B 144     158.200 169.949 186.795  1.00 29.04           H  
ATOM   3064  HB2 GLN B 144     160.300 167.923 186.149  1.00 29.04           H  
ATOM   3065  HB3 GLN B 144     159.555 169.169 185.119  1.00 29.04           H  
ATOM   3066  HG2 GLN B 144     161.699 169.519 187.217  1.00 29.04           H  
ATOM   3067  HG3 GLN B 144     160.810 170.880 186.492  1.00 29.04           H  
ATOM   3068 HE21 GLN B 144     162.873 171.656 185.740  1.00 29.04           H  
ATOM   3069 HE22 GLN B 144     163.576 170.975 184.291  1.00 29.04           H  
ATOM   3070  N   LEU B 145     156.926 167.806 186.643  1.00 33.23           N  
ATOM   3071  CA  LEU B 145     156.060 166.639 186.678  1.00 33.23           C  
ATOM   3072  C   LEU B 145     156.056 165.989 185.303  1.00 33.23           C  
ATOM   3073  O   LEU B 145     155.805 166.663 184.297  1.00 33.23           O  
ATOM   3074  CB  LEU B 145     154.637 167.027 187.082  1.00 33.23           C  
ATOM   3075  CG  LEU B 145     154.304 167.044 188.570  1.00 33.23           C  
ATOM   3076  CD1 LEU B 145     154.887 168.268 189.247  1.00 33.23           C  
ATOM   3077  CD2 LEU B 145     152.804 167.002 188.753  1.00 33.23           C  
ATOM   3078  H   LEU B 145     156.646 168.597 186.080  1.00 33.23           H  
ATOM   3079  HA  LEU B 145     156.437 165.936 187.420  1.00 33.23           H  
ATOM   3080  HB2 LEU B 145     154.450 168.029 186.695  1.00 33.23           H  
ATOM   3081  HB3 LEU B 145     153.958 166.320 186.604  1.00 33.23           H  
ATOM   3082  HG  LEU B 145     154.749 166.165 189.036  1.00 33.23           H  
ATOM   3083 HD11 LEU B 145     155.969 168.275 189.115  1.00 33.23           H  
ATOM   3084 HD12 LEU B 145     154.461 169.167 188.802  1.00 33.23           H  
ATOM   3085 HD13 LEU B 145     154.651 168.242 190.311  1.00 33.23           H  
ATOM   3086 HD21 LEU B 145     152.356 167.880 188.287  1.00 33.23           H  
ATOM   3087 HD22 LEU B 145     152.406 166.101 188.287  1.00 33.23           H  
ATOM   3088 HD23 LEU B 145     152.568 166.995 189.817  1.00 33.23           H  
ATOM   3089  N   TRP B 146     156.340 164.689 185.262  1.00 35.86           N  
ATOM   3090  CA  TRP B 146     156.346 163.921 184.027  1.00 35.86           C  
ATOM   3091  C   TRP B 146     155.330 162.798 184.151  1.00 35.86           C  
ATOM   3092  O   TRP B 146     155.277 162.118 185.179  1.00 35.86           O  
ATOM   3093  CB  TRP B 146     157.727 163.330 183.729  1.00 35.86           C  
ATOM   3094  CG  TRP B 146     158.871 164.301 183.718  1.00 35.86           C  
ATOM   3095  CD1 TRP B 146     159.324 165.055 184.760  1.00 35.86           C  
ATOM   3096  CD2 TRP B 146     159.730 164.592 182.612  1.00 35.86           C  
ATOM   3097  NE1 TRP B 146     160.400 165.810 184.367  1.00 35.86           N  
ATOM   3098  CE2 TRP B 146     160.671 165.541 183.052  1.00 35.86           C  
ATOM   3099  CE3 TRP B 146     159.791 164.145 181.290  1.00 35.86           C  
ATOM   3100  CZ2 TRP B 146     161.659 166.055 182.217  1.00 35.86           C  
ATOM   3101  CZ3 TRP B 146     160.772 164.655 180.463  1.00 35.86           C  
ATOM   3102  CH2 TRP B 146     161.693 165.599 180.929  1.00 35.86           C  
ATOM   3103  H   TRP B 146     156.561 164.215 186.126  1.00 35.86           H  
ATOM   3104  HA  TRP B 146     156.090 164.588 183.204  1.00 35.86           H  
ATOM   3105  HB2 TRP B 146     157.937 162.576 184.487  1.00 35.86           H  
ATOM   3106  HB3 TRP B 146     157.682 162.857 182.748  1.00 35.86           H  
ATOM   3107  HD1 TRP B 146     158.897 165.057 185.752  1.00 35.86           H  
ATOM   3108  HE1 TRP B 146     160.909 166.458 184.952  1.00 35.86           H  
ATOM   3109  HE3 TRP B 146     159.085 163.415 180.922  1.00 35.86           H  
ATOM   3110  HZ2 TRP B 146     162.371 166.785 182.573  1.00 35.86           H  
ATOM   3111  HZ3 TRP B 146     160.829 164.319 179.438  1.00 35.86           H  
ATOM   3112  HH2 TRP B 146     162.448 165.976 180.256  1.00 35.86           H  
ATOM   3113  N   VAL B 147     154.521 162.611 183.113  1.00 45.42           N  
ATOM   3114  CA  VAL B 147     153.563 161.517 183.064  1.00 45.42           C  
ATOM   3115  C   VAL B 147     153.711 160.794 181.732  1.00 45.42           C  
ATOM   3116  O   VAL B 147     154.041 161.395 180.705  1.00 45.42           O  
ATOM   3117  CB  VAL B 147     152.103 161.993 183.278  1.00 45.42           C  
ATOM   3118  CG1 VAL B 147     151.949 162.679 184.629  1.00 45.42           C  
ATOM   3119  CG2 VAL B 147     151.665 162.931 182.163  1.00 45.42           C  
ATOM   3120  H   VAL B 147     154.573 163.250 182.332  1.00 45.42           H  
ATOM   3121  HA  VAL B 147     153.780 160.834 183.886  1.00 45.42           H  
ATOM   3122  HB  VAL B 147     151.462 161.112 183.259  1.00 45.42           H  
ATOM   3123 HG11 VAL B 147     152.242 161.991 185.422  1.00 45.42           H  
ATOM   3124 HG12 VAL B 147     152.585 163.563 184.662  1.00 45.42           H  
ATOM   3125 HG13 VAL B 147     150.909 162.974 184.770  1.00 45.42           H  
ATOM   3126 HG21 VAL B 147     152.296 163.820 182.167  1.00 45.42           H  
ATOM   3127 HG22 VAL B 147     151.758 162.423 181.203  1.00 45.42           H  
ATOM   3128 HG23 VAL B 147     150.627 163.222 182.320  1.00 45.42           H  
ATOM   3129  N   ASP B 148     153.503 159.477 181.767  1.00 50.57           N  
ATOM   3130  CA  ASP B 148     153.526 158.690 180.540  1.00 50.57           C  
ATOM   3131  C   ASP B 148     152.265 158.911 179.715  1.00 50.57           C  
ATOM   3132  O   ASP B 148     152.331 158.983 178.483  1.00 50.57           O  
ATOM   3133  CB  ASP B 148     153.698 157.207 180.873  1.00 50.57           C  
ATOM   3134  CG  ASP B 148     154.949 156.935 181.686  1.00 50.57           C  
ATOM   3135  OD1 ASP B 148     155.787 157.851 181.813  1.00 50.57           O  
ATOM   3136  OD2 ASP B 148     155.092 155.807 182.201  1.00 50.57           O1-
ATOM   3137  H   ASP B 148     153.328 159.021 182.651  1.00 50.57           H  
ATOM   3138  HA  ASP B 148     154.374 159.020 179.940  1.00 50.57           H  
ATOM   3139  HB2 ASP B 148     153.757 156.644 179.941  1.00 50.57           H  
ATOM   3140  HB3 ASP B 148     152.831 156.874 181.444  1.00 50.57           H  
ATOM   3141  N   SER B 149     151.114 159.023 180.374  1.00 50.70           N  
ATOM   3142  CA  SER B 149     149.844 159.277 179.711  1.00 50.70           C  
ATOM   3143  C   SER B 149     149.165 160.473 180.359  1.00 50.70           C  
ATOM   3144  O   SER B 149     149.299 160.695 181.567  1.00 50.70           O  
ATOM   3145  CB  SER B 149     148.922 158.056 179.776  1.00 50.70           C  
ATOM   3146  OG  SER B 149     147.650 158.354 179.227  1.00 50.70           O  
ATOM   3147  H   SER B 149     151.123 158.927 181.379  1.00 50.70           H  
ATOM   3148  HA  SER B 149     150.044 159.488 178.660  1.00 50.70           H  
ATOM   3149  HB2 SER B 149     148.800 157.756 180.817  1.00 50.70           H  
ATOM   3150  HB3 SER B 149     149.372 157.239 179.212  1.00 50.70           H  
ATOM   3151  HG  SER B 149     147.112 157.562 179.294  1.00 50.70           H  
ATOM   3152  N   THR B 150     148.437 161.236 179.555  1.00 52.83           N  
ATOM   3153  CA  THR B 150     147.781 162.442 180.050  1.00 52.83           C  
ATOM   3154  C   THR B 150     146.575 162.075 180.904  1.00 52.83           C  
ATOM   3155  O   THR B 150     145.665 161.391 180.416  1.00 52.83           O  
ATOM   3156  CB  THR B 150     147.350 163.329 178.887  1.00 52.83           C  
ATOM   3157  OG1 THR B 150     148.482 163.606 178.053  1.00 52.83           O  
ATOM   3158  CG2 THR B 150     146.781 164.639 179.406  1.00 52.83           C  
ATOM   3159  H   THR B 150     148.335 160.978 178.584  1.00 52.83           H  
ATOM   3160  HA  THR B 150     148.492 162.994 180.665  1.00 52.83           H  
ATOM   3161  HB  THR B 150     146.583 162.809 178.313  1.00 52.83           H  
ATOM   3162 HG21 THR B 150     145.922 164.434 180.044  1.00 52.83           H  
ATOM   3163 HG22 THR B 150     147.544 165.164 179.981  1.00 52.83           H  
ATOM   3164 HG23 THR B 150     146.469 165.258 178.565  1.00 52.83           H  
ATOM   3165  HG1 THR B 150     148.820 162.766 177.734  1.00 52.83           H  
ATOM   3166  N   PRO B 151     146.522 162.495 182.164  1.00 53.55           N  
ATOM   3167  CA  PRO B 151     145.363 162.191 183.005  1.00 53.55           C  
ATOM   3168  C   PRO B 151     144.154 163.000 182.573  1.00 53.55           C  
ATOM   3169  O   PRO B 151     144.293 163.999 181.851  1.00 53.55           O  
ATOM   3170  CB  PRO B 151     145.831 162.594 184.415  1.00 53.55           C  
ATOM   3171  CG  PRO B 151     147.315 162.789 184.310  1.00 53.55           C  
ATOM   3172  CD  PRO B 151     147.568 163.212 182.906  1.00 53.55           C  
ATOM   3173  HA  PRO B 151     145.052 161.148 182.946  1.00 53.55           H  
ATOM   3174  HB2 PRO B 151     145.347 163.520 184.726  1.00 53.55           H  
ATOM   3175  HB3 PRO B 151     145.601 161.805 185.132  1.00 53.55           H  
ATOM   3176  HG2 PRO B 151     147.837 161.857 184.526  1.00 53.55           H  
ATOM   3177  HG3 PRO B 151     147.647 163.560 185.005  1.00 53.55           H  
ATOM   3178  HD2 PRO B 151     148.562 162.910 182.577  1.00 53.55           H  
ATOM   3179  HD3 PRO B 151     147.461 164.291 182.794  1.00 53.55           H  
ATOM   3180  N   PRO B 152     142.951 162.589 182.972  1.00 54.72           N  
ATOM   3181  CA  PRO B 152     141.770 163.390 182.667  1.00 54.72           C  
ATOM   3182  C   PRO B 152     141.829 164.727 183.377  1.00 54.72           C  
ATOM   3183  O   PRO B 152     142.497 164.869 184.419  1.00 54.72           O  
ATOM   3184  CB  PRO B 152     140.613 162.526 183.190  1.00 54.72           C  
ATOM   3185  CG  PRO B 152     141.140 161.139 183.174  1.00 54.72           C  
ATOM   3186  CD  PRO B 152     142.596 161.261 183.505  1.00 54.72           C  
ATOM   3187  HA  PRO B 152     141.671 163.628 181.608  1.00 54.72           H  
ATOM   3188  HB2 PRO B 152     140.340 162.822 184.203  1.00 54.72           H  
ATOM   3189  HB3 PRO B 152     139.743 162.614 182.539  1.00 54.72           H  
ATOM   3190  HG2 PRO B 152     141.009 160.693 182.188  1.00 54.72           H  
ATOM   3191  HG3 PRO B 152     140.630 160.529 183.919  1.00 54.72           H  
ATOM   3192  HD2 PRO B 152     143.175 160.476 183.018  1.00 54.72           H  
ATOM   3193  HD3 PRO B 152     142.757 161.216 184.582  1.00 54.72           H  
ATOM   3194  N   PRO B 153     141.162 165.748 182.835  1.00 53.84           N  
ATOM   3195  CA  PRO B 153     141.140 167.056 183.500  1.00 53.84           C  
ATOM   3196  C   PRO B 153     140.440 166.989 184.849  1.00 53.84           C  
ATOM   3197  O   PRO B 153     139.583 166.139 185.101  1.00 53.84           O  
ATOM   3198  CB  PRO B 153     140.371 167.945 182.515  1.00 53.84           C  
ATOM   3199  CG  PRO B 153     140.491 167.249 181.197  1.00 53.84           C  
ATOM   3200  CD  PRO B 153     140.503 165.787 181.519  1.00 53.84           C  
ATOM   3201  HA  PRO B 153     142.139 167.431 183.720  1.00 53.84           H  
ATOM   3202  HB2 PRO B 153     139.325 168.030 182.810  1.00 53.84           H  
ATOM   3203  HB3 PRO B 153     140.817 168.939 182.466  1.00 53.84           H  
ATOM   3204  HG2 PRO B 153     141.416 167.537 180.697  1.00 53.84           H  
ATOM   3205  HG3 PRO B 153     139.641 167.492 180.559  1.00 53.84           H  
ATOM   3206  HD2 PRO B 153     141.073 165.226 180.778  1.00 53.84           H  
ATOM   3207  HD3 PRO B 153     139.490 165.389 181.575  1.00 53.84           H  
ATOM   3208  N   GLY B 154     140.824 167.910 185.726  1.00 50.90           N  
ATOM   3209  CA  GLY B 154     140.463 167.840 187.123  1.00 50.90           C  
ATOM   3210  C   GLY B 154     141.506 167.185 187.996  1.00 50.90           C  
ATOM   3211  O   GLY B 154     141.249 166.971 189.186  1.00 50.90           O  
ATOM   3212  H   GLY B 154     141.387 168.685 185.405  1.00 50.90           H  
ATOM   3213  HA2 GLY B 154     140.301 168.855 187.486  1.00 50.90           H  
ATOM   3214  HA3 GLY B 154     139.537 167.271 187.209  1.00 50.90           H  
ATOM   3215  N   THR B 155     142.668 166.858 187.438  1.00 50.92           N  
ATOM   3216  CA  THR B 155     143.731 166.207 188.189  1.00 50.92           C  
ATOM   3217  C   THR B 155     144.336 167.175 189.198  1.00 50.92           C  
ATOM   3218  O   THR B 155     144.640 168.325 188.866  1.00 50.92           O  
ATOM   3219  CB  THR B 155     144.798 165.698 187.223  1.00 50.92           C  
ATOM   3220  OG1 THR B 155     144.240 164.671 186.394  1.00 50.92           O  
ATOM   3221  CG2 THR B 155     145.972 165.142 187.974  1.00 50.92           C  
ATOM   3222  H   THR B 155     142.818 167.068 186.462  1.00 50.92           H  
ATOM   3223  HA  THR B 155     143.318 165.361 188.738  1.00 50.92           H  
ATOM   3224  HB  THR B 155     145.137 166.532 186.609  1.00 50.92           H  
ATOM   3225 HG21 THR B 155     146.398 165.919 188.609  1.00 50.92           H  
ATOM   3226 HG22 THR B 155     145.645 164.306 188.592  1.00 50.92           H  
ATOM   3227 HG23 THR B 155     146.726 164.797 187.266  1.00 50.92           H  
ATOM   3228  HG1 THR B 155     143.499 165.053 185.918  1.00 50.92           H  
ATOM   3229  N   ARG B 156     144.516 166.707 190.432  1.00 45.63           N  
ATOM   3230  CA  ARG B 156     144.914 167.558 191.547  1.00 45.63           C  
ATOM   3231  C   ARG B 156     146.324 167.183 191.986  1.00 45.63           C  
ATOM   3232  O   ARG B 156     146.541 166.104 192.548  1.00 45.63           O  
ATOM   3233  CB  ARG B 156     143.919 167.421 192.698  1.00 45.63           C  
ATOM   3234  CG  ARG B 156     142.471 167.407 192.231  1.00 45.63           C  
ATOM   3235  CD  ARG B 156     141.888 168.805 192.137  1.00 45.63           C  
ATOM   3236  NE  ARG B 156     141.454 169.310 193.433  1.00 45.63           N  
ATOM   3237  CZ  ARG B 156     140.590 170.306 193.594  1.00 45.63           C  
ATOM   3238  NH1 ARG B 156     140.071 170.912 192.536  1.00 45.63           N  
ATOM   3239  NH2 ARG B 156     140.249 170.699 194.813  1.00 45.63           N1+
ATOM   3240  H   ARG B 156     144.371 165.722 190.602  1.00 45.63           H  
ATOM   3241  HA  ARG B 156     144.913 168.602 191.233  1.00 45.63           H  
ATOM   3242  HB2 ARG B 156     144.123 166.489 193.225  1.00 45.63           H  
ATOM   3243  HB3 ARG B 156     144.057 168.261 193.379  1.00 45.63           H  
ATOM   3244  HG2 ARG B 156     141.879 166.826 192.938  1.00 45.63           H  
ATOM   3245  HG3 ARG B 156     142.423 166.939 191.248  1.00 45.63           H  
ATOM   3246  HD2 ARG B 156     141.031 168.783 191.464  1.00 45.63           H  
ATOM   3247  HD3 ARG B 156     142.648 169.476 191.736  1.00 45.63           H  
ATOM   3248  HE  ARG B 156     141.834 168.875 194.262  1.00 45.63           H  
ATOM   3249 HH11 ARG B 156     139.417 171.672 192.659  1.00 45.63           H  
ATOM   3250 HH12 ARG B 156     140.329 170.614 191.606  1.00 45.63           H  
ATOM   3251 HH21 ARG B 156     140.646 170.241 195.621  1.00 45.63           H  
ATOM   3252 HH22 ARG B 156     139.592 171.456 194.934  1.00 45.63           H  
ATOM   3253  N   VAL B 157     147.283 168.060 191.713  1.00 38.87           N  
ATOM   3254  CA  VAL B 157     148.636 167.927 192.237  1.00 38.87           C  
ATOM   3255  C   VAL B 157     148.619 168.511 193.642  1.00 38.87           C  
ATOM   3256  O   VAL B 157     148.479 169.724 193.817  1.00 38.87           O  
ATOM   3257  CB  VAL B 157     149.656 168.643 191.346  1.00 38.87           C  
ATOM   3258  CG1 VAL B 157     151.064 168.348 191.811  1.00 38.87           C  
ATOM   3259  CG2 VAL B 157     149.468 168.232 189.895  1.00 38.87           C  
ATOM   3260  H   VAL B 157     147.066 168.848 191.120  1.00 38.87           H  
ATOM   3261  HA  VAL B 157     148.940 166.881 192.257  1.00 38.87           H  
ATOM   3262  HB  VAL B 157     149.493 169.718 191.422  1.00 38.87           H  
ATOM   3263 HG11 VAL B 157     151.181 168.674 192.845  1.00 38.87           H  
ATOM   3264 HG12 VAL B 157     151.252 167.276 191.744  1.00 38.87           H  
ATOM   3265 HG13 VAL B 157     151.774 168.881 191.179  1.00 38.87           H  
ATOM   3266 HG21 VAL B 157     149.627 167.158 189.798  1.00 38.87           H  
ATOM   3267 HG22 VAL B 157     148.456 168.479 189.576  1.00 38.87           H  
ATOM   3268 HG23 VAL B 157     150.186 168.764 189.271  1.00 38.87           H  
ATOM   3269  N   ARG B 158     148.732 167.650 194.646  1.00 33.27           N  
ATOM   3270  CA  ARG B 158     148.664 168.059 196.040  1.00 33.27           C  
ATOM   3271  C   ARG B 158     150.040 167.936 196.674  1.00 33.27           C  
ATOM   3272  O   ARG B 158     150.672 166.877 196.601  1.00 33.27           O  
ATOM   3273  CB  ARG B 158     147.645 167.215 196.807  1.00 33.27           C  
ATOM   3274  CG  ARG B 158     147.910 167.122 198.298  1.00 33.27           C  
ATOM   3275  CD  ARG B 158     146.913 166.204 198.973  1.00 33.27           C  
ATOM   3276  NE  ARG B 158     145.557 166.734 198.900  1.00 33.27           N  
ATOM   3277  CZ  ARG B 158     144.536 166.274 199.614  1.00 33.27           C  
ATOM   3278  NH1 ARG B 158     144.714 165.270 200.460  1.00 33.27           N  
ATOM   3279  NH2 ARG B 158     143.336 166.819 199.481  1.00 33.27           N1+
ATOM   3280  H   ARG B 158     148.871 166.672 194.433  1.00 33.27           H  
ATOM   3281  HA  ARG B 158     148.339 169.098 196.085  1.00 33.27           H  
ATOM   3282  HB2 ARG B 158     146.658 167.655 196.662  1.00 33.27           H  
ATOM   3283  HB3 ARG B 158     147.657 166.206 196.394  1.00 33.27           H  
ATOM   3284  HG2 ARG B 158     147.831 168.117 198.736  1.00 33.27           H  
ATOM   3285  HG3 ARG B 158     148.916 166.734 198.457  1.00 33.27           H  
ATOM   3286  HD2 ARG B 158     147.191 166.089 200.021  1.00 33.27           H  
ATOM   3287  HD3 ARG B 158     146.939 165.232 198.481  1.00 33.27           H  
ATOM   3288  HE  ARG B 158     145.383 167.500 198.266  1.00 33.27           H  
ATOM   3289 HH11 ARG B 158     143.936 164.922 201.002  1.00 33.27           H  
ATOM   3290 HH12 ARG B 158     145.628 164.853 200.563  1.00 33.27           H  
ATOM   3291 HH21 ARG B 158     143.198 167.584 198.837  1.00 33.27           H  
ATOM   3292 HH22 ARG B 158     142.560 166.469 200.024  1.00 33.27           H  
ATOM   3293  N   ALA B 159     150.501 169.020 197.283  1.00 28.58           N  
ATOM   3294  CA  ALA B 159     151.736 169.024 198.050  1.00 28.58           C  
ATOM   3295  C   ALA B 159     151.396 168.933 199.529  1.00 28.58           C  
ATOM   3296  O   ALA B 159     150.610 169.738 200.040  1.00 28.58           O  
ATOM   3297  CB  ALA B 159     152.553 170.285 197.775  1.00 28.58           C  
ATOM   3298  H   ALA B 159     149.973 169.878 197.211  1.00 28.58           H  
ATOM   3299  HA  ALA B 159     152.340 168.167 197.752  1.00 28.58           H  
ATOM   3300  HB1 ALA B 159     152.791 170.339 196.713  1.00 28.58           H  
ATOM   3301  HB2 ALA B 159     151.974 171.163 198.063  1.00 28.58           H  
ATOM   3302  HB3 ALA B 159     153.477 170.253 198.353  1.00 28.58           H  
ATOM   3303  N   MET B 160     151.977 167.944 200.202  1.00 27.28           N  
ATOM   3304  CA  MET B 160     151.777 167.750 201.631  1.00 27.28           C  
ATOM   3305  C   MET B 160     153.128 167.528 202.286  1.00 27.28           C  
ATOM   3306  O   MET B 160     153.864 166.623 201.892  1.00 27.28           O  
ATOM   3307  CB  MET B 160     150.856 166.556 201.909  1.00 27.28           C  
ATOM   3308  CG  MET B 160     150.937 166.033 203.334  1.00 27.28           C  
ATOM   3309  SD  MET B 160     150.130 164.434 203.546  1.00 27.28           S  
ATOM   3310  CE  MET B 160     148.669 164.652 202.537  1.00 27.28           C  
ATOM   3311  H   MET B 160     152.579 167.304 199.704  1.00 27.28           H  
ATOM   3312  HA  MET B 160     151.298 168.638 202.044  1.00 27.28           H  
ATOM   3313  HB2 MET B 160     151.129 165.747 201.231  1.00 27.28           H  
ATOM   3314  HB3 MET B 160     149.828 166.863 201.714  1.00 27.28           H  
ATOM   3315  HG2 MET B 160     150.458 166.754 203.996  1.00 27.28           H  
ATOM   3316  HG3 MET B 160     151.987 165.931 203.607  1.00 27.28           H  
ATOM   3317  HE1 MET B 160     148.084 165.488 202.920  1.00 27.28           H  
ATOM   3318  HE2 MET B 160     148.965 164.857 201.508  1.00 27.28           H  
ATOM   3319  HE3 MET B 160     148.067 163.744 202.568  1.00 27.28           H  
ATOM   3320  N   ALA B 161     153.456 168.340 203.278  1.00 25.93           N  
ATOM   3321  CA  ALA B 161     154.733 168.228 203.966  1.00 25.93           C  
ATOM   3322  C   ALA B 161     154.526 167.476 205.276  1.00 25.93           C  
ATOM   3323  O   ALA B 161     153.599 167.783 206.031  1.00 25.93           O  
ATOM   3324  CB  ALA B 161     155.342 169.607 204.210  1.00 25.93           C  
ATOM   3325  H   ALA B 161     152.803 169.056 203.565  1.00 25.93           H  
ATOM   3326  HA  ALA B 161     155.434 167.673 203.343  1.00 25.93           H  
ATOM   3327  HB1 ALA B 161     155.491 170.112 203.256  1.00 25.93           H  
ATOM   3328  HB2 ALA B 161     154.669 170.197 204.832  1.00 25.93           H  
ATOM   3329  HB3 ALA B 161     156.301 169.496 204.716  1.00 25.93           H  
ATOM   3330  N   ILE B 162     155.352 166.457 205.513  1.00 23.34           N  
ATOM   3331  CA  ILE B 162     155.371 165.732 206.779  1.00 23.34           C  
ATOM   3332  C   ILE B 162     156.800 165.735 207.297  1.00 23.34           C  
ATOM   3333  O   ILE B 162     157.697 166.277 206.647  1.00 23.34           O  
ATOM   3334  CB  ILE B 162     154.848 164.293 206.628  1.00 23.34           C  
ATOM   3335  CG1 ILE B 162     155.854 163.444 205.852  1.00 23.34           C  
ATOM   3336  CG2 ILE B 162     153.495 164.275 205.946  1.00 23.34           C  
ATOM   3337  CD1 ILE B 162     155.593 161.960 205.940  1.00 23.34           C  
ATOM   3338  H   ILE B 162     155.992 166.175 204.785  1.00 23.34           H  
ATOM   3339  HA  ILE B 162     154.706 166.226 207.487  1.00 23.34           H  
ATOM   3340  HB  ILE B 162     154.726 163.867 207.624  1.00 23.34           H  
ATOM   3341 HG12 ILE B 162     155.816 163.738 204.803  1.00 23.34           H  
ATOM   3342 HG13 ILE B 162     156.850 163.642 206.249  1.00 23.34           H  
ATOM   3343 HG21 ILE B 162     152.788 164.868 206.526  1.00 23.34           H  
ATOM   3344 HG22 ILE B 162     153.587 164.697 204.945  1.00 23.34           H  
ATOM   3345 HG23 ILE B 162     153.137 163.248 205.876  1.00 23.34           H  
ATOM   3346 HD11 ILE B 162     155.650 161.642 206.981  1.00 23.34           H  
ATOM   3347 HD12 ILE B 162     154.600 161.742 205.547  1.00 23.34           H  
ATOM   3348 HD13 ILE B 162     156.341 161.424 205.355  1.00 23.34           H  
ATOM   3349  N   TYR B 163     157.030 165.132 208.457  1.00 26.83           N  
ATOM   3350  CA  TYR B 163     158.376 164.961 208.980  1.00 26.83           C  
ATOM   3351  C   TYR B 163     158.937 163.615 208.543  1.00 26.83           C  
ATOM   3352  O   TYR B 163     158.202 162.642 208.369  1.00 26.83           O  
ATOM   3353  CB  TYR B 163     158.399 165.050 210.502  1.00 26.83           C  
ATOM   3354  CG  TYR B 163     158.089 166.414 211.060  1.00 26.83           C  
ATOM   3355  CD1 TYR B 163     159.075 167.378 211.172  1.00 26.83           C  
ATOM   3356  CD2 TYR B 163     156.818 166.728 211.502  1.00 26.83           C  
ATOM   3357  CE1 TYR B 163     158.796 168.624 211.691  1.00 26.83           C  
ATOM   3358  CE2 TYR B 163     156.531 167.965 212.026  1.00 26.83           C  
ATOM   3359  CZ  TYR B 163     157.525 168.911 212.120  1.00 26.83           C  
ATOM   3360  OH  TYR B 163     157.244 170.154 212.638  1.00 26.83           O  
ATOM   3361  H   TYR B 163     156.248 164.782 208.992  1.00 26.83           H  
ATOM   3362  HA  TYR B 163     158.992 165.766 208.580  1.00 26.83           H  
ATOM   3363  HB2 TYR B 163     157.663 164.348 210.894  1.00 26.83           H  
ATOM   3364  HB3 TYR B 163     159.393 164.762 210.843  1.00 26.83           H  
ATOM   3365  HD1 TYR B 163     160.080 167.150 210.847  1.00 26.83           H  
ATOM   3366  HD2 TYR B 163     156.035 165.987 211.434  1.00 26.83           H  
ATOM   3367  HE1 TYR B 163     159.574 169.370 211.760  1.00 26.83           H  
ATOM   3368  HE2 TYR B 163     155.530 168.193 212.362  1.00 26.83           H  
ATOM   3369  HH  TYR B 163     156.543 170.171 213.293  1.00 26.83           H  
ATOM   3370  N   LYS B 164     160.258 163.571 208.363  1.00 24.75           N  
ATOM   3371  CA  LYS B 164     160.896 162.348 207.890  1.00 24.75           C  
ATOM   3372  C   LYS B 164     161.024 161.311 209.002  1.00 24.75           C  
ATOM   3373  O   LYS B 164     160.827 160.114 208.764  1.00 24.75           O  
ATOM   3374  CB  LYS B 164     162.261 162.678 207.285  1.00 24.75           C  
ATOM   3375  CG  LYS B 164     163.163 161.480 207.075  1.00 24.75           C  
ATOM   3376  CD  LYS B 164     164.389 161.839 206.262  1.00 24.75           C  
ATOM   3377  CE  LYS B 164     164.110 161.672 204.783  1.00 24.75           C  
ATOM   3378  NZ  LYS B 164     165.358 161.566 203.983  1.00 24.75           N1+
ATOM   3379  H   LYS B 164     160.819 164.389 208.555  1.00 24.75           H  
ATOM   3380  HA  LYS B 164     160.264 161.908 207.119  1.00 24.75           H  
ATOM   3381  HB2 LYS B 164     162.098 163.155 206.318  1.00 24.75           H  
ATOM   3382  HB3 LYS B 164     162.770 163.374 207.952  1.00 24.75           H  
ATOM   3383  HG2 LYS B 164     163.481 161.103 208.047  1.00 24.75           H  
ATOM   3384  HG3 LYS B 164     162.605 160.705 206.549  1.00 24.75           H  
ATOM   3385  HD2 LYS B 164     165.213 161.186 206.548  1.00 24.75           H  
ATOM   3386  HD3 LYS B 164     164.661 162.876 206.461  1.00 24.75           H  
ATOM   3387  HE2 LYS B 164     163.542 162.534 204.434  1.00 24.75           H  
ATOM   3388  HE3 LYS B 164     163.522 160.766 204.637  1.00 24.75           H  
ATOM   3389  HZ1 LYS B 164     165.912 162.401 204.111  1.00 24.75           H  
ATOM   3390  HZ2 LYS B 164     165.887 160.762 204.289  1.00 24.75           H  
ATOM   3391  HZ3 LYS B 164     165.124 161.463 203.006  1.00 24.75           H  
ATOM   3392  N   GLN B 165     161.334 161.749 210.221  1.00 30.93           N  
ATOM   3393  CA  GLN B 165     161.633 160.825 211.307  1.00 30.93           C  
ATOM   3394  C   GLN B 165     160.401 160.027 211.714  1.00 30.93           C  
ATOM   3395  O   GLN B 165     159.262 160.470 211.550  1.00 30.93           O  
ATOM   3396  CB  GLN B 165     162.174 161.578 212.520  1.00 30.93           C  
ATOM   3397  CG  GLN B 165     163.635 161.942 212.415  1.00 30.93           C  
ATOM   3398  CD  GLN B 165     163.846 163.221 211.643  1.00 30.93           C  
ATOM   3399  NE2 GLN B 165     164.549 163.242 210.635  1.00 30.93           N  
ATOM   3400  OE1 GLN B 165     163.228 164.297 212.109  1.00 30.93           O  
ATOM   3401  H   GLN B 165     161.362 162.743 210.396  1.00 30.93           H  
ATOM   3402  HA  GLN B 165     162.391 160.131 210.944  1.00 30.93           H  
ATOM   3403  HB2 GLN B 165     161.599 162.497 212.637  1.00 30.93           H  
ATOM   3404  HB3 GLN B 165     162.040 160.950 213.401  1.00 30.93           H  
ATOM   3405  HG2 GLN B 165     164.163 161.134 211.908  1.00 30.93           H  
ATOM   3406  HG3 GLN B 165     164.039 162.067 213.419  1.00 30.93           H  
ATOM   3407 HE21 GLN B 165     164.675 164.105 210.125  1.00 30.93           H  
ATOM   3408 HE22 GLN B 165     165.001 162.397 210.317  1.00 30.93           H  
ATOM   3409  N   SER B 166     160.649 158.830 212.254  1.00 35.92           N  
ATOM   3410  CA  SER B 166     159.562 157.927 212.623  1.00 35.92           C  
ATOM   3411  C   SER B 166     158.717 158.493 213.758  1.00 35.92           C  
ATOM   3412  O   SER B 166     157.483 158.430 213.711  1.00 35.92           O  
ATOM   3413  CB  SER B 166     160.132 156.563 213.007  1.00 35.92           C  
ATOM   3414  OG  SER B 166     161.042 156.678 214.087  1.00 35.92           O  
ATOM   3415  H   SER B 166     161.605 158.545 212.410  1.00 35.92           H  
ATOM   3416  HA  SER B 166     158.908 157.815 211.759  1.00 35.92           H  
ATOM   3417  HB2 SER B 166     160.651 156.139 212.147  1.00 35.92           H  
ATOM   3418  HB3 SER B 166     159.314 155.904 213.299  1.00 35.92           H  
ATOM   3419  HG  SER B 166     160.562 157.046 214.833  1.00 35.92           H  
ATOM   3420  N   GLN B 167     159.358 159.047 214.786  1.00 33.33           N  
ATOM   3421  CA  GLN B 167     158.625 159.577 215.927  1.00 33.33           C  
ATOM   3422  C   GLN B 167     157.951 160.908 215.630  1.00 33.33           C  
ATOM   3423  O   GLN B 167     157.080 161.329 216.399  1.00 33.33           O  
ATOM   3424  CB  GLN B 167     159.560 159.741 217.127  1.00 33.33           C  
ATOM   3425  CG  GLN B 167     160.567 160.875 216.985  1.00 33.33           C  
ATOM   3426  CD  GLN B 167     161.869 160.429 216.347  1.00 33.33           C  
ATOM   3427  OE1 GLN B 167     161.947 159.355 215.752  1.00 33.33           O  
ATOM   3428  NE2 GLN B 167     162.900 161.255 216.471  1.00 33.33           N  
ATOM   3429  H   GLN B 167     160.367 159.100 214.774  1.00 33.33           H  
ATOM   3430  HA  GLN B 167     157.841 158.855 216.154  1.00 33.33           H  
ATOM   3431  HB2 GLN B 167     158.951 159.933 218.011  1.00 33.33           H  
ATOM   3432  HB3 GLN B 167     160.111 158.810 217.261  1.00 33.33           H  
ATOM   3433  HG2 GLN B 167     160.784 161.274 217.976  1.00 33.33           H  
ATOM   3434  HG3 GLN B 167     160.126 161.657 216.367  1.00 33.33           H  
ATOM   3435 HE21 GLN B 167     163.794 161.011 216.068  1.00 33.33           H  
ATOM   3436 HE22 GLN B 167     162.791 162.127 216.968  1.00 33.33           H  
ATOM   3437  N   HIS B 168     158.329 161.576 214.542  1.00 33.76           N  
ATOM   3438  CA  HIS B 168     157.834 162.911 214.245  1.00 33.76           C  
ATOM   3439  C   HIS B 168     156.752 162.941 213.173  1.00 33.76           C  
ATOM   3440  O   HIS B 168     156.168 164.004 212.942  1.00 33.76           O  
ATOM   3441  CB  HIS B 168     158.994 163.817 213.822  1.00 33.76           C  
ATOM   3442  CG  HIS B 168     159.801 164.341 214.968  1.00 33.76           C  
ATOM   3443  ND1 HIS B 168     159.229 164.968 216.054  1.00 33.76           N  
ATOM   3444  CD2 HIS B 168     161.135 164.340 215.194  1.00 33.76           C  
ATOM   3445  CE1 HIS B 168     160.177 165.325 216.902  1.00 33.76           C  
ATOM   3446  NE2 HIS B 168     161.342 164.957 216.403  1.00 33.76           N  
ATOM   3447  H   HIS B 168     158.980 161.142 213.903  1.00 33.76           H  
ATOM   3448  HA  HIS B 168     157.375 163.274 215.164  1.00 33.76           H  
ATOM   3449  HB2 HIS B 168     158.585 164.666 213.274  1.00 33.76           H  
ATOM   3450  HB3 HIS B 168     159.655 163.247 213.169  1.00 33.76           H  
ATOM   3451  HD2 HIS B 168     161.895 163.930 214.545  1.00 33.76           H  
ATOM   3452  HE2 HIS B 168     162.241 165.105 216.840  1.00 33.76           H  
ATOM   3453  HE1 HIS B 168     160.025 165.832 217.843  1.00 33.76           H  
ATOM   3454  N   MET B 169     156.458 161.812 212.523  1.00 37.95           N  
ATOM   3455  CA  MET B 169     155.391 161.772 211.528  1.00 37.95           C  
ATOM   3456  C   MET B 169     154.010 162.002 212.125  1.00 37.95           C  
ATOM   3457  O   MET B 169     153.071 162.281 211.372  1.00 37.95           O  
ATOM   3458  CB  MET B 169     155.389 160.429 210.793  1.00 37.95           C  
ATOM   3459  CG  MET B 169     156.574 160.197 209.880  1.00 37.95           C  
ATOM   3460  SD  MET B 169     156.740 158.470 209.385  1.00 37.95           S  
ATOM   3461  CE  MET B 169     156.836 158.626 207.603  1.00 37.95           C  
ATOM   3462  H   MET B 169     156.982 160.972 212.723  1.00 37.95           H  
ATOM   3463  HA  MET B 169     155.598 162.587 210.835  1.00 37.95           H  
ATOM   3464  HB2 MET B 169     154.482 160.375 210.190  1.00 37.95           H  
ATOM   3465  HB3 MET B 169     155.377 159.635 211.540  1.00 37.95           H  
ATOM   3466  HG2 MET B 169     157.482 160.499 210.402  1.00 37.95           H  
ATOM   3467  HG3 MET B 169     156.450 160.806 208.985  1.00 37.95           H  
ATOM   3468  HE1 MET B 169     155.927 159.098 207.230  1.00 37.95           H  
ATOM   3469  HE2 MET B 169     157.698 159.238 207.338  1.00 37.95           H  
ATOM   3470  HE3 MET B 169     156.941 157.637 207.157  1.00 37.95           H  
ATOM   3471  N   THR B 170     153.863 161.895 213.444  1.00 38.11           N  
ATOM   3472  CA  THR B 170     152.560 161.945 214.090  1.00 38.11           C  
ATOM   3473  C   THR B 170     152.035 163.359 214.304  1.00 38.11           C  
ATOM   3474  O   THR B 170     150.866 163.513 214.673  1.00 38.11           O  
ATOM   3475  CB  THR B 170     152.617 161.223 215.439  1.00 38.11           C  
ATOM   3476  OG1 THR B 170     151.349 161.337 216.097  1.00 38.11           O  
ATOM   3477  CG2 THR B 170     153.701 161.825 216.317  1.00 38.11           C  
ATOM   3478  H   THR B 170     154.686 161.775 214.017  1.00 38.11           H  
ATOM   3479  HA  THR B 170     151.868 161.448 213.410  1.00 38.11           H  
ATOM   3480  HB  THR B 170     152.848 160.172 215.266  1.00 38.11           H  
ATOM   3481 HG21 THR B 170     154.665 161.737 215.816  1.00 38.11           H  
ATOM   3482 HG22 THR B 170     153.480 162.877 216.497  1.00 38.11           H  
ATOM   3483 HG23 THR B 170     153.736 161.293 217.268  1.00 38.11           H  
ATOM   3484  HG1 THR B 170     151.176 162.271 216.234  1.00 38.11           H  
ATOM   3485  N   GLU B 171     152.849 164.389 214.090  1.00 37.11           N  
ATOM   3486  CA  GLU B 171     152.390 165.760 214.255  1.00 37.11           C  
ATOM   3487  C   GLU B 171     152.793 166.590 213.044  1.00 37.11           C  
ATOM   3488  O   GLU B 171     153.808 166.328 212.397  1.00 37.11           O  
ATOM   3489  CB  GLU B 171     152.910 166.369 215.575  1.00 37.11           C  
ATOM   3490  CG  GLU B 171     154.419 166.491 215.739  1.00 37.11           C  
ATOM   3491  CD  GLU B 171     154.961 167.819 215.256  1.00 37.11           C  
ATOM   3492  OE1 GLU B 171     154.164 168.767 215.093  1.00 37.11           O  
ATOM   3493  OE2 GLU B 171     156.191 167.929 215.086  1.00 37.11           O1-
ATOM   3494  H   GLU B 171     153.803 164.216 213.808  1.00 37.11           H  
ATOM   3495  HA  GLU B 171     151.302 165.763 214.319  1.00 37.11           H  
ATOM   3496  HB2 GLU B 171     152.489 167.371 215.662  1.00 37.11           H  
ATOM   3497  HB3 GLU B 171     152.541 165.747 216.391  1.00 37.11           H  
ATOM   3498  HG2 GLU B 171     154.896 165.693 215.169  1.00 37.11           H  
ATOM   3499  HG3 GLU B 171     154.664 166.379 216.795  1.00 37.11           H  
ATOM   3500  N   VAL B 172     151.969 167.591 212.745  1.00 38.78           N  
ATOM   3501  CA  VAL B 172     151.996 168.283 211.462  1.00 38.78           C  
ATOM   3502  C   VAL B 172     153.089 169.343 211.468  1.00 38.78           C  
ATOM   3503  O   VAL B 172     153.423 169.914 212.512  1.00 38.78           O  
ATOM   3504  CB  VAL B 172     150.602 168.891 211.190  1.00 38.78           C  
ATOM   3505  CG1 VAL B 172     150.528 169.608 209.843  1.00 38.78           C  
ATOM   3506  CG2 VAL B 172     149.544 167.821 211.290  1.00 38.78           C  
ATOM   3507  H   VAL B 172     151.295 167.884 213.438  1.00 38.78           H  
ATOM   3508  HA  VAL B 172     152.227 167.584 210.658  1.00 38.78           H  
ATOM   3509  HB  VAL B 172     150.420 169.648 211.953  1.00 38.78           H  
ATOM   3510 HG11 VAL B 172     151.287 170.390 209.805  1.00 38.78           H  
ATOM   3511 HG12 VAL B 172     150.704 168.892 209.040  1.00 38.78           H  
ATOM   3512 HG13 VAL B 172     149.541 170.054 209.722  1.00 38.78           H  
ATOM   3513 HG21 VAL B 172     149.722 167.062 210.528  1.00 38.78           H  
ATOM   3514 HG22 VAL B 172     149.584 167.361 212.277  1.00 38.78           H  
ATOM   3515 HG23 VAL B 172     148.561 168.266 211.137  1.00 38.78           H  
ATOM   3516  N   VAL B 173     153.657 169.615 210.290  1.00 35.04           N  
ATOM   3517  CA  VAL B 173     154.582 170.732 210.134  1.00 35.04           C  
ATOM   3518  C   VAL B 173     153.795 172.040 210.211  1.00 35.04           C  
ATOM   3519  O   VAL B 173     153.143 172.471 209.253  1.00 35.04           O  
ATOM   3520  CB  VAL B 173     155.406 170.616 208.832  1.00 35.04           C  
ATOM   3521  CG1 VAL B 173     156.378 169.475 208.920  1.00 35.04           C  
ATOM   3522  CG2 VAL B 173     154.520 170.336 207.644  1.00 35.04           C  
ATOM   3523  H   VAL B 173     153.442 169.036 209.491  1.00 35.04           H  
ATOM   3524  HA  VAL B 173     155.310 170.714 210.945  1.00 35.04           H  
ATOM   3525  HB  VAL B 173     155.923 171.567 208.708  1.00 35.04           H  
ATOM   3526 HG11 VAL B 173     157.038 169.625 209.774  1.00 35.04           H  
ATOM   3527 HG12 VAL B 173     155.831 168.540 209.043  1.00 35.04           H  
ATOM   3528 HG13 VAL B 173     156.971 169.431 208.006  1.00 35.04           H  
ATOM   3529 HG21 VAL B 173     154.012 169.382 207.786  1.00 35.04           H  
ATOM   3530 HG22 VAL B 173     153.780 171.131 207.547  1.00 35.04           H  
ATOM   3531 HG23 VAL B 173     155.127 170.293 206.740  1.00 35.04           H  
ATOM   3532  N   ARG B 174     153.825 172.670 211.375  1.00 38.39           N  
ATOM   3533  CA  ARG B 174     153.171 173.955 211.518  1.00 38.39           C  
ATOM   3534  C   ARG B 174     154.116 175.064 211.082  1.00 38.39           C  
ATOM   3535  O   ARG B 174     155.340 174.928 211.137  1.00 38.39           O  
ATOM   3536  CB  ARG B 174     152.713 174.181 212.959  1.00 38.39           C  
ATOM   3537  CG  ARG B 174     151.451 173.421 213.330  1.00 38.39           C  
ATOM   3538  CD  ARG B 174     150.258 173.867 212.494  1.00 38.39           C  
ATOM   3539  NE  ARG B 174     150.249 175.309 212.264  1.00 38.39           N  
ATOM   3540  CZ  ARG B 174     149.676 176.191 213.073  1.00 38.39           C  
ATOM   3541  NH1 ARG B 174     149.056 175.782 214.171  1.00 38.39           N  
ATOM   3542  NH2 ARG B 174     149.721 177.483 212.782  1.00 38.39           N1+
ATOM   3543  H   ARG B 174     154.303 172.255 212.162  1.00 38.39           H  
ATOM   3544  HA  ARG B 174     152.287 173.966 210.881  1.00 38.39           H  
ATOM   3545  HB2 ARG B 174     153.514 173.864 213.627  1.00 38.39           H  
ATOM   3546  HB3 ARG B 174     152.525 175.246 213.096  1.00 38.39           H  
ATOM   3547  HG2 ARG B 174     151.230 173.596 214.383  1.00 38.39           H  
ATOM   3548  HG3 ARG B 174     151.619 172.357 213.166  1.00 38.39           H  
ATOM   3549  HD2 ARG B 174     149.342 173.590 213.015  1.00 38.39           H  
ATOM   3550  HD3 ARG B 174     150.296 173.359 211.530  1.00 38.39           H  
ATOM   3551  HE  ARG B 174     150.709 175.658 211.435  1.00 38.39           H  
ATOM   3552 HH11 ARG B 174     148.619 176.455 214.784  1.00 38.39           H  
ATOM   3553 HH12 ARG B 174     149.021 174.798 214.394  1.00 38.39           H  
ATOM   3554 HH21 ARG B 174     150.191 177.796 211.945  1.00 38.39           H  
ATOM   3555 HH22 ARG B 174     149.285 178.155 213.397  1.00 38.39           H  
ATOM   3556  N   ARG B 175     153.528 176.164 210.622  1.00 41.31           N  
ATOM   3557  CA  ARG B 175     154.318 177.332 210.275  1.00 41.31           C  
ATOM   3558  C   ARG B 175     155.023 177.878 211.506  1.00 41.31           C  
ATOM   3559  O   ARG B 175     154.500 177.836 212.623  1.00 41.31           O  
ATOM   3560  CB  ARG B 175     153.443 178.413 209.650  1.00 41.31           C  
ATOM   3561  CG  ARG B 175     152.856 178.021 208.317  1.00 41.31           C  
ATOM   3562  CD  ARG B 175     152.769 179.220 207.404  1.00 41.31           C  
ATOM   3563  NE  ARG B 175     154.078 179.787 207.102  1.00 41.31           N  
ATOM   3564  CZ  ARG B 175     154.368 181.079 207.199  1.00 41.31           C  
ATOM   3565  NH1 ARG B 175     153.441 181.941 207.589  1.00 41.31           N  
ATOM   3566  NH2 ARG B 175     155.584 181.510 206.905  1.00 41.31           N1+
ATOM   3567  H   ARG B 175     152.524 176.188 210.513  1.00 41.31           H  
ATOM   3568  HA  ARG B 175     155.067 177.030 209.543  1.00 41.31           H  
ATOM   3569  HB2 ARG B 175     152.624 178.632 210.336  1.00 41.31           H  
ATOM   3570  HB3 ARG B 175     154.049 179.308 209.510  1.00 41.31           H  
ATOM   3571  HG2 ARG B 175     151.857 177.614 208.471  1.00 41.31           H  
ATOM   3572  HG3 ARG B 175     153.489 177.264 207.855  1.00 41.31           H  
ATOM   3573  HD2 ARG B 175     152.160 179.984 207.887  1.00 41.31           H  
ATOM   3574  HD3 ARG B 175     152.296 178.915 206.470  1.00 41.31           H  
ATOM   3575  HE  ARG B 175     154.809 179.158 206.801  1.00 41.31           H  
ATOM   3576 HH11 ARG B 175     153.663 182.924 207.661  1.00 41.31           H  
ATOM   3577 HH12 ARG B 175     152.512 181.616 207.814  1.00 41.31           H  
ATOM   3578 HH21 ARG B 175     156.293 180.856 206.606  1.00 41.31           H  
ATOM   3579 HH22 ARG B 175     155.803 182.493 206.979  1.00 41.31           H  
ATOM   3580  N   CYS B 176     156.231 178.370 211.285  1.00 44.70           N  
ATOM   3581  CA  CYS B 176     157.053 178.882 212.366  1.00 44.70           C  
ATOM   3582  C   CYS B 176     156.363 180.061 213.049  1.00 44.70           C  
ATOM   3583  O   CYS B 176     155.770 180.909 212.373  1.00 44.70           O  
ATOM   3584  CB  CYS B 176     158.412 179.292 211.803  1.00 44.70           C  
ATOM   3585  SG  CYS B 176     159.482 180.228 212.871  1.00 44.70           S1-
ATOM   3586  H   CYS B 176     156.590 178.390 210.341  1.00 44.70           H  
ATOM   3587  HA  CYS B 176     157.198 178.106 213.118  1.00 44.70           H  
ATOM   3588  HB2 CYS B 176     158.231 179.893 210.912  1.00 44.70           H  
ATOM   3589  HB3 CYS B 176     158.941 178.380 211.525  1.00 44.70           H  
ATOM   3590  N   PRO B 177     156.397 180.129 214.384  1.00 42.33           N  
ATOM   3591  CA  PRO B 177     155.679 181.204 215.092  1.00 42.33           C  
ATOM   3592  C   PRO B 177     156.198 182.600 214.795  1.00 42.33           C  
ATOM   3593  O   PRO B 177     155.481 183.574 215.055  1.00 42.33           O  
ATOM   3594  CB  PRO B 177     155.873 180.839 216.571  1.00 42.33           C  
ATOM   3595  CG  PRO B 177     156.190 179.379 216.567  1.00 42.33           C  
ATOM   3596  CD  PRO B 177     156.973 179.144 215.313  1.00 42.33           C  
ATOM   3597  HA  PRO B 177     154.636 181.256 214.779  1.00 42.33           H  
ATOM   3598  HB2 PRO B 177     156.696 181.409 217.002  1.00 42.33           H  
ATOM   3599  HB3 PRO B 177     154.962 181.032 217.137  1.00 42.33           H  
ATOM   3600  HG2 PRO B 177     155.273 178.790 216.560  1.00 42.33           H  
ATOM   3601  HG3 PRO B 177     156.784 179.116 217.442  1.00 42.33           H  
ATOM   3602  HD2 PRO B 177     156.832 178.128 214.946  1.00 42.33           H  
ATOM   3603  HD3 PRO B 177     158.035 179.328 215.472  1.00 42.33           H  
ATOM   3604  N   HIS B 178     157.422 182.729 214.276  1.00 44.21           N  
ATOM   3605  CA  HIS B 178     157.927 184.038 213.877  1.00 44.21           C  
ATOM   3606  C   HIS B 178     157.071 184.643 212.775  1.00 44.21           C  
ATOM   3607  O   HIS B 178     156.791 185.848 212.784  1.00 44.21           O  
ATOM   3608  CB  HIS B 178     159.378 183.923 213.410  1.00 44.21           C  
ATOM   3609  CG  HIS B 178     160.352 183.641 214.511  1.00 44.21           C  
ATOM   3610  CD2 HIS B 178     161.612 183.134 214.275  1.00 44.21           C  
ATOM   3611  ND1 HIS B 178     160.253 183.796 215.852  1.00 44.21           N  
ATOM   3612  NE2 HIS B 178     162.247 182.989 215.424  1.00 44.21           N  
ATOM   3613  CE1 HIS B 178     161.445 183.383 216.396  1.00 44.21           C  
ATOM   3614  H   HIS B 178     158.004 181.912 214.159  1.00 44.21           H  
ATOM   3615  HA  HIS B 178     157.881 184.697 214.744  1.00 44.21           H  
ATOM   3616  HB2 HIS B 178     159.661 184.862 212.935  1.00 44.21           H  
ATOM   3617  HB3 HIS B 178     159.441 183.114 212.682  1.00 44.21           H  
ATOM   3618  HD2 HIS B 178     162.016 182.893 213.303  1.00 44.21           H  
ATOM   3619  HE2 HIS B 178     163.252 182.612 215.547  1.00 44.21           H  
ATOM   3620  HE1 HIS B 178     161.671 183.381 217.380  1.00 44.21           H  
ATOM   3621  N   HIS B 179     156.644 183.824 211.819  1.00 43.26           N  
ATOM   3622  CA  HIS B 179     155.920 184.300 210.651  1.00 43.26           C  
ATOM   3623  C   HIS B 179     154.409 184.251 210.825  1.00 43.26           C  
ATOM   3624  O   HIS B 179     153.685 184.685 209.924  1.00 43.26           O  
ATOM   3625  CB  HIS B 179     156.322 183.480 209.424  1.00 43.26           C  
ATOM   3626  CG  HIS B 179     157.772 183.107 209.398  1.00 43.26           C  
ATOM   3627  ND1 HIS B 179     158.741 183.891 208.810  1.00 43.26           N  
ATOM   3628  CD2 HIS B 179     158.417 182.033 209.907  1.00 43.26           C  
ATOM   3629  CE1 HIS B 179     159.919 183.309 208.951  1.00 43.26           C  
ATOM   3630  NE2 HIS B 179     159.749 182.179 209.614  1.00 43.26           N1-
ATOM   3631  H   HIS B 179     156.829 182.835 211.907  1.00 43.26           H  
ATOM   3632  HA  HIS B 179     156.192 185.347 210.516  1.00 43.26           H  
ATOM   3633  HB2 HIS B 179     156.101 184.065 208.531  1.00 43.26           H  
ATOM   3634  HB3 HIS B 179     155.731 182.564 209.413  1.00 43.26           H  
ATOM   3635  HD2 HIS B 179     157.967 181.212 210.445  1.00 43.26           H  
ATOM   3636  HE1 HIS B 179     160.861 183.692 208.586  1.00 43.26           H  
ATOM   3637  N   GLU B 180     153.917 183.737 211.947  1.00 45.07           N  
ATOM   3638  CA  GLU B 180     152.478 183.680 212.193  1.00 45.07           C  
ATOM   3639  C   GLU B 180     151.960 185.002 212.748  1.00 45.07           C  
ATOM   3640  O   GLU B 180     151.683 185.119 213.942  1.00 45.07           O  
ATOM   3641  CB  GLU B 180     152.138 182.541 213.155  1.00 45.07           C  
ATOM   3642  CG  GLU B 180     152.492 181.159 212.636  1.00 45.07           C  
ATOM   3643  CD  GLU B 180     151.498 180.102 213.070  1.00 45.07           C  
ATOM   3644  OE1 GLU B 180     150.280 180.331 212.923  1.00 45.07           O  
ATOM   3645  OE2 GLU B 180     151.934 179.037 213.557  1.00 45.07           O1-
ATOM   3646  H   GLU B 180     154.552 183.378 212.645  1.00 45.07           H  
ATOM   3647  HA  GLU B 180     151.988 183.493 211.237  1.00 45.07           H  
ATOM   3648  HB2 GLU B 180     152.682 182.706 214.085  1.00 45.07           H  
ATOM   3649  HB3 GLU B 180     151.066 182.568 213.351  1.00 45.07           H  
ATOM   3650  HG2 GLU B 180     153.478 180.887 213.012  1.00 45.07           H  
ATOM   3651  HG3 GLU B 180     152.515 181.190 211.547  1.00 45.07           H  
ATOM   3652  N   NME B 181     151.825 186.008 211.885  1.00  0.00           N  
ATOM   3653  CH3 NME B 181     151.344 187.314 212.285  1.00  0.00           C  
ATOM   3654  H   NME B 181     152.068 185.855 210.916  1.00  0.00           H  
ATOM   3655 HH31 NME B 181     150.258 187.286 212.386  1.00  0.00           H  
ATOM   3656 HH32 NME B 181     151.789 187.589 213.241  1.00  0.00           H  
ATOM   3657 HH33 NME B 181     151.619 188.051 211.531  1.00  0.00           H  
ATOM   3658  CH3 ACE B 187     153.257 189.924 203.483  1.00  0.00           C  
ATOM   3659  C   ACE B 187     152.020 189.628 202.633  1.00  0.00           C  
ATOM   3660  O   ACE B 187     151.516 190.509 201.938  1.00  0.00           O  
ATOM   3661 HH31 ACE B 187     153.576 190.960 203.366  1.00  0.00           H  
ATOM   3662 HH32 ACE B 187     153.016 189.733 204.529  1.00  0.00           H  
ATOM   3663 HH33 ACE B 187     154.062 189.258 203.169  1.00  0.00           H  
ATOM   3664  N   LEU B 188     151.541 188.407 202.691  1.00 40.78           N  
ATOM   3665  CA  LEU B 188     150.364 188.012 201.923  1.00 40.78           C  
ATOM   3666  C   LEU B 188     150.022 186.547 202.171  1.00 40.78           C  
ATOM   3667  O   LEU B 188     148.872 186.133 202.020  1.00 40.78           O  
ATOM   3668  CB  LEU B 188     150.574 188.251 200.420  1.00 40.78           C  
ATOM   3669  CG  LEU B 188     151.507 187.346 199.601  1.00 40.78           C  
ATOM   3670  CD1 LEU B 188     151.250 187.545 198.116  1.00 40.78           C  
ATOM   3671  CD2 LEU B 188     152.981 187.585 199.905  1.00 40.78           C  
ATOM   3672  H   LEU B 188     151.997 187.725 203.280  1.00 40.78           H  
ATOM   3673  HA  LEU B 188     149.532 188.631 202.258  1.00 40.78           H  
ATOM   3674  HB2 LEU B 188     149.590 188.185 199.955  1.00 40.78           H  
ATOM   3675  HB3 LEU B 188     150.957 189.266 200.318  1.00 40.78           H  
ATOM   3676  HG  LEU B 188     151.283 186.318 199.887  1.00 40.78           H  
ATOM   3677 HD11 LEU B 188     150.203 187.333 197.897  1.00 40.78           H  
ATOM   3678 HD12 LEU B 188     151.477 188.575 197.843  1.00 40.78           H  
ATOM   3679 HD13 LEU B 188     151.885 186.869 197.544  1.00 40.78           H  
ATOM   3680 HD21 LEU B 188     153.247 188.606 199.632  1.00 40.78           H  
ATOM   3681 HD22 LEU B 188     153.161 187.435 200.969  1.00 40.78           H  
ATOM   3682 HD23 LEU B 188     153.588 186.885 199.331  1.00 40.78           H  
ATOM   3683  N   ALA B 189     151.032 185.769 202.549  1.00 41.95           N  
ATOM   3684  CA  ALA B 189     150.843 184.344 202.758  1.00 41.95           C  
ATOM   3685  C   ALA B 189     150.027 184.090 204.026  1.00 41.95           C  
ATOM   3686  O   ALA B 189     150.131 184.839 205.001  1.00 41.95           O  
ATOM   3687  CB  ALA B 189     152.193 183.637 202.857  1.00 41.95           C  
ATOM   3688  H   ALA B 189     151.945 186.175 202.693  1.00 41.95           H  
ATOM   3689  HA  ALA B 189     150.296 183.944 201.904  1.00 41.95           H  
ATOM   3690  HB1 ALA B 189     152.761 183.808 201.943  1.00 41.95           H  
ATOM   3691  HB2 ALA B 189     152.748 184.031 203.709  1.00 41.95           H  
ATOM   3692  HB3 ALA B 189     152.034 182.567 202.991  1.00 41.95           H  
ATOM   3693  N   PRO B 190     149.192 183.046 204.029  1.00 40.73           N  
ATOM   3694  CA  PRO B 190     148.486 182.688 205.254  1.00 40.73           C  
ATOM   3695  C   PRO B 190     149.456 182.176 206.300  1.00 40.73           C  
ATOM   3696  O   PRO B 190     150.470 181.538 205.968  1.00 40.73           O  
ATOM   3697  CB  PRO B 190     147.519 181.582 204.794  1.00 40.73           C  
ATOM   3698  CG  PRO B 190     148.168 181.000 203.602  1.00 40.73           C  
ATOM   3699  CD  PRO B 190     148.845 182.149 202.915  1.00 40.73           C  
ATOM   3700  HA  PRO B 190     147.972 183.529 205.719  1.00 40.73           H  
ATOM   3701  HB2 PRO B 190     147.396 180.829 205.572  1.00 40.73           H  
ATOM   3702  HB3 PRO B 190     146.546 182.002 204.537  1.00 40.73           H  
ATOM   3703  HG2 PRO B 190     147.424 180.548 202.946  1.00 40.73           H  
ATOM   3704  HG3 PRO B 190     148.899 180.247 203.896  1.00 40.73           H  
ATOM   3705  HD2 PRO B 190     148.169 182.639 202.214  1.00 40.73           H  
ATOM   3706  HD3 PRO B 190     149.739 181.817 202.387  1.00 40.73           H  
ATOM   3707  N   PRO B 191     149.195 182.436 207.582  1.00 38.91           N  
ATOM   3708  CA  PRO B 191     150.106 181.991 208.643  1.00 38.91           C  
ATOM   3709  C   PRO B 191     149.988 180.520 209.011  1.00 38.91           C  
ATOM   3710  O   PRO B 191     150.549 180.117 210.033  1.00 38.91           O  
ATOM   3711  CB  PRO B 191     149.697 182.875 209.836  1.00 38.91           C  
ATOM   3712  CG  PRO B 191     148.860 183.980 209.256  1.00 38.91           C  
ATOM   3713  CD  PRO B 191     148.171 183.359 208.093  1.00 38.91           C  
ATOM   3714  HA  PRO B 191     151.145 182.088 208.327  1.00 38.91           H  
ATOM   3715  HB2 PRO B 191     149.117 182.297 210.556  1.00 38.91           H  
ATOM   3716  HB3 PRO B 191     150.580 183.285 210.326  1.00 38.91           H  
ATOM   3717  HG2 PRO B 191     149.489 184.810 208.933  1.00 38.91           H  
ATOM   3718  HG3 PRO B 191     148.135 184.337 209.987  1.00 38.91           H  
ATOM   3719  HD2 PRO B 191     147.905 184.107 207.346  1.00 38.91           H  
ATOM   3720  HD3 PRO B 191     147.275 182.822 208.405  1.00 38.91           H  
ATOM   3721  N   GLN B 192     149.287 179.702 208.223  1.00 37.21           N  
ATOM   3722  CA  GLN B 192     149.104 178.297 208.552  1.00 37.21           C  
ATOM   3723  C   GLN B 192     149.561 177.325 207.473  1.00 37.21           C  
ATOM   3724  O   GLN B 192     149.780 176.153 207.789  1.00 37.21           O  
ATOM   3725  CB  GLN B 192     147.628 178.010 208.878  1.00 37.21           C  
ATOM   3726  CG  GLN B 192     146.744 177.808 207.660  1.00 37.21           C  
ATOM   3727  CD  GLN B 192     146.304 179.116 207.038  1.00 37.21           C  
ATOM   3728  OE1 GLN B 192     146.602 180.191 207.555  1.00 37.21           O  
ATOM   3729  NE2 GLN B 192     145.593 179.031 205.921  1.00 37.21           N  
ATOM   3730  H   GLN B 192     148.873 180.068 207.377  1.00 37.21           H  
ATOM   3731  HA  GLN B 192     149.743 178.128 209.419  1.00 37.21           H  
ATOM   3732  HB2 GLN B 192     147.583 177.106 209.486  1.00 37.21           H  
ATOM   3733  HB3 GLN B 192     147.235 178.852 209.449  1.00 37.21           H  
ATOM   3734  HG2 GLN B 192     145.858 177.249 207.960  1.00 37.21           H  
ATOM   3735  HG3 GLN B 192     147.299 177.237 206.916  1.00 37.21           H  
ATOM   3736 HE21 GLN B 192     145.371 178.126 205.531  1.00 37.21           H  
ATOM   3737 HE22 GLN B 192     145.274 179.871 205.460  1.00 37.21           H  
ATOM   3738  N   HIS B 193     149.722 177.762 206.226  1.00 34.21           N  
ATOM   3739  CA  HIS B 193     150.109 176.876 205.135  1.00 34.21           C  
ATOM   3740  C   HIS B 193     151.591 177.062 204.839  1.00 34.21           C  
ATOM   3741  O   HIS B 193     152.028 178.170 204.516  1.00 34.21           O  
ATOM   3742  CB  HIS B 193     149.275 177.150 203.885  1.00 34.21           C  
ATOM   3743  CG  HIS B 193     148.030 176.325 203.793  1.00 34.21           C  
ATOM   3744  CD2 HIS B 193     148.014 175.064 203.237  1.00 34.21           C  
ATOM   3745  ND1 HIS B 193     146.758 176.584 204.173  1.00 34.21           N  
ATOM   3746  NE2 HIS B 193     146.786 174.581 203.284  1.00 34.21           N  
ATOM   3747  CE1 HIS B 193     146.005 175.483 203.848  1.00 34.21           C  
ATOM   3748  H   HIS B 193     149.571 178.741 206.029  1.00 34.21           H  
ATOM   3749  HA  HIS B 193     149.925 175.844 205.435  1.00 34.21           H  
ATOM   3750  HB2 HIS B 193     149.890 176.942 203.010  1.00 34.21           H  
ATOM   3751  HB3 HIS B 193     148.990 178.202 203.887  1.00 34.21           H  
ATOM   3752  HD2 HIS B 193     148.872 174.551 202.827  1.00 34.21           H  
ATOM   3753  HE2 HIS B 193     146.474 173.612 202.922  1.00 34.21           H  
ATOM   3754  HE1 HIS B 193     145.014 175.380 204.014  1.00 34.21           H  
ATOM   3755  N   LEU B 194     152.352 175.970 204.913  1.00 33.41           N  
ATOM   3756  CA  LEU B 194     153.808 176.061 204.848  1.00 33.41           C  
ATOM   3757  C   LEU B 194     154.296 176.210 203.411  1.00 33.41           C  
ATOM   3758  O   LEU B 194     154.922 177.216 203.058  1.00 33.41           O  
ATOM   3759  CB  LEU B 194     154.427 174.827 205.514  1.00 33.41           C  
ATOM   3760  CG  LEU B 194     155.928 174.743 205.797  1.00 33.41           C  
ATOM   3761  CD1 LEU B 194     156.133 173.859 207.002  1.00 33.41           C  
ATOM   3762  CD2 LEU B 194     156.708 174.183 204.621  1.00 33.41           C  
ATOM   3763  H   LEU B 194     151.915 175.065 205.016  1.00 33.41           H  
ATOM   3764  HA  LEU B 194     154.125 176.954 205.386  1.00 33.41           H  
ATOM   3765  HB2 LEU B 194     153.925 174.711 206.475  1.00 33.41           H  
ATOM   3766  HB3 LEU B 194     154.186 173.978 204.874  1.00 33.41           H  
ATOM   3767  HG  LEU B 194     156.300 175.752 205.977  1.00 33.41           H  
ATOM   3768 HD11 LEU B 194     155.599 174.278 207.855  1.00 33.41           H  
ATOM   3769 HD12 LEU B 194     155.752 172.860 206.789  1.00 33.41           H  
ATOM   3770 HD13 LEU B 194     157.197 173.800 207.233  1.00 33.41           H  
ATOM   3771 HD21 LEU B 194     156.366 173.171 204.407  1.00 33.41           H  
ATOM   3772 HD22 LEU B 194     156.549 174.813 203.746  1.00 33.41           H  
ATOM   3773 HD23 LEU B 194     157.770 174.163 204.866  1.00 33.41           H  
ATOM   3774  N   ILE B 195     154.027 175.213 202.569  1.00 34.79           N  
ATOM   3775  CA  ILE B 195     154.481 175.271 201.187  1.00 34.79           C  
ATOM   3776  C   ILE B 195     153.619 176.254 200.412  1.00 34.79           C  
ATOM   3777  O   ILE B 195     152.384 176.229 200.497  1.00 34.79           O  
ATOM   3778  CB  ILE B 195     154.448 173.876 200.542  1.00 34.79           C  
ATOM   3779  CG1 ILE B 195     155.108 172.846 201.456  1.00 34.79           C  
ATOM   3780  CG2 ILE B 195     155.156 173.894 199.207  1.00 34.79           C  
ATOM   3781  CD1 ILE B 195     155.002 171.427 200.945  1.00 34.79           C  
ATOM   3782  H   ILE B 195     153.504 174.411 202.892  1.00 34.79           H  
ATOM   3783  HA  ILE B 195     155.515 175.616 201.164  1.00 34.79           H  
ATOM   3784  HB  ILE B 195     153.405 173.599 200.390  1.00 34.79           H  
ATOM   3785 HG12 ILE B 195     156.164 173.099 201.554  1.00 34.79           H  
ATOM   3786 HG13 ILE B 195     154.630 172.897 202.434  1.00 34.79           H  
ATOM   3787 HG21 ILE B 195     154.676 174.620 198.551  1.00 34.79           H  
ATOM   3788 HG22 ILE B 195     156.200 174.171 199.353  1.00 34.79           H  
ATOM   3789 HG23 ILE B 195     155.102 172.904 198.754  1.00 34.79           H  
ATOM   3790 HD11 ILE B 195     153.952 171.149 200.861  1.00 34.79           H  
ATOM   3791 HD12 ILE B 195     155.476 171.357 199.966  1.00 34.79           H  
ATOM   3792 HD13 ILE B 195     155.502 170.752 201.640  1.00 34.79           H  
ATOM   3793  N   ARG B 196     154.266 177.137 199.659  1.00 35.27           N  
ATOM   3794  CA  ARG B 196     153.575 178.078 198.793  1.00 35.27           C  
ATOM   3795  C   ARG B 196     153.867 177.747 197.339  1.00 35.27           C  
ATOM   3796  O   ARG B 196     154.949 177.271 196.996  1.00 35.27           O  
ATOM   3797  CB  ARG B 196     153.992 179.520 199.087  1.00 35.27           C  
ATOM   3798  CG  ARG B 196     154.171 179.821 200.554  1.00 35.27           C  
ATOM   3799  CD  ARG B 196     152.846 179.784 201.280  1.00 35.27           C  
ATOM   3800  NE  ARG B 196     151.800 180.442 200.506  1.00 35.27           N  
ATOM   3801  CZ  ARG B 196     150.507 180.163 200.615  1.00 35.27           C  
ATOM   3802  NH1 ARG B 196     150.102 179.244 201.474  1.00 35.27           N  
ATOM   3803  NH2 ARG B 196     149.620 180.808 199.871  1.00 35.27           N1+
ATOM   3804  H   ARG B 196     155.275 177.155 199.689  1.00 35.27           H  
ATOM   3805  HA  ARG B 196     152.506 177.990 198.985  1.00 35.27           H  
ATOM   3806  HB2 ARG B 196     154.937 179.713 198.580  1.00 35.27           H  
ATOM   3807  HB3 ARG B 196     153.225 180.186 198.692  1.00 35.27           H  
ATOM   3808  HG2 ARG B 196     154.610 180.813 200.663  1.00 35.27           H  
ATOM   3809  HG3 ARG B 196     154.838 179.078 200.992  1.00 35.27           H  
ATOM   3810  HD2 ARG B 196     152.952 180.292 202.238  1.00 35.27           H  
ATOM   3811  HD3 ARG B 196     152.563 178.745 201.449  1.00 35.27           H  
ATOM   3812  HE  ARG B 196     152.077 181.154 199.846  1.00 35.27           H  
ATOM   3813 HH11 ARG B 196     150.776 178.751 202.042  1.00 35.27           H  
ATOM   3814 HH12 ARG B 196     149.118 179.034 201.563  1.00 35.27           H  
ATOM   3815 HH21 ARG B 196     149.927 181.515 199.218  1.00 35.27           H  
ATOM   3816 HH22 ARG B 196     148.637 180.593 199.957  1.00 35.27           H  
ATOM   3817  N   VAL B 197     152.886 178.009 196.485  1.00 35.20           N  
ATOM   3818  CA  VAL B 197     153.019 177.819 195.048  1.00 35.20           C  
ATOM   3819  C   VAL B 197     152.846 179.168 194.359  1.00 35.20           C  
ATOM   3820  O   VAL B 197     151.937 179.939 194.688  1.00 35.20           O  
ATOM   3821  CB  VAL B 197     152.025 176.759 194.520  1.00 35.20           C  
ATOM   3822  CG1 VAL B 197     150.590 177.134 194.830  1.00 35.20           C  
ATOM   3823  CG2 VAL B 197     152.203 176.556 193.026  1.00 35.20           C  
ATOM   3824  H   VAL B 197     152.009 178.355 196.848  1.00 35.20           H  
ATOM   3825  HA  VAL B 197     154.013 177.433 194.821  1.00 35.20           H  
ATOM   3826  HB  VAL B 197     152.244 175.823 195.033  1.00 35.20           H  
ATOM   3827 HG11 VAL B 197     150.471 177.256 195.907  1.00 35.20           H  
ATOM   3828 HG12 VAL B 197     150.342 178.070 194.328  1.00 35.20           H  
ATOM   3829 HG13 VAL B 197     149.924 176.346 194.478  1.00 35.20           H  
ATOM   3830 HG21 VAL B 197     151.986 177.488 192.504  1.00 35.20           H  
ATOM   3831 HG22 VAL B 197     153.230 176.255 192.820  1.00 35.20           H  
ATOM   3832 HG23 VAL B 197     151.521 175.779 192.681  1.00 35.20           H  
ATOM   3833  N   GLU B 198     153.758 179.475 193.444  1.00 37.96           N  
ATOM   3834  CA  GLU B 198     153.746 180.759 192.762  1.00 37.96           C  
ATOM   3835  C   GLU B 198     153.716 180.564 191.253  1.00 37.96           C  
ATOM   3836  O   GLU B 198     153.336 179.499 190.766  1.00 37.96           O  
ATOM   3837  CB  GLU B 198     154.965 181.590 193.165  1.00 37.96           C  
ATOM   3838  CG  GLU B 198     156.289 181.034 192.672  1.00 37.96           C  
ATOM   3839  CD  GLU B 198     157.366 182.098 192.579  1.00 37.96           C  
ATOM   3840  OE1 GLU B 198     157.078 183.270 192.902  1.00 37.96           O  
ATOM   3841  OE2 GLU B 198     158.501 181.762 192.180  1.00 37.96           O1-
ATOM   3842  H   GLU B 198     154.476 178.802 193.217  1.00 37.96           H  
ATOM   3843  HA  GLU B 198     152.845 181.296 193.059  1.00 37.96           H  
ATOM   3844  HB2 GLU B 198     154.844 182.594 192.759  1.00 37.96           H  
ATOM   3845  HB3 GLU B 198     155.000 181.640 194.253  1.00 37.96           H  
ATOM   3846  HG2 GLU B 198     156.140 180.600 191.683  1.00 37.96           H  
ATOM   3847  HG3 GLU B 198     156.622 180.259 193.362  1.00 37.96           H  
ATOM   3848  N   NME B 199     154.116 181.590 190.503  1.00  0.00           N  
ATOM   3849  CH3 NME B 199     154.135 181.532 189.056  1.00  0.00           C  
ATOM   3850  H   NME B 199     154.417 182.439 190.961  1.00  0.00           H  
ATOM   3851 HH31 NME B 199     155.118 181.835 188.692  1.00  0.00           H  
ATOM   3852 HH32 NME B 199     153.926 180.513 188.730  1.00  0.00           H  
ATOM   3853 HH33 NME B 199     153.377 182.205 188.655  1.00  0.00           H  
ATOM   3854  CH3 ACE B 201     144.020 183.405 192.595  1.00  0.00           C  
ATOM   3855  C   ACE B 201     143.525 182.209 191.781  1.00  0.00           C  
ATOM   3856  O   ACE B 201     142.904 182.380 190.733  1.00  0.00           O  
ATOM   3857 HH31 ACE B 201     143.745 184.346 192.117  1.00  0.00           H  
ATOM   3858 HH32 ACE B 201     143.575 183.359 193.589  1.00  0.00           H  
ATOM   3859 HH33 ACE B 201     145.105 183.344 192.679  1.00  0.00           H  
ATOM   3860  N   ARG B 202     143.797 181.016 192.258  1.00 52.62           N  
ATOM   3861  CA  ARG B 202     143.374 179.803 191.566  1.00 52.62           C  
ATOM   3862  C   ARG B 202     143.809 178.551 192.318  1.00 52.62           C  
ATOM   3863  O   ARG B 202     143.135 177.522 192.275  1.00 52.62           O  
ATOM   3864  CB  ARG B 202     143.932 179.773 190.142  1.00 52.62           C  
ATOM   3865  CG  ARG B 202     143.238 178.774 189.231  1.00 52.62           C  
ATOM   3866  CD  ARG B 202     144.107 178.420 188.040  1.00 52.62           C  
ATOM   3867  NE  ARG B 202     143.648 177.205 187.376  1.00 52.62           N  
ATOM   3868  CZ  ARG B 202     144.385 176.498 186.526  1.00 52.62           C  
ATOM   3869  NH1 ARG B 202     145.619 176.884 186.236  1.00 52.62           N  
ATOM   3870  NH2 ARG B 202     143.888 175.403 185.966  1.00 52.62           N1+
ATOM   3871  H   ARG B 202     144.311 180.936 193.124  1.00 52.62           H  
ATOM   3872  HA  ARG B 202     142.285 179.814 191.523  1.00 52.62           H  
ATOM   3873  HB2 ARG B 202     143.822 180.767 189.709  1.00 52.62           H  
ATOM   3874  HB3 ARG B 202     144.990 179.514 190.193  1.00 52.62           H  
ATOM   3875  HG2 ARG B 202     142.305 179.208 188.873  1.00 52.62           H  
ATOM   3876  HG3 ARG B 202     143.023 177.867 189.796  1.00 52.62           H  
ATOM   3877  HD2 ARG B 202     145.131 178.269 188.383  1.00 52.62           H  
ATOM   3878  HD3 ARG B 202     144.080 179.244 187.327  1.00 52.62           H  
ATOM   3879  HE  ARG B 202     142.712 176.881 187.575  1.00 52.62           H  
ATOM   3880 HH11 ARG B 202     146.000 177.717 186.661  1.00 52.62           H  
ATOM   3881 HH12 ARG B 202     146.178 176.345 185.590  1.00 52.62           H  
ATOM   3882 HH21 ARG B 202     142.948 175.106 186.186  1.00 52.62           H  
ATOM   3883 HH22 ARG B 202     144.450 174.867 185.320  1.00 52.62           H  
ATOM   3884  N   VAL B 203     144.946 178.644 193.007  1.00 47.54           N  
ATOM   3885  CA  VAL B 203     145.469 177.498 193.736  1.00 47.54           C  
ATOM   3886  C   VAL B 203     144.686 177.317 195.031  1.00 47.54           C  
ATOM   3887  O   VAL B 203     144.417 178.280 195.762  1.00 47.54           O  
ATOM   3888  CB  VAL B 203     146.978 177.659 193.978  1.00 47.54           C  
ATOM   3889  CG1 VAL B 203     147.697 177.717 192.643  1.00 47.54           C  
ATOM   3890  CG2 VAL B 203     147.292 178.913 194.784  1.00 47.54           C  
ATOM   3891  H   VAL B 203     145.450 179.519 193.023  1.00 47.54           H  
ATOM   3892  HA  VAL B 203     145.342 176.592 193.143  1.00 47.54           H  
ATOM   3893  HB  VAL B 203     147.321 176.800 194.555  1.00 47.54           H  
ATOM   3894 HG11 VAL B 203     147.493 176.806 192.080  1.00 47.54           H  
ATOM   3895 HG12 VAL B 203     147.345 178.580 192.078  1.00 47.54           H  
ATOM   3896 HG13 VAL B 203     148.770 177.807 192.812  1.00 47.54           H  
ATOM   3897 HG21 VAL B 203     146.960 179.792 194.232  1.00 47.54           H  
ATOM   3898 HG22 VAL B 203     146.774 178.868 195.742  1.00 47.54           H  
ATOM   3899 HG23 VAL B 203     148.367 178.976 194.955  1.00 47.54           H  
ATOM   3900  N   GLU B 204     144.273 176.086 195.298  1.00 46.27           N  
ATOM   3901  CA  GLU B 204     143.424 175.789 196.439  1.00 46.27           C  
ATOM   3902  C   GLU B 204     144.254 175.265 197.604  1.00 46.27           C  
ATOM   3903  O   GLU B 204     145.372 174.774 197.436  1.00 46.27           O  
ATOM   3904  CB  GLU B 204     142.346 174.775 196.055  1.00 46.27           C  
ATOM   3905  CG  GLU B 204     141.717 175.053 194.701  1.00 46.27           C  
ATOM   3906  CD  GLU B 204     140.755 173.968 194.270  1.00 46.27           C  
ATOM   3907  OE1 GLU B 204     140.487 173.058 195.082  1.00 46.27           O  
ATOM   3908  OE2 GLU B 204     140.270 174.022 193.121  1.00 46.27           O1-
ATOM   3909  H   GLU B 204     144.557 175.331 194.690  1.00 46.27           H  
ATOM   3910  HA  GLU B 204     142.936 176.712 196.752  1.00 46.27           H  
ATOM   3911  HB2 GLU B 204     142.797 173.783 196.030  1.00 46.27           H  
ATOM   3912  HB3 GLU B 204     141.562 174.799 196.812  1.00 46.27           H  
ATOM   3913  HG2 GLU B 204     142.510 175.131 193.958  1.00 46.27           H  
ATOM   3914  HG3 GLU B 204     141.176 175.997 194.755  1.00 46.27           H  
ATOM   3915  N   TYR B 205     143.693 175.389 198.800  1.00 38.68           N  
ATOM   3916  CA  TYR B 205     144.365 174.975 200.021  1.00 38.68           C  
ATOM   3917  C   TYR B 205     143.370 174.246 200.908  1.00 38.68           C  
ATOM   3918  O   TYR B 205     142.255 174.728 201.125  1.00 38.68           O  
ATOM   3919  CB  TYR B 205     144.957 176.182 200.756  1.00 38.68           C  
ATOM   3920  CG  TYR B 205     146.141 176.807 200.050  1.00 38.68           C  
ATOM   3921  CD1 TYR B 205     145.961 177.709 199.010  1.00 38.68           C  
ATOM   3922  CD2 TYR B 205     147.437 176.495 200.424  1.00 38.68           C  
ATOM   3923  CE1 TYR B 205     147.039 178.276 198.360  1.00 38.68           C  
ATOM   3924  CE2 TYR B 205     148.521 177.060 199.783  1.00 38.68           C  
ATOM   3925  CZ  TYR B 205     148.318 177.949 198.754  1.00 38.68           C  
ATOM   3926  OH  TYR B 205     149.400 178.509 198.117  1.00 38.68           O  
ATOM   3927  H   TYR B 205     142.766 175.785 198.864  1.00 38.68           H  
ATOM   3928  HA  TYR B 205     145.189 174.307 199.769  1.00 38.68           H  
ATOM   3929  HB2 TYR B 205     144.179 176.938 200.857  1.00 38.68           H  
ATOM   3930  HB3 TYR B 205     145.279 175.858 201.746  1.00 38.68           H  
ATOM   3931  HD1 TYR B 205     144.959 177.972 198.704  1.00 38.68           H  
ATOM   3932  HD2 TYR B 205     147.603 175.797 201.232  1.00 38.68           H  
ATOM   3933  HE1 TYR B 205     146.881 178.971 197.549  1.00 38.68           H  
ATOM   3934  HE2 TYR B 205     149.525 176.805 200.089  1.00 38.68           H  
ATOM   3935  HH  TYR B 205     149.183 179.120 197.409  1.00 38.68           H  
ATOM   3936  N   LEU B 206     143.770 173.084 201.419  1.00 40.29           N  
ATOM   3937  CA  LEU B 206     142.883 172.254 202.219  1.00 40.29           C  
ATOM   3938  C   LEU B 206     143.553 171.925 203.544  1.00 40.29           C  
ATOM   3939  O   LEU B 206     144.776 171.803 203.629  1.00 40.29           O  
ATOM   3940  CB  LEU B 206     142.492 170.968 201.445  1.00 40.29           C  
ATOM   3941  CG  LEU B 206     141.544 169.866 201.953  1.00 40.29           C  
ATOM   3942  CD1 LEU B 206     141.095 169.032 200.769  1.00 40.29           C  
ATOM   3943  CD2 LEU B 206     142.176 168.930 202.977  1.00 40.29           C  
ATOM   3944  H   LEU B 206     144.714 172.770 201.247  1.00 40.29           H  
ATOM   3945  HA  LEU B 206     141.963 172.801 202.424  1.00 40.29           H  
ATOM   3946  HB2 LEU B 206     142.051 171.318 200.511  1.00 40.29           H  
ATOM   3947  HB3 LEU B 206     143.434 170.462 201.235  1.00 40.29           H  
ATOM   3948  HG  LEU B 206     140.715 170.372 202.449  1.00 40.29           H  
ATOM   3949 HD11 LEU B 206     140.609 169.675 200.035  1.00 40.29           H  
ATOM   3950 HD12 LEU B 206     141.961 168.551 200.314  1.00 40.29           H  
ATOM   3951 HD13 LEU B 206     140.392 168.270 201.107  1.00 40.29           H  
ATOM   3952 HD21 LEU B 206     143.013 168.402 202.519  1.00 40.29           H  
ATOM   3953 HD22 LEU B 206     142.534 169.510 203.827  1.00 40.29           H  
ATOM   3954 HD23 LEU B 206     141.433 168.208 203.317  1.00 40.29           H  
ATOM   3955  N   ASP B 207     142.735 171.795 204.583  1.00 42.86           N  
ATOM   3956  CA  ASP B 207     143.181 171.327 205.886  1.00 42.86           C  
ATOM   3957  C   ASP B 207     142.370 170.103 206.286  1.00 42.86           C  
ATOM   3958  O   ASP B 207     141.153 170.060 206.077  1.00 42.86           O  
ATOM   3959  CB  ASP B 207     143.046 172.419 206.949  1.00 42.86           C  
ATOM   3960  CG  ASP B 207     144.331 173.190 207.155  1.00 42.86           C  
ATOM   3961  OD1 ASP B 207     145.416 172.591 207.002  1.00 42.86           O  
ATOM   3962  OD2 ASP B 207     144.257 174.394 207.472  1.00 42.86           O1-
ATOM   3963  H   ASP B 207     141.760 172.032 204.463  1.00 42.86           H  
ATOM   3964  HA  ASP B 207     144.236 171.064 205.816  1.00 42.86           H  
ATOM   3965  HB2 ASP B 207     142.762 171.954 207.893  1.00 42.86           H  
ATOM   3966  HB3 ASP B 207     142.267 173.115 206.638  1.00 42.86           H  
ATOM   3967  N   ASP B 208     143.051 169.106 206.844  1.00 51.93           N  
ATOM   3968  CA  ASP B 208     142.379 167.891 207.278  1.00 51.93           C  
ATOM   3969  C   ASP B 208     141.441 168.189 208.442  1.00 51.93           C  
ATOM   3970  O   ASP B 208     141.690 169.079 209.256  1.00 51.93           O  
ATOM   3971  CB  ASP B 208     143.401 166.828 207.680  1.00 51.93           C  
ATOM   3972  CG  ASP B 208     143.001 165.439 207.230  1.00 51.93           C  
ATOM   3973  OD1 ASP B 208     141.791 165.203 207.029  1.00 51.93           O  
ATOM   3974  OD2 ASP B 208     143.895 164.585 207.063  1.00 51.93           O1-
ATOM   3975  H   ASP B 208     144.049 169.194 206.968  1.00 51.93           H  
ATOM   3976  HA  ASP B 208     141.790 167.508 206.445  1.00 51.93           H  
ATOM   3977  HB2 ASP B 208     143.498 166.829 208.766  1.00 51.93           H  
ATOM   3978  HB3 ASP B 208     144.361 167.078 207.229  1.00 51.93           H  
ATOM   3979  N   ARG B 209     140.337 167.446 208.498  1.00 58.33           N  
ATOM   3980  CA  ARG B 209     139.325 167.682 209.519  1.00 58.33           C  
ATOM   3981  C   ARG B 209     139.638 167.002 210.845  1.00 58.33           C  
ATOM   3982  O   ARG B 209     139.005 167.335 211.854  1.00 58.33           O  
ATOM   3983  CB  ARG B 209     137.955 167.219 209.019  1.00 58.33           C  
ATOM   3984  CG  ARG B 209     137.895 165.755 208.615  1.00 58.33           C  
ATOM   3985  CD  ARG B 209     136.548 165.421 207.994  1.00 58.33           C  
ATOM   3986  NE  ARG B 209     136.482 164.045 207.509  1.00 58.33           N  
ATOM   3987  CZ  ARG B 209     135.818 163.068 208.118  1.00 58.33           C  
ATOM   3988  NH1 ARG B 209     135.159 163.313 209.242  1.00 58.33           N  
ATOM   3989  NH2 ARG B 209     135.813 161.846 207.604  1.00 58.33           N1+
ATOM   3990  H   ARG B 209     140.199 166.708 207.822  1.00 58.33           H  
ATOM   3991  HA  ARG B 209     139.319 168.756 209.704  1.00 58.33           H  
ATOM   3992  HB2 ARG B 209     137.229 167.383 209.815  1.00 58.33           H  
ATOM   3993  HB3 ARG B 209     137.687 167.823 208.152  1.00 58.33           H  
ATOM   3994  HG2 ARG B 209     138.045 165.134 209.498  1.00 58.33           H  
ATOM   3995  HG3 ARG B 209     138.683 165.552 207.890  1.00 58.33           H  
ATOM   3996  HD2 ARG B 209     136.372 166.096 207.156  1.00 58.33           H  
ATOM   3997  HD3 ARG B 209     135.771 165.565 208.745  1.00 58.33           H  
ATOM   3998  HE  ARG B 209     136.973 163.821 206.655  1.00 58.33           H  
ATOM   3999 HH11 ARG B 209     134.655 162.570 209.704  1.00 58.33           H  
ATOM   4000 HH12 ARG B 209     135.161 164.243 209.636  1.00 58.33           H  
ATOM   4001 HH21 ARG B 209     136.314 161.656 206.748  1.00 58.33           H  
ATOM   4002 HH22 ARG B 209     135.308 161.105 208.068  1.00 58.33           H  
ATOM   4003  N   ASN B 210     140.586 166.068 210.876  1.00 56.41           N  
ATOM   4004  CA  ASN B 210     140.926 165.363 212.105  1.00 56.41           C  
ATOM   4005  C   ASN B 210     142.369 165.571 212.538  1.00 56.41           C  
ATOM   4006  O   ASN B 210     142.623 165.821 213.722  1.00 56.41           O  
ATOM   4007  CB  ASN B 210     140.608 163.862 211.955  1.00 56.41           C  
ATOM   4008  CG  ASN B 210     141.337 163.210 210.791  1.00 56.41           C  
ATOM   4009  OD1 ASN B 210     142.172 163.827 210.130  1.00 56.41           O  
ATOM   4010  ND2 ASN B 210     141.017 161.947 210.537  1.00 56.41           N  
ATOM   4011  H   ASN B 210     141.082 165.842 210.026  1.00 56.41           H  
ATOM   4012  HA  ASN B 210     140.311 165.789 212.897  1.00 56.41           H  
ATOM   4013  HB2 ASN B 210     139.535 163.749 211.799  1.00 56.41           H  
ATOM   4014  HB3 ASN B 210     140.897 163.353 212.874  1.00 56.41           H  
ATOM   4015 HD21 ASN B 210     140.326 161.477 211.104  1.00 56.41           H  
ATOM   4016 HD22 ASN B 210     141.465 161.456 209.776  1.00 56.41           H  
ATOM   4017  N   THR B 211     143.328 165.478 211.616  1.00 51.76           N  
ATOM   4018  CA  THR B 211     144.734 165.640 211.958  1.00 51.76           C  
ATOM   4019  C   THR B 211     145.299 166.996 211.556  1.00 51.76           C  
ATOM   4020  O   THR B 211     146.443 167.295 211.912  1.00 51.76           O  
ATOM   4021  CB  THR B 211     145.574 164.530 211.315  1.00 51.76           C  
ATOM   4022  OG1 THR B 211     146.907 164.573 211.840  1.00 51.76           O  
ATOM   4023  CG2 THR B 211     145.621 164.703 209.812  1.00 51.76           C  
ATOM   4024  H   THR B 211     143.073 165.291 210.657  1.00 51.76           H  
ATOM   4025  HA  THR B 211     144.789 165.575 213.045  1.00 51.76           H  
ATOM   4026  HB  THR B 211     145.116 163.568 211.545  1.00 51.76           H  
ATOM   4027 HG21 THR B 211     144.608 164.671 209.411  1.00 51.76           H  
ATOM   4028 HG22 THR B 211     146.078 165.663 209.571  1.00 51.76           H  
ATOM   4029 HG23 THR B 211     146.211 163.899 209.372  1.00 51.76           H  
ATOM   4030  HG1 THR B 211     147.278 165.431 211.620  1.00 51.76           H  
ATOM   4031  N   PHE B 212     144.526 167.813 210.834  1.00 54.09           N  
ATOM   4032  CA  PHE B 212     144.875 169.198 210.501  1.00 54.09           C  
ATOM   4033  C   PHE B 212     146.178 169.268 209.698  1.00 54.09           C  
ATOM   4034  O   PHE B 212     147.188 169.815 210.145  1.00 54.09           O  
ATOM   4035  CB  PHE B 212     144.971 170.079 211.760  1.00 54.09           C  
ATOM   4036  CG  PHE B 212     143.720 170.111 212.621  1.00 54.09           C  
ATOM   4037  CD1 PHE B 212     143.764 170.699 213.875  1.00 54.09           C  
ATOM   4038  CD2 PHE B 212     142.505 169.614 212.172  1.00 54.09           C  
ATOM   4039  CE1 PHE B 212     142.638 170.750 214.675  1.00 54.09           C  
ATOM   4040  CE2 PHE B 212     141.377 169.661 212.968  1.00 54.09           C  
ATOM   4041  CZ  PHE B 212     141.443 170.232 214.219  1.00 54.09           C  
ATOM   4042  H   PHE B 212     143.645 167.453 210.496  1.00 54.09           H  
ATOM   4043  HA  PHE B 212     144.069 169.588 209.879  1.00 54.09           H  
ATOM   4044  HB2 PHE B 212     145.792 169.706 212.372  1.00 54.09           H  
ATOM   4045  HB3 PHE B 212     145.189 171.099 211.443  1.00 54.09           H  
ATOM   4046  HD1 PHE B 212     144.691 171.123 214.232  1.00 54.09           H  
ATOM   4047  HD2 PHE B 212     142.440 169.183 211.184  1.00 54.09           H  
ATOM   4048  HE1 PHE B 212     142.693 171.195 215.657  1.00 54.09           H  
ATOM   4049  HE2 PHE B 212     140.445 169.250 212.609  1.00 54.09           H  
ATOM   4050  HZ  PHE B 212     140.562 170.274 214.842  1.00 54.09           H  
ATOM   4051  N   ARG B 213     146.144 168.697 208.496  1.00 42.63           N  
ATOM   4052  CA  ARG B 213     147.297 168.688 207.604  1.00 42.63           C  
ATOM   4053  C   ARG B 213     147.054 169.628 206.430  1.00 42.63           C  
ATOM   4054  O   ARG B 213     145.996 169.578 205.795  1.00 42.63           O  
ATOM   4055  CB  ARG B 213     147.600 167.274 207.106  1.00 42.63           C  
ATOM   4056  CG  ARG B 213     148.382 166.455 208.114  1.00 42.63           C  
ATOM   4057  CD  ARG B 213     148.943 165.173 207.533  1.00 42.63           C  
ATOM   4058  NE  ARG B 213     149.412 164.287 208.594  1.00 42.63           N  
ATOM   4059  CZ  ARG B 213     150.642 164.305 209.094  1.00 42.63           C  
ATOM   4060  NH1 ARG B 213     151.538 165.165 208.634  1.00 42.63           N  
ATOM   4061  NH2 ARG B 213     150.977 163.462 210.060  1.00 42.63           N1+
ATOM   4062  H   ARG B 213     145.289 168.254 208.191  1.00 42.63           H  
ATOM   4063  HA  ARG B 213     148.166 169.036 208.163  1.00 42.63           H  
ATOM   4064  HB2 ARG B 213     146.657 166.767 206.901  1.00 42.63           H  
ATOM   4065  HB3 ARG B 213     148.182 167.345 206.187  1.00 42.63           H  
ATOM   4066  HG2 ARG B 213     147.720 166.200 208.942  1.00 42.63           H  
ATOM   4067  HG3 ARG B 213     149.210 167.059 208.484  1.00 42.63           H  
ATOM   4068  HD2 ARG B 213     149.777 165.414 206.874  1.00 42.63           H  
ATOM   4069  HD3 ARG B 213     148.163 164.667 206.963  1.00 42.63           H  
ATOM   4070  HE  ARG B 213     148.758 163.617 208.973  1.00 42.63           H  
ATOM   4071 HH11 ARG B 213     151.288 165.810 207.898  1.00 42.63           H  
ATOM   4072 HH12 ARG B 213     152.472 165.176 209.019  1.00 42.63           H  
ATOM   4073 HH21 ARG B 213     150.297 162.806 210.416  1.00 42.63           H  
ATOM   4074 HH22 ARG B 213     151.913 163.476 210.440  1.00 42.63           H  
ATOM   4075  N   HIS B 214     148.041 170.477 206.148  1.00 35.74           N  
ATOM   4076  CA  HIS B 214     147.934 171.502 205.114  1.00 35.74           C  
ATOM   4077  C   HIS B 214     148.327 170.905 203.768  1.00 35.74           C  
ATOM   4078  O   HIS B 214     149.476 170.497 203.575  1.00 35.74           O  
ATOM   4079  CB  HIS B 214     148.827 172.690 205.458  1.00 35.74           C  
ATOM   4080  CG  HIS B 214     148.721 173.137 206.882  1.00 35.74           C  
ATOM   4081  ND1 HIS B 214     147.561 173.653 207.417  1.00 35.74           N  
ATOM   4082  CD2 HIS B 214     149.630 173.134 207.885  1.00 35.74           C  
ATOM   4083  CE1 HIS B 214     147.762 173.956 208.687  1.00 35.74           C  
ATOM   4084  NE2 HIS B 214     149.010 173.652 208.996  1.00 35.74           N  
ATOM   4085  H   HIS B 214     148.901 170.409 206.673  1.00 35.74           H  
ATOM   4086  HA  HIS B 214     146.905 171.856 205.057  1.00 35.74           H  
ATOM   4087  HB2 HIS B 214     148.550 173.525 204.815  1.00 35.74           H  
ATOM   4088  HB3 HIS B 214     149.862 172.409 205.263  1.00 35.74           H  
ATOM   4089  HD1 HIS B 214     146.633 173.789 206.882  1.00 35.74           H  
ATOM   4090  HD2 HIS B 214     150.652 172.789 207.823  1.00 35.74           H  
ATOM   4091  HE1 HIS B 214     147.030 174.380 209.359  1.00 35.74           H  
ATOM   4092  N   SER B 215     147.383 170.866 202.830  1.00 35.68           N  
ATOM   4093  CA  SER B 215     147.614 170.335 201.494  1.00 35.68           C  
ATOM   4094  C   SER B 215     147.416 171.447 200.475  1.00 35.68           C  
ATOM   4095  O   SER B 215     146.351 172.075 200.434  1.00 35.68           O  
ATOM   4096  CB  SER B 215     146.676 169.164 201.203  1.00 35.68           C  
ATOM   4097  OG  SER B 215     146.972 168.057 202.037  1.00 35.68           O  
ATOM   4098  H   SER B 215     146.465 171.221 203.055  1.00 35.68           H  
ATOM   4099  HA  SER B 215     148.636 169.962 201.429  1.00 35.68           H  
ATOM   4100  HB2 SER B 215     146.791 168.866 200.161  1.00 35.68           H  
ATOM   4101  HB3 SER B 215     145.647 169.479 201.380  1.00 35.68           H  
ATOM   4102  HG  SER B 215     146.858 168.340 202.947  1.00 35.68           H  
ATOM   4103  N   VAL B 216     148.437 171.683 199.656  1.00 35.61           N  
ATOM   4104  CA  VAL B 216     148.419 172.720 198.629  1.00 35.61           C  
ATOM   4105  C   VAL B 216     148.017 172.061 197.318  1.00 35.61           C  
ATOM   4106  O   VAL B 216     148.796 171.297 196.741  1.00 35.61           O  
ATOM   4107  CB  VAL B 216     149.784 173.407 198.506  1.00 35.61           C  
ATOM   4108  CG1 VAL B 216     149.731 174.514 197.478  1.00 35.61           C  
ATOM   4109  CG2 VAL B 216     150.230 173.930 199.853  1.00 35.61           C  
ATOM   4110  H   VAL B 216     149.267 171.116 199.749  1.00 35.61           H  
ATOM   4111  HA  VAL B 216     147.704 173.499 198.896  1.00 35.61           H  
ATOM   4112  HB  VAL B 216     150.517 172.675 198.168  1.00 35.61           H  
ATOM   4113 HG11 VAL B 216     149.436 174.100 196.514  1.00 35.61           H  
ATOM   4114 HG12 VAL B 216     149.004 175.264 197.789  1.00 35.61           H  
ATOM   4115 HG13 VAL B 216     150.715 174.975 197.390  1.00 35.61           H  
ATOM   4116 HG21 VAL B 216     149.511 174.666 200.213  1.00 35.61           H  
ATOM   4117 HG22 VAL B 216     150.290 173.104 200.562  1.00 35.61           H  
ATOM   4118 HG23 VAL B 216     151.210 174.397 199.755  1.00 35.61           H  
ATOM   4119  N   VAL B 217     146.811 172.348 196.836  1.00 39.39           N  
ATOM   4120  CA  VAL B 217     146.215 171.634 195.714  1.00 39.39           C  
ATOM   4121  C   VAL B 217     146.212 172.545 194.495  1.00 39.39           C  
ATOM   4122  O   VAL B 217     145.717 173.676 194.557  1.00 39.39           O  
ATOM   4123  CB  VAL B 217     144.790 171.163 196.046  1.00 39.39           C  
ATOM   4124  CG1 VAL B 217     144.213 170.382 194.887  1.00 39.39           C  
ATOM   4125  CG2 VAL B 217     144.790 170.328 197.319  1.00 39.39           C  
ATOM   4126  H   VAL B 217     146.285 173.094 197.267  1.00 39.39           H  
ATOM   4127  HA  VAL B 217     146.807 170.743 195.504  1.00 39.39           H  
ATOM   4128  HB  VAL B 217     144.161 172.037 196.215  1.00 39.39           H  
ATOM   4129 HG11 VAL B 217     144.199 171.010 193.997  1.00 39.39           H  
ATOM   4130 HG12 VAL B 217     144.828 169.501 194.701  1.00 39.39           H  
ATOM   4131 HG13 VAL B 217     143.197 170.071 195.128  1.00 39.39           H  
ATOM   4132 HG21 VAL B 217     145.414 169.446 197.175  1.00 39.39           H  
ATOM   4133 HG22 VAL B 217     145.186 170.922 198.143  1.00 39.39           H  
ATOM   4134 HG23 VAL B 217     143.771 170.019 197.551  1.00 39.39           H  
ATOM   4135  N   VAL B 218     146.757 172.048 193.388  1.00 40.74           N  
ATOM   4136  CA  VAL B 218     146.802 172.791 192.132  1.00 40.74           C  
ATOM   4137  C   VAL B 218     146.196 171.920 191.038  1.00 40.74           C  
ATOM   4138  O   VAL B 218     146.521 170.728 190.954  1.00 40.74           O  
ATOM   4139  CB  VAL B 218     148.242 173.200 191.778  1.00 40.74           C  
ATOM   4140  CG1 VAL B 218     148.313 173.773 190.374  1.00 40.74           C  
ATOM   4141  CG2 VAL B 218     148.783 174.195 192.792  1.00 40.74           C  
ATOM   4142  H   VAL B 218     147.155 171.120 193.418  1.00 40.74           H  
ATOM   4143  HA  VAL B 218     146.228 173.712 192.231  1.00 40.74           H  
ATOM   4144  HB  VAL B 218     148.865 172.306 191.810  1.00 40.74           H  
ATOM   4145 HG11 VAL B 218     147.947 173.034 189.661  1.00 40.74           H  
ATOM   4146 HG12 VAL B 218     147.697 174.670 190.316  1.00 40.74           H  
ATOM   4147 HG13 VAL B 218     149.346 174.026 190.137  1.00 40.74           H  
ATOM   4148 HG21 VAL B 218     148.173 175.098 192.776  1.00 40.74           H  
ATOM   4149 HG22 VAL B 218     148.751 173.753 193.788  1.00 40.74           H  
ATOM   4150 HG23 VAL B 218     149.813 174.447 192.540  1.00 40.74           H  
ATOM   4151  N   PRO B 219     145.298 172.443 190.205  1.00 45.77           N  
ATOM   4152  CA  PRO B 219     144.860 171.676 189.033  1.00 45.77           C  
ATOM   4153  C   PRO B 219     146.020 171.438 188.076  1.00 45.77           C  
ATOM   4154  O   PRO B 219     146.783 172.352 187.755  1.00 45.77           O  
ATOM   4155  CB  PRO B 219     143.784 172.569 188.407  1.00 45.77           C  
ATOM   4156  CG  PRO B 219     143.288 173.402 189.541  1.00 45.77           C  
ATOM   4157  CD  PRO B 219     144.496 173.663 190.393  1.00 45.77           C  
ATOM   4158  HA  PRO B 219     144.486 170.683 189.283  1.00 45.77           H  
ATOM   4159  HB2 PRO B 219     144.211 173.197 187.625  1.00 45.77           H  
ATOM   4160  HB3 PRO B 219     142.977 171.966 187.989  1.00 45.77           H  
ATOM   4161  HG2 PRO B 219     142.529 172.863 190.108  1.00 45.77           H  
ATOM   4162  HG3 PRO B 219     142.870 174.339 189.173  1.00 45.77           H  
ATOM   4163  HD2 PRO B 219     144.218 173.793 191.439  1.00 45.77           H  
ATOM   4164  HD3 PRO B 219     145.036 174.545 190.049  1.00 45.77           H  
ATOM   4165  N   TYR B 220     146.147 170.194 187.622  1.00 48.48           N  
ATOM   4166  CA  TYR B 220     147.256 169.812 186.759  1.00 48.48           C  
ATOM   4167  C   TYR B 220     147.023 170.334 185.348  1.00 48.48           C  
ATOM   4168  O   TYR B 220     145.893 170.353 184.854  1.00 48.48           O  
ATOM   4169  CB  TYR B 220     147.425 168.288 186.765  1.00 48.48           C  
ATOM   4170  CG  TYR B 220     148.449 167.717 185.796  1.00 48.48           C  
ATOM   4171  CD1 TYR B 220     149.715 167.357 186.240  1.00 48.48           C  
ATOM   4172  CD2 TYR B 220     148.129 167.461 184.464  1.00 48.48           C  
ATOM   4173  CE1 TYR B 220     150.651 166.821 185.376  1.00 48.48           C  
ATOM   4174  CE2 TYR B 220     149.060 166.927 183.595  1.00 48.48           C  
ATOM   4175  CZ  TYR B 220     150.318 166.606 184.058  1.00 48.48           C  
ATOM   4176  OH  TYR B 220     151.245 166.068 183.198  1.00 48.48           O  
ATOM   4177  H   TYR B 220     145.460 169.500 187.881  1.00 48.48           H  
ATOM   4178  HA  TYR B 220     148.177 170.257 187.137  1.00 48.48           H  
ATOM   4179  HB2 TYR B 220     147.719 167.991 187.772  1.00 48.48           H  
ATOM   4180  HB3 TYR B 220     146.458 167.846 186.524  1.00 48.48           H  
ATOM   4181  HD1 TYR B 220     149.973 167.499 187.279  1.00 48.48           H  
ATOM   4182  HD2 TYR B 220     147.135 167.684 184.105  1.00 48.48           H  
ATOM   4183  HE1 TYR B 220     151.639 166.572 185.733  1.00 48.48           H  
ATOM   4184  HE2 TYR B 220     148.804 166.762 182.559  1.00 48.48           H  
ATOM   4185  HH  TYR B 220     152.098 165.871 183.592  1.00 48.48           H  
ATOM   4186  N   GLU B 221     148.108 170.753 184.697  1.00 46.79           N  
ATOM   4187  CA  GLU B 221     148.052 171.255 183.334  1.00 46.79           C  
ATOM   4188  C   GLU B 221     149.121 170.561 182.499  1.00 46.79           C  
ATOM   4189  O   GLU B 221     150.298 170.529 182.900  1.00 46.79           O  
ATOM   4190  CB  GLU B 221     148.249 172.776 183.295  1.00 46.79           C  
ATOM   4191  CG  GLU B 221     147.089 173.573 183.870  1.00 46.79           C  
ATOM   4192  CD  GLU B 221     147.286 175.069 183.725  1.00 46.79           C  
ATOM   4193  OE1 GLU B 221     148.342 175.483 183.203  1.00 46.79           O  
ATOM   4194  OE2 GLU B 221     146.385 175.832 184.133  1.00 46.79           O1-
ATOM   4195  H   GLU B 221     149.001 170.721 185.168  1.00 46.79           H  
ATOM   4196  HA  GLU B 221     147.067 171.039 182.921  1.00 46.79           H  
ATOM   4197  HB2 GLU B 221     149.146 173.019 183.865  1.00 46.79           H  
ATOM   4198  HB3 GLU B 221     148.387 173.076 182.256  1.00 46.79           H  
ATOM   4199  HG2 GLU B 221     146.991 173.334 184.929  1.00 46.79           H  
ATOM   4200  HG3 GLU B 221     146.176 173.288 183.347  1.00 46.79           H  
ATOM   4201  N   PRO B 222     148.762 169.990 181.353  1.00 48.66           N  
ATOM   4202  CA  PRO B 222     149.767 169.398 180.461  1.00 48.66           C  
ATOM   4203  C   PRO B 222     150.638 170.475 179.841  1.00 48.66           C  
ATOM   4204  O   PRO B 222     150.216 171.636 179.728  1.00 48.66           O  
ATOM   4205  CB  PRO B 222     148.917 168.684 179.395  1.00 48.66           C  
ATOM   4206  CG  PRO B 222     147.552 168.562 179.995  1.00 48.66           C  
ATOM   4207  CD  PRO B 222     147.393 169.764 180.866  1.00 48.66           C  
ATOM   4208  HA  PRO B 222     150.454 168.725 180.973  1.00 48.66           H  
ATOM   4209  HB2 PRO B 222     148.880 169.273 178.479  1.00 48.66           H  
ATOM   4210  HB3 PRO B 222     149.328 167.698 179.177  1.00 48.66           H  
ATOM   4211  HG2 PRO B 222     147.476 167.650 180.586  1.00 48.66           H  
ATOM   4212  HG3 PRO B 222     146.792 168.554 179.214  1.00 48.66           H  
ATOM   4213  HD2 PRO B 222     146.710 169.564 181.691  1.00 48.66           H  
ATOM   4214  HD3 PRO B 222     147.032 170.619 180.294  1.00 48.66           H  
ATOM   4215  N   PRO B 223     151.870 170.137 179.426  1.00 47.62           N  
ATOM   4216  CA  PRO B 223     152.738 171.141 178.804  1.00 47.62           C  
ATOM   4217  C   PRO B 223     152.351 171.432 177.357  1.00 47.62           C  
ATOM   4218  O   PRO B 223     151.428 172.215 177.129  1.00 47.62           O  
ATOM   4219  CB  PRO B 223     154.123 170.499 178.880  1.00 47.62           C  
ATOM   4220  CG  PRO B 223     153.858 169.039 178.844  1.00 47.62           C  
ATOM   4221  CD  PRO B 223     152.506 168.808 179.471  1.00 47.62           C  
ATOM   4222  HA  PRO B 223     152.674 172.107 179.305  1.00 47.62           H  
ATOM   4223  HB2 PRO B 223     154.735 170.801 178.030  1.00 47.62           H  
ATOM   4224  HB3 PRO B 223     154.626 170.777 179.806  1.00 47.62           H  
ATOM   4225  HG2 PRO B 223     154.625 168.508 179.407  1.00 47.62           H  
ATOM   4226  HG3 PRO B 223     153.855 168.687 177.813  1.00 47.62           H  
ATOM   4227  HD2 PRO B 223     152.608 168.460 180.499  1.00 47.62           H  
ATOM   4228  HD3 PRO B 223     151.930 168.082 178.897  1.00 47.62           H  
ATOM   4229  N   NME B 224     153.049 170.809 176.408  1.00  0.00           N  
ATOM   4230  CH3 NME B 224     152.781 170.999 174.998  1.00  0.00           C  
ATOM   4231  H   NME B 224     153.791 170.182 176.683  1.00  0.00           H  
ATOM   4232 HH31 NME B 224     153.718 170.964 174.441  1.00  0.00           H  
ATOM   4233 HH32 NME B 224     152.118 170.209 174.643  1.00  0.00           H  
ATOM   4234 HH33 NME B 224     152.304 171.968 174.845  1.00  0.00           H  
ATOM   4235  CH3 ACE B 227     157.316 171.685 176.624  1.00  0.00           C  
ATOM   4236  C   ACE B 227     157.488 170.167 176.705  1.00  0.00           C  
ATOM   4237  O   ACE B 227     157.622 169.498 175.682  1.00  0.00           O  
ATOM   4238 HH31 ACE B 227     157.333 172.027 175.589  1.00  0.00           H  
ATOM   4239 HH32 ACE B 227     156.362 171.952 177.080  1.00  0.00           H  
ATOM   4240 HH33 ACE B 227     158.128 172.157 177.177  1.00  0.00           H  
ATOM   4241  N   ASP B 228     157.483 169.635 177.906  1.00 52.24           N  
ATOM   4242  CA  ASP B 228     157.639 168.198 178.104  1.00 52.24           C  
ATOM   4243  C   ASP B 228     157.605 167.788 179.579  1.00 52.24           C  
ATOM   4244  O   ASP B 228     157.758 166.612 179.908  1.00 52.24           O  
ATOM   4245  CB  ASP B 228     158.931 167.714 177.429  1.00 52.24           C  
ATOM   4246  CG  ASP B 228     160.189 168.343 178.015  1.00 52.24           C  
ATOM   4247  OD1 ASP B 228     160.095 169.197 178.921  1.00 52.24           O  
ATOM   4248  OD2 ASP B 228     161.291 167.977 177.555  1.00 52.24           O1-
ATOM   4249  H   ASP B 228     157.369 170.234 178.711  1.00 52.24           H  
ATOM   4250  HA  ASP B 228     156.782 167.714 177.637  1.00 52.24           H  
ATOM   4251  HB2 ASP B 228     158.882 167.962 176.369  1.00 52.24           H  
ATOM   4252  HB3 ASP B 228     158.998 166.632 177.546  1.00 52.24           H  
ATOM   4253  N   CYS B 229     157.398 168.768 180.458  1.00 45.97           N  
ATOM   4254  CA  CYS B 229     157.257 168.510 181.886  1.00 45.97           C  
ATOM   4255  C   CYS B 229     156.532 169.685 182.518  1.00 45.97           C  
ATOM   4256  O   CYS B 229     156.922 170.837 182.307  1.00 45.97           O  
ATOM   4257  CB  CYS B 229     158.621 168.305 182.555  1.00 45.97           C  
ATOM   4258  SG  CYS B 229     159.869 169.532 182.116  1.00 45.97           S  
ATOM   4259  H   CYS B 229     157.337 169.719 180.124  1.00 45.97           H  
ATOM   4260  HA  CYS B 229     156.686 167.593 182.028  1.00 45.97           H  
ATOM   4261  HB2 CYS B 229     158.995 167.322 182.268  1.00 45.97           H  
ATOM   4262  HB3 CYS B 229     158.478 168.338 183.635  1.00 45.97           H  
ATOM   4263  HG  CYS B 229     160.066 169.514 180.795  1.00 45.97           H  
ATOM   4264  N   THR B 230     155.485 169.399 183.287  1.00 42.78           N  
ATOM   4265  CA  THR B 230     154.732 170.454 183.963  1.00 42.78           C  
ATOM   4266  C   THR B 230     155.587 170.996 185.100  1.00 42.78           C  
ATOM   4267  O   THR B 230     155.738 170.353 186.137  1.00 42.78           O  
ATOM   4268  CB  THR B 230     153.399 169.921 184.478  1.00 42.78           C  
ATOM   4269  OG1 THR B 230     152.572 169.544 183.371  1.00 42.78           O  
ATOM   4270  CG2 THR B 230     152.677 170.982 185.297  1.00 42.78           C  
ATOM   4271  H   THR B 230     155.205 168.436 183.406  1.00 42.78           H  
ATOM   4272  HA  THR B 230     154.504 171.258 183.263  1.00 42.78           H  
ATOM   4273  HB  THR B 230     153.595 169.055 185.111  1.00 42.78           H  
ATOM   4274 HG21 THR B 230     153.302 171.278 186.140  1.00 42.78           H  
ATOM   4275 HG22 THR B 230     152.477 171.851 184.670  1.00 42.78           H  
ATOM   4276 HG23 THR B 230     151.735 170.577 185.667  1.00 42.78           H  
ATOM   4277  HG1 THR B 230     151.766 170.064 183.420  1.00 42.78           H  
ATOM   4278  N   THR B 231     156.181 172.167 184.902  1.00 38.17           N  
ATOM   4279  CA  THR B 231     157.095 172.741 185.884  1.00 38.17           C  
ATOM   4280  C   THR B 231     156.305 173.632 186.833  1.00 38.17           C  
ATOM   4281  O   THR B 231     155.884 174.730 186.460  1.00 38.17           O  
ATOM   4282  CB  THR B 231     158.208 173.525 185.196  1.00 38.17           C  
ATOM   4283  OG1 THR B 231     158.807 172.713 184.179  1.00 38.17           O  
ATOM   4284  CG2 THR B 231     159.271 173.928 186.205  1.00 38.17           C  
ATOM   4285  H   THR B 231     155.995 172.674 184.049  1.00 38.17           H  
ATOM   4286  HA  THR B 231     157.567 171.940 186.453  1.00 38.17           H  
ATOM   4287  HB  THR B 231     157.781 174.423 184.750  1.00 38.17           H  
ATOM   4288 HG21 THR B 231     158.819 174.544 186.982  1.00 38.17           H  
ATOM   4289 HG22 THR B 231     159.702 173.034 186.655  1.00 38.17           H  
ATOM   4290 HG23 THR B 231     160.054 174.495 185.701  1.00 38.17           H  
ATOM   4291  HG1 THR B 231     158.118 172.477 183.553  1.00 38.17           H  
ATOM   4292  N   ILE B 232     156.107 173.161 188.060  1.00 34.01           N  
ATOM   4293  CA  ILE B 232     155.423 173.917 189.098  1.00 34.01           C  
ATOM   4294  C   ILE B 232     156.474 174.564 189.987  1.00 34.01           C  
ATOM   4295  O   ILE B 232     157.451 173.916 190.385  1.00 34.01           O  
ATOM   4296  CB  ILE B 232     154.483 173.016 189.915  1.00 34.01           C  
ATOM   4297  CG1 ILE B 232     153.568 172.227 188.977  1.00 34.01           C  
ATOM   4298  CG2 ILE B 232     153.669 173.845 190.892  1.00 34.01           C  
ATOM   4299  CD1 ILE B 232     152.363 171.609 189.655  1.00 34.01           C  
ATOM   4300  H   ILE B 232     156.447 172.236 188.282  1.00 34.01           H  
ATOM   4301  HA  ILE B 232     154.801 174.687 188.642  1.00 34.01           H  
ATOM   4302  HB  ILE B 232     155.082 172.310 190.489  1.00 34.01           H  
ATOM   4303 HG12 ILE B 232     153.213 172.903 188.199  1.00 34.01           H  
ATOM   4304 HG13 ILE B 232     154.153 171.426 188.524  1.00 34.01           H  
ATOM   4305 HG21 ILE B 232     154.341 174.380 191.563  1.00 34.01           H  
ATOM   4306 HG22 ILE B 232     153.059 174.561 190.341  1.00 34.01           H  
ATOM   4307 HG23 ILE B 232     153.022 173.189 191.474  1.00 34.01           H  
ATOM   4308 HD11 ILE B 232     152.696 170.909 190.421  1.00 34.01           H  
ATOM   4309 HD12 ILE B 232     151.763 172.394 190.116  1.00 34.01           H  
ATOM   4310 HD13 ILE B 232     151.762 171.079 188.916  1.00 34.01           H  
ATOM   4311  N   HIS B 233     156.287 175.844 190.285  1.00 35.77           N  
ATOM   4312  CA  HIS B 233     157.188 176.584 191.158  1.00 35.77           C  
ATOM   4313  C   HIS B 233     156.599 176.597 192.562  1.00 35.77           C  
ATOM   4314  O   HIS B 233     155.557 177.214 192.799  1.00 35.77           O  
ATOM   4315  CB  HIS B 233     157.410 178.000 190.636  1.00 35.77           C  
ATOM   4316  CG  HIS B 233     157.659 178.067 189.162  1.00 35.77           C  
ATOM   4317  CD2 HIS B 233     156.713 178.516 188.267  1.00 35.77           C  
ATOM   4318  ND1 HIS B 233     158.749 177.744 188.427  1.00 35.77           N  
ATOM   4319  NE2 HIS B 233     157.208 178.465 187.043  1.00 35.77           N  
ATOM   4320  CE1 HIS B 233     158.443 178.001 187.113  1.00 35.77           C  
ATOM   4321  H   HIS B 233     155.490 176.323 189.891  1.00 35.77           H  
ATOM   4322  HA  HIS B 233     158.163 176.098 191.180  1.00 35.77           H  
ATOM   4323  HB2 HIS B 233     158.272 178.425 191.150  1.00 35.77           H  
ATOM   4324  HB3 HIS B 233     156.524 178.593 190.862  1.00 35.77           H  
ATOM   4325  HD2 HIS B 233     155.721 178.857 188.525  1.00 35.77           H  
ATOM   4326  HE2 HIS B 233     156.691 178.753 186.140  1.00 35.77           H  
ATOM   4327  HE1 HIS B 233     159.062 177.858 186.328  1.00 35.77           H  
ATOM   4328  N   TYR B 234     157.260 175.908 193.482  1.00 32.32           N  
ATOM   4329  CA  TYR B 234     156.902 175.933 194.890  1.00 32.32           C  
ATOM   4330  C   TYR B 234     157.780 176.932 195.634  1.00 32.32           C  
ATOM   4331  O   TYR B 234     158.827 177.357 195.142  1.00 32.32           O  
ATOM   4332  CB  TYR B 234     157.043 174.543 195.515  1.00 32.32           C  
ATOM   4333  CG  TYR B 234     155.994 173.553 195.061  1.00 32.32           C  
ATOM   4334  CD1 TYR B 234     154.780 173.447 195.721  1.00 32.32           C  
ATOM   4335  CD2 TYR B 234     156.222 172.720 193.976  1.00 32.32           C  
ATOM   4336  CE1 TYR B 234     153.823 172.549 195.312  1.00 32.32           C  
ATOM   4337  CE2 TYR B 234     155.267 171.817 193.562  1.00 32.32           C  
ATOM   4338  CZ  TYR B 234     154.072 171.738 194.233  1.00 32.32           C  
ATOM   4339  OH  TYR B 234     153.118 170.841 193.824  1.00 32.32           O  
ATOM   4340  H   TYR B 234     158.045 175.342 193.192  1.00 32.32           H  
ATOM   4341  HA  TYR B 234     155.860 176.241 194.973  1.00 32.32           H  
ATOM   4342  HB2 TYR B 234     158.024 174.147 195.252  1.00 32.32           H  
ATOM   4343  HB3 TYR B 234     156.971 174.646 196.598  1.00 32.32           H  
ATOM   4344  HD1 TYR B 234     154.582 174.082 196.572  1.00 32.32           H  
ATOM   4345  HD2 TYR B 234     157.162 172.780 193.448  1.00 32.32           H  
ATOM   4346  HE1 TYR B 234     152.881 172.482 195.836  1.00 32.32           H  
ATOM   4347  HE2 TYR B 234     155.458 171.175 192.715  1.00 32.32           H  
ATOM   4348  HH  TYR B 234     153.362 170.307 193.064  1.00 32.32           H  
ATOM   4349  N   ASN B 235     157.333 177.319 196.827  1.00 32.73           N  
ATOM   4350  CA  ASN B 235     158.112 178.180 197.706  1.00 32.73           C  
ATOM   4351  C   ASN B 235     157.952 177.712 199.143  1.00 32.73           C  
ATOM   4352  O   ASN B 235     156.882 177.252 199.547  1.00 32.73           O  
ATOM   4353  CB  ASN B 235     157.696 179.657 197.617  1.00 32.73           C  
ATOM   4354  CG  ASN B 235     157.878 180.243 196.234  1.00 32.73           C  
ATOM   4355  OD1 ASN B 235     157.080 181.068 195.795  1.00 32.73           O  
ATOM   4356  ND2 ASN B 235     158.937 179.836 195.548  1.00 32.73           N  
ATOM   4357  H   ASN B 235     156.423 177.005 197.133  1.00 32.73           H  
ATOM   4358  HA  ASN B 235     159.150 178.110 197.382  1.00 32.73           H  
ATOM   4359  HB2 ASN B 235     158.301 180.231 198.319  1.00 32.73           H  
ATOM   4360  HB3 ASN B 235     156.645 179.738 197.893  1.00 32.73           H  
ATOM   4361 HD21 ASN B 235     159.567 179.156 195.948  1.00 32.73           H  
ATOM   4362 HD22 ASN B 235     159.114 180.206 194.625  1.00 32.73           H  
ATOM   4363  N   TYR B 236     159.025 177.848 199.914  1.00 29.74           N  
ATOM   4364  CA  TYR B 236     159.015 177.554 201.338  1.00 29.74           C  
ATOM   4365  C   TYR B 236     159.242 178.847 202.109  1.00 29.74           C  
ATOM   4366  O   TYR B 236     160.045 179.689 201.695  1.00 29.74           O  
ATOM   4367  CB  TYR B 236     160.088 176.525 201.698  1.00 29.74           C  
ATOM   4368  CG  TYR B 236     159.838 175.152 201.114  1.00 29.74           C  
ATOM   4369  CD1 TYR B 236     160.278 174.833 199.834  1.00 29.74           C  
ATOM   4370  CD2 TYR B 236     159.159 174.180 201.832  1.00 29.74           C  
ATOM   4371  CE1 TYR B 236     160.051 173.587 199.288  1.00 29.74           C  
ATOM   4372  CE2 TYR B 236     158.928 172.931 201.293  1.00 29.74           C  
ATOM   4373  CZ  TYR B 236     159.377 172.643 200.019  1.00 29.74           C  
ATOM   4374  OH  TYR B 236     159.152 171.403 199.470  1.00 29.74           O  
ATOM   4375  H   TYR B 236     159.885 178.169 199.493  1.00 29.74           H  
ATOM   4376  HA  TYR B 236     158.048 177.127 201.606  1.00 29.74           H  
ATOM   4377  HB2 TYR B 236     161.048 176.886 201.329  1.00 29.74           H  
ATOM   4378  HB3 TYR B 236     160.127 176.435 202.784  1.00 29.74           H  
ATOM   4379  HD1 TYR B 236     160.808 175.576 199.256  1.00 29.74           H  
ATOM   4380  HD2 TYR B 236     158.806 174.404 202.828  1.00 29.74           H  
ATOM   4381  HE1 TYR B 236     160.401 173.357 198.293  1.00 29.74           H  
ATOM   4382  HE2 TYR B 236     158.399 172.183 201.864  1.00 29.74           H  
ATOM   4383  HH  TYR B 236     158.675 170.790 200.034  1.00 29.74           H  
ATOM   4384  N   MET B 237     158.531 179.009 203.228  1.00 32.74           N  
ATOM   4385  CA  MET B 237     158.522 180.280 203.936  1.00 32.74           C  
ATOM   4386  C   MET B 237     159.181 180.251 205.307  1.00 32.74           C  
ATOM   4387  O   MET B 237     159.444 181.323 205.861  1.00 32.74           O  
ATOM   4388  CB  MET B 237     157.087 180.795 204.086  1.00 32.74           C  
ATOM   4389  CG  MET B 237     156.478 181.270 202.791  1.00 32.74           C  
ATOM   4390  SD  MET B 237     157.682 182.030 201.690  1.00 32.74           S  
ATOM   4391  CE  MET B 237     156.619 182.656 200.393  1.00 32.74           C  
ATOM   4392  H   MET B 237     157.990 178.236 203.589  1.00 32.74           H  
ATOM   4393  HA  MET B 237     159.121 180.950 203.319  1.00 32.74           H  
ATOM   4394  HB2 MET B 237     157.091 181.627 204.790  1.00 32.74           H  
ATOM   4395  HB3 MET B 237     156.471 179.988 204.481  1.00 32.74           H  
ATOM   4396  HG2 MET B 237     155.704 182.002 203.019  1.00 32.74           H  
ATOM   4397  HG3 MET B 237     156.032 180.416 202.282  1.00 32.74           H  
ATOM   4398  HE1 MET B 237     156.076 181.828 199.937  1.00 32.74           H  
ATOM   4399  HE2 MET B 237     155.909 183.367 200.816  1.00 32.74           H  
ATOM   4400  HE3 MET B 237     157.224 183.154 199.636  1.00 32.74           H  
ATOM   4401  N   CYS B 238     159.441 179.082 205.879  1.00 35.67           N  
ATOM   4402  CA  CYS B 238     160.257 178.993 207.081  1.00 35.67           C  
ATOM   4403  C   CYS B 238     161.500 178.160 206.825  1.00 35.67           C  
ATOM   4404  O   CYS B 238     161.504 177.249 205.993  1.00 35.67           O  
ATOM   4405  CB  CYS B 238     159.497 178.416 208.281  1.00 35.67           C  
ATOM   4406  SG  CYS B 238     158.332 179.548 209.051  1.00 35.67           S1-
ATOM   4407  H   CYS B 238     159.065 178.237 205.472  1.00 35.67           H  
ATOM   4408  HA  CYS B 238     160.538 180.016 207.332  1.00 35.67           H  
ATOM   4409  HB2 CYS B 238     160.227 178.118 209.033  1.00 35.67           H  
ATOM   4410  HB3 CYS B 238     158.945 177.539 207.943  1.00 35.67           H  
ATOM   4411  N   ASN B 239     162.557 178.500 207.551  1.00 34.51           N  
ATOM   4412  CA  ASN B 239     163.811 177.782 207.463  1.00 34.51           C  
ATOM   4413  C   ASN B 239     163.666 176.391 208.067  1.00 34.51           C  
ATOM   4414  O   ASN B 239     162.773 176.125 208.874  1.00 34.51           O  
ATOM   4415  CB  ASN B 239     164.908 178.548 208.194  1.00 34.51           C  
ATOM   4416  CG  ASN B 239     165.292 179.826 207.487  1.00 34.51           C  
ATOM   4417  OD1 ASN B 239     165.410 179.863 206.263  1.00 34.51           O  
ATOM   4418  ND2 ASN B 239     165.484 180.890 208.257  1.00 34.51           N  
ATOM   4419  H   ASN B 239     162.485 179.283 208.184  1.00 34.51           H  
ATOM   4420  HA  ASN B 239     164.082 177.686 206.412  1.00 34.51           H  
ATOM   4421  HB2 ASN B 239     165.789 177.911 208.267  1.00 34.51           H  
ATOM   4422  HB3 ASN B 239     164.554 178.795 209.195  1.00 34.51           H  
ATOM   4423 HD21 ASN B 239     165.376 180.815 209.258  1.00 34.51           H  
ATOM   4424 HD22 ASN B 239     165.738 181.775 207.841  1.00 34.51           H  
ATOM   4425  N   SER B 240     164.570 175.496 207.672  1.00 30.67           N  
ATOM   4426  CA  SER B 240     164.676 174.193 208.316  1.00 30.67           C  
ATOM   4427  C   SER B 240     165.402 174.264 209.651  1.00 30.67           C  
ATOM   4428  O   SER B 240     165.754 173.221 210.208  1.00 30.67           O  
ATOM   4429  CB  SER B 240     165.375 173.195 207.393  1.00 30.67           C  
ATOM   4430  OG  SER B 240     164.517 172.804 206.339  1.00 30.67           O  
ATOM   4431  H   SER B 240     165.194 175.725 206.912  1.00 30.67           H  
ATOM   4432  HA  SER B 240     163.659 173.853 208.514  1.00 30.67           H  
ATOM   4433  HB2 SER B 240     165.660 172.314 207.968  1.00 30.67           H  
ATOM   4434  HB3 SER B 240     166.268 173.659 206.974  1.00 30.67           H  
ATOM   4435  HG  SER B 240     163.740 172.399 206.732  1.00 30.67           H  
ATOM   4436  N   SER B 241     165.638 175.474 210.161  1.00 36.69           N  
ATOM   4437  CA  SER B 241     166.189 175.691 211.489  1.00 36.69           C  
ATOM   4438  C   SER B 241     165.401 176.762 212.236  1.00 36.69           C  
ATOM   4439  O   SER B 241     165.958 177.471 213.081  1.00 36.69           O  
ATOM   4440  CB  SER B 241     167.667 176.077 211.410  1.00 36.69           C  
ATOM   4441  OG  SER B 241     167.835 177.300 210.717  1.00 36.69           O  
ATOM   4442  H   SER B 241     165.423 176.282 209.595  1.00 36.69           H  
ATOM   4443  HA  SER B 241     166.107 174.755 212.041  1.00 36.69           H  
ATOM   4444  HB2 SER B 241     168.213 175.292 210.886  1.00 36.69           H  
ATOM   4445  HB3 SER B 241     168.062 176.182 212.420  1.00 36.69           H  
ATOM   4446  HG  SER B 241     168.775 177.493 210.693  1.00 36.69           H  
ATOM   4447  N   CYS B 242     164.113 176.905 211.926  1.00 39.55           N  
ATOM   4448  CA  CYS B 242     163.270 177.874 212.610  1.00 39.55           C  
ATOM   4449  C   CYS B 242     163.041 177.458 214.060  1.00 39.55           C  
ATOM   4450  O   CYS B 242     163.155 176.287 214.426  1.00 39.55           O  
ATOM   4451  CB  CYS B 242     161.923 178.029 211.898  1.00 39.55           C  
ATOM   4452  SG  CYS B 242     161.925 179.055 210.397  1.00 39.55           S1-
ATOM   4453  H   CYS B 242     163.713 176.328 211.200  1.00 39.55           H  
ATOM   4454  HA  CYS B 242     163.786 178.834 212.592  1.00 39.55           H  
ATOM   4455  HB2 CYS B 242     161.222 178.474 212.604  1.00 39.55           H  
ATOM   4456  HB3 CYS B 242     161.577 177.033 211.620  1.00 39.55           H  
ATOM   4457  N   MET B 243     162.718 178.445 214.891  1.00 42.53           N  
ATOM   4458  CA  MET B 243     162.430 178.213 216.300  1.00 42.53           C  
ATOM   4459  C   MET B 243     160.925 178.115 216.511  1.00 42.53           C  
ATOM   4460  O   MET B 243     160.167 178.969 216.041  1.00 42.53           O  
ATOM   4461  CB  MET B 243     163.015 179.328 217.166  1.00 42.53           C  
ATOM   4462  CG  MET B 243     164.538 179.412 217.174  1.00 42.53           C  
ATOM   4463  SD  MET B 243     165.354 177.939 217.827  1.00 42.53           S  
ATOM   4464  CE  MET B 243     165.902 177.127 216.326  1.00 42.53           C  
ATOM   4465  H   MET B 243     162.671 179.388 214.533  1.00 42.53           H  
ATOM   4466  HA  MET B 243     162.895 177.273 216.599  1.00 42.53           H  
ATOM   4467  HB2 MET B 243     162.681 179.170 218.191  1.00 42.53           H  
ATOM   4468  HB3 MET B 243     162.627 180.278 216.800  1.00 42.53           H  
ATOM   4469  HG2 MET B 243     164.831 180.265 217.786  1.00 42.53           H  
ATOM   4470  HG3 MET B 243     164.878 179.566 216.150  1.00 42.53           H  
ATOM   4471  HE1 MET B 243     165.039 176.897 215.701  1.00 42.53           H  
ATOM   4472  HE2 MET B 243     166.579 177.786 215.782  1.00 42.53           H  
ATOM   4473  HE3 MET B 243     166.422 176.204 216.581  1.00 42.53           H  
ATOM   4474  N   GLY B 244     160.499 177.065 217.210  1.00 41.39           N  
ATOM   4475  CA  GLY B 244     159.100 176.811 217.459  1.00 41.39           C  
ATOM   4476  C   GLY B 244     158.405 176.006 216.384  1.00 41.39           C  
ATOM   4477  O   GLY B 244     157.343 175.432 216.645  1.00 41.39           O  
ATOM   4478  H   GLY B 244     161.182 176.420 217.581  1.00 41.39           H  
ATOM   4479  HA2 GLY B 244     159.016 176.267 218.399  1.00 41.39           H  
ATOM   4480  HA3 GLY B 244     158.591 177.771 217.548  1.00 41.39           H  
ATOM   4481  N   GLY B 245     158.978 175.942 215.187  1.00 39.80           N  
ATOM   4482  CA  GLY B 245     158.406 175.172 214.105  1.00 39.80           C  
ATOM   4483  C   GLY B 245     159.163 173.886 213.859  1.00 39.80           C  
ATOM   4484  O   GLY B 245     158.943 172.884 214.545  1.00 39.80           O  
ATOM   4485  H   GLY B 245     159.839 176.446 215.028  1.00 39.80           H  
ATOM   4486  HA2 GLY B 245     157.373 174.929 214.354  1.00 39.80           H  
ATOM   4487  HA3 GLY B 245     158.429 175.773 213.196  1.00 39.80           H  
ATOM   4488  N   MET B 246     160.059 173.906 212.873  1.00 34.74           N  
ATOM   4489  CA  MET B 246     160.789 172.698 212.506  1.00 34.74           C  
ATOM   4490  C   MET B 246     161.810 172.320 213.574  1.00 34.74           C  
ATOM   4491  O   MET B 246     161.832 171.177 214.042  1.00 34.74           O  
ATOM   4492  CB  MET B 246     161.460 172.913 211.152  1.00 34.74           C  
ATOM   4493  CG  MET B 246     160.454 173.049 210.020  1.00 34.74           C  
ATOM   4494  SD  MET B 246     161.206 173.316 208.411  1.00 34.74           S  
ATOM   4495  CE  MET B 246     159.756 173.524 207.393  1.00 34.74           C  
ATOM   4496  H   MET B 246     160.234 174.767 212.375  1.00 34.74           H  
ATOM   4497  HA  MET B 246     160.088 171.867 212.431  1.00 34.74           H  
ATOM   4498  HB2 MET B 246     162.108 172.062 210.944  1.00 34.74           H  
ATOM   4499  HB3 MET B 246     162.059 173.823 211.199  1.00 34.74           H  
ATOM   4500  HG2 MET B 246     159.802 173.895 210.239  1.00 34.74           H  
ATOM   4501  HG3 MET B 246     159.861 172.135 209.975  1.00 34.74           H  
ATOM   4502  HE1 MET B 246     159.144 172.624 207.444  1.00 34.74           H  
ATOM   4503  HE2 MET B 246     159.179 174.376 207.752  1.00 34.74           H  
ATOM   4504  HE3 MET B 246     160.059 173.699 206.361  1.00 34.74           H  
ATOM   4505  N   ASN B 247     162.635 173.282 213.996  1.00 36.02           N  
ATOM   4506  CA  ASN B 247     163.698 173.082 214.985  1.00 36.02           C  
ATOM   4507  C   ASN B 247     164.652 171.961 214.559  1.00 36.02           C  
ATOM   4508  O   ASN B 247     164.865 170.980 215.274  1.00 36.02           O  
ATOM   4509  CB  ASN B 247     163.113 172.821 216.379  1.00 36.02           C  
ATOM   4510  CG  ASN B 247     162.713 174.100 217.091  1.00 36.02           C  
ATOM   4511  OD1 ASN B 247     163.490 175.051 217.167  1.00 36.02           O  
ATOM   4512  ND2 ASN B 247     161.494 174.129 217.619  1.00 36.02           N  
ATOM   4513  H   ASN B 247     162.519 174.207 213.608  1.00 36.02           H  
ATOM   4514  HA  ASN B 247     164.280 174.002 215.038  1.00 36.02           H  
ATOM   4515  HB2 ASN B 247     163.861 172.305 216.981  1.00 36.02           H  
ATOM   4516  HB3 ASN B 247     162.231 172.189 216.275  1.00 36.02           H  
ATOM   4517 HD21 ASN B 247     161.174 174.954 218.106  1.00 36.02           H  
ATOM   4518 HD22 ASN B 247     160.888 173.326 217.534  1.00 36.02           H  
ATOM   4519  N   ARG B 248     165.232 172.144 213.367  1.00 34.90           N  
ATOM   4520  CA  ARG B 248     166.154 171.186 212.741  1.00 34.90           C  
ATOM   4521  C   ARG B 248     165.534 169.797 212.600  1.00 34.90           C  
ATOM   4522  O   ARG B 248     166.190 168.779 212.830  1.00 34.90           O  
ATOM   4523  CB  ARG B 248     167.487 171.103 213.489  1.00 34.90           C  
ATOM   4524  CG  ARG B 248     168.014 172.422 214.028  1.00 34.90           C  
ATOM   4525  CD  ARG B 248     169.279 172.218 214.856  1.00 34.90           C  
ATOM   4526  NE  ARG B 248     169.048 171.398 216.044  1.00 34.90           N  
ATOM   4527  CZ  ARG B 248     169.394 170.118 216.151  1.00 34.90           C  
ATOM   4528  NH1 ARG B 248     169.982 169.503 215.135  1.00 34.90           N  
ATOM   4529  NH2 ARG B 248     169.146 169.452 217.270  1.00 34.90           N1+
ATOM   4530  H   ARG B 248     165.023 172.995 212.865  1.00 34.90           H  
ATOM   4531  HA  ARG B 248     166.352 171.566 211.739  1.00 34.90           H  
ATOM   4532  HB2 ARG B 248     167.359 170.423 214.331  1.00 34.90           H  
ATOM   4533  HB3 ARG B 248     168.232 170.697 212.805  1.00 34.90           H  
ATOM   4534  HG2 ARG B 248     167.249 172.880 214.655  1.00 34.90           H  
ATOM   4535  HG3 ARG B 248     168.240 173.082 213.191  1.00 34.90           H  
ATOM   4536  HD2 ARG B 248     169.650 173.193 215.172  1.00 34.90           H  
ATOM   4537  HD3 ARG B 248     170.028 171.728 214.234  1.00 34.90           H  
ATOM   4538  HE  ARG B 248     168.596 171.832 216.836  1.00 34.90           H  
ATOM   4539 HH11 ARG B 248     170.240 168.530 215.215  1.00 34.90           H  
ATOM   4540 HH12 ARG B 248     170.172 170.008 214.281  1.00 34.90           H  
ATOM   4541 HH21 ARG B 248     168.693 169.916 218.044  1.00 34.90           H  
ATOM   4542 HH22 ARG B 248     169.410 168.480 217.348  1.00 34.90           H  
ATOM   4543  N   ARG B 249     164.258 169.750 212.221  1.00 32.51           N  
ATOM   4544  CA  ARG B 249     163.596 168.489 211.931  1.00 32.51           C  
ATOM   4545  C   ARG B 249     163.461 168.336 210.428  1.00 32.51           C  
ATOM   4546  O   ARG B 249     162.782 169.161 209.797  1.00 32.51           O  
ATOM   4547  CB  ARG B 249     162.224 168.435 212.582  1.00 32.51           C  
ATOM   4548  CG  ARG B 249     162.205 167.807 213.956  1.00 32.51           C  
ATOM   4549  CD  ARG B 249     160.795 167.791 214.514  1.00 32.51           C  
ATOM   4550  NE  ARG B 249     160.391 169.098 215.023  1.00 32.51           N  
ATOM   4551  CZ  ARG B 249     159.277 169.316 215.714  1.00 32.51           C  
ATOM   4552  NH1 ARG B 249     158.454 168.311 215.975  1.00 32.51           N  
ATOM   4553  NH2 ARG B 249     158.986 170.535 216.143  1.00 32.51           N1+
ATOM   4554  H   ARG B 249     163.738 170.611 212.133  1.00 32.51           H  
ATOM   4555  HA  ARG B 249     164.195 167.673 212.336  1.00 32.51           H  
ATOM   4556  HB2 ARG B 249     161.848 169.455 212.669  1.00 32.51           H  
ATOM   4557  HB3 ARG B 249     161.563 167.858 211.935  1.00 32.51           H  
ATOM   4558  HG2 ARG B 249     162.848 168.382 214.622  1.00 32.51           H  
ATOM   4559  HG3 ARG B 249     162.575 166.784 213.888  1.00 32.51           H  
ATOM   4560  HD2 ARG B 249     160.747 167.067 215.327  1.00 32.51           H  
ATOM   4561  HD3 ARG B 249     160.107 167.494 213.722  1.00 32.51           H  
ATOM   4562  HE  ARG B 249     160.996 169.886 214.839  1.00 32.51           H  
ATOM   4563 HH11 ARG B 249     157.607 168.475 216.500  1.00 32.51           H  
ATOM   4564 HH12 ARG B 249     158.674 167.381 215.649  1.00 32.51           H  
ATOM   4565 HH21 ARG B 249     159.612 171.303 215.945  1.00 32.51           H  
ATOM   4566 HH22 ARG B 249     158.138 170.697 216.668  1.00 32.51           H  
ATOM   4567  N   PRO B 250     164.093 167.335 209.818  1.00 27.78           N  
ATOM   4568  CA  PRO B 250     163.970 167.153 208.367  1.00 27.78           C  
ATOM   4569  C   PRO B 250     162.530 166.897 207.949  1.00 27.78           C  
ATOM   4570  O   PRO B 250     161.750 166.275 208.671  1.00 27.78           O  
ATOM   4571  CB  PRO B 250     164.857 165.936 208.088  1.00 27.78           C  
ATOM   4572  CG  PRO B 250     165.841 165.928 209.204  1.00 27.78           C  
ATOM   4573  CD  PRO B 250     165.100 166.435 210.404  1.00 27.78           C  
ATOM   4574  HA  PRO B 250     164.269 168.038 207.806  1.00 27.78           H  
ATOM   4575  HB2 PRO B 250     164.266 165.020 208.089  1.00 27.78           H  
ATOM   4576  HB3 PRO B 250     165.364 166.040 207.129  1.00 27.78           H  
ATOM   4577  HG2 PRO B 250     166.682 166.581 208.973  1.00 27.78           H  
ATOM   4578  HG3 PRO B 250     166.205 164.916 209.382  1.00 27.78           H  
ATOM   4579  HD2 PRO B 250     165.766 166.977 211.075  1.00 27.78           H  
ATOM   4580  HD3 PRO B 250     164.626 165.617 210.946  1.00 27.78           H  
ATOM   4581  N   ILE B 251     162.182 167.398 206.769  1.00 19.47           N  
ATOM   4582  CA  ILE B 251     160.821 167.313 206.264  1.00 19.47           C  
ATOM   4583  C   ILE B 251     160.822 166.549 204.948  1.00 19.47           C  
ATOM   4584  O   ILE B 251     161.775 166.609 204.167  1.00 19.47           O  
ATOM   4585  CB  ILE B 251     160.188 168.709 206.083  1.00 19.47           C  
ATOM   4586  CG1 ILE B 251     161.048 169.574 205.165  1.00 19.47           C  
ATOM   4587  CG2 ILE B 251     160.022 169.388 207.426  1.00 19.47           C  
ATOM   4588  CD1 ILE B 251     160.480 170.938 204.890  1.00 19.47           C  
ATOM   4589  H   ILE B 251     162.885 167.853 206.204  1.00 19.47           H  
ATOM   4590  HA  ILE B 251     160.214 166.781 206.996  1.00 19.47           H  
ATOM   4591  HB  ILE B 251     159.207 168.583 205.625  1.00 19.47           H  
ATOM   4592 HG12 ILE B 251     162.026 169.699 205.631  1.00 19.47           H  
ATOM   4593 HG13 ILE B 251     161.162 169.054 204.214  1.00 19.47           H  
ATOM   4594 HG21 ILE B 251     159.393 168.773 208.069  1.00 19.47           H  
ATOM   4595 HG22 ILE B 251     160.999 169.518 207.891  1.00 19.47           H  
ATOM   4596 HG23 ILE B 251     159.555 170.363 207.285  1.00 19.47           H  
ATOM   4597 HD11 ILE B 251     159.511 170.836 204.400  1.00 19.47           H  
ATOM   4598 HD12 ILE B 251     160.357 171.477 205.830  1.00 19.47           H  
ATOM   4599 HD13 ILE B 251     161.159 171.490 204.241  1.00 19.47           H  
ATOM   4600  N   LEU B 252     159.748 165.803 204.722  1.00 17.41           N  
ATOM   4601  CA  LEU B 252     159.470 165.154 203.451  1.00 17.41           C  
ATOM   4602  C   LEU B 252     158.313 165.877 202.788  1.00 17.41           C  
ATOM   4603  O   LEU B 252     157.233 165.983 203.373  1.00 17.41           O  
ATOM   4604  CB  LEU B 252     159.104 163.681 203.643  1.00 17.41           C  
ATOM   4605  CG  LEU B 252     160.160 162.635 203.981  1.00 17.41           C  
ATOM   4606  CD1 LEU B 252     159.476 161.397 204.506  1.00 17.41           C  
ATOM   4607  CD2 LEU B 252     160.961 162.290 202.747  1.00 17.41           C  
ATOM   4608  H   LEU B 252     159.087 165.679 205.475  1.00 17.41           H  
ATOM   4609  HA  LEU B 252     160.365 165.198 202.830  1.00 17.41           H  
ATOM   4610  HB2 LEU B 252     158.371 163.649 204.449  1.00 17.41           H  
ATOM   4611  HB3 LEU B 252     158.637 163.357 202.713  1.00 17.41           H  
ATOM   4612  HG  LEU B 252     160.836 163.033 204.738  1.00 17.41           H  
ATOM   4613 HD11 LEU B 252     158.907 161.648 205.401  1.00 17.41           H  
ATOM   4614 HD12 LEU B 252     158.802 161.004 203.745  1.00 17.41           H  
ATOM   4615 HD13 LEU B 252     160.225 160.644 204.752  1.00 17.41           H  
ATOM   4616 HD21 LEU B 252     160.295 161.891 201.982  1.00 17.41           H  
ATOM   4617 HD22 LEU B 252     161.452 163.187 202.370  1.00 17.41           H  
ATOM   4618 HD23 LEU B 252     161.714 161.543 202.999  1.00 17.41           H  
ATOM   4619  N   THR B 253     158.530 166.371 201.578  1.00 15.51           N  
ATOM   4620  CA  THR B 253     157.442 166.898 200.775  1.00 15.51           C  
ATOM   4621  C   THR B 253     156.934 165.780 199.881  1.00 15.51           C  
ATOM   4622  O   THR B 253     157.720 165.134 199.182  1.00 15.51           O  
ATOM   4623  CB  THR B 253     157.903 168.090 199.938  1.00 15.51           C  
ATOM   4624  OG1 THR B 253     158.114 169.219 200.792  1.00 15.51           O  
ATOM   4625  CG2 THR B 253     156.859 168.449 198.900  1.00 15.51           C  
ATOM   4626  H   THR B 253     159.470 166.381 201.208  1.00 15.51           H  
ATOM   4627  HA  THR B 253     156.643 167.254 201.425  1.00 15.51           H  
ATOM   4628  HB  THR B 253     158.830 167.820 199.433  1.00 15.51           H  
ATOM   4629 HG21 THR B 253     156.685 167.593 198.248  1.00 15.51           H  
ATOM   4630 HG22 THR B 253     155.929 168.720 199.399  1.00 15.51           H  
ATOM   4631 HG23 THR B 253     157.212 169.292 198.306  1.00 15.51           H  
ATOM   4632  HG1 THR B 253     158.781 168.974 201.438  1.00 15.51           H  
ATOM   4633  N   ILE B 254     155.628 165.541 199.922  1.00 20.22           N  
ATOM   4634  CA  ILE B 254     154.976 164.510 199.130  1.00 20.22           C  
ATOM   4635  C   ILE B 254     154.154 165.212 198.064  1.00 20.22           C  
ATOM   4636  O   ILE B 254     153.294 166.044 198.381  1.00 20.22           O  
ATOM   4637  CB  ILE B 254     154.091 163.605 199.998  1.00 20.22           C  
ATOM   4638  CG1 ILE B 254     154.833 163.201 201.269  1.00 20.22           C  
ATOM   4639  CG2 ILE B 254     153.676 162.379 199.226  1.00 20.22           C  
ATOM   4640  CD1 ILE B 254     153.963 162.511 202.280  1.00 20.22           C  
ATOM   4641  H   ILE B 254     155.058 166.105 200.536  1.00 20.22           H  
ATOM   4642  HA  ILE B 254     155.724 163.861 198.675  1.00 20.22           H  
ATOM   4643  HB  ILE B 254     153.196 164.161 200.277  1.00 20.22           H  
ATOM   4644 HG12 ILE B 254     155.644 162.526 200.995  1.00 20.22           H  
ATOM   4645 HG13 ILE B 254     155.247 164.100 201.727  1.00 20.22           H  
ATOM   4646 HG21 ILE B 254     153.133 162.680 198.330  1.00 20.22           H  
ATOM   4647 HG22 ILE B 254     154.562 161.812 198.940  1.00 20.22           H  
ATOM   4648 HG23 ILE B 254     153.033 161.758 199.849  1.00 20.22           H  
ATOM   4649 HD11 ILE B 254     153.157 163.180 202.583  1.00 20.22           H  
ATOM   4650 HD12 ILE B 254     153.540 161.608 201.839  1.00 20.22           H  
ATOM   4651 HD13 ILE B 254     154.561 162.244 203.152  1.00 20.22           H  
ATOM   4652  N   ILE B 255     154.426 164.888 196.806  1.00 22.95           N  
ATOM   4653  CA  ILE B 255     153.700 165.427 195.666  1.00 22.95           C  
ATOM   4654  C   ILE B 255     152.838 164.301 195.123  1.00 22.95           C  
ATOM   4655  O   ILE B 255     153.352 163.332 194.550  1.00 22.95           O  
ATOM   4656  CB  ILE B 255     154.649 165.969 194.593  1.00 22.95           C  
ATOM   4657  CG1 ILE B 255     155.564 167.031 195.191  1.00 22.95           C  
ATOM   4658  CG2 ILE B 255     153.865 166.553 193.444  1.00 22.95           C  
ATOM   4659  CD1 ILE B 255     154.825 168.186 195.791  1.00 22.95           C  
ATOM   4660  H   ILE B 255     155.175 164.234 196.631  1.00 22.95           H  
ATOM   4661  HA  ILE B 255     153.085 166.273 195.973  1.00 22.95           H  
ATOM   4662  HB  ILE B 255     155.257 165.145 194.219  1.00 22.95           H  
ATOM   4663 HG12 ILE B 255     156.169 166.566 195.970  1.00 22.95           H  
ATOM   4664 HG13 ILE B 255     156.215 167.410 194.403  1.00 22.95           H  
ATOM   4665 HG21 ILE B 255     153.223 165.784 193.015  1.00 22.95           H  
ATOM   4666 HG22 ILE B 255     153.252 167.379 193.805  1.00 22.95           H  
ATOM   4667 HG23 ILE B 255     154.554 166.918 192.682  1.00 22.95           H  
ATOM   4668 HD11 ILE B 255     154.230 168.676 195.021  1.00 22.95           H  
ATOM   4669 HD12 ILE B 255     154.168 167.825 196.583  1.00 22.95           H  
ATOM   4670 HD13 ILE B 255     155.539 168.897 196.207  1.00 22.95           H  
ATOM   4671  N   THR B 256     151.530 164.411 195.322  1.00 29.56           N  
ATOM   4672  CA  THR B 256     150.587 163.375 194.934  1.00 29.56           C  
ATOM   4673  C   THR B 256     149.747 163.877 193.770  1.00 29.56           C  
ATOM   4674  O   THR B 256     149.003 164.853 193.912  1.00 29.56           O  
ATOM   4675  CB  THR B 256     149.692 162.982 196.109  1.00 29.56           C  
ATOM   4676  OG1 THR B 256     148.756 164.033 196.369  1.00 29.56           O  
ATOM   4677  CG2 THR B 256     150.520 162.754 197.354  1.00 29.56           C  
ATOM   4678  H   THR B 256     151.176 165.249 195.761  1.00 29.56           H  
ATOM   4679  HA  THR B 256     151.140 162.487 194.629  1.00 29.56           H  
ATOM   4680  HB  THR B 256     149.168 162.062 195.851  1.00 29.56           H  
ATOM   4681 HG21 THR B 256     151.245 161.961 197.168  1.00 29.56           H  
ATOM   4682 HG22 THR B 256     151.045 163.673 197.614  1.00 29.56           H  
ATOM   4683 HG23 THR B 256     149.867 162.463 198.177  1.00 29.56           H  
ATOM   4684  HG1 THR B 256     148.238 164.164 195.572  1.00 29.56           H  
ATOM   4685  N   LEU B 257     149.881 163.225 192.621  1.00 35.26           N  
ATOM   4686  CA  LEU B 257     148.981 163.452 191.495  1.00 35.26           C  
ATOM   4687  C   LEU B 257     147.741 162.610 191.748  1.00 35.26           C  
ATOM   4688  O   LEU B 257     147.700 161.426 191.410  1.00 35.26           O  
ATOM   4689  CB  LEU B 257     149.674 163.104 190.180  1.00 35.26           C  
ATOM   4690  CG  LEU B 257     149.021 163.403 188.825  1.00 35.26           C  
ATOM   4691  CD1 LEU B 257     150.068 163.601 187.755  1.00 35.26           C  
ATOM   4692  CD2 LEU B 257     148.118 162.264 188.385  1.00 35.26           C  
ATOM   4693  H   LEU B 257     150.628 162.552 192.524  1.00 35.26           H  
ATOM   4694  HA  LEU B 257     148.696 164.501 191.409  1.00 35.26           H  
ATOM   4695  HB2 LEU B 257     150.627 163.633 190.185  1.00 35.26           H  
ATOM   4696  HB3 LEU B 257     149.855 162.029 190.203  1.00 35.26           H  
ATOM   4697  HG  LEU B 257     148.435 164.313 188.953  1.00 35.26           H  
ATOM   4698 HD11 LEU B 257     150.733 164.415 188.043  1.00 35.26           H  
ATOM   4699 HD12 LEU B 257     150.646 162.684 187.638  1.00 35.26           H  
ATOM   4700 HD13 LEU B 257     149.581 163.847 186.811  1.00 35.26           H  
ATOM   4701 HD21 LEU B 257     148.711 161.358 188.259  1.00 35.26           H  
ATOM   4702 HD22 LEU B 257     147.352 162.094 189.142  1.00 35.26           H  
ATOM   4703 HD23 LEU B 257     147.643 162.522 187.439  1.00 35.26           H  
ATOM   4704  N   GLU B 258     146.733 163.205 192.381  1.00 41.68           N  
ATOM   4705  CA  GLU B 258     145.518 162.486 192.727  1.00 41.68           C  
ATOM   4706  C   GLU B 258     144.318 163.247 192.190  1.00 41.68           C  
ATOM   4707  O   GLU B 258     144.264 164.477 192.287  1.00 41.68           O  
ATOM   4708  CB  GLU B 258     145.402 162.299 194.244  1.00 41.68           C  
ATOM   4709  CG  GLU B 258     145.800 163.518 195.052  1.00 41.68           C  
ATOM   4710  CD  GLU B 258     145.417 163.395 196.512  1.00 41.68           C  
ATOM   4711  OE1 GLU B 258     144.841 162.355 196.891  1.00 41.68           O  
ATOM   4712  OE2 GLU B 258     145.691 164.339 197.283  1.00 41.68           O1-
ATOM   4713  H   GLU B 258     146.814 164.181 192.627  1.00 41.68           H  
ATOM   4714  HA  GLU B 258     145.552 161.495 192.275  1.00 41.68           H  
ATOM   4715  HB2 GLU B 258     144.366 162.055 194.480  1.00 41.68           H  
ATOM   4716  HB3 GLU B 258     146.046 161.470 194.537  1.00 41.68           H  
ATOM   4717  HG2 GLU B 258     145.303 164.393 194.633  1.00 41.68           H  
ATOM   4718  HG3 GLU B 258     146.880 163.646 194.983  1.00 41.68           H  
ATOM   4719  N   ASP B 259     143.364 162.521 191.622  1.00 52.12           N  
ATOM   4720  CA  ASP B 259     142.168 163.147 191.082  1.00 52.12           C  
ATOM   4721  C   ASP B 259     141.072 163.181 192.142  1.00 52.12           C  
ATOM   4722  O   ASP B 259     141.354 163.322 193.332  1.00 52.12           O  
ATOM   4723  CB  ASP B 259     141.686 162.405 189.833  1.00 52.12           C  
ATOM   4724  CG  ASP B 259     140.893 163.295 188.894  1.00 52.12           C  
ATOM   4725  OD1 ASP B 259     140.219 164.229 189.376  1.00 52.12           O  
ATOM   4726  OD2 ASP B 259     140.946 163.060 187.669  1.00 52.12           O1-
ATOM   4727  H   ASP B 259     143.470 161.518 191.564  1.00 52.12           H  
ATOM   4728  HA  ASP B 259     142.410 164.170 190.795  1.00 52.12           H  
ATOM   4729  HB2 ASP B 259     141.053 161.574 190.144  1.00 52.12           H  
ATOM   4730  HB3 ASP B 259     142.555 162.020 189.299  1.00 52.12           H  
ATOM   4731  N   NME B 260     139.816 163.052 191.716  1.00  0.00           N  
ATOM   4732  CH3 NME B 260     138.686 163.068 192.621  1.00  0.00           C  
ATOM   4733  H   NME B 260     139.646 162.939 190.727  1.00  0.00           H  
ATOM   4734 HH31 NME B 260     137.852 163.593 192.154  1.00  0.00           H  
ATOM   4735 HH32 NME B 260     138.387 162.044 192.849  1.00  0.00           H  
ATOM   4736 HH33 NME B 260     138.965 163.577 193.544  1.00  0.00           H  
ATOM   4737  CH3 ACE B 262     140.474 155.991 196.536  1.00  0.00           C  
ATOM   4738  C   ACE B 262     140.372 157.220 195.631  1.00  0.00           C  
ATOM   4739  O   ACE B 262     139.281 157.743 195.408  1.00  0.00           O  
ATOM   4740 HH31 ACE B 262     139.493 155.696 196.909  1.00  0.00           H  
ATOM   4741 HH32 ACE B 262     140.907 155.171 195.963  1.00  0.00           H  
ATOM   4742 HH33 ACE B 262     141.127 156.230 197.376  1.00  0.00           H  
ATOM   4743  N   ASN B 263     141.494 157.671 195.118  1.00 41.10           N  
ATOM   4744  CA  ASN B 263     141.517 158.836 194.241  1.00 41.10           C  
ATOM   4745  C   ASN B 263     142.937 159.147 193.787  1.00 41.10           C  
ATOM   4746  O   ASN B 263     143.186 160.172 193.156  1.00 41.10           O  
ATOM   4747  CB  ASN B 263     140.912 160.051 194.947  1.00 41.10           C  
ATOM   4748  CG  ASN B 263     141.389 160.191 196.379  1.00 41.10           C  
ATOM   4749  OD1 ASN B 263     142.269 159.457 196.827  1.00 41.10           O  
ATOM   4750  ND2 ASN B 263     140.810 161.140 197.105  1.00 41.10           N  
ATOM   4751  H   ASN B 263     142.361 157.200 195.336  1.00 41.10           H  
ATOM   4752  HA  ASN B 263     140.917 158.606 193.361  1.00 41.10           H  
ATOM   4753  HB2 ASN B 263     139.827 159.949 194.949  1.00 41.10           H  
ATOM   4754  HB3 ASN B 263     141.191 160.949 194.397  1.00 41.10           H  
ATOM   4755 HD21 ASN B 263     140.091 161.720 196.697  1.00 41.10           H  
ATOM   4756 HD22 ASN B 263     141.088 161.282 198.065  1.00 41.10           H  
ATOM   4757  N   LEU B 264     143.862 158.248 194.107  1.00 35.88           N  
ATOM   4758  CA  LEU B 264     145.273 158.440 193.804  1.00 35.88           C  
ATOM   4759  C   LEU B 264     145.594 157.905 192.416  1.00 35.88           C  
ATOM   4760  O   LEU B 264     145.249 156.766 192.087  1.00 35.88           O  
ATOM   4761  CB  LEU B 264     146.146 157.736 194.839  1.00 35.88           C  
ATOM   4762  CG  LEU B 264     147.643 158.021 194.731  1.00 35.88           C  
ATOM   4763  CD1 LEU B 264     147.949 159.422 195.228  1.00 35.88           C  
ATOM   4764  CD2 LEU B 264     148.450 156.978 195.478  1.00 35.88           C  
ATOM   4765  H   LEU B 264     143.576 157.401 194.577  1.00 35.88           H  
ATOM   4766  HA  LEU B 264     145.484 159.509 193.833  1.00 35.88           H  
ATOM   4767  HB2 LEU B 264     145.814 158.049 195.829  1.00 35.88           H  
ATOM   4768  HB3 LEU B 264     145.999 156.662 194.729  1.00 35.88           H  
ATOM   4769  HG  LEU B 264     147.932 157.964 193.682  1.00 35.88           H  
ATOM   4770 HD11 LEU B 264     147.384 160.147 194.642  1.00 35.88           H  
ATOM   4771 HD12 LEU B 264     147.668 159.505 196.278  1.00 35.88           H  
ATOM   4772 HD13 LEU B 264     149.015 159.621 195.121  1.00 35.88           H  
ATOM   4773 HD21 LEU B 264     148.187 157.004 196.536  1.00 35.88           H  
ATOM   4774 HD22 LEU B 264     148.230 155.990 195.073  1.00 35.88           H  
ATOM   4775 HD23 LEU B 264     149.513 157.190 195.362  1.00 35.88           H  
ATOM   4776  N   LEU B 265     146.254 158.729 191.608  1.00 35.59           N  
ATOM   4777  CA  LEU B 265     146.769 158.309 190.314  1.00 35.59           C  
ATOM   4778  C   LEU B 265     148.285 158.372 190.241  1.00 35.59           C  
ATOM   4779  O   LEU B 265     148.848 158.198 189.156  1.00 35.59           O  
ATOM   4780  CB  LEU B 265     146.167 159.168 189.197  1.00 35.59           C  
ATOM   4781  CG  LEU B 265     144.653 159.100 189.007  1.00 35.59           C  
ATOM   4782  CD1 LEU B 265     144.185 160.245 188.124  1.00 35.59           C  
ATOM   4783  CD2 LEU B 265     144.243 157.759 188.419  1.00 35.59           C  
ATOM   4784  H   LEU B 265     146.404 159.683 191.904  1.00 35.59           H  
ATOM   4785  HA  LEU B 265     146.475 157.268 190.182  1.00 35.59           H  
ATOM   4786  HB2 LEU B 265     146.426 160.206 189.405  1.00 35.59           H  
ATOM   4787  HB3 LEU B 265     146.630 158.859 188.260  1.00 35.59           H  
ATOM   4788  HG  LEU B 265     144.175 159.197 189.982  1.00 35.59           H  
ATOM   4789 HD11 LEU B 265     144.463 161.194 188.582  1.00 35.59           H  
ATOM   4790 HD12 LEU B 265     144.654 160.163 187.144  1.00 35.59           H  
ATOM   4791 HD13 LEU B 265     143.102 160.199 188.013  1.00 35.59           H  
ATOM   4792 HD21 LEU B 265     144.708 157.634 187.441  1.00 35.59           H  
ATOM   4793 HD22 LEU B 265     144.569 156.957 189.081  1.00 35.59           H  
ATOM   4794 HD23 LEU B 265     143.159 157.725 188.313  1.00 35.59           H  
ATOM   4795  N   GLY B 266     148.959 158.628 191.358  1.00 27.78           N  
ATOM   4796  CA  GLY B 266     150.401 158.760 191.358  1.00 27.78           C  
ATOM   4797  C   GLY B 266     150.921 159.510 192.564  1.00 27.78           C  
ATOM   4798  O   GLY B 266     150.241 160.393 193.092  1.00 27.78           O  
ATOM   4799  H   GLY B 266     148.454 158.733 192.226  1.00 27.78           H  
ATOM   4800  HA2 GLY B 266     150.842 157.763 191.351  1.00 27.78           H  
ATOM   4801  HA3 GLY B 266     150.702 159.296 190.458  1.00 27.78           H  
ATOM   4802  N   ARG B 267     152.128 159.171 193.010  1.00 22.77           N  
ATOM   4803  CA  ARG B 267     152.717 159.806 194.177  1.00 22.77           C  
ATOM   4804  C   ARG B 267     154.230 159.788 194.040  1.00 22.77           C  
ATOM   4805  O   ARG B 267     154.800 158.891 193.416  1.00 22.77           O  
ATOM   4806  CB  ARG B 267     152.296 159.099 195.471  1.00 22.77           C  
ATOM   4807  CG  ARG B 267     152.702 159.815 196.745  1.00 22.77           C  
ATOM   4808  CD  ARG B 267     152.186 159.108 197.976  1.00 22.77           C  
ATOM   4809  NE  ARG B 267     150.753 159.312 198.164  1.00 22.77           N  
ATOM   4810  CZ  ARG B 267     149.873 158.327 198.314  1.00 22.77           C  
ATOM   4811  NH1 ARG B 267     150.281 157.066 198.299  1.00 22.77           N  
ATOM   4812  NH2 ARG B 267     148.587 158.602 198.478  1.00 22.77           N1+
ATOM   4813  H   ARG B 267     152.648 158.454 192.525  1.00 22.77           H
[truncated: 780,492 more chars]
