# Supplementary material for: Structure of the p53 degradation complex from HPV16
Source: Nat Commun. 2024 Feb 28;15:1842. doi: 10.1038/s41467-024-45920-w (PMC10902388; doi:10.1038/s41467-024-45920-w)
Supplement: Supplementary file 8 — Source Data [file 41467_2024_45920_MOESM8_ESM.xlsx]

## Sheet: Fig 1a
Figure 1a
4C4S Raw																			4C4S 1:1 Fitted
Time[s]	1.56 nM			3.12 nM			6.25 nM			12.50 nM			25.00 nM			50.00 nM			Time(s)	1.56nM (fit)	3.12nM (fit)	6.25nM (fit	12.50nM (fit)	25.00nM (fit)	50.00nM (fit)
	Replicate1 Response (RU)	Replicate2 Response (RU)	Replicate3 Response (RU)	Replicate1 Response (RU)	Replicate2 Response (RU)	Replicate3 Response (RU)	Replicate1 Response (RU)	Replicate2 Response (RU)	Replicate3 Response (RU)	Replicate1 Response (RU)	Replicate2 Response (RU)	Replicate3 Response (RU)	Replicate1 Response (RU)	Replicate2 Response (RU)	Replicate3 Response (RU)	Replicate1 Response (RU)	Replicate2 Response (RU)	Replicate3 Response (RU)		Response (RU)	Response (RU)	Response (RU)	Response (RU)	Response (RU)	Response (RU)
-59.96	0.101943	-0.113938	-0.285172	0.100997	0.0580895	-0.203629	0.460433	0.022697	-0.242234	0.340804	-0.0960774	-0.0345314	0.282638	0.0728905	0.120956	0.14138	-0.175736	0.112907	-59.96	0	0	0	0	0	0
-59.86	0.0485424	-0.0106922	-0.164318	0.0796398	0.0800976	-0.127969	0.409413	0.0510753	-0.125955	0.307059	0.00927	0.00426	0.337056	0.08083	0.111075	0.223683	-0.113079	0.127613	-59.8599	0	0	0	0	0	0
-59.7599	0.10955	-0.00707	-0.0572284	0.140267	0.0751123	-0.0209571	0.352409	0.0386273	-0.0747901	0.328133	0.108543	2.26e-05	0.343742	0.047738	0.036416	0.196769	0.0635766	0.0889813	-59.7599	0	0	0	0	0	0
-59.66	0.138509	0.0292562	0.0525716	0.151998	0.0196736	0.0653585	0.302083	0.0578206	-0.0041	0.332448	0.15624	0.029775	0.341085	0.0407003	0.0200399	0.224569	0.133504	0.107015	-59.66	0	0	0	0	0	0
-59.5599	0.131369	0.0806628	0.107169	0.208548	0.020299	0.112096	0.270346	0.085837	0.0590258	0.325261	0.158469	0.0480258	0.362052	0.0245883	0.0429125	0.270926	0.170049	0.0725314	-59.5599	0	0	0	0	0	0
-59.46	0.15411	0.130032	0.114285	0.222286	0.0176966	0.125118	0.291897	0.102767	0.106442	0.330471	0.164077	0.0570948	0.37817	0.0637171	0.0629847	0.306624	0.160031	0.073836	-59.46	0	0	0	0	0	0
-59.36	0.13944	0.112616	0.0878963	0.208013	-0.000879	0.0947755	0.309668	0.0939083	0.0889772	0.325519	0.13648	0.0346126	0.359594	0.0650691	0.0638917	0.2833	0.126623	0.070837	-59.3599	0	0	0	0	0	0
-59.2599	0.125624	0.114025	0.0955642	0.197704	0.0134084	0.0946462	0.325941	0.0965102	0.0865285	0.331249	0.127364	0.0305617	0.361403	0.0664785	0.0684621	0.280836	0.12138	0.0753921	-59.2599	0	0	0	0	0	0
-59.16	0.11441	0.10791	0.0843506	0.207214	0.0248718	0.0854187	0.330719	0.0895691	0.109711	0.331787	0.136841	0.0310669	0.354095	0.0662231	0.061554	0.292267	0.128143	0.0684509	-59.16	0	0	0	0	0	0
-59.0599	0.110911	0.114151	0.0835978	0.197856	0.0389251	0.0604094	0.334666	0.0751444	0.153854	0.330215	0.147013	0.0158488	0.350596	0.0549113	0.0713347	0.286814	0.112533	0.0684916	-59.0599	0	0	0	0	0	0
-58.96	0.0978669	0.113644	0.10687	0.190671	0.044278	0.0415314	0.354031	0.06291	0.183804	0.335568	0.167982	0.00946	0.335599	0.0535859	0.0751008	0.282392	0.102628	0.0859203	-58.96	0	0	0	0	0	0
-58.86	0.0933138	0.137595	0.126547	0.184165	0.0408846	0.0377618	0.360037	0.0751253	0.184307	0.334118	0.195822	0.0158296	0.333792	0.0478731	0.0803033	0.27703	0.0961214	0.0930696	-58.8599	0	0	0	0	0	0
-58.7599	0.0902093	0.15987	0.139434	0.172443	0.0408822	0.0213509	0.355346	0.0993646	0.151112	0.341938	0.197784	0.0381158	0.323242	0.0490304	0.0732918	0.278991	0.0980721	0.0801995	-58.7599	0	0	0	0	0	0
-58.66	0.0759989	0.173014	0.12797	0.163737	0.027476	0.00599	0.332163	0.0949198	0.143565	0.332438	0.173442	0.049296	0.313731	0.0590616	0.0649515	0.26948	0.0874125	0.0816141	-58.66	0	0	0	0	0	0
-58.5599	0.0517774	0.160497	0.113514	0.140675	0.0227709	0.00519	0.317708	0.106648	0.131047	0.319921	0.160145	0.0543714	0.293416	0.0610242	0.068059	0.26949	0.0662889	0.0612988	-58.5599	0	0	0	0	0	0
-58.46	0.0336764	0.138504	0.0915073	0.122574	0.0191501	0.00743	0.305466	0.113155	0.103195	0.296768	0.142055	0.0663608	0.29094	0.0733798	0.0898288	0.275997	0.0540622	0.0557212	-58.46	0	0	0	0	0	0
-58.36	0.023263	0.126931	0.0740748	0.125833	0.0294276	0.0177025	0.304818	0.120309	0.0986351	0.287508	0.141397	0.0824977	0.280526	0.0832911	0.105959	0.291757	0.0651332	0.0679408	-58.3599	0	0	0	0	0	0
-58.2599	0.00972	0.112588	0.0675548	0.114236	0.0303432	0.0197841	0.297932	0.112629	0.0714198	0.287637	0.123951	0.0865367	0.272847	0.0826198	0.108834	0.300862	0.0758144	0.0739329	-58.2599	0	0	0	0	0	0
-58.16	0.0188497	0.0974935	0.0563558	0.11086	0.043752	0.0386861	0.295705	0.0994771	0.0688375	0.29598	0.116659	0.0800374	0.27416	0.0811971	0.132009	0.299428	0.0950826	0.0959371	-58.16	0	0	0	0	0	0
-58.0599	0.026261	0.0959257	0.0430762	0.113999	0.0617155	0.0324186	0.307816	0.0920569	0.0586637	0.304971	0.115098	0.0796362	0.289384	0.0796362	0.124582	0.297867	0.0993742	0.101029	-58.0599	0	0	0	0	0	0
-57.96	0.0343302	0.0981425	0.0413798	0.142759	0.0705851	0.0346354	0.315885	0.0755336	0.0511149	0.314207	0.107547	0.0759867	0.293547	0.0701274	0.122892	0.296176	0.0976847	0.104403	-57.96	0	0	0	0	0	0
-57.86	0.0356407	0.0857811	0.0251122	0.140163	0.069149	0.0261727	0.314083	0.0545616	0.0231209	0.31551	0.0842552	0.073391	0.293697	0.0675316	0.100758	0.291622	0.0861168	0.0978966	-57.8599	0	0	0	0	0	0
-57.7599	0.0446337	0.0744449	0.0118273	0.152265	0.0714847	0.0246097	0.327349	0.0471362	0.0137454	0.313947	0.0740832	0.0698718	0.291338	0.050336	0.0843631	0.269365	0.0681278	0.0943774	-57.7599	0	0	0	0	0	0
-57.66	0.0532125	0.0701497	0.00362	0.165548	0.0789083	0.0203145	0.325002	0.0389302	0.021169	0.315511	0.0697835	0.0761312	0.294851	0.047994	0.087087	0.272085	0.0735982	0.101796	-57.66	0	0	0	0	0	0
-57.5599	0.0503449	0.0692347	0.00661	0.157614	0.0779933	0.0260524	0.320181	0.0380158	0.0241603	0.324362	0.0591034	0.0724701	0.288077	0.0420136	0.0842189	0.257498	0.0785426	0.085257	-57.5599	0	0	0	0	0	0
-57.46	0.0542501	0.0731404	0.00545	0.162679	0.081899	0.0311177	0.327993	0.0399655	0.0386251	0.322408	0.0630062	0.0705159	0.291982	0.0470784	0.0881246	0.255542	0.0726827	0.0840939	-57.46	0	0	0	0	0	0
-57.36	0.0538629	0.0735468	0.00622	0.162292	0.0842584	0.0170585	0.325652	0.0395807	0.0393974	0.302489	0.0665277	0.0759882	0.291595	0.0466913	0.0779716	0.253204	0.0722955	0.0848688	-57.3599	0	0	0	0	0	0
-57.2599	0.0454028	0.058431	0.00167	0.157735	0.0828145	0.00469	0.307427	0.0350268	0.0348409	0.288167	0.0678332	0.0714343	0.283135	0.0304158	0.0734151	0.244744	0.0638326	0.066643	-57.2599	0	0	0	0	0	0
-57.16	0.0414937	0.0701497	0.013387	0.155782	0.075002	0.00274	0.303518	0.0369771	0.036794	0.29012	0.0639241	0.0733846	0.273366	0.032369	0.0753682	0.240835	0.0579732	0.0685933	-57.16	0	0	0	0	0	0
-57.0599	0.0362889	0.0610355	0.00428	0.148624	0.0600284	-0.0122372	0.294407	0.0278661	0.0257267	0.275147	0.0626256	0.0623204	0.272068	0.0232579	0.0701603	0.23563	0.0672306	0.0575292	-57.0599	0	0	0	0	0	0
-56.96	0.0395424	0.0584328	-0.00419	0.153831	0.0515664	-0.00703	0.301566	0.0338618	0.0289834	0.272544	0.0658748	0.0675271	0.279227	0.0206521	0.0663979	0.248645	0.0814126	0.0607783	-56.96	0	0	0	0	0	0
-56.86	0.0409636	0.0539946	-0.00277	0.139627	0.0529875	0.000254	0.283456	0.0325407	0.024546	0.268107	0.0614409	0.0611357	0.276742	0.0162138	0.0728859	0.257883	0.0965056	0.0641569	-56.8599	0	0	0	0	0	0
-56.7599	0.0271732	0.0499674	0.00297	0.139506	0.0450541	-0.00377	0.26576	0.0382816	0.0244242	0.273844	0.0621158	0.0657169	0.277417	0.0258585	0.0786234	0.255811	0.0983378	0.0855228	-56.7599	0	0	0	0	0	0
-56.66	0.0335591	0.0477498	0.00271	0.135335	0.0408834	0.0115865	0.269399	0.041921	0.0366719	0.276326	0.0747274	0.0783284	0.286123	0.0381063	0.0939839	0.257497	0.100026	0.0919088	-56.66	0	0	0	0	0	0
-56.5599	0.0343301	0.0473621	0.00897	0.144712	0.0404956	0.0198047	0.275663	0.053251	0.0491626	0.288817	0.0821512	0.0896585	0.281828	0.0466897	0.107268	0.249296	0.107451	0.0946329	-56.5599	0	0	0	0	0	0
-56.46	0.0453992	0.0545239	0.00753	0.152668	0.0457044	0.0261731	0.287892	0.0612065	0.0563245	0.28426	0.0795476	0.0968213	0.279225	0.0479932	0.104664	0.240833	0.102894	0.0959355	-56.46	0	0	0	0	0	0
-56.36	0.0414961	0.0553206	0.00753	0.159691	0.0476606	0.0378926	0.283989	0.0584639	0.0504659	0.284261	0.0697859	0.0929182	0.265556	0.0538557	0.0956929	0.240837	0.095085	0.0920332	-56.3599	0	0	0	0	0	0
-56.2599	0.0414944	0.0701492	0.0251064	0.153828	0.0504043	0.0300796	0.278128	0.0604153	0.0582778	0.278401	0.0775967	0.0898037	0.263601	0.0518997	0.0948989	0.234976	0.0872695	0.0900784	-56.2599	0	0	0	0	0	0
-56.16	0.0184427	0.051005	0.0282389	0.136637	0.0499979	0.0167948	0.270701	0.0549418	0.0508524	0.270976	0.0682169	0.0835367	0.246409	0.0425211	0.0835673	0.227549	0.0759379	0.0826517	-56.16	0	0	0	0	0	0
-56.0599	0.0197445	0.0581645	0.0365596	0.134033	0.0434855	0.0180949	0.258331	0.0562435	0.0482463	0.258604	0.0617061	0.0809322	0.234039	0.0360103	0.0731486	0.219879	0.0780314	0.0800472	-56.0599	0	0	0	0	0	0
-55.96	0.0121961	0.0545239	0.0426831	0.120625	0.0339856	0.0203137	0.244923	0.0526035	0.0551648	0.245198	0.0627659	0.0772901	0.234303	0.0265088	0.0695081	0.211539	0.0755506	0.072501	-55.96	0	0	0	0	0	0
-55.86	0.0134957	0.0558236	0.0596078	0.121925	0.0352853	0.0177079	0.246223	0.053901	0.0576249	0.236733	0.065223	0.0785897	0.235603	0.0375741	0.0805742	0.216743	0.0748971	0.065986	-55.8599	0	0	0	0	0	0
-55.7599	-0.00017	0.0519214	0.0537548	0.108257	0.0372424	0.00874	0.232557	0.048048	0.0537219	0.236736	0.0613232	0.0746899	0.237562	0.0344653	0.0766711	0.208937	0.0709949	0.0620861	-55.7599	0	0	0	0	0	0
-55.66	0.00699	0.0512695	0.0570068	0.115417	0.0326843	0.0170593	0.239716	0.0520935	0.0472107	0.236084	0.0645752	0.0779419	0.229095	0.0388794	0.0799255	0.206329	0.0742493	0.0758972	-55.66	0	0	0	0	0	0
-55.5599	0.00308	0.0559663	0.0617036	0.111508	0.0326813	0.0229157	0.235806	0.0493439	0.0569733	0.236081	0.0645722	0.0779389	0.232999	0.0349702	0.0760163	0.212186	0.0742463	0.0868195	-55.5599	0	0	0	0	0	0
-55.46	0.000213	0.0542596	0.0658563	0.112548	0.029815	0.0180963	0.223174	0.04062	0.054107	0.227355	0.0617076	0.0739129	0.230132	0.0262445	0.0672906	0.203462	0.07138	0.0839549	-55.46	0	0	0	0	0	0
-55.36	-0.00695	0.0529609	0.0645576	0.107343	0.0246101	0.0167968	0.221876	0.0393196	0.0528076	0.231915	0.0604072	0.0776802	0.234693	0.0249458	0.0620849	0.211927	0.0798469	0.0826545	-55.3599	0	0	0	0	0	0
-55.2599	-0.00603	0.0519229	0.0752378	0.108258	0.0204593	0.0138065	0.214978	0.0402341	0.05647	0.223065	0.0710874	0.0844541	0.229748	0.027814	0.0677005	0.208935	0.0815555	0.0835691	-55.2599	0	0	0	0	0	0
-55.16	0.00764	0.059733	0.0732828	0.110209	0.0255228	0.00599	0.222788	0.0480448	0.0712992	0.230876	0.0730387	0.0883585	0.233653	0.0414835	0.0649515	0.220652	0.0905253	0.0913798	-55.16	0	0	0	0	0	0
-55.0599	0.000213	0.0601196	0.0834348	0.108642	0.02005	0.00638	0.23294	0.0484312	0.0716858	0.225403	0.0683591	0.0867918	0.237945	0.0379636	0.0692444	0.217132	0.0909119	0.0956724	-55.0599	0	0	0	0	0	0
-54.96	0.00843	0.0577799	0.0810953	0.116068	0.0177103	0.00483	0.226695	0.0460931	0.0595804	0.228922	0.0671808	0.080546	0.2317	0.0297648	0.0629984	0.205029	0.0983378	0.0952874	-54.96	0	0	0	0	0	0
-54.86	0.016751	0.0590789	0.0823943	0.113461	0.0170562	0.0111976	0.218228	0.0454375	0.0745521	0.22241	0.0782439	0.081845	0.232999	0.0416228	0.0642982	0.200467	0.10159	0.0954253	-54.8599	0	0	0	0	0	0
-54.7599	0.00699	0.0551776	0.0675701	0.103701	0.0131549	0.00925	0.218235	0.0415386	0.0765094	0.214601	0.0645794	0.0779461	0.233006	0.0388812	0.0643023	0.206334	0.103548	0.0907329	-54.7599	0	0	0	0	0	0
-54.66	0.0119324	0.0562134	0.0736694	0.118408	0.0180969	0.0102844	0.219269	0.0570374	0.091217	0.22345	0.069519	0.0934448	0.234039	0.0340576	0.0856628	0.205414	0.0987244	0.101532	-54.66	0	0	0	0	0	0
-54.5599	0.0115464	0.0507613	0.0830491	0.123882	0.0138045	0.021617	0.213817	0.0480455	0.0830184	0.223857	0.0691331	0.0883592	0.228587	0.0434373	0.0864363	0.213634	0.0991316	0.105052	-54.5599	0	0	0	0	0	0
-54.46	0.014799	0.0512675	0.0804423	0.116209	0.0151042	0.013151	0.208464	0.0454403	0.0733927	0.228269	0.0762935	0.0837992	0.223234	0.0291117	0.072111	0.227813	0.0937785	0.113006	-54.46	0	0	0	0	0	0
-54.36	0.00803	0.0601251	0.0736749	0.106695	0.00834	0.00638	0.19193	0.0386712	0.0716871	0.215639	0.0656182	0.0770318	0.208654	0.0262505	0.0653394	0.217138	0.0811517	0.117162	-54.3599	0	0	0	0	0	0
-54.2599	0.0121979	0.0603853	0.0739349	0.110861	0.0086	0.00664	0.186331	0.0389313	0.0758577	0.215903	0.0639251	0.0831512	0.208914	0.0323702	0.0656038	0.197867	0.0735994	0.115469	-54.2599	0	0	0	0	0	0
-54.16	0.0252177	0.0675455	0.075236	0.123881	0.0165507	0.0185038	0.199351	0.0421854	0.0888773	0.223063	0.0757853	0.080546	0.198496	0.0297648	0.0610453	0.185496	0.0592753	0.110911	-54.16	0	0	0	0	0	0
-54.0599	0.0243027	0.06663	0.0790207	0.126872	0.0128886	0.0246073	0.190623	0.0334579	0.0781962	0.228007	0.07603	0.0893967	0.180003	0.0347092	0.0425516	0.168956	0.0329691	0.108043	-54.0599	0	0	0	0	0	0
-53.96	0.0115458	0.059733	0.0830485	0.116068	0.00404	0.0177103	0.17982	0.016799	0.0576273	0.211344	0.0613242	0.0715739	0.153575	0.00828	0.0278422	0.15425	0.0143534	0.0855246	-53.96	0	0	0	0	0	0
-53.86	0.0154532	0.0527152	0.0850028	0.104351	-0.00377	0.0157572	0.172008	0.00703	0.0595804	0.203532	0.0515555	0.0668753	0.128185	-0.0085	0.0141703	0.156994	0.0104483	0.0640372	-53.8599	0	0	0	0	0	0
-53.7599	0.00764	0.061686	0.0791409	0.100443	-0.00182	0.0157571	0.170053	-0.00274	0.0654397	0.184	0.0320218	0.0668728	0.12623	-0.0171103	0.00245	0.165963	0.00263	0.0492032	-53.7599	0	0	0	0	0	0
-53.66	0.0125834	0.0627238	0.0782267	0.099528	-0.00469	0.0167948	0.171092	-0.0017	0.0567118	0.163554	0.0135294	0.0600992	0.123362	-0.021932	0.0210673	0.174815	-0.0053	0.0338236	-53.66	0	0	0	0	0	0
-53.5599	0.0174022	0.0694987	0.0947643	0.100441	-0.00963	0.027476	0.152473	-0.0144581	0.0447489	0.144938	0.014442	0.0531994	0.136787	-0.0268788	0.0044	0.184333	0.00459	0.0249706	-53.5599	0	0	0	0	0	0
-53.46	0.0245662	0.0825191	0.0960689	0.0919796	0.00534	0.0287777	0.144012	-0.0260363	0.0413509	0.150146	-0.00379	0.054504	0.149017	-0.0314335	-0.0110783	0.192653	0.0203548	0.0231581	-53.46	0	0	0	0	0	0
-53.36	0.0106254	0.0842033	0.0860344	0.0799919	0.00507	0.00703	0.128118	-0.0270943	0.041083	0.152625	-0.00326	0.0405632	0.157354	-0.0328621	-0.0394834	0.194341	0.0251518	0.0279594	-53.3599	0	0	0	0	0	0
-53.2599	-0.00342	0.072106	0.0641741	0.0483633	-0.0167917	-0.0159982	0.11407	-0.0372359	0.0250784	0.153405	-0.00248	0.0136369	0.152278	-0.0555185	-0.0515817	0.202571	0.0314261	0.0295366	-53.2599	0	0	0	0	0	0
-53.16	-0.0130514	0.0460612	0.0576578	0.0340372	-0.00298	-0.0272115	0.11732	-0.0320333	0.0213114	0.168376	-0.0109457	-0.00734	0.171153	-0.0561727	-0.0377706	0.224558	0.0573221	0.0296732	-53.16	0	0	0	0	0	0
-53.0599	-0.0157976	0.0409992	0.0498458	0.0340376	-0.00572	-0.0408794	0.137645	-0.0378923	0.0205219	0.176986	-0.0121049	-0.00734	0.181712	-0.0299882	-0.0248882	0.231212	0.0698383	0.0445052	-53.0599	0	0	0	0	0	0
-52.96	-0.00955	0.0405915	0.0549348	0.0567048	0.00248	-0.0424468	0.154819	-0.0210919	0.0462983	0.192203	0.00897	-0.0011	0.200839	0.00281	-0.0225493	0.242519	0.0889619	0.0476337	-52.96	0	0	0	0	0	0
-52.86	-0.00147	0.0057	0.0485498	0.0561792	-0.0109289	-0.0413829	0.169552	-0.0157507	0.0571278	0.200286	0.0295679	0.00583	0.213619	0.0214502	-0.0214854	0.250607	0.0997888	0.0607874	-52.8599	0	0	0	0	0	0
-52.7599	0.018696	0.0180686	0.0530893	0.0880759	-0.00754	-0.0239541	0.196736	0.00911	0.0823691	0.23688	0.0606576	0.0310556	0.250569	0.0494407	0.0162681	0.279377	0.126986	0.0895578	-52.7599	0	0	0	0	0	0
-52.66	0.0365499	0.0312093	0.0447591	0.113729	0.00872	-0.0186259	0.212636	0.0273336	0.0904439	0.253133	0.0628865	0.0450032	0.263723	0.0656942	0.0422872	0.293691	0.142873	0.0901998	-52.66	0	0	0	0	0	0
-52.5599	0.0479963	0.0403426	0.0530927	0.125175	0.0170577	-0.00363	0.229942	0.0434797	0.115568	0.270079	0.0880048	0.0767744	0.288475	0.109977	0.0650924	0.330162	0.173857	0.114952	-52.5599	0	0	0	0	0	0
-52.46	0.0516437	0.0568622	0.047768	0.144448	0.0234455	0.00507	0.229683	0.0459676	0.133675	0.265114	0.0885397	0.0933002	0.297188	0.140969	0.0687336	0.344735	0.184151	0.125619	-52.46	0	0	0	0	0	0
-52.36	0.053745	0.0523107	0.0502355	0.138736	0.0298193	0.00717	0.239597	0.0589941	0.138094	0.270327	0.100773	0.0887487	0.305149	0.153202	0.063387	0.352695	0.186619	0.12772	-52.3599	0	0	0	0	0	0
-52.2599	0.0620654	0.0583101	0.0660021	0.149008	0.0494905	0.0299593	0.244011	0.0692675	0.148001	0.291953	0.097008	0.0752184	0.323235	0.167014	0.0685945	0.364922	0.194571	0.13604	-52.2599	0	0	0	0	0	0
-52.16	0.0724792	0.0601196	0.0756226	0.149658	0.0774841	0.0415344	0.249359	0.0804749	0.16037	0.310181	0.118347	0.0953979	0.348114	0.170776	0.0641785	0.367523	0.213959	0.131622	-52.16	0	0	0	0	0	0
-52.0599	0.0554364	0.0489288	0.0722516	0.144334	0.0803314	0.0342498	0.242448	0.0852826	0.153452	0.316934	0.11107	0.0962994	0.337297	0.165452	0.0717254	0.358293	0.212534	0.128618	-52.0599	0	0	0	0	0	0
-51.96	0.0516446	0.0451443	0.0704129	0.128824	0.0761807	0.0265591	0.237497	0.0987081	0.149301	0.328408	0.103377	0.086282	0.338205	0.171426	0.0777066	0.360366	0.218515	0.120559	-51.96	0	0	0	0	0	0
-51.86	0.0581543	0.0457947	0.0601379	0.139239	0.0838501	0.0221416	0.254565	0.118091	0.145249	0.345842	0.108722	0.0783264	0.325977	0.196307	0.0908672	0.353198	0.23479	0.128223	-51.8599	0	0	0	0	0	0
-51.7599	0.0609087	0.0465912	0.0593523	0.138083	0.0846466	0.0233063	0.255733	0.109126	0.133536	0.343893	0.125514	0.0947527	0.313472	0.204123	0.1397	0.352046	0.243399	0.130184	-51.7599	0	0	0	0	0	0
-51.66	0.0724792	0.0628662	0.0686035	0.141846	0.091156	0.0384216	0.26889	0.118744	0.150604	0.34729	0.148438	0.0985107	0.312164	0.223511	0.183319	0.355804	0.239349	0.1492	-51.66	0	0	0	0	0	0
-51.5599	0.0736673	0.0507393	0.0584391	0.144987	0.0751229	0.0341073	0.270445	0.104307	0.15099	0.341023	0.17227	0.0957926	0.279356	0.224699	0.186817	0.342527	0.214344	0.137083	-51.5599	0	0	0	0	0	0
-51.46	0.0694852	0.0520597	0.0499845	0.160336	0.0756497	0.0276151	0.283474	0.126312	0.18002	0.347409	0.175903	0.118954	0.268155	0.218564	0.19711	0.329376	0.197293	0.133697	-51.46	0	0	0	0	0	0
-51.36	0.0634922	0.056992	0.0392918	0.153183	0.0548252	0.0286328	0.276688	0.139054	0.194343	0.325782	0.164048	0.105942	0.252396	0.189133	0.187996	0.315567	0.187394	0.114029	-51.3599	0	0	0	0	0	0
-51.2599	0.0650797	0.0585716	0.0408793	0.139504	0.0567711	0.0341271	0.270463	0.142594	0.202157	0.295327	0.14531	0.102037	0.239518	0.170388	0.174325	0.30269	0.170602	0.103898	-51.2599	0	0	0	0	0	0
-51.16	0.0608826	0.0485229	0.0355225	0.128296	0.0600281	0.0475159	0.254547	0.148163	0.193695	0.264587	0.130188	0.0908203	0.232208	0.149414	0.13382	0.268036	0.139862	0.0821228	-51.16	0	0	0	0	0	0
-51.0599	0.0519137	0.0579202	0.0589633	0.124027	0.0803506	0.0666788	0.239719	0.137241	0.178068	0.260313	0.103641	0.0779452	0.219333	0.122867	0.130705	0.247348	0.125822	0.0790133	-51.0599	0	0	0	0	0	0
-50.96	0.0460484	0.0563328	0.0745823	0.124387	0.0924351	0.0650914	0.223294	0.140352	0.175321	0.250913	0.09308	0.0662205	0.202909	0.122068	0.114286	0.2446	0.118375	0.0508742	-50.96	0	0	0	0	0	0
-50.86	0.0314638	0.0784914	0.0814821	0.112549	0.0864565	0.0591067	0.209503	0.131256	0.161524	0.226557	0.0820314	0.0594484	0.182099	0.102417	0.0946292	0.241364	0.116303	0.0390322	-50.8599	0	0	0	0	0	0
-50.7599	0.00895	0.0688447	0.0687327	0.0978364	0.0854157	0.0522126	0.196754	0.103248	0.140958	0.197812	0.0626292	0.0408397	0.186134	0.0720795	0.0682038	0.220008	0.111356	0.0329356	-50.7599	0	0	0	0	0	0
-50.66	-0.0133362	0.0543823	0.0464478	0.0736084	0.0572815	0.0307312	0.188141	0.0766907	0.101105	0.176697	0.0344849	0.0166016	0.173615	0.0400391	0.0525818	0.199677	0.0976868	0.0196228	-50.66	0	0	0	0	0	0
-50.5599	-0.0372736	0.0304362	0.0233037	0.0652959	0.038035	0.00209	0.170063	0.0578191	0.0673929	0.156657	0.0125005	-0.00734	0.159443	0.0305669	0.0493265	0.187458	0.0768534	0.00545	-50.5599	0	0	0	0	0	0
-50.46	-0.0329905	0.0191031	0.00336	0.0539541	0.0298147	0.00247	0.158721	0.0425744	0.0560598	0.153136	0.0109277	-0.0186777	0.148101	0.0418692	0.0438528	0.172213	0.0655203	-0.00393	-50.46	0	0	0	0	0	0
-50.36	-0.0408025	0.0191035	-0.00446	0.0383296	0.0122371	-0.0112016	0.158721	0.0367122	0.0521529	0.166807	0.0214839	-0.0198369	0.146148	0.0457759	0.0563643	0.150726	0.0635676	-0.0109563	-50.3599	0	0	0	0	0	0
-50.2599	-0.0551242	0.00869	-0.0187777	0.0279114	0.0213501	-0.0216186	0.132681	0.030203	0.0640137	0.158344	0.0219938	-0.0251864	0.135733	0.0451233	0.0510132	0.14031	0.0472901	-0.0123996	-50.2599	0	0	0	0	0	0
-50.16	-0.0561626	-0.00328	-0.0295818	0.0268757	0.012502	-0.0218608	0.146108	0.0338643	0.0739033	0.147542	0.0131428	-0.0203655	0.14446	0.034322	0.0441182	0.139272	0.0423481	-0.00172	-50.16	0	0	0	0	0	0
-50.0599	-0.0514665	-0.00993	-0.0334916	0.0354781	0.0164082	-0.00508	0.15703	0.0525985	0.0739033	0.153402	0.0131392	-0.0106034	0.14641	0.0351119	0.042165	0.143175	0.0364888	-0.00563	-50.0599	0	0	0	0	0	0
-49.96	-0.0411862	-0.0183896	-0.0333432	0.0457584	0.032178	0.00209	0.16615	0.0441389	0.0713016	0.1508	0.0163984	-0.0112485	0.144605	0.0356265	0.051282	0.15034	0.0397464	-0.0121355	-49.96	0	0	0	0	0	0
-49.86	-0.0242609	-0.00537	-0.0191644	0.0587775	0.0385443	0.0190151	0.163544	0.05716	0.0804164	0.150149	0.0177008	-0.0072	0.152924	0.0330206	0.0447719	0.159455	0.0535589	-0.0186456	-49.8599	0	0	0	0	0	0
-49.7599	-0.0141134	0.00869	-0.00902	0.0591619	0.0369756	0.0252569	0.167832	0.0516825	0.0710332	0.148578	0.0122232	-0.00566	0.168931	0.0373113	0.039295	0.150071	0.0531499	-0.0213766	-49.7599	0	0	0	0	0	0
-49.66	0.00125	0.0201416	-0.00342	0.0588989	0.0445251	0.019928	0.169525	0.0670471	0.0715637	0.144409	0.022522	-0.00787	0.168671	0.0331421	0.0409851	0.145905	0.0587463	-0.00485	-49.66	0	0	0	0	0	0
-49.5599	-0.0105835	0.0110486	-0.00469	0.0470642	0.0209668	0.00925	0.161597	0.0454468	0.0569775	0.135316	0.0118469	-0.0255677	0.150977	0.0193542	0.0201733	0.13291	0.0410473	-0.016687	-49.5599	0	0	0	0	0	0
-49.46	-0.00864	0.0102539	-0.00354	0.0392456	0.0190125	0.0112	0.153778	0.0415332	0.0686951	0.138428	0.017699	-0.02948	0.154877	0.0291138	0.0154724	0.136016	0.0469055	-0.0206006	-49.46	0	0	0	0	0	0
-49.36	-0.0216523	0.00114	-0.0126497	0.030136	0.011856	0.00795	0.140762	0.0382842	0.0615366	0.144941	0.0203093	-0.0229646	0.163345	0.0325164	0.00636	0.132767	0.039749	-0.0230561	-49.3599	0	0	0	0	0	0
-49.2599	-0.0108583	-0.00564	-0.00381	0.037028	0.0109354	0.00312	0.141791	0.0342467	0.0672709	0.151835	0.0291502	-0.0199831	0.154608	0.0268961	0.0074	0.137701	0.0513407	-0.0208681	-49.2599	0	0	0	0	0	0
-49.16	-0.0138448	-0.0105795	-0.0146078	0.0359904	0.00599	-0.00182	0.14271	0.0265604	0.0771586	0.148844	0.0359293	-0.0190634	0.166087	0.0219523	0.00831	0.142527	0.0514628	-0.0219015	-49.16	0	0	0	0	0	0
-49.0599	-0.0154127	-0.0101904	-0.00641	0.0430285	0.00327	0.0102869	0.147002	0.0367113	0.0658289	0.149233	0.0332018	-0.0100721	0.169585	0.0281969	0.0262781	0.154631	0.0674769	-0.0098	-49.0599	0	0	0	0	0	0
-48.96	-0.00929	-0.00993	-0.0120032	0.0503137	0.000784	0.00744	0.153127	0.0447863	0.0758569	0.165121	0.0307177	-0.00279	0.169851	0.0382288	0.0351465	0.165453	0.0833642	0.00102	-48.96	0	0	0	0	0	0
-48.86	-0.0110952	-0.00392	-0.006	0.0477122	-0.00377	0.00599	0.161085	0.0363292	0.0791132	0.158612	0.0281199	0.00438	0.16725	0.0414866	0.03175	0.17378	0.0815562	0.00935	-48.8599	0	0	0	0	0	0
-48.7599	-0.00929	-0.00407	-0.00419	0.0483625	-0.00703	0.0105512	0.158988	0.0252603	0.0739057	0.153404	0.0326761	0.00503	0.167899	0.0343244	0.0382612	0.17443	0.0931318	0.0139078	-48.7599	0	0	0	0	0	0
-48.66	0.00308	0.00244	0.000366	0.0646362	-0.000519	0.0170593	0.165497	0.0376282	0.0921326	0.165771	0.0528564	0.0181885	0.180267	0.0474854	0.0603943	0.192657	0.103546	0.0301819	-48.66	0	0	0	0	0	0
-48.5599	0.00868	-0.0114954	-0.00576	0.0624207	-0.0144556	0.0109351	0.157422	0.0373658	0.0828955	0.159647	0.0447816	0.022992	0.176099	0.054242	0.0589697	0.190442	0.099375	0.0424317	-48.5599	0	0	0	0	0	0
-48.46	0.00569	-0.0144825	-0.00875	0.0496655	-0.0135365	0.0243664	0.158339	0.0410308	0.0888805	0.152754	0.0367278	0.029768	0.175062	0.0512524	0.0727673	0.194107	0.106947	0.0406035	-48.46	0	0	0	0	0	0
-48.36	0.00178	-0.0164402	-0.000144	0.0418484	-0.013541	0.0255215	0.154428	0.0363247	0.0791104	0.147683	0.0476468	0.0297635	0.180917	0.0571072	0.076669	0.199167	0.108102	0.0445035	-48.3599	0	0	0	0	0	0
-48.2599	-0.00851	-0.0130606	0.00049	0.0374155	-0.00546	0.0347605	0.153901	0.0455641	0.0883493	0.152223	0.0471205	0.03589	0.19095	0.0585337	0.0827951	0.208406	0.107575	0.057649	-48.2599	0	0	0	0	0	0
-48.16	-0.00864	-0.00146	0.0159912	0.0372925	0.0151062	0.0346375	0.153778	0.0513	0.0901794	0.163818	0.0587158	0.0369263	0.197845	0.0650635	0.0994568	0.210236	0.117218	0.0700378	-48.16	0	0	0	0	0	0
-48.0599	0.00048	-0.00718	0.0153416	0.047202	0.0164094	0.0386872	0.153129	0.0592564	0.0981355	0.163168	0.0502537	0.0343236	0.197196	0.0792454	0.0968537	0.209586	0.106802	0.0646886	-48.0599	0	0	0	0	0	0
-47.96	-0.00369	0.00153	0.0178214	0.0461417	0.0122367	0.0415336	0.152862	0.071867	0.104888	0.168761	0.0624981	0.0457755	0.198882	0.0965568	0.0946342	0.211271	0.108489	0.0722332	-47.96	0	0	0	0	0	0
-47.86	-0.00799	0.007	0.0185931	0.0457537	0.0243609	0.0430996	0.164192	0.0734332	0.106454	0.176187	0.0710833	0.0571063	0.200447	0.0942156	0.0950406	0.210884	0.110848	0.06794	-47.8599	0	0	0	0	0	0
-47.7599	-0.000945	-0.00238	0.0150768	0.0480946	0.0317677	0.0376271	0.160676	0.0757762	0.113494	0.161742	0.0578014	0.0543834	0.196931	0.0914906	0.0985402	0.212068	0.112395	0.0741893	-47.7599	0	0	0	0	0	0
-47.66	-0.000824	0.000488	0.02771	0.0470581	0.0404968	0.0412903	0.170197	0.0688782	0.113617	0.161865	0.0606689	0.06427	0.199799	0.0916138	0.0955505	0.218048	0.107452	0.071991	-47.66	0	0	0	0	0	0
-47.5599	0.000216	0.00232	0.0217307	0.0422385	0.0298125	0.05325	0.16263	0.0707114	0.104886	0.15704	0.0460837	0.0516379	0.207491	0.0809348	0.100491	0.199557	0.102627	0.0741904	-47.5599	0	0	0	0	0	0
-47.46	-0.0170999	-0.000163	0.0231528	0.0503135	0.0328269	0.0574241	0.164846	0.0721382	0.105154	0.155355	0.043238	0.0362754	0.199148	0.0733848	0.0995994	0.192011	0.102895	0.0705513	-47.46	0	0	0	0	0	0
-47.36	-0.00695	0.011942	0.0391637	0.0506994	0.0343724	0.0480446	0.165232	0.0725194	0.111399	0.155741	0.0506383	0.0425206	0.195627	0.0776769	0.101145	0.206064	0.11384	0.0865575	-47.3599	0	0	0	0	0	0
-47.2599	-0.00213	0.0167631	0.0478904	0.0504545	0.0411466	0.0489591	0.16224	0.0753868	0.112314	0.156656	0.0515525	0.0481346	0.190682	0.0746855	0.111825	0.207772	0.115915	0.0941246	-47.2599	0	0	0	0	0	0
-47.16	-5.09e-05	0.0137736	0.0409952	0.0478312	0.027598	0.0451761	0.152598	0.065745	0.0936991	0.148966	0.0380045	0.0455118	0.182994	0.0709025	0.112742	0.220774	0.117991	0.0836893	-47.16	0	0	0	0	0	0
-47.0599	-0.00589	0.012205	0.0355245	0.0509664	0.0190104	0.0354289	0.145968	0.0591146	0.0940837	0.132566	0.0352803	0.0447408	0.180269	0.064272	0.111174	0.21805	0.115263	0.0907308	-47.0599	0	0	0	0	0	0
-46.96	0.000478	-0.00212	0.0211995	0.0366414	0.0183613	0.0476582	0.141408	0.0592576	0.0817158	0.131917	0.0365831	0.034322	0.17571	0.0644124	0.106618	0.221306	0.110708	0.0881273	-46.96	0	0	0	0	0	0
-46.86	-0.00342	-0.000159	0.0192498	0.0346917	0.0172051	0.055473	0.149224	0.0526055	0.079765	0.128807	0.0365838	0.0409783	0.17376	0.0714349	0.118339	0.229119	0.107598	0.0908746	-46.8599	0	0	0	0	0	0
-46.7599	0.00281	0.0119431	0.0293953	0.0370286	0.0343735	0.0625107	0.151557	0.0588448	0.0868027	0.136211	0.0533822	0.0483773	0.189765	0.077678	0.135143	0.242011	0.12086	0.0982735	-46.7599	0	0	0	0	0	0
-46.66	0.00542	0.00869	0.0202839	0.0240071	0.0272114	0.0565083	0.13268	0.0555928	0.076894	0.129049	0.0434773	0.041219	0.187307	0.0763752	0.133046	0.226247	0.117604	0.0969746	-46.66	0	0	0	0	0	0
-46.5599	0.00438	0.0135078	0.0251051	0.0327345	0.0359383	0.063282	0.136342	0.0506483	0.0836678	0.12801	0.0463454	0.0538527	0.193287	0.0800368	0.141773	0.225209	0.112659	0.0998427	-46.5599	0	0	0	0	0	0
-46.46	-0.00369	0.0140373	0.0197746	0.0285636	0.0403739	0.0591117	0.129424	0.0503862	0.0892631	0.127746	0.0480363	0.0516349	0.187163	0.0770255	0.137603	0.22104	0.108489	0.0937212	-46.46	0	0	0	0	0	0
-46.36	0.00308	0.0122011	0.0394228	0.0302675	0.0541627	0.0717427	0.136194	0.0638063	0.086269	0.140377	0.045038	0.057245	0.190027	0.0857484	0.137355	0.237573	0.111353	0.0926759	-46.3599	0	0	0	0	0	0
-46.2599	-0.00174	0.0151958	0.0482799	0.036375	0.0591106	0.0677166	0.131379	0.0601512	0.0881023	0.147276	0.0507823	0.0574962	0.185212	0.0828838	0.133696	0.234712	0.105375	0.0886546	-46.2599	0	0	0	0	0	0
-46.16	0.00738	0.0262654	0.0523274	0.0318196	0.0682271	0.0740864	0.136586	0.0673115	0.0827534	0.145467	0.0454304	0.0587971	0.18456	0.0783284	0.117421	0.222341	0.0961201	0.0930684	-46.16	0	0	0	0	0	0
-46.0599	0.00373	0.0214628	0.0635159	0.0301297	0.0692838	0.078256	0.13099	0.0675747	0.0888761	0.152749	0.0456936	0.0629666	0.190683	0.0785916	0.115732	0.216745	0.0963835	0.0894253	-46.0599	0	0	0	0	0	0
-45.96	-0.00524	0.0284822	0.0596101	0.0418489	0.072397	0.072397	0.127084	0.0703242	0.0791109	0.14689	0.0359309	0.055948	0.180918	0.0754793	0.111826	0.218701	0.0924776	0.0874751	-45.96	0	0	0	0	0	0
-45.86	-0.0249115	0.0174164	0.0544037	0.0366424	0.0710968	0.0679808	0.127737	0.0604156	0.0778074	0.145587	0.0404876	0.0558075	0.175711	0.0753387	0.112475	0.203726	0.0872711	0.0920318	-45.8599	0	0	0	0	0	0
-45.7599	-0.0219203	0.0164983	0.0601414	0.0318182	0.0760381	0.074085	0.117057	0.0614537	0.0768926	0.142719	0.0376195	0.0548924	0.17089	0.0763738	0.112354	0.193045	0.0824468	0.0840977	-45.7599	0	0	0	0	0	0
-45.66	-0.0271301	0.0112915	0.0560913	0.020752	0.0727844	0.0591125	0.105988	0.0542908	0.0724792	0.135559	0.0253906	0.0379639	0.155914	0.0653076	0.108307	0.187836	0.0752869	0.0780945	-45.66	0	0	0	0	0	0
-45.5599	-0.028168	0.00519	0.047241	0.0205076	0.0686332	0.0483085	0.10495	0.0571592	0.0726005	0.134521	0.0196531	0.0330198	0.159576	0.0642698	0.101409	0.180938	0.0809013	0.0770566	-45.5599	0	0	0	0	0	0
-45.46	-0.0268645	0.0135102	0.05831	0.0190644	0.0710969	0.0515656	0.116019	0.0584618	0.0641389	0.131918	0.0209557	0.0390229	0.162039	0.0538545	0.106619	0.168569	0.0814118	0.0842186	-45.46	0	0	0	0	0	0
-45.36	-0.0245296	0.0158452	0.0567387	0.0135869	0.0734318	0.0499958	0.117194	0.0607976	0.0703815	0.128395	0.0174321	0.0386113	0.162421	0.0561894	0.108956	0.175605	0.0837468	0.0846013	-45.3599	0	0	0	0	0	0
-45.2599	-0.0297314	0.0106401	0.0417713	0.0181475	0.0682268	0.049489	0.113152	0.0466236	0.0710344	0.123982	0.0219959	0.0353626	0.153313	0.06075	0.107656	0.167656	0.0648699	0.0793995	-45.2599	0	0	0	0	0	0
-45.16	-0.0230815	0.00673	0.0339558	0.0103352	0.0643208	0.0428364	0.115102	0.043874	0.0651753	0.121236	0.0141804	0.0275471	0.143544	0.0576375	0.109609	0.167653	0.0590107	0.0762837	-45.16	0	0	0	0	0	0
-45.0599	-0.0210061	0.0057	0.0337119	0.00539	0.0652372	0.047659	0.110158	0.0447898	0.056326	0.128012	0.0139365	0.0186973	0.14446	0.0499473	0.101553	0.166616	0.0618802	0.0783591	-45.0599	0	0	0	0	0	0
-44.96	-0.0210047	0.0057	0.0387793	-0.00242	0.0632849	0.0535192	0.106254	0.0447912	0.0571203	0.131919	0.0150976	0.0226049	0.144462	0.0499487	0.102714	0.162711	0.0560217	0.0725012	-44.96	0	0	0	0	0	0
-44.86	-0.01059	0.00635	0.0355221	-0.00372	0.063934	0.04245	0.110809	0.0473934	0.0589294	0.128662	0.019653	0.0291134	0.141204	0.0505978	0.107269	0.167266	0.060577	0.0790097	-44.8599	0	0	0	0	0	0
-44.7599	-0.0144958	0.00635	0.0296631	-0.00763	0.0647278	0.0463562	0.106903	0.0532532	0.0628357	0.12085	0.0157471	0.0338135	0.135345	0.048645	0.10141	0.167267	0.0644836	0.0731506	-44.7599	0	0	0	0	0	0
-44.66	-0.0281677	0.00519	0.0218506	-0.0154419	0.0639343	0.0412903	0.0990906	0.0513	0.0667419	0.124756	0.0274658	0.0271606	0.133392	0.0466919	0.0994568	0.175079	0.063324	0.0751038	-44.66	0	0	0	0	0	0
-44.5599	-0.0228382	0.00777	0.0330395	-0.00816	0.0653584	0.043874	0.106373	0.0535167	0.0564473	0.120321	0.0249828	0.0324901	0.140675	0.0383495	0.100881	0.162831	0.0561421	0.0714611	-44.5599	0	0	0	0	0	0
-44.46	-0.02947	0.00505	0.0369668	-0.0206504	0.0626321	0.045054	0.0977883	0.0519526	0.0576272	0.113688	0.0230525	0.035624	0.142649	0.035624	0.0981545	0.164013	0.0534158	0.0796626	-44.46	0	0	0	0	0	0
-44.36	-0.0401467	0.000228	0.0215904	-0.0215615	0.0578147	0.0343742	0.0988303	0.0510398	0.0496941	0.103008	0.0193931	0.0308067	0.137038	0.0316001	0.084362	0.159194	0.0485984	0.0807029	-44.3599	0	0	0	0	0	0
-44.2599	-0.0405397	0.013509	0.0290098	-0.0180461	0.0613301	0.0417988	0.0964842	0.0506468	0.0543721	0.106527	0.0248594	0.029254	0.150317	0.0362751	0.0929463	0.158801	0.0521138	0.0881224	-44.2599	0	0	0	0	0	0
-44.16	-0.0424907	0.0154622	0.0387776	-0.00828	0.0632832	0.0515645	0.106252	0.0545552	0.0621846	0.120198	0.0346272	0.0401814	0.150319	0.0401814	0.100759	0.157644	0.05602	0.0881245	-44.16	0	0	0	0	0	0
-44.0599	-0.0379345	0.0141581	0.0374744	-0.0154431	0.0666789	0.0412883	0.0971363	0.0512989	0.0667399	0.114988	0.033324	0.0310657	0.152922	0.0330188	0.0994548	0.163359	0.0566691	0.0848682	-44.0599	0	0	0	0	0	0
-43.96	-0.0509539	0.007	0.0205488	-0.0167437	0.0626326	0.0352888	0.0958357	0.0441433	0.0595808	0.107829	0.0300747	0.0297651	0.141856	0.0199995	0.08253	0.150344	0.0561628	0.0687405	-43.96	0	0	0	0	0	0
-43.86	-0.0434079	0.00948	0.0222354	-0.0267758	0.0584598	0.0369765	0.0924563	0.0466189	0.0651747	0.104451	0.0384097	0.0216861	0.147449	0.0255923	0.0939833	0.161792	0.0590091	0.0715823	-43.8599	0	0	0	0	0	0
-43.7599	-0.0482078	0.0109049	0.0272012	-0.032369	0.0489603	0.0372416	0.0938821	0.0519509	0.0693461	0.101969	0.0300698	0.0160928	0.143809	0.0317179	0.0891825	0.156199	0.0631815	0.0757546	-43.7599	0	0	0	0	0	0
-43.66	-0.0340271	0.0219727	0.0413818	-0.0193481	0.0658875	0.0483093	0.106903	0.0649719	0.0628357	0.113037	0.0509033	0.0338135	0.154877	0.0291138	0.103363	0.157501	0.0762024	0.07901	-43.66	0	0	0	0	0	0
-43.5599	-0.0424893	0.015462	0.0368259	-0.0270169	0.0632831	0.0398456	0.0984409	0.0623691	0.0551654	0.104573	0.0541599	0.0382297	0.152274	0.0273044	0.090993	0.150992	0.073598	0.0803134	-43.5599	0	0	0	0	0	0
-43.46	-0.0365095	0.00972	0.0232744	-0.0237837	0.0594988	0.0360613	0.100514	0.0624918	0.0525408	0.104695	0.0425638	0.036397	0.144582	0.0246782	0.0852556	0.151115	0.0698137	0.0804361	-43.46	0	0	0	0	0	0
-43.36	-0.0385867	0.0135068	0.0270566	-0.0258609	0.0671872	0.0308735	0.0984372	0.072131	0.0504658	0.104573	0.0522031	0.0401791	0.142505	0.0167416	0.08904	0.154895	0.0735959	0.0850095	-43.3599	0	0	0	0	0	0
-43.2599	-0.0340275	0.0141602	0.0218502	-0.0154419	0.0717468	0.026825	0.095184	0.0610653	0.0569763	0.109131	0.0528561	0.0466915	0.143951	0.0213013	0.0838318	0.155548	0.0750427	0.0907284	-43.2599	0	0	0	0	0	0
-43.16	-0.0418396	0.0110474	0.0238037	-0.0232544	0.068634	0.0287781	0.0951843	0.0579529	0.0511169	0.105225	0.0497437	0.0474854	0.147064	0.0232544	0.0760193	0.147736	0.070343	0.0829163	-43.16	0	0	0	0	0	0
-43.0599	-0.0444459	0.0154622	0.0278503	-0.0297669	0.0632832	0.0339863	0.0945312	0.0623657	0.0582783	0.118245	0.0443908	0.0479919	0.138599	0.0265075	0.0792744	0.150989	0.0735981	0.0900756	-43.0599	0	0	0	0	0	0
-42.96	-0.0388489	0.0151978	0.0170288	-0.026123	0.0630188	0.0298157	0.0884094	0.0660096	0.0646667	0.114075	0.0480348	0.0360107	0.142242	0.0301514	0.071991	0.144867	0.07724	0.099579	-42.96	0	0	0	0	0	0
-42.86	-0.0437933	0.0161127	0.00818	-0.0291144	0.0639337	0.0307312	0.0951837	0.0727838	0.0667419	0.118896	0.0528558	0.0369257	0.139251	0.0377191	0.0799255	0.146575	0.0840143	0.106353	-42.8599	0	0	0	0	0	0
-42.7599	-0.0489994	0.014812	0.0107845	-0.0401807	0.062633	0.0294299	0.0841182	0.0753902	0.0654407	0.113689	0.0554622	0.0395321	0.141858	0.0278125	0.0825305	0.152295	0.072948	0.105847	-42.7599	0	0	0	0	0	0
-42.66	-0.0437927	0.0161133	0.0218506	-0.0466919	0.0639343	0.0256653	0.0776062	0.08255	0.0569763	0.118896	0.0626221	0.0505981	0.139252	0.0271606	0.0838318	0.145782	0.0742493	0.106354	-42.66	0	0	0	0	0	0
-42.5599	-0.0388533	0.0269151	0.0326494	-0.0358931	0.0669236	0.0376267	0.088405	0.0863298	0.065825	0.123839	0.0585893	0.0524248	0.138332	0.0360063	0.104399	0.160488	0.0791917	0.105434	-42.5599	0	0	0	0	0	0
-42.46	-0.0496541	0.012205	0.0148295	-0.048647	0.060026	0.0326823	0.075651	0.0805991	0.0667399	0.122801	0.0528586	0.0505961	0.127531	0.0349711	0.0885295	0.149691	0.0664347	0.104403	-42.46	0	0	0	0	0	0
-42.36	-0.0561626	0.0115559	0.0153401	-0.0434368	0.0601704	0.0281266	0.0710957	0.0799458	0.0629777	0.112386	0.0561116	0.0558064	0.126882	0.034322	0.0890397	0.143178	0.064626	0.107656	-42.3599	0	0	0	0	0	0
-42.2599	-0.0443019	0.0128584	0.0166417	-0.0479937	0.0626326	0.0294294	0.0770971	0.0812474	0.0654402	0.108623	0.0632726	0.0610143	0.122324	0.0356245	0.08253	0.14448	0.0729475	0.105051	-42.2599	0	0	0	0	0	0
-42.16	-0.0423687	0.0163777	0.0193684	-0.0355022	0.0653584	0.0223897	0.0809834	0.0839741	0.068166	0.122274	0.0659993	0.0676472	0.125051	0.0391438	0.0911152	0.153066	0.0756733	0.108571	-42.16	0	0	0	0	0	0
-42.0599	-0.0522527	0.0115559	0.00363	-0.0453862	0.0632832	0.0172017	0.0710994	0.0819026	0.0563252	0.110433	0.0580684	0.0663692	0.119073	0.038232	0.0792744	0.141229	0.0696919	0.1018	-42.0599	0	0	0	0	0	0
-41.96	-0.0470462	0.0128598	0.00493	-0.044086	0.0704465	0.0138059	0.0763059	0.0851551	0.0634885	0.105877	0.0593678	0.0746884	0.126233	0.0453916	0.0864377	0.142528	0.0612302	0.107006	-41.96	0	0	0	0	0	0
-41.86	-0.0460156	0.0275623	0.0137683	-0.0442151	0.0753833	0.0226519	0.0812427	0.0889331	0.0684283	0.110817	0.0690051	0.0796252	0.12531	0.0483752	0.092171	0.14356	0.0700732	0.117803	-41.8599	0	0	0	0	0	0
-41.7599	-0.054208	0.0252278	0.0180881	-0.0395305	0.0710957	0.0242207	0.084769	0.0779941	0.0680439	0.114339	0.0736911	0.0714328	0.117118	0.0460408	0.0851338	0.135367	0.0677388	0.10961	-41.7599	0	0	0	0	0	0
-41.66	-0.046397	0.0271809	0.0192463	-0.0434368	0.0836079	0.0320332	0.0808613	0.0740864	0.0766499	0.110433	0.0756428	0.0792439	0.122976	0.0479939	0.0812275	0.147084	0.0743916	0.117421	-41.66	0	0	0	0	0	0
-41.5599	-0.0535583	0.0239249	0.00818	-0.0388794	0.0834647	0.0209647	0.0756531	0.0766907	0.0765067	0.105224	0.0743408	0.0779419	0.117767	0.0466919	0.083831	0.151642	0.0781547	0.116913	-41.5599	0	0	0	0	0	0
-41.46	-0.0518709	0.0295194	0.0137724	-0.0293795	0.0890592	0.0273527	0.085153	0.0881402	0.0762419	0.110818	0.079931	0.0854887	0.128061	0.053079	0.0952848	0.150213	0.0896086	0.127569	-41.46	0	0	0	0	0	0
-41.36	-0.0555073	0.0227703	0.010136	-0.0408283	0.0815166	0.0209651	0.071751	0.0845073	0.074554	0.0974116	0.0723919	0.0748333	0.117772	0.0506023	0.0818782	0.143834	0.0723003	0.123936	-41.3599	0	0	0	0	0	0
-41.2599	-0.0542103	0.0252278	0.0172924	-0.0356243	0.0828145	0.0261738	0.0671886	0.0916637	0.0699971	0.0948079	0.0717357	0.0772899	0.113209	0.0479939	0.0839741	0.15099	0.0735981	0.119374	-41.2599	0	0	0	0	0	0
-41.16	-0.0542095	0.0252278	0.0172932	-0.0395305	0.0828145	0.0300801	0.0769551	0.0916646	0.0739033	0.0987141	0.0764363	0.0772908	0.109304	0.0479939	0.08904	0.145131	0.0775044	0.125234	-41.16	0	0	0	0	0	0
-41.0599	-0.0583795	0.0249639	0.0217291	-0.0358881	0.0825505	0.0298162	0.072785	0.0843817	0.0744328	0.0945439	0.0831915	0.077027	0.103181	0.0360113	0.0790105	0.144868	0.0838933	0.12497	-41.0599	0	0	0	0	0	0
-40.96	-0.0711361	0.037598	0.0159916	-0.0427853	0.0815128	0.0229191	0.0756534	0.0903635	0.0647892	0.0935062	0.0821543	0.0759891	0.0982364	0.0486454	0.081879	0.139924	0.0840153	0.118867	-40.96	0	0	0	0	0	0
-40.86	-0.0640996	0.0457942	0.0222347	-0.0404484	0.0838497	0.0311167	0.074084	0.096606	0.0710337	0.0899851	0.0844905	0.078326	0.10448	0.047076	0.0842173	0.136401	0.084399	0.128222	-40.8599	0	0	0	0	0	0
-40.7599	-0.0577267	0.0451477	0.0274478	-0.0371888	0.0820434	0.0312622	0.0683719	0.105725	0.0664794	0.0834777	0.0838443	0.0698673	0.0999271	0.0472229	0.0902221	0.135755	0.0876586	0.131482	-40.7599	0	0	0	0	0	0
-40.66	-0.0587667	0.0488077	0.0322672	-0.0362753	0.0880228	0.0372416	0.0802103	0.112498	0.0752054	0.0832316	0.0886637	0.0813395	0.108653	0.0571085	0.0962015	0.140574	0.0983378	0.140208	-40.66	0	0	0	0	0	0
-40.5599	-0.0522567	0.0506184	0.0368241	-0.041484	0.0886738	0.0378926	0.0750016	0.111989	0.0797627	0.0909016	0.0893143	0.0831498	0.103444	0.0538529	0.0948994	0.141225	0.0931294	0.140859	-40.5599	0	0	0	0	0	0
-40.46	-0.0594177	0.0493164	0.0324097	-0.0369263	0.0873718	0.0346375	0.0697937	0.117707	0.0792542	0.0837402	0.0860604	0.0818481	0.106049	0.0505981	0.087738	0.145783	0.0976868	0.139558	-40.46	0	0	0	0	0	0
-40.36	-0.0659264	0.0467139	0.0290138	-0.0453881	0.0847694	0.0261741	0.0671912	0.115104	0.0680442	0.07723	0.0881568	0.0792457	0.103446	0.0577613	0.0909934	0.136161	0.0958778	0.127189	-40.3599	0	0	0	0	0	0
-40.2599	-0.0590333	0.0497026	0.0320007	-0.03654	0.0877581	0.0350237	0.0643188	0.106372	0.0749407	0.0802202	0.0981628	0.072467	0.112292	0.0646563	0.0939837	0.136401	0.100026	0.130969	-40.2599	0	0	0	0	0	0
-40.16	-0.0548605	0.044108	0.0264078	-0.0374349	0.0860697	0.0294291	0.0684916	0.104685	0.0654398	0.0687662	0.0925699	0.0668741	0.10084	0.0512491	0.0833231	0.134715	0.0963846	0.11677	-40.16	0	0	0	0	0	0
-40.0599	-0.0577306	0.0451448	0.0313503	-0.0391454	0.0937593	0.0253999	0.0636684	0.111581	0.0664766	0.0756624	0.0936061	0.0698634	0.0979701	0.0608913	0.0913789	0.135751	0.103281	0.131478	-40.0599	0	0	0	0	0	0
-39.96	-0.0561638	0.0369453	0.0348701	-0.0473442	0.0906258	0.0300789	0.0652351	0.109243	0.0641365	0.0635567	0.0912681	0.0644112	0.10033	0.0655708	0.0929451	0.129507	0.100941	0.123281	-39.96	0	0	0	0	0	0
-39.86	-0.0600696	0.0416455	0.0348706	-0.0414844	0.0906262	0.0300794	0.0613294	0.10027	0.0660901	0.0576978	0.0912671	0.0655713	0.0975842	0.0694776	0.0968518	0.123646	0.100941	0.12328	-39.8599	0	0	0	0	0	0
-39.7599	-0.0674938	0.0412394	0.0340992	-0.0391439	0.0890604	0.0265604	0.0636708	0.103771	0.0711771	0.0619913	0.094402	0.0679127	0.0999256	0.0737711	0.0991923	0.122081	0.0993754	0.121715	-39.7599	0	0	0	0	0	0
-39.66	-0.0600688	0.0388997	0.0231526	-0.0453899	0.0867207	0.0242207	0.0574238	0.10729	0.0699971	0.0537922	0.0990803	0.0616658	0.0936787	0.0636189	0.0929463	0.115834	0.0880635	0.119375	-39.66	0	0	0	0	0	0
-39.5599	-0.0622877	0.0503538	0.0267931	-0.0437025	0.0923154	0.0298154	0.0532519	0.107024	0.0716856	0.0652463	0.0988146	0.0633532	0.0895067	0.0719591	0.0993345	0.111663	0.0909116	0.121855	-39.5599	0	0	0	0	0	0
-39.46	-0.0579733	0.0402018	0.0322672	-0.0401815	0.0880228	0.0360819	0.0528666	0.106639	0.0752054	0.0707194	0.0984296	0.0610148	0.0852152	0.0727335	0.0962015	0.105418	0.0924784	0.126536	-39.46	0	0	0	0	0	0
-39.36	-0.0590349	0.0477461	0.0359052	-0.0404497	0.0924543	0.0408819	0.062364	0.110277	0.0749395	0.0626409	0.102067	0.0548872	0.0810407	0.0861372	0.0998418	0.112962	0.101976	0.124315	-39.3599	0	0	0	0	0	0
-39.2599	-0.0594156	0.0493183	0.0355246	-0.04669	0.0951862	0.0404987	0.0569174	0.113802	0.0784626	0.0563984	0.101687	0.0545065	0.0904257	0.0759907	0.0975056	0.108675	0.105501	0.123934	-39.2599	0	0	0	0	0	0
-39.16	-0.0652771	0.043457	0.0296631	-0.0369263	0.101044	0.0404968	0.0541687	0.120453	0.0733948	0.0622559	0.101685	0.0552979	0.0865173	0.0759888	0.10141	0.102814	0.101593	0.123932	-39.16	0	0	0	0	0	0
-39.0599	-0.0555111	0.0422977	0.0363163	-0.0427853	0.101044	0.0444034	0.0483097	0.121613	0.0784611	0.0563968	0.101685	0.0564579	0.0806583	0.0759891	0.103363	0.103608	0.102387	0.123932	-39.0599	0	0	0	0	0	0
-38.96	-0.0587667	0.044108	0.0420328	-0.0421346	0.101695	0.0489603	0.0548197	0.112498	0.0752054	0.0629069	0.102335	0.0610148	0.0774027	0.080546	0.102061	0.111277	0.0944315	0.128489	-38.96	0	0	0	0	0	0
-38.86	-0.0581174	0.0447574	0.0465884	-0.0512509	0.102344	0.04961	0.0496097	0.111194	0.0797614	0.0584906	0.103778	0.0675235	0.0721927	0.0831485	0.109363	0.106067	0.0989871	0.135791	-38.8599	0	0	0	0	0	0
-38.7599	-0.0642396	0.0444944	0.0463256	-0.0476077	0.102081	0.0493467	0.0552062	0.110931	0.0853574	0.0652463	0.102722	0.0653075	0.0719298	0.075073	0.11026	0.101898	0.0928648	0.126922	-38.7599	0	0	0	0	0	0
-38.66	-0.0609844	0.0418904	0.0437214	-0.0541179	0.0994771	0.0475361	0.0447896	0.112233	0.0710347	0.056783	0.100118	0.0627034	0.0751851	0.0771687	0.107656	0.0934346	0.094167	0.124318	-38.66	0	0	0	0	0	0
-38.5599	-0.0659288	0.0428059	0.0446364	-0.053203	0.101186	0.0496113	0.0417982	0.119008	0.0727437	0.0537922	0.104939	0.0538527	0.0710341	0.0948683	0.108571	0.0943495	0.100942	0.119374	-38.5599	0	0	0	0	0	0
-38.46	-0.0568116	0.0519226	0.043988	-0.0597107	0.101697	0.0489624	0.0352905	0.119153	0.0732543	0.0531433	0.11015	0.0539978	0.0774047	0.0844543	0.105969	0.0878421	0.100293	0.116773	-38.46	0	0	0	0	0	0
-38.36	-0.0600696	0.0428052	0.049336	-0.0532031	0.100392	0.0437516	0.0417981	0.124867	0.0778092	0.0479325	0.110798	0.0558057	0.0721936	0.0851026	0.106618	0.0923963	0.101735	0.12328	-38.3599	0	0	0	0	0	0
-38.2599	-0.0652759	0.0422989	0.057008	-0.0584091	0.0912796	0.0483109	0.0326855	0.127473	0.074556	0.0446793	0.111451	0.060365	0.0689404	0.0818497	0.111177	0.0930493	0.0937821	0.123933	-38.2599	0	0	0	0	0	0
-38.16	-0.0566915	0.0598551	0.0480143	-0.0498251	0.0940043	0.0510355	0.0393168	0.128245	0.0772806	0.0513102	0.11027	0.0591837	0.0755717	0.0923868	0.120555	0.091868	0.106272	0.126658	-38.16	0	0	0	0	0	0
-38.0599	-0.061368	0.0512695	0.0531034	-0.0642672	0.0932312	0.0561218	0.0307341	0.127475	0.0765076	0.0446777	0.100528	0.0525541	0.0650358	0.0935698	0.120941	0.0813322	0.103546	0.113009	-38.0599	0	0	0	0	0	0
-37.96	-0.0652771	0.0571289	0.0550537	-0.0576172	0.101044	0.0627747	0.026825	0.129424	0.0843201	0.0427246	0.101683	0.0545044	0.0669861	0.0963135	0.128754	0.0930469	0.101593	0.116118	-37.96	0	0	0	0	0	0
-37.86	-0.070484	0.0636407	0.0459405	-0.0597113	0.092724	0.0704465	0.0274774	0.130077	0.0955319	0.0433774	0.102337	0.0453912	0.0617791	0.0961725	0.129406	0.0897943	0.106152	0.126537	-37.8599	0	0	0	0	0	0
-37.7599	-0.0655425	0.0646766	0.0469759	-0.068441	0.0890602	0.0714821	0.0343721	0.122141	0.0957741	0.0385536	0.103372	0.04722	0.0589082	0.0972084	0.130442	0.0849702	0.109141	0.12562	-37.7599	0	0	0	0	0	0
-37.66	-0.0685323	0.0655924	0.0486857	-0.063619	0.0841166	0.0723978	0.0302225	0.128123	0.0908304	0.0394694	0.108195	0.0395304	0.0539652	0.0883585	0.131358	0.0819803	0.095225	0.112864	-37.66	0	0	0	0	0	0
-37.5599	-0.0694469	0.0557051	0.052837	-0.054768	0.0832014	0.0714827	0.036327	0.133068	0.0957747	0.0346479	0.11314	0.0268971	0.05891	0.0913502	0.132396	0.0857655	0.0993757	0.109996	-37.5599	0	0	0	0	0	0
-37.46	-0.0722961	0.0688477	0.0609131	-0.0584106	0.0756531	0.0737	0.0307312	0.135283	0.0979919	0.0368652	0.10559	0.0291138	0.0552673	0.0994263	0.126801	0.0852343	0.105499	0.118071	-37.46	0	0	0	0	0	0
-37.36	-0.0639766	0.0623356	0.0622135	-0.0571102	0.0769535	0.0750012	0.0281254	0.140491	0.0992932	0.0323071	0.107685	0.0245548	0.0526615	0.100727	0.123036	0.0806767	0.1068	0.119373	-37.3599	0	0	0	0	0	0
-37.2599	-0.0763445	0.0655912	0.0576582	-0.0694796	0.0743498	0.071237	0.0196638	0.141795	0.086923	0.0257963	0.106242	0.027812	0.0441999	0.0989164	0.125497	0.0761213	0.104196	0.117564	-37.2599	0	0	0	0	0	0
-37.16	-0.0743917	0.0636393	0.0557047	-0.0675253	0.0723978	0.0704447	0.0235697	0.139842	0.0838114	0.0277506	0.0886637	0.0297648	0.0520121	0.100077	0.129405	0.0702616	0.10615	0.11677	-37.16	0	0	0	0	0	0
-37.0599	-0.0730919	0.0727549	0.0609108	-0.0662254	0.0803537	0.0697947	0.0229164	0.150907	0.0940866	0.0290537	0.0880104	0.0416237	0.0572182	0.111143	0.134614	0.0696083	0.108247	0.120023	-37.0599	0	0	0	0	0	0
-36.96	-0.0707502	0.0731401	0.0593462	-0.0638838	0.0760393	0.0701799	0.0213518	0.144278	0.0983782	0.0177202	0.090353	0.0412188	0.0615129	0.109578	0.133046	0.0680447	0.107839	0.108694	-36.96	0	0	0	0	0	0
-36.86	-0.0626739	0.0702912	0.052591	-0.0655731	0.0821625	0.0665388	0.0294281	0.147653	0.100596	0.0246382	0.0984284	0.0453888	0.0637299	0.111795	0.133311	0.07612	0.110056	0.11091	-36.8599	0	0	0	0	0	0
-36.7599	-0.0733523	0.0705374	0.0567441	-0.0664865	0.0871085	0.0695304	0.022656	0.14674	0.103588	0.0307425	0.0975156	0.0503354	0.0557981	0.110882	0.132397	0.0693479	0.109142	0.109997	-36.7599	0	0	0	0	0	0
-36.66	-0.0681458	0.0698853	0.0639038	-0.0749512	0.0786438	0.0727844	0.0298157	0.151947	0.110748	0.024231	0.0988159	0.0516357	0.0543518	0.112183	0.134491	0.0706482	0.10849	0.111298	-36.66	0	0	0	0	0	0
-36.5599	-0.0717877	0.0701497	0.062215	-0.0805463	0.0789082	0.0652363	0.0203143	0.154164	0.102041	0.0205891	0.0990802	0.0460407	0.0448505	0.112447	0.139821	0.0709125	0.11852	0.111562	-36.5599	0	0	0	0	0	0
-36.46	-0.0691833	0.059082	0.0511475	-0.0759888	0.0815125	0.0639343	0.0131531	0.147004	0.103851	0.0231934	0.0966195	0.0513916	0.0435486	0.115845	0.144379	0.0657052	0.107452	0.110261	-36.46	0	0	0	0	0	0
-36.36	-0.0737399	0.0584317	0.0504972	-0.0864047	0.0855619	0.0679834	0.00664	0.1444	0.10906	0.0186365	0.0873624	0.0558072	0.0370389	0.122213	0.143728	0.058035	0.110708	0.102591	-36.3599	0	0	0	0	0	0
-36.2599	-0.0704852	0.0577798	0.0498456	-0.0968223	0.0860696	0.0743508	0.000132	0.143748	0.108408	0.0179849	0.0867108	0.061015	0.0363873	0.119608	0.143076	0.0585431	0.106944	0.108958	-36.2599	0	0	0	0	0	0
-36.16	-0.0746562	0.0575154	0.0542805	-0.0931804	0.0760396	0.0740864	-0.00404	0.144277	0.11205	0.0118611	0.086446	0.0607502	0.0361226	0.119344	0.142812	0.0582783	0.107839	0.1126	-36.16	0	0	0	0	0	0
-36.0599	-0.0665821	0.0624793	0.0654675	-0.0948719	0.08021	0.0782568	0.00404	0.149604	0.118174	0.0121253	0.0867077	0.0571057	0.0461498	0.123512	0.149729	0.05854	0.112009	0.122627	-36.0599	0	0	0	0	0	0
-35.96	-0.0581149	0.0642911	0.0563565	-0.0922641	0.0828153	0.0808622	0.00274	0.152211	0.105154	0.00887	0.073689	0.0655729	0.038992	0.130026	0.149588	0.0552869	0.112661	0.125233	-35.96	0	0	0	0	0	0
-35.86	-0.0648903	0.0653282	0.0573937	-0.0970863	0.0838524	0.0818999	-0.00129	0.153249	0.106192	0.0157683	0.0766808	0.0674034	0.0439354	0.137716	0.154532	0.0524193	0.107839	0.126272	-35.8599	0	0	0	0	0	0
-35.7599	-0.0652792	0.0688477	0.0609109	-0.0877075	0.0912781	0.0834656	-0.000521	0.156767	0.11441	0.0134277	0.0860574	0.0623147	0.0435464	0.142395	0.16391	0.0500772	0.126984	0.130583	-35.7599	0	0	0	0	0	0
-35.66	-0.07075	0.0536091	0.0495808	-0.102946	0.0858052	0.0787861	-0.00599	0.151296	0.114003	0.00405	0.0813801	0.0666096	0.0419819	0.136922	0.158437	0.0446064	0.111745	0.126271	-35.66	0	0	0	0	0	0
-35.5599	-0.0625299	0.0610379	0.059754	-0.0994257	0.0979337	0.0834683	-0.00833	0.152863	0.117526	0.0114774	0.0860602	0.0642706	0.0396429	0.140442	0.16196	0.0539862	0.116061	0.131745	-35.5599	0	0	0	0	0	0
-35.46	-0.063976	0.0779612	0.0622141	-0.103191	0.0964854	0.075001	-0.00703	0.154163	0.118824	0.00692	0.091266	0.0694773	0.035084	0.130024	0.163258	0.0474733	0.118519	0.138904	-35.46	0	0	0	0	0	0
-35.36	-0.0583832	0.0796478	0.0541351	-0.104251	0.107938	0.0766886	-0.00925	0.156644	0.120512	0.0125102	0.0988128	0.0711639	0.0328643	0.131711	0.164945	0.0491607	0.124112	0.140591	-35.3599	0	0	0	0	0	0
-35.2599	-0.0687929	0.0739338	0.0573972	-0.110759	0.10143	0.0701802	-0.0157534	0.147394	0.11791	0.0021	0.0923094	0.0646604	0.0205015	0.125203	0.157277	0.038751	0.121511	0.134088	-35.2599	0	0	0	0	0	0
-35.16	-0.0711365	0.0786133	0.0491943	-0.113098	0.10495	0.0737	-0.02005	0.14505	0.113617	0.0103149	0.0860596	0.0584106	0.0298767	0.128723	0.165863	0.0372009	0.125031	0.137604	-35.16	0	0	0	0	0	0
-35.0599	-0.0639751	0.077963	0.0504963	-0.105937	0.102347	0.0671903	-0.0226543	0.146352	0.11376	0.00887	0.0901082	0.0605061	0.0261128	0.130819	0.16326	0.0396626	0.126333	0.139699	-35.0599	0	0	0	0	0	0
-34.96	-0.065927	0.0818696	0.0544038	-0.107889	0.110159	0.0777497	-0.0148406	0.150257	0.112967	0.0166841	0.101032	0.0694795	0.0370393	0.135886	0.167166	0.0396614	0.13024	0.14867	-34.96	0	0	0	0	0	0
-34.86	-0.0542126	0.0838184	0.0504932	-0.109846	0.112108	0.0808594	-0.0128918	0.152208	0.124683	0.0147278	0.102983	0.0772877	0.0331287	0.137835	0.169116	0.0455189	0.132982	0.156481	-34.8599	0	0	0	0	0	0
-34.7599	-0.0600668	0.077963	0.0551981	-0.107889	0.106253	0.078909	-0.0148398	0.15026	0.122732	0.0127774	0.101035	0.0733865	0.0370401	0.133932	0.171072	0.0435709	0.132193	0.15258	-34.7599	0	0	0	0	0	0
-34.66	-0.0529073	0.075358	0.059611	-0.108541	0.102488	0.0860697	-0.00182	0.15156	0.125987	0.0101725	0.104289	0.080546	0.034434	0.137187	0.180979	0.0468241	0.139353	0.165599	-34.66	0	0	0	0	0	0
-34.5599	-0.0548626	0.0870758	0.0713276	-0.10659	0.109506	0.0938812	-0.00378	0.13984	0.131845	0.017984	0.10624	0.0785908	0.0324787	0.139138	0.182138	0.0448688	0.143259	0.16169	-34.5599	0	0	0	0	0	0
-34.46	-0.0512197	0.0868113	0.0691111	-0.114666	0.115101	0.0936167	-0.0138052	0.143483	0.133534	0.00795	0.105976	0.0791209	0.0361216	0.138874	0.177967	0.0367931	0.141041	0.167286	-34.46	0	0	0	0	0	0
-34.36	-0.0573426	0.0873412	0.0590819	-0.10907	0.110931	0.093353	-0.0140687	0.143219	0.128204	0.00183	0.109619	0.080017	0.0319518	0.138611	0.171844	0.0423888	0.144684	0.167816	-34.3599	0	0	0	0	0	0
-34.2599	-0.0620227	0.0896809	0.0602612	-0.113749	0.106252	0.0925801	-0.0179553	0.145192	0.130544	-0.000895	0.115498	0.0851026	0.0370374	0.139791	0.176931	0.0377088	0.145864	0.170155	-34.2599	0	0	0	0	0	0
-34.16	-0.0574646	0.0864258	0.05896	-0.115051	0.10495	0.0823059	-0.0122375	0.14505	0.127289	0.00171	0.115356	0.0857544	0.0415955	0.139282	0.181488	0.0325012	0.144562	0.17276	-34.16	0	0	0	0	0	0
-34.0599	-0.0534157	0.0955403	0.0583092	-0.109843	0.104299	0.0828145	-0.0187477	0.144399	0.126638	-0.000895	0.114706	0.0792443	0.0331322	0.143697	0.180837	0.0298973	0.144704	0.177969	-34.0599	0	0	0	0	0	0
-33.96	-0.0568128	0.0909839	0.0525928	-0.120259	0.107555	0.0821643	-0.0135388	0.143749	0.129894	-0.00545	0.114056	0.0883594	0.038341	0.148906	0.175121	0.0312003	0.145214	0.177318	-33.96	0	0	0	0	0	0
-33.86	-0.0587718	0.0831654	0.0654652	-0.118312	0.122014	0.0899756	-0.0135448	0.149602	0.143564	0.00627	0.121862	0.098119	0.0402882	0.15476	0.184092	0.0437062	0.15302	0.183172	-33.8599	0	0	0	0	0	0
-33.7599	-0.0555111	0.0922852	0.0648197	-0.113098	0.120575	0.089325	-0.00442	0.148957	0.142914	0.00171	0.121216	0.0994266	0.0357364	0.144348	0.177582	0.0442203	0.152374	0.17276	-33.7599	0	0	0	0	0	0
-33.66	-0.0635885	0.0783488	0.0606486	-0.122335	0.116404	0.0851542	-0.0125021	0.144786	0.138743	-0.00246	0.120951	0.0901896	0.0257059	0.149943	0.173411	0.0361429	0.148203	0.169383	-33.66	0	0	0	0	0	0
-33.5599	-0.0646288	0.0929364	0.0654676	-0.120262	0.121226	0.0880231	-0.0135424	0.149605	0.144359	-0.00741	0.116005	0.0961683	0.0363843	0.144996	0.168467	0.0351026	0.147166	0.175361	-33.5599	0	0	0	0	0	0
-33.46	-0.0538231	0.0850013	0.0665077	-0.125082	0.122263	0.0851539	-0.00664	0.141672	0.13679	-0.0122277	0.12565	0.0972084	0.0323585	0.14683	0.169505	0.0459077	0.142344	0.176401	-33.46	0	0	0	0	0	0
-33.36	-0.0568142	0.0929356	0.0674229	-0.118307	0.123178	0.0802103	-0.0115871	0.143747	0.135752	-0.00545	0.133585	0.0981236	0.0402927	0.148905	0.174327	0.0409641	0.143259	0.177317	-33.3599	0	0	0	0	0	0
-33.2599	-0.0503039	0.0877286	0.0708203	-0.123514	0.125784	0.0836087	-0.00312	0.146351	0.138357	-0.00791	0.126423	0.100728	0.0428967	0.15151	0.178885	0.0377088	0.145865	0.179921	-33.2599	0	0	0	0	0	0
-33.16	-0.056427	0.0855103	0.0697632	-0.115967	0.123566	0.0766907	-0.00143	0.142181	0.136139	-0.0128784	0.137878	0.0985107	0.0348206	0.147339	0.170807	0.0315857	0.14444	0.165985	-33.16	0	0	0	0	0	0
-33.0599	-0.062676	0.0870748	0.0713267	-0.118309	0.135689	0.0841146	-0.00378	0.143745	0.127938	-0.0171733	0.145301	0.102027	0.0324779	0.148902	0.170418	0.0272899	0.147164	0.171455	-33.0599	0	0	0	0	0	0
-32.96	-0.0583801	0.0855103	0.0678101	-0.125732	0.135284	0.08255	-0.0112	0.142182	0.126373	-0.0128784	0.133973	0.106323	0.0348206	0.143433	0.163788	0.0354929	0.155365	0.186311	-32.96	0	0	0	0	0	0
-32.86	-0.0698286	0.0799211	0.0524553	-0.125462	0.127742	0.0769575	-0.00623	0.136592	0.120781	-0.0243304	0.138942	0.0968279	0.0253252	0.131984	0.165214	0.0299028	0.149776	0.177974	-32.8599	0	0	0	0	0	0
-32.7599	-0.0620235	0.0818681	0.0641667	-0.129375	0.129689	0.0769547	-0.00703	0.138538	0.123525	-0.0165206	0.138141	0.0937077	0.0311772	0.130025	0.167165	0.0279423	0.140004	0.17406	-32.7599	0	0	0	0	0	0
-32.66	-0.0600688	0.0799153	0.0661213	-0.121562	0.127736	0.0886738	-0.00117	0.131521	0.124685	-0.0223796	0.138143	0.096822	0.0311787	0.135885	0.169118	0.0248311	0.147817	0.16625	-32.66	0	0	0	0	0	0
-32.5599	-0.0681443	0.0816041	0.0678115	-0.129637	0.11966	0.0774843	-0.00729	0.130464	0.122467	-0.0187377	0.151552	0.0946059	0.0250564	0.133668	0.176666	0.029634	0.13974	0.164033	-32.5599	0	0	0	0	0	0
-32.46	-0.0698345	0.0838215	0.0719807	-0.121562	0.121877	0.0769551	-0.00117	0.132679	0.124685	-0.0223796	0.142048	0.096822	0.0311787	0.136678	0.18279	0.0259894	0.141958	0.164295	-32.46	0	0	0	0	0	0
-32.36	-0.0691825	0.076661	0.0636605	-0.130675	0.118623	0.0678394	-0.0102836	0.127473	0.121428	-0.0295422	0.138795	0.0935677	0.0240182	0.134583	0.181487	0.0207833	0.138703	0.161042	-32.3599	0	0	0	0	0	0
-32.2599	-0.0730896	0.0735474	0.0648193	-0.124817	0.114716	0.0678406	-0.00638	0.127472	0.121429	-0.0256348	0.14856	0.0916138	0.0240173	0.132629	0.174469	0.0266418	0.125031	0.161041	-32.2599	0	0	0	0	0	0
-32.16	-0.0673523	0.081604	0.0639038	-0.129639	0.109894	0.0688782	-0.00925	0.12851	0.112701	-0.0285034	0.149597	0.0926514	0.0191956	0.143433	0.166901	0.0218201	0.121002	0.162079	-32.16	0	0	0	0	0	0
-32.0599	-0.0717857	0.0760099	0.0719826	-0.125466	0.107046	0.0671903	-0.00703	0.122916	0.111014	-0.0360507	0.14791	0.0909646	0.0233681	0.13784	0.165213	0.0298989	0.120474	0.160392	-32.0599	0	0	0	0	0	0
-31.96	-0.0753061	0.0822562	0.0743216	-0.132893	0.10664	0.0675772	-0.00859	0.119395	0.107494	-0.0278512	0.151041	0.0893973	0.0198478	0.134319	0.167553	0.0283302	0.118908	0.163523	-31.96	0	0	0	0	0	0
-31.86	-0.0763475	0.085121	0.0771865	-0.125328	0.103645	0.0704439	-0.0154954	0.122261	0.105295	-0.030844	0.155067	0.0871962	0.0188063	0.137184	0.166513	0.0253371	0.11396	0.163643	-31.8599	0	0	0	0	0	0
-31.7599	-0.0750433	0.0825174	0.0745844	-0.132632	0.101042	0.0580728	-0.0141913	0.119659	0.103849	-0.0373557	0.152465	0.0857538	0.0162042	0.13458	0.148283	0.0285944	0.111356	0.155181	-31.7599	0	0	0	0	0	0
-31.66	-0.0805156	0.0770466	0.0691121	-0.138102	0.0955708	0.0623677	-0.0138042	0.11498	0.0983784	-0.0389202	0.141134	0.0802815	0.00487	0.125203	0.144765	0.0133564	0.105886	0.159475	-31.66	0	0	0	0	0	0
-31.5599	-0.0737413	0.0740559	0.0661207	-0.143047	0.0964863	0.054311	-0.0187486	0.12682	0.0992939	-0.0419109	0.136189	0.0851027	0.0116469	0.124165	0.15154	0.0142714	0.116567	0.16039	-31.5599	0	0	0	0	0	0
-31.46	-0.0870272	0.0666288	0.0594877	-0.138754	0.104684	0.0499967	-0.0144564	0.123301	0.0977262	-0.0434786	0.134623	0.0893949	0.000314	0.124551	0.150766	0.00685	0.111093	0.15687	-31.46	0	0	0	0	0	0
-31.36	-0.0939208	0.0761536	0.0478944	-0.145648	0.10365	0.0431025	-0.0252563	0.122266	0.0966914	-0.0515325	0.129681	0.0864075	-0.00774	0.113751	0.146984	0.00581	0.104199	0.151929	-31.3599	0	0	0	0	0	0
-31.2599	-0.0835091	0.0799153	0.0622123	-0.135234	0.0945332	0.0457051	-0.0265633	0.122912	0.101247	-0.0360515	0.128374	0.0870537	0.00383	0.123006	0.145681	0.0162224	0.104848	0.140856	-31.2599	0	0	0	0	0	0
-31.16	-0.0887146	0.0805664	0.0628662	-0.140442	0.0990906	0.0463562	-0.02005	0.117706	0.101898	-0.0393066	0.129028	0.0818481	-0.00137	0.113098	0.146332	0.00711	0.109406	0.14151	-31.16	0	0	0	0	0	0
-31.0599	-0.0848064	0.0747077	0.060915	-0.146299	0.095185	0.0444038	-0.0278606	0.111849	0.0979927	-0.0412591	0.123171	0.0806904	0.00253	0.120913	0.144379	0.00986	0.107453	0.139559	-31.0599	0	0	0	0	0	0
-30.96	-0.0861113	0.0734041	0.0752351	-0.137839	0.0958345	0.0528657	-0.0174468	0.110541	0.103342	-0.0425627	0.117957	0.0961702	0.0109956	0.125467	0.148935	0.0116643	0.108103	0.144904	-30.96	0	0	0	0	0	0
-30.86	-0.0789498	0.0747062	0.0628654	-0.140443	0.0920707	0.0600281	-0.0212106	0.111846	0.105804	-0.045166	0.123168	0.0974723	0.00839	0.126769	0.150238	0.0129691	0.102386	0.147369	-30.8599	0	0	0	0	0	0
-30.7599	-0.0874134	0.076009	0.058308	-0.13914	0.0945332	0.0621235	-0.0128895	0.113148	0.1032	-0.043864	0.118611	0.0987743	0.0135998	0.124166	0.149587	0.0181774	0.104848	0.142811	-30.7599	0	0	0	0	0	0
-30.66	-0.0850729	0.0705363	0.0665079	-0.146566	0.0890604	0.0578104	-0.0144552	0.110423	0.0957743	-0.0512899	0.111979	0.0972086	0.00813	0.11674	0.14802	0.0107523	0.0993754	0.12562	-30.66	0	0	0	0	0	0
-30.5599	-0.0782975	0.0753591	0.0682174	-0.13979	0.0841177	0.0567739	-0.0213517	0.122264	0.0869253	-0.0542796	0.12382	0.0981246	0.0129501	0.117656	0.148937	0.00581	0.0944326	0.126536	-30.5599	0	0	0	0	0	0
-30.46	-0.0883279	0.0750937	0.0691123	-0.145915	0.0838523	0.0623679	-0.0255227	0.118093	0.0866599	-0.0506387	0.11379	0.0959067	0.00878	0.117391	0.149465	0.0114037	0.090261	0.126272	-30.46	0	0	0	0	0	0
-30.36	-0.0892258	0.0781021	0.0732803	-0.135887	0.0841141	0.0606791	-0.0174484	0.126167	0.0888773	-0.0464681	0.127724	0.0961685	0.00709	0.127419	0.154795	0.0194778	0.0885696	0.13044	-30.3599	0	0	0	0	0	0
-30.2599	-0.0837718	0.0835551	0.0658559	-0.143313	0.0747355	0.0532511	-0.0229198	0.124602	0.0931681	-0.0519429	0.112487	0.088744	0.00162	0.118833	0.153227	0.0140065	0.0830973	0.128875	-30.2599	0	0	0	0	0	0
-30.16	-0.0919698	0.075358	0.0576578	-0.139791	0.0723978	0.0509135	-0.0213522	0.118357	0.0752054	-0.0542806	0.114054	0.0864054	0.00318	0.117655	0.150889	0.0019	0.0749003	0.12263	-30.16	0	0	0	0	0	0
-30.0599	-0.0841585	0.0773112	0.0693754	-0.149558	0.0841166	0.0528666	-0.0194002	0.11445	0.0771586	-0.06014	0.116006	0.0844511	0.00123	0.115701	0.152842	0.00776	0.0749003	0.116769	-30.0599	0	0	0	0	0	0
-29.96	-0.0978292	0.0714518	0.0674235	-0.14681	0.0684916	0.0509135	-0.0154928	0.112499	0.0759989	-0.0562338	0.10429	0.0871989	0.00318	0.10789	0.160655	0.0019	0.0690409	0.115612	-29.96	0	0	0	0	0	0
-29.86	-0.0906709	0.0590788	0.0706755	-0.136539	0.0756499	0.0502613	-0.0181001	0.125516	0.0804126	-0.0529797	0.117306	0.0877043	0.00723	0.111142	0.161956	0.00906	0.0664335	0.129788	-29.8599	0	0	0	0	0	0
-29.7599	-0.0848076	0.0590827	0.0706794	-0.142394	0.0764472	0.0451972	-0.0122368	0.12552	0.0804145	-0.0588372	0.111451	0.0818489	0.0142524	0.107239	0.161958	0.00516	0.0722969	0.125886	-29.7599	0	0	0	0	0	0
-29.66	-0.0857239	0.0640259	0.0658569	-0.131592	0.08255	0.0473938	-0.0170593	0.126556	0.091217	-0.0578003	0.121094	0.0750732	0.0113831	0.106323	0.153229	0.0140076	0.0713806	0.124969	-29.66	0	0	0	0	0	0
-29.5599	-0.0831171	0.0607712	0.0633978	-0.14461	0.0792954	0.0402329	-0.0164057	0.118238	0.082103	-0.0610549	0.115095	0.0854925	0.0139898	0.112836	0.154674	0.00685	0.0642197	0.121717	-29.5599	0	0	0	0	0	0
-29.46	-0.0795977	0.0584333	0.0661237	-0.137184	0.0886762	0.0554731	-0.0128863	0.120962	0.0836713	-0.0625994	0.112752	0.0948713	0.0116498	0.112449	0.149589	0.0142722	0.0677412	0.131094	-29.46	0	0	0	0	0	0
-29.36	-0.0770018	0.0707948	0.0843446	-0.132635	0.0912721	0.0580741	0.00143	0.125513	0.0979911	-0.0568856	0.117304	0.0994203	0.0161989	0.113092	0.15805	0.0227296	0.0711305	0.123926	-29.3599	0	0	0	0	0	0
-29.2599	-0.0822026	0.0694995	0.0791439	-0.13979	0.0880237	0.0567737	-0.00963	0.118359	0.0908313	-0.0542798	0.11015	0.0922664	0.0188106	0.121562	0.152843	0.0272945	0.0670886	0.122631	-29.2599	0	0	0	0	0	0
-29.16	-0.0828552	0.0696411	0.0823975	-0.134583	0.0873718	0.0522156	-0.00558	0.127472	0.0901794	-0.0588379	0.105591	0.0916138	0.0240173	0.117004	0.156097	0.0149231	0.0605774	0.131744	-29.16	0	0	0	0	0	0
-29.0599	-0.0822082	0.0734049	0.0889039	-0.137842	0.089976	0.043101	-0.00378	0.130072	0.0966898	-0.0484213	0.106238	0.094214	0.0246644	0.118445	0.160655	0.0163636	0.0729471	0.134345	-29.0599	0	0	0	0	0	0
-28.96	-0.075693	0.0681974	0.0895597	-0.137186	0.0847684	0.0535184	-0.00898	0.124868	0.0934354	-0.0516757	0.116659	0.0898038	0.0311795	0.12026	0.161307	0.0240381	0.0677396	0.127187	-28.96	0	0	0	0	0	0
-28.86	-0.077647	0.0721028	0.0934651	-0.13914	0.0886738	0.0574262	0.000783	0.124868	0.0922773	-0.0438616	0.116658	0.0948689	0.0253193	0.130025	0.165214	0.0279438	0.0657856	0.131093	-28.8599	0	0	0	0	0	0
-28.7599	-0.0691849	0.0805664	0.101927	-0.130676	0.101837	0.0600281	0.00339	0.131377	0.0921326	-0.045166	0.111449	0.107237	0.0318283	0.122864	0.167816	0.0246872	0.0625305	0.12979	-28.7599	0	0	0	0	0	0
-28.66	-0.0809021	0.0727539	0.0941162	-0.138489	0.0971375	0.0522156	-0.00833	0.125519	0.0843201	-0.0471191	0.109497	0.105286	0.0259705	0.111145	0.161957	0.028595	0.0664368	0.132538	-28.66	0	0	0	0	0	0
-28.5599	-0.0798632	0.0698872	0.0959486	-0.13159	0.0923176	0.0481892	-0.0131518	0.120698	0.0853596	-0.051939	0.116395	0.104371	0.0270094	0.106325	0.15793	0.0198683	0.0616169	0.134736	-28.5599	0	0	0	0	0	0
-28.46	-0.0831186	0.0763968	0.095806	-0.140705	0.0812491	0.0617179	-0.014454	0.12916	0.0938224	-0.055195	0.109232	0.116741	0.023754	0.118694	0.157787	0.0224707	0.0603141	0.137339	-28.46	0	0	0	0	0	0
-28.36	-0.0763458	0.0714508	0.0889069	-0.135886	0.0860687	0.0528662	-0.00963	0.122263	0.0869238	-0.0503747	0.104288	0.113748	0.0266205	0.115701	0.152842	0.01362	0.0651337	0.134348	-28.3599	0	0	0	0	0	0
-28.2599	-0.0789459	0.0629898	0.0863068	-0.132628	0.081514	0.0463578	-0.0161407	0.115756	0.0940872	-0.0568832	0.101688	0.105289	0.0220673	0.103334	0.156099	0.0149262	0.0625321	0.121982	-28.2599	0	0	0	0	0	0
-28.16	-0.0775045	0.0812174	0.100627	-0.133932	0.0997416	0.058726	-0.00768	0.128123	0.102549	-0.0484213	0.116007	0.113749	0.0266215	0.115702	0.158702	0.029246	0.0670878	0.124583	-28.16	0	0	0	0	0	0
-28.0599	-0.0789508	0.0786123	0.0960675	-0.132631	0.101043	0.0600271	-0.00247	0.125517	0.0999441	-0.0568857	0.112242	0.111143	0.0279218	0.111143	0.165862	0.0207807	0.0586233	0.12393	-28.0599	0	0	0	0	0	0
-27.96	-0.0772598	0.0842087	0.0977585	-0.13094	0.0988266	0.057811	-0.00469	0.122141	0.0957749	-0.0551956	0.120951	0.107768	0.017894	0.106975	0.155833	0.0224706	0.0544541	0.121714	-27.96	0	0	0	0	0	0
-27.86	-0.0874112	0.0799167	0.0934665	-0.141092	0.0886753	0.0515656	-0.00507	0.132682	0.0914826	-0.0516753	0.110801	0.118308	0.00774	0.102683	0.149588	0.0220859	0.048209	0.125235	-27.8599	0	0	0	0	0	0
-27.7599	-0.0841585	0.0831714	0.0908598	-0.133931	0.0958362	0.0548205	-0.0115877	0.132028	0.0888782	-0.0523267	0.108194	0.12156	0.0109953	0.100078	0.148937	0.0292448	0.0561633	0.124582	-27.7599	0	0	0	0	0	0
-27.66	-0.0958761	0.0714518	0.0889078	-0.130025	0.089976	0.0470072	-0.0135397	0.130076	0.0966898	-0.0542806	0.116007	0.115702	0.00904	0.0981241	0.141123	0.0331522	0.0514628	0.11677	-27.66	0	0	0	0	0	0
-27.5599	-0.0887159	0.0696418	0.0980211	-0.136537	0.0873725	0.0444038	-0.0180982	0.123564	0.0960395	-0.0510247	0.113402	0.111144	0.00253	0.107237	0.140473	0.0266405	0.058625	0.125884	-27.5599	0	0	0	0	0	0
-27.46	-0.0900155	0.0831717	0.0947684	-0.13393	0.0958365	0.0478019	-0.00963	0.12031	0.103344	-0.0445138	0.116007	0.11375	0.00514	0.103985	0.146984	0.0292456	0.0573233	0.122629	-27.46	0	0	0	0	0	0
-27.36	-0.0854623	0.0838187	0.100115	-0.129377	0.0945303	0.0632831	-0.00508	0.130724	0.109059	-0.0438641	0.114702	0.114397	-7.41e-05	0.104632	0.147634	0.0240347	0.0657828	0.123278	-27.3599	0	0	0	0	0	0
-27.2599	-0.0857246	0.0776969	0.0990593	-0.134705	0.0950614	0.0591117	-0.0112007	0.124603	0.102935	-0.0441293	0.1203	0.118041	0.00357	0.0993034	0.151275	0.0237725	0.0616142	0.123016	-27.2599	0	0	0	0	0	0
-27.16	-0.093923	0.0734049	0.110392	-0.126119	0.103648	0.0509135	-0.0135397	0.12031	0.0986429	-0.0425619	0.116007	0.115702	0.00123	0.096171	0.148936	0.0253397	0.0670878	0.119517	-27.16	0	0	0	0	0	0
-27.0599	-0.0880636	0.0792655	0.108439	-0.133932	0.0938834	0.0470084	-0.0213522	0.116404	0.106457	-0.0503732	0.127726	0.111796	-0.00658	0.10203	0.15089	0.0155741	0.0651358	0.118724	-27.0599	0	0	0	0	0	0
-26.96	-0.0867608	0.0805671	0.107789	-0.128722	0.0932319	0.0522163	-0.0161431	0.127469	0.105805	-0.0451653	0.129026	0.113099	0.00333	0.103333	0.150239	0.0246862	0.07425	0.127836	-26.96	0	0	0	0	0	0
-26.86	-0.0815568	0.0720992	0.10518	-0.13719	0.104295	0.0535148	-0.0148454	0.122911	0.103197	-0.0489327	0.130327	0.108537	0.0116439	0.0987716	0.145678	0.0318465	0.0716414	0.123277	-26.8599	0	0	0	0	0	0
-26.7599	-0.0769943	0.0649421	0.0941178	-0.138488	0.0990913	0.0580757	-0.0259079	0.117708	0.0960395	-0.0432122	0.119264	0.117006	0.000581	0.103333	0.13852	0.0305496	0.07425	0.112215	-26.7599	0	0	0	0	0	0
-26.66	-0.0769958	0.0708008	0.0980225	-0.144348	0.0932312	0.0502625	-0.0259094	0.121613	0.0921326	-0.0432129	0.109497	0.113098	0.00058	0.0935669	0.144379	0.0305481	0.070343	0.106354	-26.66	0	0	0	0	0	0
-26.5599	-0.0874102	0.0603861	0.0934675	-0.139138	0.0886759	0.0457071	-0.0324175	0.117058	0.0953897	-0.043862	0.112755	0.117149	-0.00983	0.0870588	0.138664	0.02404	0.0696939	0.111564	-26.5599	0	0	0	0	0	0
-26.46	-0.0782968	0.0636405	0.0967215	-0.130024	0.0977896	0.0587271	-0.0174447	0.120306	0.104504	-0.0347482	0.127722	0.121563	0.00319	0.102032	0.154796	0.0390072	0.0690421	0.114813	-26.46	0	0	0	0	0	0
-26.36	-0.0743921	0.0734046	0.09672	-0.137838	0.095835	0.058728	-0.01354	0.12031	0.108411	-0.0308411	0.121866	0.115702	0.00123	0.0961707	0.152844	0.0429175	0.076853	0.114817	-26.3599	0	0	0	0	0	0
-26.2599	-0.0711393	0.0707999	0.103879	-0.134583	0.0951835	0.0658866	-0.0153531	0.113797	0.117522	-0.0373544	0.125119	0.122861	0.00448	0.0935661	0.15219	0.0461703	0.0742484	0.11807	-26.2599	0	0	0	0	0	0
-26.16	-0.0822042	0.0655924	0.108439	-0.135885	0.0938822	0.0606791	-0.00963	0.117198	0.109202	-0.0386556	0.117961	0.117655	0.00709	0.0883585	0.150889	0.0351053	0.0729471	0.110911	-26.16	0	0	0	0	0	0
-26.0599	-0.0798632	0.0679349	0.102968	-0.143309	0.0903653	0.0579556	-0.017058	0.116792	0.118564	-0.0363132	0.126161	0.114137	0.00552	0.0789808	0.143466	0.0374464	0.0694302	0.109346	-26.0599	0	0	0	0	0	0
-25.96	-0.0704867	0.0675443	0.104532	-0.133933	0.0899748	0.0606779	-0.0174471	0.114447	0.118173	-0.0308443	0.131628	0.129373	0.00709	0.0844511	0.139169	0.0390071	0.0768522	0.105047	-25.96	0	0	0	0	0	0
-25.86	-0.061374	0.076657	0.101926	-0.12482	0.0873687	0.0678394	-0.00833	0.123563	0.121428	-0.0275891	0.125119	0.12872	0.00448	0.0877044	0.142424	0.0266387	0.0781524	0.108304	-25.8599	0	0	0	0	0	0
-25.7599	-0.0750396	0.0629902	0.0960725	-0.136534	0.0951863	0.0619832	-0.0102813	0.11185	0.115572	-0.0412578	0.111453	0.126773	-0.00723	0.0759907	0.130709	0.0246919	0.0722981	0.0965913	-25.7599	0	0	0	0	0	0
-25.66	-0.0661926	0.0628662	0.0912476	-0.131592	0.0962219	0.0610657	-0.0209656	0.107025	0.120514	-0.0410156	0.116394	0.121948	-0.00229	0.0809326	0.135651	0.0296326	0.07724	0.101532	-25.66	0	0	0	0	0	0
-25.5599	-0.0701003	0.0698838	0.0959458	-0.137453	0.10092	0.0552049	-0.0268264	0.107024	0.110747	-0.0480361	0.106627	0.121947	-0.00229	0.0711656	0.12393	0.0257249	0.0674729	0.0898118	-25.5599	0	0	0	0	0	0
-25.46	-0.0698324	0.0603861	0.0934671	-0.135232	0.0984415	0.0554727	-0.0265585	0.101432	0.111015	-0.0477682	0.097129	0.112449	-0.00202	0.0616678	0.124198	0.0142738	0.0677408	0.0803139	-25.46	0	0	0	0	0	0
-25.36	-0.076346	0.0538725	0.0967192	-0.137839	0.0919279	0.0391955	-0.0330721	0.100778	0.108409	-0.0542798	0.100381	0.115701	-0.00854	0.0649199	0.127452	0.0233855	0.0709929	0.0835661	-25.3599	0	0	0	0	0	0
-25.2599	-0.0815552	0.0584317	0.0954162	-0.129373	0.0964872	0.0378934	-0.01875	0.0916626	0.118826	-0.0497226	0.0951721	0.110492	-0.00398	0.0733854	0.13201	0.0240356	0.0657865	0.0783569	-25.2599	0	0	0	0	0	0
-25.16	-0.078949	0.0512695	0.103882	-0.124817	0.0846252	0.0463562	-0.0259094	0.0923157	0.111664	-0.0471191	0.0977783	0.117004	-0.00528	0.0720825	0.124847	0.0246887	0.0683899	0.0809631	-25.16	0	0	0	0	0	0
-25.0599	-0.076997	0.043457	0.0960681	-0.13849	0.0795593	0.0385437	-0.0239575	0.0903614	0.103851	-0.0354004	0.10443	0.11505	-0.0150464	0.0740345	0.117035	0.0325	0.070343	0.0731494	-25.0599	0	0	0	0	0	0
-24.96	-0.0867595	0.043459	0.0960713	-0.138487	0.0744954	0.02878	-0.0239543	0.0903645	0.103853	-0.045164	0.101687	0.115053	-0.0130901	0.0740376	0.117037	0.0285969	0.0605794	0.0731526	-24.96	0	0	0	0	0	0
-24.86	-0.0724426	0.0480103	0.0889038	-0.133936	0.0763001	0.0235685	-0.0291687	0.0949158	0.0986418	-0.04061	0.101538	0.10398	-0.0143982	0.0688233	0.111825	0.0272889	0.0651307	0.0718445	-24.8599	0	0	0	0	0	0
-24.7599	-0.078949	0.0415059	0.0921631	-0.130674	0.0834675	0.0268269	-0.0259094	0.0884094	0.105806	-0.0373515	0.0977783	0.101379	-0.0111389	0.0681782	0.115084	0.0305481	0.0683919	0.0770569	-24.7599	0	0	0	0	0	0
-24.66	-0.0724386	0.0480143	0.0889078	-0.137838	0.0958353	0.027476	-0.019399	0.0988261	0.106455	-0.0406088	0.0945231	0.10203	-0.00933	0.0688273	0.111827	0.0272928	0.0749003	0.0679423	-24.66	0	0	0	0	0	0
-24.5599	-0.076997	0.043459	0.094115	-0.13849	0.09128	0.0385457	-0.0141919	0.0981739	0.0979939	-0.0353984	0.0997303	0.113097	-0.0111401	0.0642688	0.117037	0.0285938	0.070345	0.0731494	-24.5599	0	0	0	0	0	0
-24.46	-0.0763448	0.0480143	0.0889078	-0.130025	0.0997416	0.0333353	-0.00963	0.102729	0.100596	-0.0308431	0.090614	0.111796	-0.0104879	0.0688273	0.111827	0.02729	0.0749003	0.0777051	-24.46	0	0	0	0	0	0
-24.36	-0.0919678	0.0480163	0.0889099	-0.137836	0.101697	0.0333374	-0.0240967	0.102734	0.0966918	-0.0347474	0.0847595	0.113751	-0.0202515	0.0590637	0.111829	0.0233886	0.070996	0.0679443	-24.3599	0	0	0	0	0	0
-24.2599	-0.088713	0.0395544	0.0921647	-0.140438	0.0990942	0.0248754	-0.0278609	0.105989	0.103855	-0.0373499	0.0880143	0.105287	-0.0228561	0.0584142	0.10532	0.0110185	0.0586278	0.0711991	-24.2599	0	0	0	0	0	0
-24.16	-0.0848083	0.043457	0.09021	-0.136536	0.0873718	0.0190125	-0.0239563	0.100128	0.103851	-0.0334473	0.0821533	0.111145	-0.0326233	0.0466919	0.0994568	0.0110168	0.0625305	0.0653381	-24.16	0	0	0	0	0	0
-24.0599	-0.0861136	0.0421569	0.100623	-0.128075	0.0852783	0.027478	-0.015496	0.104682	0.116223	-0.0386536	0.0906137	0.113746	-0.0300223	0.0551522	0.104016	0.00892	0.0573242	0.0737985	-24.0599	0	0	0	0	0	0
-23.96	-0.078949	0.0493164	0.0921631	-0.120911	0.0854187	0.0346375	-0.00833	0.0962176	0.125336	-0.0275879	0.0938677	0.111145	-0.0365295	0.0584106	0.105316	0.00906	0.0586243	0.0770525	-23.96	0	0	0	0	0	0
-23.86	-0.0822014	0.046064	0.0889106	-0.124163	0.07826	0.0255237	-0.01549	0.0832039	0.116222	-0.0406079	0.0847602	0.107893	-0.0495476	0.0492988	0.0875964	0.0116706	0.0553718	0.0601326	-23.8599	0	0	0	0	0	0
-23.7599	-0.0795997	0.0389017	0.0915124	-0.125466	0.075004	0.0339884	-0.0226539	0.0818993	0.118827	-0.0419089	0.0834557	0.106588	-0.0528052	0.0519022	0.0831827	-0.00526	0.0579752	0.0646874	-23.7599	0	0	0	0	0	0
-23.66	-0.078298	0.044108	0.0869547	-0.135885	0.0802103	0.0391947	-0.0233053	0.0714823	0.114268	-0.0464681	0.0828043	0.105937	-0.0515035	0.0571085	0.088389	-0.00591	0.0631815	0.064036	-23.66	0	0	0	0	0	0
-23.5599	-0.0887166	0.0473633	0.090208	-0.132631	0.0737	0.0326843	-0.0239583	0.0747356	0.117523	-0.0490723	0.0821514	0.105284	-0.0580159	0.0564556	0.0916443	-0.00656	0.0625305	0.063383	-23.5599	0	0	0	0	0	0
-23.46	-0.0851949	0.0391642	0.0781046	-0.131063	0.0713602	0.0342509	-0.0282491	0.0723969	0.105418	-0.0475057	0.0661408	0.0970865	-0.0720724	0.0404459	0.0893046	-0.0108551	0.0543314	0.0590912	-23.46	0	0	0	0	0	0
-23.36	-0.0854628	0.0447557	0.0778368	-0.125471	0.0710924	0.0398458	-0.0265639	0.0623643	0.101247	-0.0458171	0.067827	0.0870531	-0.0711806	0.0421312	0.0890401	-0.00917	0.0540636	0.0510118	-23.3599	0	0	0	0	0	0
-23.2599	-0.0854598	0.034202	0.081746	-0.12156	0.0710977	0.0339884	-0.028514	0.0662736	0.0895303	-0.0516745	0.0658768	0.087056	-0.0742904	0.0304178	0.0890421	-0.00526	0.0579752	0.0490617	-23.2599	0	0	0	0	0	0
-23.16	-0.0835063	0.0349935	0.0848592	-0.118449	0.0730489	0.0378926	-0.0246074	0.0693868	0.0934346	-0.0497233	0.0697835	0.0745443	-0.0664775	0.0382283	0.087087	-0.00721	0.0618795	0.0568746	-23.16	0	0	0	0	0	0
-23.0599	-0.0930042	0.0352614	0.0781079	-0.129106	0.0635512	0.0283949	-0.0341052	0.0626355	0.0878432	-0.0533617	0.0641919	0.067793	-0.0662097	0.0337964	0.0814955	-0.012804	0.0523818	0.0571423	-23.0599	0	0	0	0	0	0
-22.96	-0.0900167	0.028483	0.075236	-0.131978	0.0665385	0.0196635	-0.0369772	0.0695249	0.0908304	-0.0523275	0.0671751	0.0707804	-0.0632223	0.033671	0.0844828	-0.00982	0.0534159	0.0601255	-22.96	0	0	0	0	0	0
-22.86	-0.0861148	0.0323849	0.081091	-0.128076	0.0606747	0.0294307	-0.0233096	0.0656186	0.0947383	-0.0374944	0.0663815	0.0746823	-0.0593204	0.039526	0.0883906	-0.00982	0.0592709	0.054266	-22.8599	0	0	0	0	0	0
-22.7599	-0.0854602	0.0271829	0.0797924	-0.127419	0.0613321	0.0300821	-0.0332142	0.0604138	0.09069	-0.0399557	0.0639233	0.0655712	-0.0586658	0.0382303	0.0773233	-0.0158191	0.0415567	0.0541272	-22.7599	0	0	0	0	0	0
-22.66	-0.0848083	0.0395508	0.0823975	-0.12677	0.0619812	0.026825	-0.0278625	0.0571594	0.0843201	-0.0334473	0.0665283	0.0623169	-0.0580139	0.0408325	0.0740662	-0.0202332	0.0371399	0.0497131	-22.66	0	0	0	0	0	0
-22.5599	-0.0809017	0.0278348	0.0804447	-0.117004	0.0717496	0.0112027	-0.0298153	0.0552067	0.0843228	-0.0334445	0.0645756	0.0564579	-0.0677792	0.0349735	0.0584439	-0.0260922	0.0312833	0.0438541	-22.5599	0	0	0	0	0	0
-22.46	-0.0895061	0.0297871	0.0823994	-0.117002	0.0678425	0.0209675	-0.0278606	0.0571578	0.0804158	-0.0373515	0.0665267	0.0525532	-0.0716838	0.0310689	0.0643025	-0.0202348	0.0273762	0.0399459	-22.46	0	0	0	0	0	0
-22.36	-0.0848143	0.0258729	0.0843446	-0.109198	0.0592287	0.0326855	-0.035681	0.0591066	0.0765088	-0.0353992	0.0684755	0.0544984	-0.0697386	0.0330141	0.0654614	-0.018286	0.0293214	0.0418947	-22.3599	0	0	0	0	0	0
-22.2599	-0.07309	0.0239266	0.0804439	-0.113097	0.0541695	0.0299385	-0.0395817	0.0552059	0.0745552	-0.0393059	0.0567623	0.0466915	-0.06778	0.021302	0.0564888	-0.0319523	0.0215157	0.0243221	-22.2599	0	0	0	0	0	0
-22.16	-0.0704855	0.0206705	0.0791422	-0.1144	0.0528666	0.0255228	-0.0408834	0.0539042	0.0712992	-0.0406088	0.0378824	0.0395304	-0.074941	0.00828	0.0493265	-0.033254	0.0143534	0.017161	-22.16	0	0	0	0	0	0
-22.0599	-0.0626789	0.0284842	0.0810894	-0.108547	0.0450553	0.0333365	-0.0389363	0.0558513	0.0791129	-0.0386544	0.045689	0.0453838	-0.0690876	0.0141338	0.0512809	-0.0274006	0.020214	0.0230144	-22.0599	0	0	0	0	0	0
-21.96	-0.0691826	0.0219734	0.0745857	-0.109191	0.0385445	0.0268257	-0.0454399	0.0485523	0.0726021	-0.0451652	0.0391834	0.0439461	-0.0705253	0.0126961	0.0350044	-0.0280468	0.0234688	0.0223682	-21.96	0	0	0	0	0	0
-21.86	-0.069183	0.021973	0.0609134	-0.113891	0.0346378	0.0229226	-0.0493466	0.0395817	0.0647928	-0.0490683	0.0352787	0.0388798	-0.0755917	0.00763	0.0311013	-0.0319515	0.0207218	0.0223697	-21.8599	0	0	0	0	0	0
-21.7599	-0.0646291	0.0265321	0.0635142	-0.116351	0.0333375	0.0216187	-0.0514455	0.036323	0.056836	-0.0511657	0.0378794	0.0375742	-0.0827566	0.00633	0.0258912	-0.0340505	0.0163087	0.0261301	-21.7599	0	0	0	0	0	0
-21.66	-0.0663147	0.0240479	0.0668945	-0.118042	0.0414124	0.019928	-0.0542908	0.0404968	0.0539856	-0.0501099	0.0459595	0.0358887	-0.0688171	0.00854	0.0175476	-0.0368958	0.0204773	0.0232849	-21.66	0	0	0	0	0	0
-21.5599	-0.0639805	0.0135111	0.0680691	-0.115708	0.043754	0.0222696	-0.0480503	0.0428311	0.0446085	-0.0419089	0.0533596	0.0421292	-0.0625767	0.0265042	0.0226358	-0.0345615	0.0228189	0.0295254	-21.5599	0	0	0	0	0	0
-21.46	-0.0669638	0.0261453	0.0650858	-0.118691	0.0407633	0.0192789	-0.0490805	0.0437499	0.0416178	-0.0448996	0.0492125	0.0450052	-0.0597006	0.0137552	0.0352701	-0.0336427	0.0100626	0.0323973	-21.46	0	0	0	0	0	0
-21.36	-0.0585082	0.0404603	0.0696351	-0.114142	0.0492188	0.0230435	-0.0406249	0.0541627	0.0461758	-0.0305759	0.053766	0.0495545	-0.0551513	0.0183045	0.0398282	-0.0232299	0.0243775	0.0369508	-21.3599	0	0	0	0	0	0
-21.2599	-0.0555137	0.043459	0.0667702	-0.107237	0.0514241	0.0190144	-0.0434898	0.0473915	0.0433064	-0.0334453	0.0509011	0.0388771	-0.0580162	0.0154439	0.0330525	-0.0260948	0.0254231	0.0243202	-21.2599	0	0	0	0	0	0
-21.16	-0.0548605	0.0323893	0.0674235	-0.110494	0.0470072	0.0196635	-0.0467428	0.0382792	0.0400492	-0.0367025	0.0515543	0.0414835	-0.0612692	0.0258585	0.0239359	-0.0293478	0.0280253	0.0249735	-21.16	0	0	0	0	0	0
-21.0599	-0.051101	0.0408536	0.0719764	-0.107894	0.0496122	0.0203153	-0.0480493	0.0361792	0.0387479	-0.0340976	0.0561072	0.0440833	-0.0625756	0.0304114	0.0226346	-0.0306543	0.026724	0.0295264	-21.0599	0	0	0	0	0	0
-20.96	-0.0535564	0.0415059	0.0667744	-0.10803	0.0502644	0.00925	-0.0532512	0.0298148	0.0452595	-0.0334453	0.0411369	0.040041	-0.0627117	0.024416	0.0174275	-0.0319527	0.0117512	0.0243217	-20.96	0	0	0	0	0	0
-20.86	-0.047702	0.0454071	0.0667694	-0.109195	0.0502594	0.00925	-0.0540497	0.0298126	0.044467	-0.0334443	0.0509003	0.0369232	-0.0658295	0.0271576	0.0213347	-0.0260956	0.0207184	0.0243195	-20.8599	0	0	0	0	0	0
-20.7599	-0.0506924	0.0482802	0.0676853	-0.108275	0.0472732	0.00626	-0.0581997	0.0365879	0.0403152	-0.0364366	0.0518162	0.0397922	-0.0629604	0.0300307	0.0351272	-0.0298794	0.0107131	0.0213291	-20.7599	0	0	0	0	0	0
-20.66	-0.0496521	0.0454102	0.0698853	-0.105286	0.0404968	0.00339	-0.0610657	0.0239563	0.0374451	-0.0354004	0.0450439	0.0369263	-0.0619202	0.0271606	0.0232849	-0.033905	0.0137024	0.0223694	-20.66	0	0	0	0	0	0
-20.5599	-0.0503091	0.0525736	0.0719748	-0.102036	0.0378946	0.00585	-0.0578164	0.0408774	0.0407022	-0.0173117	0.0572653	0.0440817	-0.0528116	0.0343161	0.0363077	-0.0306558	0.0130533	0.0306845	-20.5599	0	0	0	0	0	0
-20.46	-0.0470448	0.0636425	0.0654736	-0.108538	0.030592	-0.00182	-0.0604115	0.0402336	0.034193	-0.0249805	0.0535087	0.0434399	-0.0593128	0.045393	0.0356579	-0.0332528	0.00459	0.0269279	-20.46	0	0	0	0	0	0
-20.36	-0.0451032	0.0655841	0.0674151	-0.106596	0.0313739	0.0099	-0.0428449	0.0421771	0.0361418	-0.0191256	0.0613116	0.0492877	-0.0573713	0.0473346	0.0376066	-0.0254499	0.0123919	0.0347308	-20.3599	0	0	0	0	0	0
-20.2599	-0.0548584	0.0550354	0.0615661	-0.116351	0.0352905	0.00404	-0.0526001	0.0363281	0.0302856	-0.0230286	0.0515563	0.0453918	-0.0671265	0.0414855	0.0278442	-0.0391114	0.00264	0.0249755	-20.2599	0	0	0	0	0	0
-20.16	-0.0587667	0.0499674	0.0693766	-0.110494	0.0372416	0.00599	-0.0428365	0.0382792	0.0459086	-0.0269369	0.0476481	0.0414835	-0.0612692	0.0434366	0.0278422	-0.0391134	-0.00127	0.0210673	-20.16	0	0	0	0	0	0
-20.0599	-0.0573479	0.052187	0.0657295	-0.108282	0.0433674	0.00821	-0.0347649	0.0443977	0.0500813	-0.0247173	0.0498604	0.0436958	-0.0551506	0.0456489	0.0320149	-0.0329949	0.000948	0.0330452	-20.0599	0	0	0	0	0	0
-19.96	-0.0613708	0.0493164	0.0628662	-0.0974731	0.0463562	0.00534	-0.0376282	0.0426899	0.0452576	-0.0275879	0.0469928	0.0525513	-0.0521545	0.0466919	0.0232849	-0.0339093	-0.00192	0.0301777	-19.96	0	0	0	0	0	0
-19.86	-0.0529057	0.0577815	0.0615657	-0.097614	0.0411494	0.0138085	-0.0319096	0.0402339	0.0451195	-0.0327919	0.0456966	0.046551	-0.0483891	0.0473445	0.0180809	-0.0457646	0.00184	0.0249751	-19.8599	0	0	0	0	0	0
-19.7599	-0.0477036	0.0532236	0.0659744	-0.0896597	0.044404	0.0190134	-0.0298203	0.0395767	0.0433054	-0.0217276	0.0606644	0.0486404	-0.0462998	0.055665	0.0174265	-0.0475815	3.15e-05	0.0145523	-19.7599	0	0	0	0	0	0
-19.66	-0.0383199	0.0508829	0.0624796	-0.0920004	0.0479227	0.0166727	-0.026296	0.0372416	0.0507303	-0.0248617	0.0583292	0.0404459	-0.0427755	0.042399	0.0260111	-0.0499166	-0.00231	0.025889	-19.66	0	0	0	0	0	0
-19.5599	-0.0422298	0.0508829	0.062476	-0.0959102	0.0537821	0.0225321	-0.0302058	0.037238	0.0468241	-0.0338339	0.0536259	0.0482548	-0.0466853	0.0521611	0.0209452	-0.0440608	-0.00622	0.0270451	-19.5599	0	0	0	0	0	0
-19.46	-0.0490015	0.0636389	0.0752356	-0.0987756	0.0548193	0.0188696	-0.029165	0.0499933	0.0439551	-0.038656	0.0613154	0.0453894	-0.0495508	0.055155	0.0180762	-0.0508367	-0.0129907	0.0230158	-19.46	0	0	0	0	0	0
-19.36	-0.056161	0.0623388	0.0700292	-0.0942164	0.0554723	0.0125064	-0.0285121	0.0486974	0.0387515	-0.0380002	0.0561132	0.040183	-0.0547572	0.0499486	0.0128726	-0.057992	-0.0123377	0.0178136	-19.3599	0	0	0	0	0	0
-19.2599	-0.0516096	0.0668953	0.0726274	-0.0955192	0.0678414	0.0209664	-0.0200545	0.0493425	0.0374458	-0.0393059	0.0548052	0.038875	-0.0560652	0.0486458	0.0115669	-0.0436751	-0.0136406	0.0165056	-19.2599	0	0	0	0	0	0
-19.16	-0.04835	0.0642903	0.0719808	-0.10203	0.0663961	0.0144551	-0.0265605	0.0459493	0.0309346	-0.0497233	0.0482991	0.032369	-0.0567119	0.0382283	0.00506	-0.0599467	-0.0209453	0.01	-19.16	0	0	0	0	0	0
-19.0599	-0.0521371	0.0671602	0.0689871	-0.0960519	0.0622469	0.0212312	-0.0295541	0.041796	0.0271516	-0.0488066	0.0453055	0.0293753	-0.0663583	0.0293753	-0.00184	-0.0578744	-0.0211882	0.00701	-19.0599	0	0	0	0	0	0
-18.96	-0.0477002	0.0621936	0.0648181	-0.101381	0.0697925	0.0170581	-0.0337231	0.0376236	0.0315845	-0.0537732	0.0411331	0.0252063	-0.071687	0.0252063	-0.0029	-0.0690659	-0.0195019	0.00283	-18.96	0	0	0	0	0	0
-18.86	-0.0613681	0.0571316	0.0511502	-0.0955173	0.0600308	0.0112027	-0.0442783	0.0278653	0.0218228	-0.0646945	0.0274686	0.0193509	-0.0755893	0.0146512	-0.0235873	-0.0788242	-0.019498	-0.00692	-18.8599	0	0	0	0	0	0
-18.7599	-0.0626737	0.0460632	0.0392855	-0.094867	0.0548217	0.011853	-0.0447904	0.0187472	0.0127075	-0.0699036	0.0156038	0.0192049	-0.0866606	0.00828	-0.0190308	-0.0840361	-0.0247071	-0.0129301	-18.7599	0	0	0	0	0	0
-18.66	-0.0620219	0.042806	0.0348714	-0.0981242	0.0515645	0.0203145	-0.049998	0.00963	0.00359	-0.0633952	0.0111898	0.0147908	-0.089915	0.00503	-0.022288	-0.0775248	-0.0181987	-0.00758	-18.66	0	0	0	0	0	0
-18.5599	-0.0672327	0.0356437	0.0277075	-0.0955225	0.0444022	0.0123588	-0.0552087	0.00247	-0.00357	-0.0705575	0.0137915	0.0173926	-0.0970789	0.00372	-0.025544	-0.0846887	-0.0292672	-0.0147424	-18.5599	0	0	0	0	0	0
-18.46	-0.078298	0.0304362	0.0322672	-0.104635	0.0391947	0.00599	-0.0565084	0.00703	-0.00878	-0.075765	0.00858	0.0121866	-0.102285	-0.00344	-0.0248922	-0.0859912	-0.0403341	-0.0199512	-18.46	0	0	0	0	0	0
-18.36	-0.0706301	0.0291318	0.0309629	-0.102033	0.047656	0.000786	-0.061719	0.00493	-0.0198437	-0.0770642	0.00728	0.0108823	-0.0938235	-0.00279	-0.0261914	-0.0814334	-0.0424319	-0.0212527	-18.3599	0	0	0	0	0	0
-18.2599	-0.0695726	0.0364199	0.0292738	-0.10451	0.0451784	-0.00676	-0.0692675	0.00794	-0.0125608	-0.0689878	0.0153578	0.00919	-0.100212	-0.0103331	-0.0278807	-0.0839159	-0.0413694	-0.0229418	-18.2599	0	0	0	0	0	0
-18.16	-0.0702209	0.0365601	0.0227661	-0.112183	0.0414124	-0.00937	-0.0765686	-0.000519	-0.0163269	-0.0715942	0.0127563	0.00659	-0.100067	0.000732	-0.0207214	-0.0779114	-0.0244446	-0.0157776	-18.16	0	0	0	0	0	0
-18.0599	-0.065668	0.0391662	0.0167599	-0.10763	0.0420654	-0.00286	-0.0731754	0.0118466	-0.0156739	-0.0756409	0.0087	0.00724	-0.0994205	0.00644	-0.0208619	-0.0772647	-0.0179322	-0.0151309	-18.0599	0	0	0	0	0	0
-17.96	-0.0691833	0.0336914	0.0159912	-0.111145	0.0483093	-0.013031	-0.0727844	0.0122313	-0.00552	-0.0822754	0.00207	0.00684	-0.0990295	0.00568	-0.00797	-0.07688	-0.0175476	-0.0108399	-17.96	0	0	0	0	0	0
-17.86	-0.0717855	0.027183	0.0192484	-0.123513	0.0359415	-0.0265565	-0.0890585	0.00573	-0.0159364	-0.0887818	-0.00443	-0.000832	-0.0938192	-0.000832	-0.00861	-0.0833822	-0.0142904	-0.00758	-17.8599	0	0	0	0	0	0
-17.7599	-0.0717915	0.0369486	0.0192424	-0.117653	0.0359415	-0.0265585	-0.0792989	0.00572	-0.0217978	-0.0887839	-0.00835	0.00307	-0.0938252	0.00893	-0.00861	-0.0716695	-0.0181967	-0.00172	-17.7599	0	0	0	0	0	0
-17.66	-0.0615133	0.0382487	0.0205485	-0.118307	0.0372416	-0.0115865	-0.0779928	0.0109354	-0.0165914	-0.0777181	-0.0128988	0.0199991	-0.0874532	0.00633	-0.00731	-0.0703634	-0.0266622	-0.00121	-17.66	0	0	0	0	0	0
-17.5599	-0.0646321	0.0452689	0.0224956	-0.0968281	0.0481681	-0.00377	-0.0760456	0.0226482	-0.00878	-0.0718576	-0.0148579	0.0180401	-0.0925251	0.00242	-0.00536	-0.0684162	-0.0305673	-0.000423	-17.5599	0	0	0	0	0	0
-17.46	-0.0704865	0.0421539	0.0225006	-0.0917572	0.0470062	-0.00378	-0.0768341	0.0335725	-0.00957	-0.0660004	-0.0117461	0.0121856	-0.0866608	0.0121856	-0.00536	-0.0684173	-0.031363	-0.00433	-17.46	0	0	0	0	0	0
-17.36	-0.0612305	0.0455506	0.0298035	-0.0953796	0.0406372	0.00353	-0.0804565	0.0280029	-0.0131913	-0.0684586	-0.0192688	0.00582	-0.0988891	0.00502	-0.00782	-0.0658081	-0.0388916	-0.0126465	-17.3599	0	0	0	0	0	0
-17.2599	-0.0633267	0.0395527	0.0230075	-0.0877056	0.0326863	0.00144	-0.0825528	0.0376255	-0.0152873	-0.0713481	-0.0272244	0.00683	-0.106845	-0.00409	-0.00992	-0.0749234	-0.0468425	-0.0147427	-17.2599	0	0	0	0	0	0
-17.16	-0.063324	0.0297852	0.0159912	-0.0877075	0.04245	0.00143	-0.0766907	0.0317688	-0.0152893	-0.0627441	-0.0272217	0.00177	-0.0970764	-0.008	-0.000153	-0.0788269	-0.0409851	-0.00497	-17.16	0	0	0	0	0	0
-17.0599	-0.0555155	0.0239266	0.0101278	-0.0896646	0.0365914	-0.00522	-0.0845072	0.0395773	-0.0211479	-0.0646965	-0.033085	-0.00605	-0.103733	-0.0158121	-0.0029	-0.0866434	-0.0487968	-0.0116312	-17.0599	0	0	0	0	0	0
-16.96	-0.0574618	0.00556	0.00232	-0.0857516	0.0240811	-0.0141879	-0.0864535	0.0376262	-0.0289584	-0.0666476	-0.0448018	-0.0118991	-0.112699	-0.0177585	-0.00601	-0.0885945	-0.050748	-0.0166951	-16.96	0	0	0	0	0	0
-16.86	-0.0543503	-0.00732	-0.00354	-0.0935654	0.0209671	-0.00637	-0.0931076	0.0356765	-0.030908	-0.0685973	-0.0436386	-0.0197129	-0.114653	-0.00995	-0.00796	-0.0854782	-0.0476364	-0.0166916	-16.8599	0	0	0	0	0	0
-16.7599	-0.0575927	-0.0094	-0.00562	-0.0944802	0.0149863	-0.00259	-0.09635	0.0386597	-0.0279214	-0.0648171	-0.0449279	-0.0198425	-0.101111	-0.0108621	-0.00418	-0.0848144	-0.0508706	-0.00706	-16.7599	0	0	0	0	0	0
-16.66	-0.0574646	-0.00928	0.00348	-0.0974731	0.0131531	0.00143	-0.08255	0.0513	-0.0191956	-0.0510254	-0.0506592	-0.0224609	-0.0970764	-0.013855	-0.000153	-0.0749207	-0.0468445	-0.00302	-16.66	0	0	0	0	0	0
-16.5599	-0.0617631	-0.0085	-0.00589	-0.0959123	0.0108146	0.003	-0.0848955	0.0489546	-0.0234872	-0.0541573	-0.058864	-0.0220598	-0.0955156	-0.0162004	0.00142	-0.0733598	-0.049183	-0.00537	-16.5599	0	0	0	0	0	0
-16.46	-0.0659254	-0.0196912	-0.0120008	-0.0844495	0.0136645	0.0125048	-0.0812452	0.0428335	-0.0237501	-0.057533	-0.0649851	-0.026222	-0.0957716	-0.0223157	-0.00275	-0.0775279	-0.0553052	-0.0161875	-16.46	0	0	0	0	0	0
-16.36	-0.063466	-0.0301103	-0.0165605	-0.0890092	0.0118514	0.00716	-0.0858049	0.0421858	-0.0243979	-0.0523215	-0.0605668	-0.0327348	-0.0913591	-0.0171098	-0.0139609	-0.0742692	-0.0559587	-0.0238542	-16.3599	0	0	0	0	0	0
-16.2599	-0.0613779	-0.0327139	-0.019172	-0.0877066	0.0151072	0.00339	-0.0884164	0.0415274	-0.0211477	-0.0432119	-0.0643381	-0.0333932	-0.0951303	-0.0197134	-0.00406	-0.0710214	-0.047637	-0.0206064	-16.2599	0	0	0	0	0	0
-16.16	-0.063446	-0.0230713	-0.0220337	-0.0847168	0.013031	0.00131	-0.0873718	0.0328064	-0.0134583	-0.0472412	-0.0566406	-0.0421143	-0.0932922	-0.0186768	-0.000275	-0.0594177	-0.0489197	-0.0187683	-16.16	0	0	0	0	0	0
-16.0599	-0.0600732	-0.0302519	-0.0198205	-0.0825036	0.0125032	-0.00507	-0.0832056	0.0389258	-0.0159392	-0.047769	-0.0630334	-0.0496667	-0.0977319	-0.0242761	-0.00666	-0.0607446	-0.0474944	-0.00954	-16.0599	0	0	0	0	0	0
-15.96	-0.058116	-0.02946	-0.0217696	-0.0766402	0.0039	0.00664	-0.0871077	0.0428289	-0.012828	-0.0340987	-0.0649897	-0.0477096	-0.0918685	-0.0281783	-0.00862	-0.0599543	-0.0514022	-0.00759	-15.96	0	0	0	0	0	0
-15.86	-0.0503039	-0.0255542	-0.0295825	-0.0766406	-0.00508	0.00469	-0.085155	0.031117	-0.025702	-0.0399537	-0.0735888	-0.0359912	-0.093822	-0.0301318	-0.00275	-0.0482287	-0.0435901	-0.0134387	-15.8599	0	0	0	0	0	0
-15.7599	-0.0550068	-0.0314108	-0.0237263	-0.0727316	-0.00898	0.00976	-0.0675801	0.0213481	-0.0315634	-0.0419088	-0.0747517	-0.030135	-0.0840596	-0.0203634	0.0031	-0.0423726	-0.039681	-0.0193013	-15.7599	0	0	0	0	0	0
-15.66	-0.0506897	-0.0298462	-0.0241089	-0.071167	-0.0132751	0.0043	-0.0660095	0.0170593	-0.0299988	-0.0352783	-0.0634155	-0.0285645	-0.0832825	-0.0187988	0.00388	-0.040802	-0.0322571	-0.0185242	-15.66	0	0	0	0	0	0
-15.5599	-0.0458738	-0.0289277	-0.0142271	-0.0663511	-0.00845	0.00522	-0.0650999	0.0308474	-0.0154084	-0.0355195	-0.0546934	-0.0237486	-0.0796263	-0.013983	0.00754	-0.0262205	-0.0274323	-0.0051	-15.5599	0	0	0	0	0	0
-15.46	-0.0489999	-0.0281564	-0.0185128	-0.0655709	-0.0154916	0.000133	-0.0651132	0.0265576	-0.00682	-0.0445138	-0.0402454	-0.0268746	-0.0710336	-0.0179025	0.0141715	-0.0293506	-0.0305673	-0.00823	-15.46	0	0	0	0	0	0
-15.36	-0.0424914	-0.0283008	-0.02177	-0.0590625	-0.0117297	0.00274	-0.0656238	0.0272107	-0.00696	-0.0340928	-0.035686	-0.0262256	-0.0664783	-0.0184131	0.0148269	-0.0286975	-0.0307117	-0.00758	-15.3599	0	0	0	0	0	0
-15.2599	-0.0457502	-0.0268523	-0.0211225	-0.0564544	-0.0102813	0.00925	-0.0532576	0.0337175	-0.00552	-0.0373504	-0.0272261	-0.0244184	-0.0482527	-0.0118987	0.0174287	-0.012425	-0.0175444	-0.00498	-15.2599	0	0	0	0	0	0
-15.16	-0.0379333	-0.0131836	0.000366	-0.0435791	-0.0102844	0.0170593	-0.0493469	0.0434875	0.00815	-0.0178223	-0.0233154	-0.0177612	-0.044342	0.00958	0.0174255	-0.00266	-0.00974	0.0126038	-15.16	0	0	0	0	0	0
-15.0599	-0.0246516	-0.0155223	0.00193	-0.0431758	-0.0184825	0.02058	-0.0419246	0.0411443	0.00581	-0.020161	-0.0217524	-0.0142451	-0.0427791	0.00724	0.0131337	-0.005	-0.00621	0.0122136	-15.0599	0	0	0	0	0	0
-14.96	-0.0200873	-0.0148688	0.00845	-0.0268928	-0.00611	0.0251397	-0.0412665	0.0515616	0.00646	-0.0195075	-0.0152414	-0.00382	-0.0362616	0.0079	0.0157403	0.0112784	-0.00556	0.00701	-14.96	0	0	0	0	0	0
-14.86	-0.0197028	-0.0105781	0.00297	-0.0323676	-0.0115852	0.0208271	-0.0330695	0.0460931	0.000991	-0.0113079	-0.0109443	-0.0093	-0.0319709	0.012188	0.00831	0.0108758	-0.00127	0.00544	-14.8599	0	0	0	0	0	0
-14.7599	-0.0104725	-0.0122681	0.00128	-0.024292	-0.00937	0.0238342	-0.0289051	0.0561169	0.0032	-0.00793	-0.0126392	-0.0109913	-0.0336658	0.010498	0.0116882	0.00802	-0.00687	0.0185803	-14.7599	0	0	0	0	0	0
-14.66	-0.0157979	-0.00667	0.0107829	-0.0284627	0.00209	0.0235697	-0.0291646	0.0511576	0.000987	-0.0035	-0.00313	-0.00539	-0.0386251	0.00242	0.0200297	0.00386	-0.0129903	0.0132548	-14.66	0	0	0	0	0	0
-14.5599	-0.0171008	-0.012673	0.0153394	-0.0297656	-0.00312	0.0242228	-0.0187488	0.0447888	-0.0108725	-0.00871	-0.00328	-0.0106006	-0.0352283	0.00502	0.0206827	0.00255	-0.0123373	0.00805	-14.5599	0	0	0	0	0	0
-14.46	-0.00408	-0.0125326	0.0185954	-0.016744	0.00794	0.0313822	-0.0221456	0.0519467	-0.000966	-0.0113119	-0.01095	-0.0132039	-0.0339254	0.00749	0.0180766	0.0058	-0.0157369	0.00544	-14.46	0	0	0	0	0	0
-14.36	-0.0112383	-0.0138323	0.0204085	-0.0239031	0.00585	0.0242248	-0.0304643	0.0486983	-0.00226	-0.0184693	-0.0200578	-0.020363	-0.0352251	-0.000832	0.0148253	-0.00135	-0.01429	0.00805	-14.3599	0	0	0	0	0	0
-14.2599	-0.00603	-0.0144835	0.0185943	-0.0284606	0.00404	0.0196656	-0.0311188	0.0499969	-0.00292	-0.0132628	-0.00899	-0.0159516	-0.0397858	-0.00148	0.0278443	0.00385	-0.0188476	0.00349	-14.2599	0	0	0	0	0	0
-14.16	-0.0107117	-0.0172119	0.0197754	-0.0194702	0.0149841	0.0149841	-0.0201721	0.0550842	-0.00174	-0.0179443	-0.0136719	-0.0178833	-0.0444641	0.00555	0.0231628	-0.000824	-0.0235291	0.00858	-14.16	0	0	0	0	0	0
-14.0599	-0.0151482	-0.0177389	0.0153389	-0.0188408	0.0105509	0.0195231	-0.0207024	0.0506477	-0.00617	-0.0184713	-0.00834	-0.0164604	-0.0489006	-0.000835	0.0187296	-0.00526	-0.0181967	0.00414	-14.0599	0	0	0	0	0	0
-13.96	-0.0216573	-0.0203451	0.0225016	-0.0265096	0.00794	0.0157572	-0.0213521	0.0441366	-0.0126851	-0.0191244	-0.0148539	-0.0229696	-0.0417379	-0.00149	0.0161234	-0.0028	-0.0247091	-0.00317	-13.96	0	0	0	0	0	0
-13.86	-0.0178923	-0.0196928	0.0231539	-0.0278105	0.0183626	0.0164123	-0.0265593	0.0486971	-0.0139832	-0.0153565	-0.020059	-0.016458	-0.0410856	-0.00669	0.0265441	-0.00526	-0.0299162	-0.00953	-13.8599	0	0	0	0	0	0
-13.7599	-0.0203584	-0.0112285	0.0218474	-0.0232524	0.0209676	0.0190144	-0.0239595	0.0473906	0.000338	-0.013914	-0.022159	-0.0177644	-0.0423921	-0.00799	0.02524	-0.000705	-0.0273113	0.00283	-13.7599	0	0	0	0	0	0
-13.66	-0.0229594	-0.0177409	0.0192464	-0.0297648	0.0203145	0.0183614	-0.0148417	0.0400899	-0.00617	-0.0145671	-0.016154	-0.0242717	-0.0352275	-0.000834	0.0179342	-0.00721	-0.0181987	0.00609	-13.66	0	0	0	0	0	0
-13.5599	-0.0223099	-0.0237415	0.0296615	-0.0310685	0.0151074	0.0229199	-0.0200516	0.0337203	-0.0113819	-0.0100086	-0.0155045	-0.0255753	-0.034578	-0.000185	0.021333	-0.0124222	-0.0241992	0.00284	-13.5599	0	0	0	0	0	0
-13.46	-0.0210075	-0.0118827	0.0270577	-0.0121879	0.0261727	0.0203133	-0.0187492	0.0311122	-0.00422	-0.00871	-0.0181127	-0.0223197	-0.0332755	-0.00358	0.0187264	-0.00526	-0.0279655	-0.00172	-13.46	0	0	0	0	0	0
-13.36	-0.0223066	-0.0131819	0.0238055	-0.013487	0.0248736	0.0131564	-0.0200483	0.023958	-0.0121732	-0.0100064	-0.0252668	-0.0197126	-0.0256025	-0.00213	0.0115695	-0.0124189	-0.0312177	-0.00302	-13.3599	0	0	0	0	0	0
-13.2599	-0.0233499	-0.0142198	0.0286216	-0.0145249	0.0238357	0.0160232	-0.0210916	0.0229148	-0.0143723	-0.00128	-0.0165444	-0.0215493	-0.0278054	-0.00317	0.0202956	-0.0134622	-0.0263963	0.00766	-13.2599	0	0	0	0	0	0
-13.16	-0.0135803	-0.00836	0.0239258	-0.0145264	0.0191345	0.0179749	-0.00937	0.0287781	-0.00461	-0.00519	-0.0204468	-0.0266113	-0.0317078	-0.00317	0.0163879	-0.0173645	-0.030304	0.00766	-13.16	0	0	0	0	0	0
-13.0599	-0.0190502	-0.0157858	0.0251087	-0.0199963	0.00664	0.00664	-0.0156322	0.0174488	-0.010079	-0.0165182	-0.0278698	-0.0242687	-0.0332714	-0.00278	0.00506	-0.0294872	-0.0318685	0.00219	-13.0599	0	0	0	0	0	0
-12.96	-0.023995	-0.0148703	0.0260233	-0.0249411	0.0017	0.000907	-0.0217367	0.0125011	-0.0150228	-0.00779	-0.0171925	-0.0233541	-0.0382162	-0.00968	0.00988	-0.0219228	-0.0329061	-0.00276	-12.96	0	0	0	0	0	0
-12.86	-0.0210105	-0.015792	0.0251016	-0.0219565	0.000779	0.00274	-0.0226584	0.0107888	-0.00617	-0.00285	-0.0142051	-0.0242759	-0.0352317	-0.00474	0.00817	-0.0169822	-0.0279685	-0.00368	-12.8599	0	0	0	0	0	0
-12.7599	-0.0118929	-0.0125318	0.0283598	-0.023396	-0.00182	0.00209	-0.0291658	0.0128874	-0.0126843	-0.00936	-0.0148531	-0.0307833	-0.0358797	-0.00148	0.000499	-0.0195833	-0.0305676	-0.0109774	-12.7599	0	0	0	0	0	0
-12.66	-0.0112406	-0.0118815	0.0251058	-0.0239054	0.0105489	-0.00117	-0.018748	0.00963	-0.00617	-0.0134074	-0.00913	-0.0242717	-0.027415	-0.000834	0.00115	-0.00721	-0.0279643	-0.0114848	-12.66	0	0	0	0	0	0
-12.5599	-0.0126851	-0.0125306	0.0225016	-0.0245565	0.00404	0.00209	-0.019399	0.00312	-0.0126832	-0.0171692	-0.016805	-0.0268758	-0.0300191	-0.00149	0.0102661	-0.00982	-0.0247071	-0.0121358	-12.5599	0	0	0	0	0	0
-12.46	-0.0171	-0.00602	0.0251058	-0.0278117	0.00469	0.00274	-0.0226542	0.00963	-0.0167338	-0.00285	-0.0161579	-0.0242717	-0.027415	-0.00553	0.00701	-0.00722	-0.024058	-0.015395	-12.46	0	0	0	0	0	0
-12.36	-0.00863	-0.00732	0.0335708	-0.0193466	0.0151077	0.00339	-0.027861	0.00443	-0.0191913	-0.00805	-0.0155014	-0.0294785	-0.0334152	-0.00799	0.0018	-0.00265	-0.0136399	-0.0166916	-12.3599	0	0	0	0	0	0
-12.2599	-0.0133199	-0.00303	0.0386515	-0.0142605	0.0143345	0.0162876	-0.0188741	0.00755	-0.00434	-0.00883	-0.0123739	-0.0263509	-0.0216817	-0.00291	0.00494	-0.00343	-0.0105068	-0.0116109	-12.2599	0	0	0	0	0	0
-12.16	-0.0171	-0.00798	0.0309652	-0.0180461	0.0175679	0.0144552	-0.0273539	0.00573	-0.0120341	-0.00675	-0.0181071	-0.0289714	-0.0235087	-0.0105998	0.0128682	-0.0111186	-0.0131327	-0.0192973	-12.16	0	0	0	0	0	0
-12.0599	-0.0112395	-0.00211	0.032126	-0.0219511	0.00274	0.00469	-0.0246062	0.00573	-0.0178923	-0.016519	-0.0181059	-0.0301298	-0.0332731	-0.0203642	0.0031	-0.0169768	-0.0201506	-0.0251555	-12.0599	0	0	0	0	0	0
-11.96	-0.0197034	-0.0105786	0.0264087	-0.0265088	-0.00768	-0.00377	-0.0272107	-0.00353	-0.0204968	-0.0113111	-0.0246175	-0.0346875	-0.0378308	-0.0132031	-0.00536	-0.0195821	-0.0227551	-0.0179952	-11.96	0	0	0	0	0	0
-11.86	-0.00994	-0.000816	0.0322653	-0.0206522	-0.00182	-0.00377	-0.0174479	-0.00469	-0.00877	-0.00545	-0.0265726	-0.0288309	-0.0222086	-0.0190653	0.00441	-0.0156779	-0.0110392	-0.0179972	-11.8599	0	0	0	0	0	0
-11.7599	-0.0112426	-0.00212	0.0309632	-0.0160921	-0.00703	-0.00508	-0.0226562	-0.000134	-0.0139864	-0.00675	-0.0259216	-0.030133	-0.0274169	-0.0125521	-0.0016	-0.0150268	-0.0162447	-0.00953	-11.7599	0	0	0	0	0	0
-11.66	-0.0105896	-0.00146	0.0316162	-0.017395	0.00143	0.00455	-0.0239563	-0.00534	-0.0191956	-0.0061	-0.0174561	-0.0255737	-0.028717	-0.0177612	-0.00406	-0.0210266	-0.0175476	-0.00888	-11.66	0	0	0	0	0	0
-11.5599	-0.0171012	-0.00797	0.0251046	-0.0180473	0.000784	-0.00312	-0.0148429	-0.00795	-0.0217989	-0.00364	-0.0181083	-0.026226	-0.0293693	-0.0203666	0.00701	-0.0286979	-0.0181979	-0.0161857	-11.5599	0	0	0	0	0	0
-11.46	-0.0151449	-0.000161	0.0192484	-0.0102316	-0.00117	-0.00507	-0.0167929	-0.00404	-0.00813	-0.00675	-0.0208565	-0.0184103	-0.0313192	-0.0164572	0.00506	-0.0267464	-0.0162435	-0.0153938	-11.46	0	0	0	0	0	0
-11.36	-0.00343	0.00178	0.0192406	-0.00438	0.00468	-0.00312	-0.0148475	-0.00209	-0.00697	-0.0048	-0.020066	-0.0164649	-0.015702	-0.0145118	0.00701	-0.0189369	-0.00844	0.00218	-11.3599	0	0	0	0	0	0
-11.2599	0.0079	-0.000551	0.0286222	-0.00556	0.0140674	-0.00546	-0.00742	-0.00833	-0.014375	0.00262	-0.0165439	-0.0227084	-0.0160861	-0.0168469	0.0105274	-0.0115085	-0.0146801	-0.00406	-11.2599	0	0	0	0	0	0
-11.16	0.00569	0.00816	0.0225016	-0.0128377	0.011851	-0.00573	-0.00768	-0.0105489	-0.0165914	0.00236	-0.0187581	-0.0190633	-0.0183004	-0.00814	0.0044	-0.0117696	-0.00713	-0.0101827	-11.16	0	0	0	0	0	0
-11.0599	0.00451	0.00466	0.016255	-0.00932	0.0212315	0.0017	-0.0147204	-0.0109362	-0.0208828	-0.00388	-0.0191454	-0.0214037	-0.00972	-0.0116381	-0.00184	-0.01411	-0.00752	-0.0164294	-11.0599	0	0	0	0	0	0
-10.96	0.004	0.0209339	0.0161121	-0.00476	0.0210865	0.00821	-0.0113232	0.00143	-0.0124218	0.00067	-0.0185012	-0.0148938	-0.00632	-0.00513	0.0124805	-0.00761	-0.00766	-0.0118789	-10.96	0	0	0	0	0	0
-10.86	0.0102431	0.0135085	0.00753	0.00344	0.0125014	0.000784	-0.00312	-0.010692	-0.0139864	0.00887	-0.0161546	-0.0184129	-0.00788	-0.0125535	0.0109159	0.0006	-0.0123399	-0.0134385	-10.8599	0	0	0	0	0	0
-10.7599	0.00764	0.0167663	0.00883	-0.00502	0.0138061	-0.00768	-0.0115853	-0.0261727	-0.0126832	0.000409	-0.0207101	-0.0218087	-0.0124398	-0.0210145	0.00166	-0.002	-0.00518	-0.00823	-10.7599	0	0	0	0	0	0
-10.66	0.00959	0.0148112	0.0107829	-0.00307	0.011851	-0.00573	-0.00963	-0.0242208	-0.010732	-0.00155	-0.016805	-0.0151571	0.00123	-0.0190633	0.00831	-5.09e-05	-0.00713	-0.00432	-10.66	0	0	0	0	0	0
-10.5599	0.00959	0.0128589	0.0107813	-0.00307	0.0099	-0.00652	0.00208	-0.0144567	-0.0107312	-0.0035	-0.0187597	-0.0171118	-0.00463	-0.0190649	0.00245	-5.25e-05	0.000682	-0.00628	-10.5599	0	0	0	0	0	0
-10.46	0.00243	0.011558	0.00362	-0.000466	0.0086	-0.0109335	-0.00117	-0.0216162	-0.00813	0.00417	-0.0102942	-0.0184103	0.00188	-0.0223165	-0.00471	-0.00331	-0.000619	-0.00758	-10.46	0	0	0	0	0	0
-10.36	0.0193508	0.0245693	0.0107753	0.00669	0.0118434	-0.00182	0.00794	-0.018369	-0.00487	0.00627	-0.00784	-0.0054	0.010989	-0.00345	0.00245	0.0058	0.00263	0.00464	-10.3599	0	0	0	0	0	0
-10.2599	0.0180535	0.0174142	0.00948	0.00539	0.00469	-0.00508	0.00469	-0.0118538	0.00164	0.00301	-0.00248	-0.0125557	0.00383	-0.010601	0.00115	0.00255	-0.000622	-0.00953	-10.2599	0	0	0	0	0	0
-10.16	0.00465	0.00321	0.00584	0.00566	0.00105	-0.0126241	0.00691	-0.0154928	-0.0067	-0.00454	-0.0100301	-0.0142415	0.0041	-0.0201009	-0.0122579	0.00398	-0.00817	-0.0170797	-10.16	0	0	0	0	0	0
-10.0599	0.00308	0.0044	0.00427	0.00915	-0.00131	-0.0102832	0.00534	-0.0112038	-0.00552	-0.0061	-0.00769	-0.0158119	0.00839	-0.0158119	-0.00992	0.00515	3.17e-05	-0.00498	-10.0599	0	0	0	0	0	0
-9.95996	0.00945	0.0174143	0.000874	0.0093	-0.00117	-0.00703	0.00274	-0.00404	-0.00227	-0.0048	-0.00444	-0.0145071	0.00579	-0.0192068	-0.00666	0.00841	-0.00257	-0.00172	-9.95996	0	0	0	0	0	0
-9.85999	0.0053	0.0105201	-0.00718	0.0180274	0.00756	-0.0100165	0.00951	-0.0117273	0.000604	0.00393	-0.00742	-0.00578	0.0028	-0.0233545	-0.0135566	0.00542	0.0042	-0.00861	-9.85992	0	0	0	0	0	0
-9.75995	0.00894	0.0083	-0.0094	0.0197152	0.00925	-0.00638	0.0131493	-0.01511	0.00229	0.00562	0.00598	-0.00409	0.0201073	-0.00604	-0.0165702	0.00906	0.00705	-0.00693	-9.75995	0	0	0	0	0	0
-9.65997	0.00764	0.0167643	-0.0146077	0.0203654	0.0099	-0.0115865	0.011851	-0.0164083	0.00294	0.00627	0.000773	-0.00423	0.0207621	-0.0112508	-0.00927	0.00776	0.00459	-0.00237	-9.65997	0	0	0	0	0	0
-9.55994	0.00243	0.011556	-0.0120028	0.0132047	0.0086	-0.018748	0.00585	-0.0118502	0.00554	0.00692	-0.00639	-0.00279	0.0089	-0.00669	-0.0144755	0.00255	-0.000621	0.00219	-9.55994	0	0	0	0	0	0
-9.45996	-0.00278	0.0102547	-0.0113517	0.0138558	0.00339	-0.0180961	0.00339	-0.0170613	0.0062	0.00562	-0.00574	-0.00214	0.00644	-0.00799	-0.0157768	0.00125	0.00784	-0.00302	-9.45996	0	0	0	0	0	0
-9.35999	-0.00603	0.0226215	-0.01461	0.0223163	0.00013	-0.0213504	0.00599	-0.0164105	0.00685	0.00822	0.00468	0.00437	0.0129474	-0.00149	-0.00341	0.0136188	0.010445	-0.00628	-9.35992	0	0	0	0	0	0
-9.25995	0.000742	0.0157279	-0.0117397	0.019329	-0.00286	-0.0126229	0.00886	-0.00768	-0.00396	0.00523	0.00364	0.00138	0.0119115	-0.00252	-0.0103036	0.00672	0.00355	-0.00927	-9.25995	0	0	0	0	0	0
-9.15997	0.0027	0.0118205	-0.0117391	0.0212809	-0.000905	-0.00676	0.00495	-0.00768	0.0019	0.00718	0.00364	0.00334	0.00801	0.00334	-0.00445	0.00672	0.00355	-0.00731	-9.15997	0	0	0	0	0	0
-9.05994	-0.00213	0.0206718	-0.0107033	0.0203636	0.00599	-0.00182	0.00013	-0.00664	0.000988	0.0160331	0.00468	0.0121849	0.00709	-0.00149	-0.00927	0.00776	0.0085	-0.00823	-9.05994	0	0	0	0	0	0
-8.95996	-0.00278	0.0219735	-0.0113517	0.0216683	0.000642	-0.0130302	-0.00442	-0.0112023	0.00229	0.0165413	-0.000674	0.0134896	0.0240181	-0.00214	-0.00992	0.00711	0.0195626	-0.00302	-8.95996	0	0	0	0	0	0
-8.85999	0.00178	0.0206686	-0.0114969	0.0164572	-0.00182	-0.015492	-0.00573	-0.012504	0.000988	0.0101733	-0.00314	0.0121847	0.0246664	-0.00149	-0.00927	0.0175253	0.0182577	-0.00237	-8.85992	0	0	0	0	0	0
-8.75995	0.00113	0.0192273	-0.00549	0.0236218	-0.00247	-0.000518	0.00339	-0.0131539	0.0159619	0.00757	0.01184	0.0154411	0.0220634	-0.00409	-0.0118701	0.0149223	0.0176098	-0.00498	-8.75995	0	0	0	0	0	0
-8.65997	-0.000824	0.012207	-0.00549	0.0228271	-0.00443	-0.000519	-0.00247	-0.0151062	0.0151672	0.00757	0.0118408	0.0252075	0.0220642	-0.00409	0.0018	0.0141296	0.0156555	0.004	-8.65997	0	0	0	0	0	0
-8.55994	-0.000172	0.0167655	-0.0146069	0.0164599	-0.00768	-0.00963	-0.00768	-0.0144544	0.00489	0.00822	0.00663	0.02	0.0168567	0.000469	-0.00145	0.00776	0.0124015	-0.00628	-8.55994	0	0	0	0	0	0
-8.45996	0.0120525	0.0161113	-0.0172139	0.0197124	-0.0102864	-0.00833	0.00924	-0.0119998	0.00619	0.00952	0.00988	0.0232524	0.0298747	0.00372	-0.00406	0.0207761	0.0254192	-0.00498	-8.45996	0	0	0	0	0	0
-8.35999	-0.00212	0.00114	-0.0263228	0.0106035	-0.0193953	-0.0115848	0.0013	-0.0222639	-0.000965	0.00236	0.000777	0.0141435	0.0168596	-0.00539	-0.0131717	0.0116716	0.0182634	-0.0121321	-8.35992	0	0	0	0	0	0
-8.25995	8.81e-05	0.0150771	-0.0221593	0.0147719	-0.0152268	-0.00741	0.00235	-0.00833	0.0110183	0.000673	0.00494	0.0280727	0.0288356	-0.00201	-0.00979	0.0158351	0.0204787	-0.00992	-8.25995	0	0	0	0	0	0
-8.15997	-0.00278	0.00635	-0.0308838	0.00995	-0.02005	-0.0122375	0.00925	-0.0131531	0.00815	-0.00806	0.000122	0.0232544	0.0259705	-0.008	-0.00797	0.0110168	0.0176086	-0.00888	-8.15997	0	0	0	0	0	0
-8.05994	-0.00473	0.0044	-0.0328381	0.00995	-0.0200489	-0.0122364	0.00729	-0.0131543	0.0062	-0.000243	0.00989	0.0224597	0.0240161	0.00177	-0.00992	0.0207813	0.0156567	-0.00888	-8.05994	0	0	0	0	0	0
-7.95996	9e-05	0.00921	-0.0241105	0.0225814	-0.017183	-0.00937	0.0121139	-0.0102913	0.0110153	0.00458	0.0127494	0.0241683	0.0280441	0.00464	-0.0051	0.0236442	0.0196823	-0.00602	-7.95996	0	0	0	0	0	0
-7.85999	0.00243	-0.00211	-0.0295788	0.0171131	-0.0128856	-0.0148397	0.00469	-0.0157543	0.00359	-0.00755	0.00729	0.0187	0.0292286	-0.000831	-0.0125204	0.0181812	0.0208668	-0.00172	-7.85992	0	0	0	0	0	0
-7.75995	0.00178	0.007	-0.0321871	0.0145068	-0.0193982	-0.0174451	0.0138029	-0.0183626	0.00294	-0.0113111	0.0144438	0.0160917	0.0285734	0.00633	-0.0131726	0.0116667	0.0202136	-0.00823	-7.75995	0	0	0	0	0	0
-7.65997	0.00178	0.00816	-0.0302327	0.0164592	-0.019399	-0.0115865	0.0099	-0.00664	0.0088	0.000407	0.0163981	0.0278117	0.0285746	0.00828	-0.0131734	0.0116679	0.0202128	-0.00823	-7.65997	0	0	0	0	0	0
-7.55994	0.00503	0.0083	-0.0289342	0.0275233	-0.00247	0.00144	0.0111964	-0.00925	0.0101021	0.00171	0.023556	0.0291102	0.0318263	0.00958	-0.00992	0.0285914	0.0234688	-0.00107	-7.55994	0	0	0	0	0	0
-7.45996	0.00634	0.0057	-0.0315336	0.0151583	-0.00507	-0.0128874	0.0222689	-0.0138037	0.0114046	0.00301	0.0190027	0.030417	0.0370394	0.0108858	-0.0144743	0.0259912	0.0247713	-0.00367	-7.45996	0	0	0	0	0	0
-7.35999	0.00568	0.00114	-0.0224218	0.0203638	-0.00573	-0.00182	0.0235682	-0.0125036	0.0127071	0.00431	0.024209	0.0317163	0.0383387	0.0121851	0.0005	0.0214319	0.0241175	0.00739	-7.35992	0	0	0	0	0	0
-7.25995	0.0187057	-0.00342	-0.0211197	0.0158073	-0.00913	-0.00638	0.0190109	-0.0170609	0.00345	-0.00415	0.0216049	0.0232528	0.0337814	0.0193474	-0.00211	0.0168746	0.0215141	0.00479	-7.25995	0	0	0	0	0	0
-7.15997	0.0167542	-0.00537	-0.0238647	0.013855	-0.00833	-0.00833	0.0209656	-0.0190125	-0.00162	-0.0119629	0.0177002	0.0193481	0.0318298	0.017395	-0.0157776	0.0149231	0.0273743	0.000885	-7.15997	0	0	0	0	0	0
-7.05994	0.0128475	0.000489	-0.0289311	0.00995	-0.0122368	-0.0122368	0.0190121	-0.0151066	0.0101021	-0.0061	0.0149532	0.0330196	0.0240169	0.0134884	-0.00796	0.00632	0.0254219	-0.00186	-7.05994	0	0	0	0	0	0
-6.95996	0.00829	-0.00407	-0.0217672	0.0143656	-0.0167928	-0.00782	0.012504	-0.033333	0.00555	0.00301	0.0170515	0.0284647	0.0175089	0.00893	-0.0144735	-0.00135	0.0189127	-0.00953	-6.95996	0	0	0	0	0	0
-6.85999	0.0105057	-0.00185	-0.0195541	0.015419	-0.0145798	-0.00676	0.028389	-0.0182419	0.00386	0.00718	0.015358	0.0267715	0.0314407	0.00724	-0.0103024	0.00282	0.0269852	0.0044	-6.85992	0	0	0	0	0	0
-6.75995	0.0120486	0.000486	-0.0172177	0.0216655	-0.00833	-0.00443	0.0287723	-0.0190182	0.00424	0.00757	0.0216006	0.0271548	0.031824	0.00763	-0.0146199	0.0032	0.0293254	0.00479	-6.75995	0	0	0	0	0	0
-6.65997	0.00465	-0.00576	-0.0234578	0.0173747	-0.00872	-0.010671	0.0283915	-0.019399	-5.09e-05	0.00328	0.0173136	0.0228678	0.027537	0.0131022	-0.0220235	-0.00109	0.0230815	0.0044	-6.65997	0	0	0	0	0	0
-6.55994	0.00634	-0.00407	-0.0217714	0.0132017	-0.00703	-0.00507	0.0292845	-0.0138063	-0.000314	0.00887	0.0170469	0.0226011	0.0272703	0.0128355	-0.0164274	0.0045	0.0247713	0.0158568	-6.55994	0	0	0	0	0	0
-6.45996	0.013497	-0.000816	-0.0243753	0.0203634	0.00013	-0.00573	0.0255209	-0.00469	0.00294	0.00626	0.0261598	0.0219503	0.0258261	0.0211569	-0.00341	-0.00201	0.022164	0.0132508	-6.45996	0	0	0	0	0	0
-6.35999	0.0135007	-0.00667	-0.0243716	0.0164609	-0.00377	-0.0115848	0.031384	-0.0105472	0.0088	0.00157	0.0203061	0.0160947	0.0188107	0.0141416	-0.00731	-0.00786	0.017468	0.00935	-6.35992	0	0	0	0	0	0
-6.25995	0.014413	-0.00655	-0.0234594	0.015423	-0.00872	-0.0106695	0.0303431	-0.00963	0.00776	0.0110895	0.0212184	0.0209132	0.0236293	0.018963	-0.0122565	-0.00695	0.0152704	0.00831	-6.25995	0	0	0	0	0	0
-6.15997	0.0226135	-0.00928	-0.0250244	0.0158081	-0.0102844	-0.0122375	0.0248718	-0.0112	0.0120544	0.0114746	0.0196533	0.0205078	0.0240173	0.0193481	-0.0138245	-0.00851	0.0195618	0.0184631	-6.15997	0	0	0	0	0	0
-6.05994	0.0226123	-0.00537	-0.0211194	0.00995	-0.0102832	0.00144	0.0346363	-0.0112011	0.0120556	0.00562	0.0294178	0.0173938	0.022063	0.0173938	-0.00992	-0.00461	0.019563	0.0165088	-6.05994	0	0	0	0	0	0
-5.95996	0.0193583	-0.00277	-0.0224202	0.00669	-0.0135396	0.000132	0.0216166	-0.018363	0.0088	0.0121257	0.0261621	0.0258586	0.0305278	0.0160929	-0.00731	0.00385	0.0124003	0.0191126	-5.95996	0	0	0	0	0	0
-5.85999	0.0206624	-0.00537	-0.0269755	0.013857	-0.0161418	-0.00442	0.0190144	-0.0229167	0.0101041	0.0134305	0.0235616	0.0213033	0.0259725	0.0213033	-0.00992	-0.0007	0.00785	0.0204183	-5.85992	0	0	0	0	0	0
-5.75995	0.0213087	-0.000814	-0.0165637	0.0125529	-0.01238	0.00599	0.0274732	-0.0125048	0.0107524	0.0140788	0.0320203	0.0160902	0.0266187	0.0219523	-0.0112203	-5.36e-05	0.00849	0.0210645	-5.75995	0	0	0	0	0	0
-5.65997	0.0154521	0.00309	-0.0224202	0.00865	-0.019399	0.000132	0.0235697	-0.0183614	0.0146586	0.00822	0.0378825	0.0219523	0.0305278	0.0121867	-0.00536	0.00111	0.0124003	0.0249736	-5.65997	0	0	0	0	0	0
-5.55994	0.0232634	0.00114	-0.0243746	0.00474	-0.0174459	0.00209	0.0294279	-0.0164095	0.0263774	0.0160319	0.0300688	0.0278105	0.0441984	0.00828	-0.00927	0.00581	0.0143534	0.0171599	-5.55994	0	0	0	0	0	0
-5.45996	0.0206604	-0.00146	-0.0269775	0.0177612	-0.0180969	0.00143	0.0326843	-0.0131551	0.0257263	0.0231934	0.0274638	0.0369263	0.0318298	0.0115356	-0.00601	0.00516	0.0137024	0.0301799	-5.45996	0	0	0	0	0	0
-5.35999	0.0200079	-0.00212	-0.0237238	0.0163153	-0.0207025	-0.00117	0.0359381	-0.0138055	0.0231227	0.0225429	0.0377387	0.0343207	0.0370367	0.0206488	-0.00276	0.00255	0.0110968	0.0295294	-5.35992	0	0	0	0	0	0
-5.25995	0.0163682	-0.00576	-0.0117385	0.0115173	-0.00872	-0.00286	0.0440172	-0.0174453	0.0253417	0.0189025	0.0329393	0.0326341	0.033397	0.0170105	-0.000537	-0.00304	0.00941	0.0258897	-5.25995	0	0	0	0	0	0
-5.15997	0.029775	0.00179	-0.0139567	0.0151571	-0.00508	-0.00117	0.0457052	-0.0138041	0.0328878	0.0264486	0.0404867	0.0343221	0.0370382	0.0206502	-0.00666	-0.00721	0.0110982	0.0295309	-5.15997	0	0	0	0	0	0
-5.05994	0.017404	0.00114	-0.0154024	0.0125517	-0.00768	0.00715	0.0450529	-0.0164095	0.0322375	0.0355639	0.0398344	0.0473417	0.0344328	0.0278105	0.000499	-0.00786	0.0143542	0.0269255	-5.05994	0	0	0	0	0	0
-4.95996	0.0304252	-0.00147	-0.0230721	0.0119011	0.00143	0.00339	0.0424492	-0.0131558	0.0296318	0.0290519	0.0372287	0.0505974	0.0337822	0.0271599	-0.000153	-0.00461	0.0176079	0.0254794	-4.95996	0	0	0	0	0	0
-4.85999	0.0304276	-0.00537	-0.0191634	0.00604	-0.00442	0.00339	0.0424515	-0.0178512	0.0296342	0.0290543	0.0333268	0.0466935	0.0376908	0.0310685	-0.00601	-0.0104659	0.013704	0.0282304	-4.85992	0	0	0	0	0	0
-4.75995	0.03028	-0.00667	-0.0185176	0.00669	-0.00377	0.00794	0.0430974	-0.0203181	0.039255	0.0277499	0.0281133	0.0551519	0.0383367	0.0309237	0.0044	-0.00982	0.0123995	0.0288762	-4.75995	0	0	0	0	0	0
-4.65997	0.0253601	-0.00342	-0.0269775	-0.00177	-0.0122375	0.00143	0.0346375	-0.026825	0.0257263	0.0251465	0.0294189	0.0427856	0.0298767	0.0213013	-0.0138245	-0.0221863	0.0098	0.0204163	-4.65997	0	0	0	0	0	0
-4.55994	0.0364076	-0.0142217	-0.0319213	0.005	-0.0171819	-0.00937	0.0433656	-0.0337218	0.0188288	0.0291743	0.0283814	0.0476075	0.0288392	0.0261231	-0.0148626	-0.0290832	0.024383	0.0193788	-4.55994	0	0	0	0	0	0
-4.45996	0.0297718	-0.0196972	-0.0373974	-0.000471	-0.016798	-0.00508	0.0437489	-0.037245	0.0153065	0.0323048	0.0287645	0.0421314	0.0245228	0.0265064	-0.0191784	-0.0236342	0.0286732	0.0256212	-4.45996	0	0	0	0	0	0
-4.35999	0.0200141	-0.0294549	-0.0373894	-0.014135	-0.0206963	-0.0187491	0.0300849	-0.0430962	-0.00422	0.0284005	0.0248664	0.0284675	0.0136054	0.0226081	-0.0261954	-0.030645	0.0239814	0.0275825	-4.35992	0	0	0	0	0	0
-4.25995	0.0206624	-0.0249035	-0.0328349	-0.0252087	-0.016145	-0.0200512	0.0190144	-0.042448	0.00619	0.0290515	0.0196553	0.0224629	0.00253	0.0271595	-0.0255444	-0.0202312	0.0234668	0.0262776	-4.25995	0	0	0	0	0	0
-4.15997	0.0261332	-0.011617	-0.0351766	-0.0138753	-0.00872	-0.010671	0.0303447	-0.0408834	0.00776	0.0364787	0.0251261	0.0287272	-0.00567	0.024821	-0.029836	-0.0284322	0.0211283	0.0278422	-4.15997	0	0	0	0	0	0
-4.05994	0.0375904	-0.00798	-0.0412975	-0.0239025	-0.0109363	-0.0128894	0.0242237	-0.043098	0.0075	0.0342603	0.0248646	0.0226063	0.00384	0.0226063	-0.026195	-0.0326	0.0189099	0.0314869	-4.05994	0	0	0	0	0	0
-3.95996	0.0362842	-0.00342	-0.0328381	-0.0154431	-0.0110791	-0.00247	0.0357959	-0.0307292	0.00229	0.0388172	0.0235616	0.0232532	0.00839	0.0232532	-0.0255444	-0.033903	0.0234668	0.032137	-3.95996	0	0	0	0	0	0
-3.85999	0.046053	0.00165	-0.034788	-0.0193461	-0.0220012	0.00143	0.0287801	-0.026823	0.000332	0.0388144	0.0196553	0.017397	0.0142537	0.017397	-0.0294534	-0.0241374	0.0195638	0.0262776	-3.85992	0	0	0	0	0	0
-3.75995	0.0454053	-0.00211	-0.0362292	-0.000467	-0.0128872	-0.00312	0.0320386	-0.017705	0.0192173	0.0381687	0.0143079	0.0206556	0.013606	0.0226047	-0.0300992	-0.0286914	0.0130527	0.0314893	-3.75995	0	0	0	0	0	0
-3.65997	0.0550435	0.00948	-0.0414225	0.00643	-0.0091	-0.000132	0.0494893	-0.020579	0.0269063	0.034139	0.0286458	0.0205282	0.0251974	0.0244344	-0.0282694	-0.0288188	0.00512	0.0294088	-3.65997	0	0	0	0	0	0
-3.55994	0.0701383	0.0323901	-0.0419528	0.0223173	-0.0213513	-0.00768	0.0528654	-0.024222	0.0459094	0.0590014	0.0261625	0.00633	0.0363859	0.0336698	-0.0248914	-0.0332552	0.00264	0.0230192	-3.55994	0	0	0	0	0	0
-3.45996	0.0707926	0.027183	-0.0393453	0.0268778	-0.018746	-0.00898	0.0554728	-0.0216138	0.0418619	0.0498881	-0.00248	0.00112	0.0546183	0.0139994	-0.022286	-0.0404127	-0.0142904	0.0256274	-3.45996	0	0	0	0	0	0
-3.35999	0.0922722	0.0349907	-0.0354439	0.0346855	-0.0148445	-0.00116	0.0691399	0.00963	0.0367996	0.0451919	0.011187	0.00893	0.0800041	0.00502	-0.0105637	-0.0392586	-0.0338264	0.0392937	-3.35992	0	0	0	0	0	0
-3.25995	0.125081	0.0599999	-0.0104475	0.0616479	0.00821	0.0257897	0.0999956	0.0229082	0.0723596	0.03583	0.0381365	0.0339251	0.101094	0.00659	-0.00198	-0.033	-0.0115638	0.0603838	-3.25995	0	0	0	0	0	0
-3.15997	0.148916	0.0760091	0.0114339	0.0639852	0.012502	0.033193	0.110158	0.0252584	0.088735	0.0158895	0.0240682	0.0519002	0.115163	0.0147909	0.0148214	-0.043162	-0.0260111	0.0756124	-3.15997	0	0	0	0	0	0
-3.05994	0.167669	0.0646834	0.0176749	0.0585074	0.0207076	0.0429854	0.0949149	0.0354056	0.0965743	-0.00166	0.0201774	0.0483756	0.123357	0.0315909	0.033586	-0.0450997	-0.0248246	0.0775809	-3.05994	0	0	0	0	0	0
-2.95996	0.204523	0.0691168	0.0201666	0.0551397	0.0251409	0.0341131	0.079035	0.0456944	0.087702	-0.00663	0.0327855	0.0645391	0.101618	0.0450079	0.0305731	-0.0500697	-0.0219782	0.102701	-2.95996	0	0	0	0	0	0
-2.85999	0.264679	0.0503542	0.0209353	0.0344241	0.0298159	0.0482039	0.0813906	0.0589907	0.0881209	-0.00035	0.0371096	0.0582888	0.0563052	0.0633547	0.030992	-0.0437925	-0.0293882	0.117951	-2.85992	0	0	0	0	0	0
-2.75995	0.264796	0.0305682	0.0116835	0.0380755	0.0401202	0.0549518	0.0783644	0.0774488	0.0811969	0.0122577	0.0360365	0.0572157	0.0228224	0.0756122	0.0475055	-0.0175219	-0.0265302	0.12469	-2.75995	0	0	0	0	0	0
-2.65997	0.18277	-0.00732	0.012085	0.0537109	0.026825	0.0444031	0.0658875	0.0805969	0.0726013	0.0278931	0.0587158	0.0369263	0.0122986	0.0720825	0.049469	0.004	-0.0362854	0.116119	-2.65997	0	0	0	0	0	0
-2.55994	0.114671	-0.0297146	0.0170151	0.0676132	0.0325718	0.0493565	0.0669113	0.0863205	0.0736485	0.0554905	0.0624863	0.0262314	-0.000349	0.0613876	0.0419102	0.0139938	-0.0282192	0.0995651	-2.55994	0	0	0	0	0	0
-2.45996	-0.0106896	-0.0418175	0.0147011	0.0945961	0.0353004	0.0626442	0.084922	0.0909995	0.0760109	0.0609657	0.0769309	0.0149452	0.00124	0.0590736	0.0298073	0.0370445	-0.0149315	0.0823936	-2.45996	0	0	0	0	0	0
-2.35999	-0.0962605	-0.0676045	0.0178142	0.120353	0.0376202	0.0579713	0.0915447	0.0933453	0.0892824	0.0476869	0.0609356	0.00866	0.00356	0.0485149	0.0341066	0.0491558	-0.0215839	0.0644146	-2.35992	0	0	0	0	0	0
-2.25995	-0.108009	-0.124249	0.0154648	0.0707579	0.0212278	0.0868711	0.0641708	0.108177	0.0857725	-0.0214663	0.0491867	0.00201	-0.00114	0.0129881	0.0508909	0.0151596	-0.0258608	0.037468	-2.25995	0	0	0	0	0	0
-2.15997	-0.0146179	-0.107056	0.0412598	0.0930176	0.0220032	0.0501404	0.0747375	0.130463	0.107635	0.0047	0.0273438	0.00476	-0.0218201	0.00476	0.0809631	-0.0211487	-0.0137634	0.0370789	-2.15997	0	0	0	0	0	0
-2.05994	-0.00357	-0.047141	0.0729948	0.0552335	0.083871	0.0116054	0.0213285	0.0809599	0.10621	0.00486	0.0122038	0.033383	-0.0322604	0.0673795	0.049081	-0.0268893	0.0500575	0.0481229	-2.05994	0	0	0	0	0	0
-1.95996	-0.00836	0.00663	0.0525846	0.0512418	0.103274	-0.0264254	0.0271024	0.040976	0.0963163	-0.0105258	-0.0160613	0.0715665	-0.0362521	0.134067	0.0118436	-0.0520415	0.0932645	0.0393891	-1.95996	0	0	0	0	0	0
-1.85999	-0.00487	0.0714569	0.0158539	0.0703583	0.104813	-0.00958	0.00832	-0.000412	0.0920391	0.00357	-0.0488434	0.0973358	-0.0483856	0.161789	0.0231915	-0.0672455	0.0995026	0.0319977	-1.85992	0	0	0	0	0	0
-1.75995	0.0333337	0.0730015	-0.00921	0.0859715	0.145023	0.0297886	0.0508507	-0.0200111	0.0950962	0.0726658	0.00187	0.110146	-0.0512	0.196933	0.031345	-0.0700599	0.102604	0.120614	-1.75995	0	0	0	0	0	0
-1.65997	0.00947	0.197093	-0.00536	0.0506999	0.0706889	0.211711	0.0374858	-0.025533	0.114909	0.0698039	0.181102	0.030009	-0.0383504	0.137431	0.103099	-0.0724385	0.114604	0.120921	-1.65997	0	0	0	0	0	0
-1.55994	-0.340758	0.423514	0.130739	-0.274901	0.0424406	0.450644	-0.373656	0.0789503	0.190176	-0.184244	0.417207	-0.161986	-0.262389	-0.372923	0.374838	-0.14688	0.108206	-0.280852	-1.55994	0	0	0	0	0	0
-1.45996	-0.796073	0.345498	0.357858	-0.633719	0.255807	0.458535	-0.80123	0.22335	0.33439	-0.474784	0.390922	0.00379	-0.673575	-0.582907	0.594858	-0.266152	0.203225	-0.261819	-1.45996	0	0	0	0	0	0
-1.35999	-0.878127	0.365373	0.444139	-0.795882	0.253801	0.521169	-0.767287	0.17476	0.473989	-0.711344	0.306413	0.335405	-0.654464	-0.00484	0.585226	-0.464339	0.333268	0.320451	-1.35992	0	0	0	0	0	0
-1.25995	-0.842079	0.400612	0.557548	-0.798149	0.357399	0.592965	-0.833565	0.339745	0.635598	-0.785667	0.363945	0.480431	-0.572701	0.194466	0.685891	-0.602486	0.432564	0.508079	-1.25995	0	0	0	0	0	0
-1.15997	-0.862417	0.430705	0.584086	-0.816488	0.40626	0.587107	-0.930471	0.483073	0.692271	-0.818868	0.395182	0.661265	-0.664541	0.243296	0.707408	-0.633779	0.407572	0.644755	-1.15997	0	0	0	0	0	0
-1.05994	-0.887941	0.42665	0.593352	-0.903322	0.398299	0.606124	-0.955995	0.534514	0.765181	-0.867845	0.426299	0.784972	-0.7334	0.320525	0.759993	-0.650697	0.471114	0.74893	-1.05994	0	0	0	0	0	0
-0.959961	-0.917221	0.406357	0.624985	-1.00294	0.364335	0.6241	-0.991134	0.449367	0.824967	-0.924453	0.462642	0.815842	-0.76036	0.334214	0.777604	-0.653417	0.482071	0.803248	-0.959961	0	0	0	0	0	0
-0.859985	-0.919592	0.412592	0.643732	-1.03577	0.349084	0.648709	-0.988806	0.39425	0.851895	-0.926822	0.461847	0.865045	-0.785376	0.372858	0.808438	-0.610083	0.488306	0.866907	-0.859924	0	0	0	0	0	0
-0.759949	-0.965049	0.374946	0.628732	-1.11364	0.315345	0.661048	-0.970603	0.368722	0.823219	-0.942193	0.439034	0.886788	-0.845664	0.372321	0.915321	-0.59304	0.457313	0.91636	-0.759949	0	0	0	0	0	0
-0.659973	-0.989756	0.282247	0.73293	-1.27275	0.246877	0.688283	-0.953501	0.444387	0.69695	-0.938395	0.376424	0.949941	-0.887583	0.3644	0.790609	-0.688456	0.487661	0.896718	-0.659973	0	0	0	0	0	0
-0.559937	-1.05658	0.252903	0.594207	-1.09659	0.389805	0.679631	-1.0434	0.299834	0.607457	-0.888057	0.547881	0.864379	-0.874696	0.351104	1.04252	-0.773255	0.500889	0.765441	-0.559937	0	0	0	0	0	0
-0.459961	-0.875296	0.277201	0.614573	-0.941854	0.596506	0.942209	-0.810934	0.426026	0.851664	-0.707144	0.520539	0.82966	-0.749655	0.476145	0.946878	-0.525604	0.670481	0.831849	-0.459961	0	0	0	0	0	0
-0.359985	0.182116	0.175219	0.900103	-0.0196057	-0.536329	0.166756	0.0601673	0.972521	0.927376	0.109993	0.381487	1.50112	-0.321943	1.15892	-0.372703	0.0752124	0.143908	1.49983	-0.359924	0	0	0	0	0	0
-0.259949	0.678953	-0.737857	-0.456179	0.056363	-0.606448	-0.36777	0.25192	-0.00836	-0.29935	0.20007	-0.055239	1.4628	-0.0309775	0.817319	-0.236941	-0.00687	0.114407	0.587309	-0.259949	0	0	0	0	0	0
-0.159973	0.0524292	0.454132	0.0727539	0.740936	-0.115631	-0.37149	0.630463	0.204956	0.248901	0.738159	0.0854187	0.105408	0.786652	-0.105133	-0.276978	1.15411	0.0259399	0.180695	-0.159973	0	0	0	0	0	0
-0.0599365	1.19441	-0.103362	-0.0575159	0.742686	-0.712187	-0.922728	1.05488	0.541086	-0.265624	0.9545	-0.389791	0.76536	0.402842	1.18998	-0.892272	0.699229	-0.371397	0.640269	-0.0599365	0	0	0	0	0	0
0.0400391	0.781429	-0.245396	-0.493565	0.695308	-0.408909	-0.691716	0.764522	-0.03655	-0.554539	0.748409	-0.330312	-0.16364	0.637508	0.389858	-0.46204	0.856364	0.234218	0.372782	0.0400391	0	0	0	0	0	0
0.140015	0.698269	-0.214115	-0.450931	0.644955	-0.26511	-0.548174	0.723965	-0.321506	-0.641863	0.789595	-0.232059	-0.508518	0.892239	0.0703702	0.146345	1.21557	0.871365	0.449185	0.140076	0.0239524	0.0478944	0.0959003	0.187922	0.382599	0.762999
0.240051	0.812322	-0.212958	-0.622432	0.805871	-0.427253	-0.495612	0.800511	-0.228145	-0.364661	0.951562	-0.0160475	-0.387446	1.29065	0.255914	0.336785	1.94721	1.60613	0.771062	0.240051	0.0478934	0.0957743	0.19163	0.37508	0.762521	1.51493
0.340027	0.710775	-0.191447	-0.644297	0.868795	-0.26121	-0.563151	1.03139	-0.267588	-0.443156	1.20626	0.148824	-0.184702	1.64733	0.684072	0.79775	2.73824	2.23388	1.45583	0.340027	0.0718376	0.143581	0.287246	0.561591	1.14002	2.25685
0.440063	0.607569	-0.216186	-0.654516	0.991785	-0.182403	-0.603515	1.05984	0.00579	-0.45227	1.45654	0.419061	-0.0402281	2.16717	1.10977	1.12967	3.4913	2.9697	2.15069	0.440063	0.0957558	0.191345	0.382634	0.747572	1.51464	2.98801
0.540039	0.705148	-0.23223	-0.74874	1.10926	-0.216422	-0.521903	1.24723	0.0631399	-0.198782	1.60221	0.695952	0.253061	2.5503	1.56828	1.43238	4.17715	3.56654	2.97131	0.540039	0.119677	0.239094	0.47791	0.932796	1.88687	3.709
0.640015	1.01508	-0.0976822	-0.514583	1.29538	0.0888107	-0.44634	1.37201	0.294926	-0.0462544	1.80668	0.591038	0.543462	3.03522	1.84345	1.95521	4.91443	4.38233	3.60312	0.640076	0.143573	0.286771	0.572958	1.11749	2.25626	4.42039
0.740051	1.04875	-0.0929012	-0.609023	1.29431	0.0670414	-0.382574	1.53969	0.398148	0.0893803	2.13568	0.919236	0.742356	3.5486	2.23925	2.41232	5.74849	5.15237	4.22508	0.740051	0.167457	0.334433	0.667836	1.30144	2.62308	5.12147
0.840027	1.1144	-0.138957	-0.521891	1.32244	0.0443931	-0.309886	1.69088	0.352468	0.173391	2.26146	1.10363	0.869344	3.98418	2.58614	2.6061	6.51491	5.80471	4.88369	0.840027	0.191344	0.382023	0.762603	1.48475	2.98755	5.81322
0.940063	1.21323	-0.183514	-0.533225	1.35722	0.0838504	-0.284131	1.87605	0.407571	0.292896	2.47084	1.38569	0.960763	4.23341	2.95841	2.96233	7.12901	6.48595	5.62159	0.940063	0.215206	0.429569	0.857143	1.66754	3.34924	6.49493
1.04004	1.2148	-0.0827179	-0.509415	1.3904	0.154556	-0.242722	1.88112	0.477093	0.392899	2.75053	1.60054	1.0623	4.58806	3.33574	3.31313	7.77354	7.15822	6.29701	1.04004	0.23907	0.477101	0.951572	1.84959	3.70863	7.16716
1.14001	1.28502	0.00624	-0.509503	1.40557	0.145099	-0.256508	1.9525	0.633227	0.417412	2.93908	1.76174	1.25557	4.95479	3.66692	3.66222	8.42031	7.75737	6.93087	1.14008	0.262909	0.524561	1.04578	2.03112	4.06528	7.83044
1.24005	1.38041	0.10557	-0.378169	1.55293	0.22175	-0.143484	2.0944	0.809483	0.478464	3.17591	1.95871	1.50528	5.35331	4.11933	4.02366	9.13132	8.39103	7.66456	1.24005	0.286736	0.572006	1.13981	2.21191	4.41944	8.4841
1.34003	1.45034	0.0387778	-0.334391	1.69353	0.210409	-0.14506	2.21431	0.87084	0.548391	3.35521	2.14464	1.71856	5.77401	4.45412	4.37288	9.79616	9.04104	8.24621	1.34003	0.310567	0.61938	1.23373	2.39207	4.77133	9.12907
1.44006	1.46075	-0.0172372	-0.286102	1.70786	0.228643	-0.0866036	2.40637	0.936707	0.604497	3.54337	2.33279	1.95007	6.22974	4.83756	4.7544	10.4726	9.77607	8.92456	1.44006	0.334372	0.66671	1.32743	2.57172	5.12055	9.76467
1.54004	1.38146	-0.0246413	-0.315413	1.73598	0.266527	-0.0811293	2.46379	1.00507	0.693163	3.67031	2.50156	2.08248	6.58519	5.14107	5.07665	11.0925	10.435	9.50428	1.54004	0.358179	0.714026	1.42102	2.75065	5.46754	10.3914
1.64001	1.38186	0.0523019	-0.335332	1.76373	0.357935	-0.0358098	2.52084	1.05233	0.776751	3.91564	2.7199	2.24929	6.87545	5.48327	5.43917	11.7484	11.0792	10.0996	1.64008	0.381962	0.76127	1.51439	2.92906	5.81188	11.0099
1.74005	1.35234	0.0352693	-0.403122	1.75957	0.405356	0.0354218	2.63585	1.1447	0.833151	4.10094	2.87318	2.35298	7.16545	5.79552	5.8561	12.3966	11.6141	10.7048	1.74005	0.405732	0.8085	1.60759	3.10675	6.15382	11.6193
1.84003	1.42443	0.143728	-0.382578	1.82506	0.514974	0.0989585	2.75014	1.27187	0.934591	4.32735	3.02813	2.52703	7.52468	6.16063	6.22707	13.1113	12.2069	11.3816	1.84003	0.429506	0.855658	1.70068	3.28382	6.49357	12.2207
1.94006	1.46844	0.151781	-0.369019	1.89328	0.580065	0.116411	2.8215	1.40652	1.01296	4.53856	3.15729	2.69489	7.84409	6.49487	6.47536	13.7256	12.7888	11.9666	1.94006	0.453254	0.902772	1.79355	3.46039	6.83074	12.8133
2.04004	1.52159	0.134228	-0.328785	1.9308	0.658611	0.16447	2.89299	1.55028	1.06102	4.70576	3.34285	2.85426	8.21244	6.87379	6.75663	14.2952	13.3896	12.5975	2.04004	0.477006	0.949873	1.8863	3.63625	7.16575	13.3977
2.14001	1.59149	0.170159	-0.316291	2.02023	0.712121	0.190644	3.01171	1.64089	1.16101	4.94559	3.53307	3.03784	8.56555	7.22808	7.09921	14.9393	13.9802	13.2506	2.14008	0.500731	0.996902	1.97884	3.8116	7.49822	13.9743
2.24005	1.65723	0.221052	-0.29742	2.11918	0.828657	0.20677	3.15482	1.75351	1.34904	5.18126	3.68671	3.22937	8.94965	7.6161	7.46184	15.5519	14.6241	13.8527	2.24005	0.524446	1.04392	2.07121	3.98624	7.82836	14.5425
2.34003	1.7286	0.291646	-0.223338	2.18859	0.889059	0.279684	3.28164	1.84908	1.54421	5.39248	3.89284	3.43551	9.355	7.99215	7.80663	16.1955	15.2392	14.4249	2.34003	0.548163	1.09086	2.16347	4.16027	8.15639	15.1032
2.44006	1.71859	0.310912	-0.21067	2.17663	0.837249	0.331389	3.27868	1.90472	1.6467	5.54141	4.03399	3.55517	9.68093	8.29931	8.09424	16.7277	15.7714	14.9566	2.44006	0.571855	1.13776	2.25551	4.33381	8.48192	15.6557
2.54004	1.74396	0.325346	-0.198214	2.22153	0.853636	0.37512	3.35559	1.95548	1.69238	5.70938	4.22733	3.71844	10.0461	8.62936	8.40988	17.3007	16.3163	15.5086	2.54004	0.59555	1.18465	2.34745	4.50665	8.80538	16.2006
2.64001	1.74764	0.305591	-0.214825	2.26036	0.847553	0.361197	3.42842	2.00679	1.71752	5.86147	4.38335	3.84203	10.3623	8.94359	8.69945	17.863	16.7856	15.981	2.64008	0.619219	1.23146	2.43916	4.67899	9.12637	16.7382
2.74005	1.77781	0.325996	-0.20147	2.30305	0.897255	0.40702	3.56406	2.0897	1.79188	6.0655	4.55414	4.0062	10.7304	9.28745	9.06754	18.399	17.3216	16.5119	2.74005	0.642877	1.27826	2.53071	4.85064	9.44512	17.268
2.84003	1.79528	0.307516	-0.176981	2.39004	0.91393	0.443227	3.67174	2.15911	1.85814	6.24312	4.74465	4.16427	11.0818	9.61623	9.37133	18.9595	17.8364	17.0931	2.84003	0.666538	1.32499	2.62215	5.02169	9.76183	17.7908
2.94006	1.85061	0.355045	-0.129466	2.48638	0.996616	0.510288	3.79348	2.27108	1.96817	6.45392	4.93084	4.37975	11.4508	10.0008	9.73331	19.5531	18.3917	17.6621	2.94006	0.690173	1.37168	2.71337	5.19225	10.0761	18.3059
3.04004	1.88237	0.397357	-0.0637028	2.57479	1.03112	0.574084	3.90691	2.37199	2.06597	6.66109	5.11183	4.5627	11.7842	10.3479	10.0588	20.0981	18.9594	18.1548	3.04004	0.713812	1.41836	2.80449	5.36212	10.3884	18.8139
3.14001	1.9057	0.39645	-0.021641	2.65866	1.08178	0.635678	4.00952	2.46679	2.1502	6.86056	5.28671	4.72	12.1259	10.679	10.3939	20.5828	19.5015	18.6769	3.14008	0.737425	1.46496	2.89539	5.53151	10.6983	19.3152
3.24005	1.93238	0.437603	0.0195053	2.76933	1.16236	0.704174	4.10651	2.5763	2.2472	7.04234	5.49973	4.88144	12.4701	11.0162	10.7202	21.0985	20.0426	19.1872	3.24005	0.761026	1.51155	2.98612	5.7002	11.0061	19.8092
3.34003	1.96168	0.45634	0.02653	2.78105	1.21589	0.761973	4.19947	2.67317	2.32337	7.22398	5.69035	5.05332	12.7951	11.36	11.0514	21.6055	20.536	19.6931	3.34003	0.784631	1.55806	3.07675	5.86832	11.3119	20.2966
3.44006	1.99332	0.469236	0.0433397	2.79706	1.24087	0.786588	4.28464	2.75248	2.40268	7.40716	5.83216	5.24396	13.1256	11.6697	11.3506	22.1126	21.0176	20.1923	3.44006	0.808211	1.60454	3.16717	6.03595	11.6153	20.7769
3.54004	2.00011	0.461562	0.0590959	2.839	1.28752	0.812117	4.37736	2.81512	2.47703	7.57957	5.98269	5.41676	13.4331	11.9589	11.6512	22.5998	21.4826	20.6983	3.54004	0.831793	1.651	3.25747	6.20291	11.9169	21.2506
3.64001	2.0174	0.489414	0.0869482	2.8563	1.33802	0.865362	4.46302	2.90546	2.58497	7.78751	6.18241	5.6196	13.7434	12.2661	11.9888	23.123	21.9772	21.1715	3.64008	0.85535	1.69739	3.34756	6.36939	12.2161	21.7179
3.74005	2.03694	0.50895	0.109599	2.8856	1.36848	0.910287	4.56068	3.00312	2.667	7.94376	6.34452	5.81102	14.0618	12.5825	12.3032	23.582	22.4362	21.6375	3.74005	0.878895	1.74377	3.43749	6.53519	12.5132	22.1785
3.84003	2.05399	0.536957	0.144257	2.93509	1.42267	0.958984	4.659	3.07019	2.73602	8.10654	6.51706	5.97574	14.3593	12.8656	12.6136	24.0612	22.89	22.1174	3.84003	0.902444	1.79007	3.52732	6.70042	12.8084	22.6329
3.94006	2.09202	0.552311	0.120553	2.96607	1.48761	1.02396	4.74662	3.18711	2.85294	8.27423	6.6703	6.11921	14.6755	13.1649	12.915	24.5453	23.3644	22.5722	3.94006	0.925968	1.83634	3.61692	6.86518	13.1014	23.0808
4.04004	2.09227	0.550615	0.124712	2.98271	1.53203	1.05156	4.82186	3.26355	2.91295	8.41902	6.81784	6.24721	14.9765	13.4347	13.2062	25.0006	23.8099	22.9905	4.04004	0.949494	1.88259	3.70643	7.02927	13.3925	23.5224
4.14001	2.11103	0.568606	0.119266	3.00775	1.55588	1.07735	4.90158	3.33817	2.97274	8.5581	6.98892	6.40778	15.2726	13.7183	13.4957	25.4053	24.2498	23.444	4.14008	0.972995	1.92877	3.79572	7.1929	13.6815	23.9581
4.24005	2.15593	0.578356	0.138782	3.06047	1.60079	1.11055	4.98555	3.42214	3.04891	8.71239	7.15221	6.56792	15.5784	14.0308	13.7984	25.8279	24.7283	23.8991	4.24005	0.996484	1.97493	3.88485	7.35585	13.9683	24.3875
4.34003	2.18993	0.595541	0.1462	3.11748	1.64531	1.15117	5.07772	3.47057	3.12664	8.88854	7.30611	6.7101	15.8776	14.3156	14.091	26.2721	25.1771	24.3538	4.34003	1.01998	2.02103	3.97387	7.51825	14.2534	24.8112
4.44006	2.22169	0.632396	0.177194	3.1692	1.68608	1.17045	5.18803	3.57969	3.21894	9.05744	7.47578	6.86024	16.1833	14.6063	14.3993	26.7132	25.5675	24.7812	4.44006	1.04344	2.06708	4.06268	7.68018	14.5363	25.2288
4.54004	2.25464	0.646579	0.204287	3.20291	1.7276	1.22565	5.27252	3.67319	3.30777	9.19782	7.65208	7.02405	16.4623	14.9088	14.692	27.1415	25.9793	25.2087	4.54004	1.06692	2.11312	4.15139	7.84146	14.8173	25.6406
4.64001	2.30046	0.689684	0.236437	3.26045	1.79415	1.28829	5.35079	3.77446	3.42	9.37722	7.85729	7.19487	16.7784	15.2034	15.0004	27.5635	26.4146	25.6217	4.64008	1.09036	2.15909	4.23989	8.00227	15.0963	26.0468
4.74005	2.35088	0.718187	0.262222	3.33431	1.86562	1.35314	5.46327	3.89128	3.511	9.5905	8.03032	7.32808	17.0847	15.4921	15.2851	28.0119	26.8576	26.0499	4.74005	1.11379	2.20505	4.32823	8.16243	15.3732	26.4472
4.84003	2.38029	0.753886	0.268199	3.37739	1.91499	1.40522	5.54856	3.97343	3.60139	9.76487	8.21641	7.49226	17.368	15.7786	15.5736	28.4285	27.2659	26.4601	4.84003	1.13723	2.25093	4.41646	8.32204	15.6485	26.8423
4.94006	2.39748	0.769114	0.30806	3.42973	1.95637	1.4466	5.61848	4.07188	3.70646	9.91563	8.36641	7.66493	17.6696	16.0719	15.8427	28.8371	27.671	26.9062	4.94006	1.16064	2.29678	4.50448	8.4812	15.9216	27.2316
5.04004	2.41324	0.795412	0.329683	3.47675	2.00263	1.47724	5.72724	4.13843	3.77106	10.0974	8.54309	7.8338	17.9459	16.3721	16.1229	29.2473	28.0743	27.3087	5.04004	1.18406	2.34261	4.5924	8.6397	16.1929	27.6155
5.14001	2.43812	0.826154	0.330701	3.53169	2.01655	1.53489	5.83763	4.24101	3.84629	10.261	8.70079	7.9954	18.2266	16.6407	16.3997	29.6687	28.4644	27.6527	5.14008	1.20745	2.38837	4.68011	8.79776	16.4623	27.9943
5.24005	2.45842	0.834727	0.357285	3.57585	2.06224	1.58296	5.93724	4.33791	3.9217	10.4375	8.8539	8.16414	18.5106	16.9212	16.6798	30.0894	28.8479	28.0129	5.24005	1.23082	2.43411	4.76766	8.95517	16.7297	28.3676
5.34003	2.5118	0.889303	0.38799	3.62218	2.1039	1.64296	6.02187	4.42916	4.01296	10.6276	9.01589	8.32418	18.8042	17.2175	16.9668	30.4709	29.2521	28.4034	5.34003	1.25421	2.47979	4.85511	9.11205	16.9954	28.7359
5.44006	2.54371	0.898529	0.417944	3.65214	2.14871	1.68777	6.11823	4.52476	4.1066	10.7865	9.16575	8.47989	19.0939	17.5033	17.2495	30.8212	29.6539	28.7544	5.44006	1.27756	2.52543	4.94235	9.26847	17.2591	29.0989
5.54004	2.58446	0.924856	0.424734	3.70461	2.1961	1.73906	6.18633	4.60143	4.18133	10.9718	9.32293	8.61754	19.3788	17.7816	17.5304	31.1991	30.0677	29.1362	5.54004	1.30092	2.57105	5.02949	9.42426	17.5211	29.4569
5.64001	2.60035	0.935642	0.437473	3.74393	2.24909	1.78815	6.27762	4.69468	4.26752	11.1197	9.46457	8.78263	19.6537	18.0678	17.7799	31.5673	30.3915	29.5024	5.64008	1.32426	2.6166	5.11642	9.5796	17.7811	29.81
5.74005	2.61089	0.965718	0.475363	3.77987	2.27254	1.83776	6.39245	4.77434	4.35933	11.2783	9.60326	8.93499	19.9346	18.3498	18.0569	31.947	30.7309	29.8599	5.74005	1.34758	2.66214	5.2032	9.73431	18.0393	30.1581
5.84003	2.62052	0.994883	0.499858	3.81098	2.2927	1.88374	6.48216	4.84257	4.42051	11.4426	9.74842	9.08796	20.1961	18.6263	18.3185	32.2749	31.0659	30.2062	5.84003	1.3709	2.70761	5.28987	9.88849	18.2959	30.5015
5.94006	2.64762	1.01221	0.515995	3.84589	2.3569	1.91354	6.55222	4.93998	4.5101	11.5916	9.89661	9.23029	20.4654	18.91	18.5799	32.6263	31.4063	30.5321	5.94006	1.3942	2.75304	5.37633	10.0422	18.5505	30.84
6.04004	2.65828	1.05803	0.531757	3.89562	2.39806	1.97304	6.64687	5.02996	4.58446	11.7604	10.0655	9.3984	20.7261	19.1921	18.8476	32.969	31.7568	30.8838	6.04004	1.41751	2.79845	5.4627	10.1953	18.8034	31.1737
6.14001	2.69384	1.09749	0.558309	3.93898	2.45391	2.01564	6.7293	5.11901	4.6657	11.9288	10.2475	9.54799	21.0077	19.4464	19.1222	33.3268	32.1205	31.2424	6.14008	1.44079	2.8438	5.54885	10.348	19.0545	31.503
6.24005	2.7053	1.14215	0.608829	3.98169	2.52591	2.03567	6.81302	5.18515	4.75723	12.0887	10.4203	9.71961	21.2887	19.7294	19.3856	33.6624	32.4464	31.5957	6.24005	1.46405	2.88913	5.63486	10.5001	19.3038	31.8275
6.34003	2.73355	1.17941	0.62146	4.0451	2.56198	2.06589	6.9155	5.26614	4.83432	12.2458	10.6017	9.89044	21.5377	20.0166	19.6327	33.9993	32.7637	31.9208	6.34003	1.48732	2.93439	5.72076	10.6516	19.5515	32.1477
6.44006	2.75008	1.20257	0.653617	4.09093	2.61758	2.11758	7.01601	5.37057	4.91335	12.3971	10.792	10.0652	21.7886	20.2878	19.8758	34.3303	33.0881	32.2588	6.44006	1.51057	2.97961	5.80645	10.8027	19.7973	32.4633
6.54004	2.77325	1.2355	0.678737	4.13443	2.67199	2.17004	7.10754	5.466	4.99511	12.5707	10.9617	10.2485	22.0598	20.5551	20.1345	34.6581	33.4421	32.5933	6.54004	1.53382	3.02482	5.89205	10.9532	20.0415	32.7744
6.64001	2.7769	1.26064	0.707018	4.1744	2.72252	2.20222	7.19908	5.5595	5.10228	12.7111	11.1392	10.4299	22.3252	20.8322	20.3674	34.9684	33.7719	32.9173	6.64008	1.55704	3.06996	5.97744	11.1033	20.2839	33.0814
6.74005	2.79619	1.30647	0.716513	4.22218	2.77226	2.24492	7.27892	5.63463	5.18913	12.8663	11.3022	10.5812	22.5839	21.0812	20.5988	35.2662	34.0814	33.2288	6.74005	1.58025	3.11509	6.06268	11.2527	20.5246	33.384
6.84003	2.82339	1.30908	0.721069	4.27051	2.83542	2.28268	7.36667	5.72513	5.26205	13.0037	11.4415	10.7264	22.8307	21.3358	20.828	35.5442	34.3789	33.5263	6.84003	1.60347	3.16014	6.14782	11.4016	20.7637	33.6826
6.94006	2.83746	1.30556	0.737091	4.31699	2.87096	2.29283	7.43542	5.8349	5.33666	13.1486	11.5826	10.8752	23.0701	21.5822	21.0588	35.8454	34.6762	33.8099	6.94006	1.62666	3.20516	6.23275	11.5502	21.0011	33.9768
7.04004	2.87627	1.33187	0.759479	4.355	2.8926	2.32305	7.5418	5.91393	5.42546	13.3144	11.7495	11.0206	23.3339	21.8195	21.3195	36.1432	34.9896	34.1389	7.04004	1.64985	3.25016	6.31759	11.6981	21.2369	34.2669
7.14001	2.90477	1.34163	0.798543	4.39797	2.95391	2.38359	7.63439	6.00768	5.49382	13.46	11.9155	11.1652	23.5741	22.0636	21.5617	36.4283	35.2865	34.4319	7.14008	1.67302	3.2951	6.40222	11.8455	21.4709	34.5532
7.24005	2.9273	1.33877	0.821073	4.43221	2.99205	2.42955	7.71081	6.10638	5.57613	13.588	12.0533	11.31	23.8076	22.3147	21.7737	36.6962	35.5571	34.7259	7.24005	1.69617	3.34002	6.4867	11.9924	21.7033	34.8353
7.34003	2.95114	1.34814	0.858582	4.48535	3.03073	2.49753	7.80222	6.19077	5.68082	13.738	12.2052	11.451	24.0357	22.5545	22.0116	36.9669	35.8563	35.0009	7.34003	1.71933	3.38487	6.57108	12.1388	21.9342	35.1136
7.44006	2.9661	1.35217	0.888399	4.50226	3.0961	2.57577	7.85898	6.27722	5.76413	13.9011	12.3616	11.5703	24.2859	22.7949	22.2722	37.2436	36.1564	35.294	7.44006	1.74247	3.42968	6.65526	12.2848	22.1633	35.3879
7.54004	2.98745	1.36181	0.883175	4.55291	3.14987	2.6069	7.94479	6.33335	5.86361	14.0388	12.4872	11.7029	24.5123	23.0377	22.5077	37.5306	36.4356	35.5634	7.54004	1.76561	3.47448	6.73934	12.4301	22.391	35.6584
7.64001	2.99255	1.38254	0.905851	4.60605	3.19519	2.66393	8.03582	6.43841	5.97533	14.1779	12.6568	11.8479	24.742	23.2834	22.7444	37.8024	36.6977	35.8314	7.64008	1.78872	3.51921	6.82322	12.5751	22.6169	35.9253
7.74005	3.02718	1.40739	0.922135	4.65007	3.22865	2.72554	8.14272	6.52071	6.03419	14.3442	12.8152	12.0083	24.9661	23.4985	22.981	38.0468	36.9753	36.0992	7.74005	1.81182	3.56392	6.90695	12.7195	22.8413	36.1884
7.84003	3.0562	1.4247	0.93514	4.68612	3.26745	2.77526	8.23034	6.59661	6.09838	14.4814	12.979	12.1506	25.1943	23.7483	23.2268	38.3141	37.2465	36.3489	7.84003	1.83493	3.60857	6.99058	12.8633	23.0642	36.4479
7.94006	3.11195	1.46793	0.969765	4.73911	3.31068	2.81849	8.3271	6.67304	6.20411	14.6488	13.152	12.3118	25.4251	23.9809	23.4829	38.5839	37.5112	36.6343	7.94006	1.85801	3.65318	7.07401	13.0068	23.2855	36.7036
8.04004	3.14409	1.51259	1.01051	4.78847	3.3651	2.89439	8.40611	6.74309	6.30541	14.8017	13.3071	12.4514	25.6631	24.2072	23.6994	38.8442	37.7817	36.9212	8.04004	1.88109	3.69777	7.15735	13.1496	23.5053	36.9559
8.14001	3.15076	1.52707	1.03982	4.83456	3.41864	2.91979	8.47449	6.81927	6.37261	14.9415	13.4458	12.5764	25.8545	24.424	23.9182	39.0778	38.0297	37.1419	8.14008	1.90415	3.7423	7.24048	13.2921	23.7234	37.2047
8.24005	3.18941	1.54619	1.05779	4.87871	3.45534	2.9651	8.5569	6.91341	6.45814	15.0845	13.5693	12.7233	26.0705	24.6588	24.1401	39.3302	38.284	37.3833	8.24005	1.92719	3.78681	7.32347	13.434	23.9401	37.4499
8.34003	3.21988	1.57861	1.09686	4.94354	3.50339	3.0159	8.65848	7.00247	6.55307	15.2537	13.7411	12.8768	26.3111	24.8787	24.3905	39.5891	38.5379	37.6357	8.34003	1.95024	3.83126	7.40636	13.5754	24.1553	37.6919
8.44006	3.21976	1.60895	1.10102	4.9817	3.54153	3.06692	8.71342	7.07774	6.64004	15.3883	13.8937	13.0165	26.5395	25.0868	24.6161	39.8304	38.7765	37.9023	8.44006	1.97327	3.87566	7.48905	13.7164	24.3689	37.9304
8.54004	3.26611	1.64712	1.11495	5.06087	3.58477	3.09649	8.825	7.1784	6.72704	15.5323	14.0385	13.1679	26.7734	25.3086	24.8449	40.0658	39.0248	38.133	8.54004	1.9963	3.92005	7.57164	13.8568	24.5811	38.1655
8.64001	3.29371	1.68681	1.1652	5.11619	3.62605	3.14478	8.90535	7.27278	6.81166	15.7037	14.2079	13.3307	27.01	25.5182	25.0787	40.3145	39.2664	38.3747	8.64008	2.0193	3.96438	7.65403	13.9968	24.7918	38.3976
8.74005	3.31701	1.73824	1.19008	5.14498	3.68841	3.1845	8.99505	7.35741	6.89043	15.8547	14.3414	13.4798	27.2461	25.7493	25.2942	40.5417	39.4917	38.6039	8.74005	2.04229	4.00869	7.73628	14.1363	25.0009	38.6262
8.84003	3.35414	1.74723	1.22563	5.18248	3.72865	3.21968	9.09272	7.45509	6.96583	15.9914	14.4781	13.5923	27.4622	25.9673	25.4946	40.7859	39.728	38.8109	8.84003	2.06529	4.05293	7.81843	14.2753	25.2087	38.8518
8.94006	3.37652	1.77706	1.26443	5.24942	3.76043	3.26354	9.15612	7.53607	7.04369	16.1583	14.6255	13.7393	27.6494	26.1651	25.712	40.9977	39.9418	39.0482	8.94006	2.08826	4.09713	7.90039	14.4138	25.415	39.0742
9.04004	3.42288	1.80231	1.28461	5.29028	3.81692	3.32278	9.23489	7.61875	7.12833	16.3004	14.7766	13.8954	27.8657	26.3837	25.9286	41.2472	40.1503	39.2754	9.04004	2.11123	4.14132	7.98225	14.5518	25.6199	39.2934
9.14001	3.43473	1.82941	1.32539	5.33027	3.853	3.37137	9.32645	7.72007	7.21207	16.4529	14.9267	14.033	28.0611	26.61	26.1463	41.4759	40.3575	39.4892	9.14008	2.13418	4.18544	8.06391	14.6895	25.8232	39.5097
9.24005	3.476	1.8691	1.35921	5.39107	3.89153	3.43255	9.40325	7.81835	7.31035	16.5969	15.0933	14.1907	28.3016	26.8391	26.3614	41.7078	40.5796	39.7132	9.24005	2.15712	4.22955	8.14543	14.8265	26.0252	39.7229
9.34003	3.47977	1.89514	1.36182	5.42297	3.9418	3.43515	9.45663	7.89322	7.39774	16.7272	15.2385	14.3406	28.487	27.0351	26.5781	41.9201	40.7861	39.9061	9.34003	2.18006	4.2736	8.22685	14.9631	26.2258	39.9333
9.44006	3.52602	1.91404	1.37407	5.4403	3.99818	3.47163	9.53414	7.96682	7.47364	16.8813	15.3738	14.4985	28.6985	27.2309	26.7837	42.125	41.0085	40.1031	9.44006	2.20297	4.3176	8.30807	15.0993	26.4249	40.1406
9.54004	3.57638	1.98785	1.40649	5.49341	4.06381	3.50638	9.63138	8.08163	7.57168	17.0543	15.5137	14.6501	28.9184	27.4684	26.9931	42.3546	41.2245	40.3222	9.54004	2.22589	4.36159	8.3892	15.235	26.6228	40.345
9.64001	3.58798	2.02093	1.45947	5.54211	4.1285	3.5621	9.72891	8.18307	7.67702	17.1757	15.6741	14.8144	29.1335	27.6874	27.1902	42.5697	41.4357	40.5174	9.64008	2.24879	4.40551	8.47014	15.3702	26.8191	40.5467
9.74005	3.6148	2.02821	1.45584	5.5865	4.17058	3.59831	9.80651	8.26654	7.74876	17.2919	15.7993	14.9358	29.3369	27.8967	27.3987	42.7653	41.643	40.7103	9.74005	2.27167	4.44942	8.55093	15.5049	27.0141	40.7455
9.84003	3.62835	2.0273	1.47329	5.61373	4.20403	3.64232	9.87865	8.33867	7.82207	17.4309	15.9242	15.0598	29.5204	28.0704	27.5716	42.939	41.8304	40.9125	9.84003	2.29455	4.49326	8.63163	15.6392	27.2078	40.9416
9.94006	3.66102	2.04789	1.48253	5.66398	4.26759	3.69062	9.9582	8.4358	7.91493	17.5776	16.0721	15.1937	29.7132	28.2769	27.7797	43.1299	42.0232	41.1108	9.94006	2.31742	4.53706	8.71214	15.773	27.4	41.1349
10.04	3.6812	2.07704	1.49373	5.683	4.32604	3.73815	10.0456	8.53411	7.99681	17.706	16.1869	15.3107	29.9197	28.4834	27.9827	43.3462	42.2192	41.3021	10.04	2.34028	4.58085	8.79255	15.9063	27.591	41.3255
10.14	3.6876	2.09321	1.52979	5.7511	4.35508	3.76992	10.1246	8.61472	8.08328	17.8436	16.3225	15.4453	30.1257	28.6796	28.1679	43.5346	42.417	41.4795	10.1401	2.36312	4.62457	8.87276	16.0393	27.7806	41.5135
10.2401	3.72222	2.12196	1.53005	5.81502	4.41081	3.81822	10.2089	8.71575	8.16283	17.9755	16.4575	15.5948	30.3436	28.8811	28.3721	43.7087	42.6274	41.6661	10.2401	2.38595	4.66828	8.95284	16.1717	27.9688	41.6989
10.34	3.74163	2.14644	1.53969	5.86684	4.45989	3.87475	10.2908	8.77929	8.24395	18.1223	16.5863	15.7219	30.5411	29.0743	28.5696	43.8746	42.8147	41.8734	10.34	2.40878	4.71192	9.03282	16.3036	28.1559	41.8817
10.4401	3.77457	2.16339	1.56287	5.92286	4.50809	3.91159	10.3725	8.86655	8.31167	18.2537	16.7325	15.8319	30.7369	29.2772	28.7545	44.0462	43.0078	42.07	10.4401	2.43159	4.75552	9.11261	16.4352	28.3415	42.0619
10.54	3.79045	2.19918	1.57796	6.00435	4.5302	3.96575	10.4626	8.95312	8.39629	18.3945	16.8746	15.963	30.9383	29.4845	28.9407	44.2253	43.1878	42.2679	10.54	2.4544	4.79911	9.1923	16.5662	28.5259	42.2396
10.64	3.82117	2.22172	1.60636	6.06046	4.55976	4.02149	10.5734	9.03425	8.47272	18.5503	17.0299	16.1265	31.1546	29.6792	29.1265	44.4158	43.3748	42.4331	10.6401	2.47718	4.84264	9.27181	16.6969	28.7089	42.415
10.7401	3.83278	2.23954	1.62419	6.08964	4.59479	4.08619	10.6436	9.10091	8.55073	18.6861	17.1552	16.274	31.3342	29.8678	29.3276	44.6075	43.5348	42.6071	10.7401	2.49996	4.88615	9.35117	16.827	28.8907	42.5878
10.84	3.85047	2.26194	1.6591	6.12492	4.63398	4.15235	10.7238	9.1819	8.62702	18.8186	17.2975	16.4105	31.5003	30.0472	29.5054	44.7713	43.6951	42.776	10.84	2.52273	4.92959	9.43044	16.9567	29.0713	42.7583
10.9401	3.88877	2.28381	1.70557	6.19367	4.70663	4.20077	10.8168	9.26511	8.71023	18.9589	17.4573	16.5663	31.6726	30.2265	29.698	44.9447	43.8517	42.9452	10.9401	2.54549	4.97299	9.50952	17.086	29.2505	42.9263
11.04	3.91102	2.29984	1.71769	6.22923	4.75001	4.2375	10.8898	9.34401	8.79108	19.0999	17.5944	16.6781	31.8644	30.4183	29.8804	45.1065	44.0142	43.1081	11.04	2.56824	5.01638	9.5885	17.2148	29.4285	43.092
11.14	3.93656	2.32575	1.74946	6.27076	4.7974	4.25131	10.9701	9.41447	8.88223	19.2313	17.7316	16.7977	32.0231	30.6044	30.0497	45.2668	44.1847	43.2664	11.1401	2.59097	5.05971	9.6673	17.3432	29.6053	43.2555
11.2401	3.95477	2.34164	1.77511	6.29836	4.84063	4.29882	11.0547	9.50299	8.95672	19.3792	17.8542	16.9171	32.2167	30.7972	30.2199	45.4432	44.3451	43.4369	11.2401	2.61369	5.10302	9.74596	17.4711	29.7807	43.4166
11.34	3.9876	2.36117	1.82003	6.34524	4.89531	4.34337	11.1492	9.57409	9.04461	19.5097	18.01	17.0499	32.414	31	30.4054	45.6061	44.4994	43.6026	11.34	2.63642	5.14627	9.82452	17.5985	29.9551	43.5755
11.4401	4.01688	2.37756	1.84815	6.38587	4.94296	4.39413	11.2289	9.65964	9.09811	19.6405	18.1604	17.198	32.5992	31.1914	30.6023	45.758	44.665	43.7745	11.4401	2.65912	5.18948	9.9029	17.7256	30.1281	43.7322
11.54	4.05244	2.38969	1.87003	6.42179	5.00587	4.44062	11.3117	9.74831	9.17469	19.7718	18.2975	17.3355	32.8011	31.3609	30.7789	45.917	44.8064	43.9342	11.54	2.68182	5.23267	9.98118	17.8522	30.3	43.8867
11.64	4.07156	2.401	1.89307	6.46008	5.04452	4.47695	11.3852	9.83737	9.26802	19.8905	18.4163	17.4832	32.9734	31.5312	30.9472	46.0803	44.9658	44.0557	11.6401	2.70449	5.2758	10.0593	17.9784	30.4706	44.0391
11.7401	4.07719	2.40777	1.91432	6.50122	5.06576	4.51419	11.4458	9.91563	9.32443	20.0074	18.5324	17.6141	33.147	31.6735	31.1071	46.2093	45.1124	44.1863	11.7401	2.72716	5.31891	10.1372	18.1041	30.6401	44.1893
11.84	4.12391	2.42289	1.93955	6.56712	5.12226	4.55	11.541	10.001	9.41413	20.1479	18.6549	17.7554	33.3468	31.855	31.2945	46.3631	45.2713	44.3444	11.84	2.74983	5.36196	10.2151	18.2293	30.8084	44.3375
11.9401	4.13395	2.43915	1.97694	6.62635	5.17526	4.58933	11.6374	10.0915	9.50345	20.2724	18.7825	17.8846	33.5174	32.0252	31.4588	46.5005	45.418	44.4903	11.9401	2.77247	5.40497	10.2928	18.3542	30.9754	44.4836
12.04	4.14826	2.4531	1.98734	6.66569	5.21107	4.62903	11.7021	10.1652	9.57014	20.3899	18.8883	18.0052	33.6829	32.2114	31.6392	46.6289	45.5436	44.6293	12.04	2.79512	5.44797	10.3704	18.4786	31.1414	44.6276
12.14	4.16911	2.48018	1.99647	6.71229	5.24168	4.67526	11.7839	10.2408	9.64017	20.5291	19.0189	18.1436	33.8482	32.369	31.8037	46.7669	45.67	44.7716	12.1401	2.81775	5.4909	10.4478	18.6027	31.3062	44.7697
12.2401	4.20674	2.49516	2.01963	6.74876	5.28828	4.7121	11.8535	10.3487	9.72742	20.6655	19.1639	18.3081	34.0452	32.5191	31.975	46.8975	45.8162	44.9213	12.2401	2.84036	5.53382	10.525	18.7262	31.4697	44.9098
12.34	4.23823	2.54618	2.04801	6.79862	5.33699	4.76277	11.926	10.4232	9.79408	20.806	19.2771	18.4408	34.2248	32.6733	32.142	47.0224	45.9442	45.0642	12.34	2.86297	5.57668	10.6022	18.8493	31.6323	45.048
12.4401	4.25296	2.55505	2.0647	6.85083	5.37942	4.81106	11.9849	10.5141	9.86349	20.9227	19.3976	18.5555	34.3766	32.8407	32.3134	47.1527	46.078	45.1797	12.4401	2.88556	5.61949	10.6792	18.9721	31.7935	45.1842
12.54	4.27898	2.59279	2.09267	6.89406	5.40117	4.84062	12.0672	10.5987	9.95592	21.0733	19.4995	18.6867	34.5421	33.0167	32.4457	47.2908	46.2232	45.2971	12.54	2.90816	5.66229	10.7561	19.0944	31.9538	45.3185
12.64	4.30205	2.62367	2.09621	6.94093	5.44414	4.88359	12.1617	10.6698	10.0434	21.2218	19.646	18.8058	34.6863	33.1808	32.6015	47.4174	46.3713	45.4319	12.6401	2.93073	5.70503	10.8328	19.2163	32.1129	45.451
12.7401	4.32237	2.61584	2.11964	6.97571	5.48477	4.92734	12.234	10.7534	10.102	21.3405	19.76	18.9129	34.821	33.3339	32.7441	47.5365	46.4845	45.5526	12.7401	2.95329	5.74775	10.9094	19.3377	32.2708	45.5815
12.84	4.34565	2.64854	2.14256	7.02244	5.52369	4.97175	12.3194	10.8216	10.2109	21.4634	19.8786	19.0533	34.9729	33.5014	32.894	47.6825	46.6188	45.6638	12.84	2.97585	5.79041	10.9859	19.4587	32.4277	45.7104
12.9401	4.38382	2.67926	2.17328	7.07233	5.54428	5.02591	12.397	10.9066	10.2865	21.5934	20.0051	19.1571	35.1286	33.661	33.0458	47.8097	46.7413	45.8015	12.9401	2.99838	5.83303	11.0622	19.5794	32.5834	45.8374
13.04	4.42365	2.70817	2.16313	7.10435	5.57356	5.07044	12.4786	10.9789	10.3467	21.7184	20.1336	19.2563	35.2739	33.8227	33.2095	47.921	46.8483	45.9215	13.04	3.02093	5.87564	11.1384	19.6995	32.7382	45.9626
13.14	4.46896	2.74451	2.19281	7.16138	5.6224	5.11966	12.5708	11.0707	10.435	21.8531	20.2765	19.4071	35.4282	33.9872	33.3661	48.0441	46.9874	46.0527	13.1401	3.04344	5.91818	11.2144	19.8194	32.8917	46.0861
13.2401	4.49684	2.77079	2.19921	7.20878	5.68385	5.1573	12.6534	11.1536	10.5175	21.9693	20.4099	19.5209	35.56	34.1479	33.5112	48.1563	47.111	46.1579	13.2401	3.06595	5.96071	11.2903	19.9387	33.0442	46.2079
13.34	4.523	2.81417	2.24685	7.27675	5.72918	5.21471	12.7507	11.2439	10.6042	22.1005	20.5357	19.6252	35.7049	34.3264	33.6936	48.2876	47.2328	46.2853	13.34	3.08845	6.00318	11.3661	20.0576	33.1957	46.328
13.4401	4.54476	2.82847	2.23265	7.32232	5.78138	5.23451	12.8353	11.3352	10.6701	22.2231	20.6688	19.7407	35.8559	34.4653	33.8345	48.4074	47.3386	46.3836	13.4401	3.11094	6.0456	11.4418	20.1762	33.346	46.4464
13.54	4.55282	2.85296	2.24347	7.35186	5.82577	5.24569	12.932	11.4264	10.7337	22.3534	20.7717	19.8749	36.0054	34.6113	33.9843	48.5256	47.4474	46.4999	13.54	3.13342	6.08802	11.5173	20.2943	33.4954	46.5631
13.64	4.56011	2.87393	2.25271	7.37637	5.87371	5.27605	13.0018	11.4919	10.7956	22.4482	20.9037	19.9932	36.1475	34.7549	34.1252	48.6247	47.5442	46.6009	13.6401	3.15589	6.13037	11.5927	20.4121	33.6437	46.6783
13.7401	4.57926	2.90674	2.27771	7.44354	5.90884	5.32486	13.0659	11.5622	10.8558	22.5576	21.0169	20.1025	36.3111	34.9217	34.2772	48.7434	47.6379	46.7001	13.7401	3.17834	6.1727	11.6679	20.5294	33.7909	46.7918
13.84	4.60517	2.93852	2.28135	7.47258	5.92695	5.35157	13.1406	11.6202	10.92	22.6722	21.1276	20.221	36.4601	35.0406	34.4234	48.8291	47.7584	46.8053	13.84	3.20079	6.21497	11.743	20.6463	33.9372	46.9038
13.9401	4.62924	2.95477	2.30896	7.51581	5.9819	5.37368	13.2174	11.7185	10.9945	22.7978	21.254	20.3467	36.6189	35.1787	34.5799	48.9368	47.8488	46.911	13.9401	3.22322	6.25721	11.818	20.7628	34.0824	47.0142
14.04	4.64918	2.98447	2.3234	7.54392	6.02448	5.40729	13.2764	11.7872	11.087	22.9251	21.3974	20.4682	36.7482	35.3412	34.7116	49.0509	47.9528	47.0212	14.04	3.24566	6.29943	11.8928	20.8789	34.2266	47.1231
14.14	4.65922	3.00544	2.35181	7.57819	6.06888	5.44583	13.3294	11.8453	11.1604	23.032	21.5313	20.5966	36.8922	35.4774	34.8298	49.1457	48.0585	47.1199	14.1401	3.26807	6.34158	11.9675	20.9946	34.3697	47.2305
14.2401	4.6924	3.03239	2.39085	7.63169	6.10481	5.50208	13.3861	11.925	11.2521	23.1606	21.6707	20.7075	37.0266	35.6098	34.9821	49.2453	48.1718	47.2254	14.2401	3.29046	6.38373	12.0421	21.1099	34.5119	47.3363
14.34	4.72275	3.07172	2.4212	7.67804	6.13126	5.55508	13.4555	12.0143	11.3255	23.2878	21.7913	20.8503	37.1941	35.7644	35.1277	49.3537	48.2744	47.3241	14.34	3.31287	6.42581	12.1166	21.2248	34.6531	47.4407
14.4401	4.72731	3.10477	2.43748	7.70878	6.18385	5.59596	13.5323	12.0919	11.3917	23.3951	21.9177	20.9635	37.3381	35.9029	35.2858	49.4727	48.3883	47.4255	14.4401	3.33524	6.46785	12.1908	21.3394	34.7933	47.5437
14.54	4.74539	3.11468	2.47314	7.7464	6.22891	5.63711	13.6051	12.1675	11.4602	23.485	22.044	21.073	37.48	36.0437	35.4148	49.553	48.5001	47.5096	14.54	3.35762	6.50988	12.265	21.4534	34.9325	47.6451
14.64	4.75894	3.15283	2.50427	7.78339	6.27097	5.68502	13.6616	12.24	11.5394	23.6025	22.172	21.1943	37.617	36.1904	35.5389	49.6352	48.5938	47.5899	14.6401	3.37998	6.55184	12.3391	21.5672	35.0707	47.7453
14.7401	4.78395	3.18174	2.54216	7.80644	6.33698	5.72877	13.7452	12.3283	11.632	23.7123	22.3114	21.3315	37.7463	36.3236	35.6823	49.6981	48.7008	47.6841	14.7401	3.40232	6.5938	12.413	21.6805	35.208	47.844
14.84	4.80724	3.19723	2.53969	7.83559	6.37591	5.78295	13.8212	12.4285	11.7076	23.8184	22.4359	21.4485	37.8895	36.4727	35.8146	49.7878	48.803	47.7687	14.84	3.42467	6.63568	12.4868	21.7934	35.3443	47.9413
14.9401	4.81846	3.22796	2.55988	7.88001	6.41836	5.82852	13.8774	12.5053	11.7805	23.9217	22.5421	21.5632	38.0222	36.621	35.9519	49.8869	48.8771	47.8702	14.9401	3.44699	6.67753	12.5604	21.906	35.4796	48.0373
15.04	4.83576	3.26872	2.58616	7.90318	6.45246	5.88099	13.9376	12.5766	11.8459	24.0395	22.6621	21.6919	38.1575	36.7446	36.0856	49.9503	48.9792	47.9547	15.04	3.46932	6.71937	12.6339	22.0181	35.6141	48.1319
15.14	4.85269	3.30127	2.60388	7.95136	6.49753	5.92446	14.0221	12.6626	11.9222	24.1365	22.756	21.8006	38.2994	36.869	36.2166	50.0266	49.0762	48.0419	15.1401	3.49162	6.76115	12.7073	22.1299	35.7475	48.2253
15.2401	4.86454	3.34241	2.62824	7.99249	6.54922	5.97305	14.0922	12.7358	12.0032	24.2577	22.878	21.9218	38.4265	36.9949	36.3679	50.1291	49.1623	48.1494	15.2401	3.51392	6.80291	12.7805	22.2413	35.88	48.3173
15.34	4.88225	3.36794	2.65493	8.0317	6.58959	6.04271	14.1658	12.8094	12.0846	24.3731	22.9918	22.0411	38.5653	37.1243	36.4982	50.2019	49.2308	48.2433	15.34	3.53621	6.84461	12.8537	22.3523	36.0117	48.4081
15.4401	4.88134	3.3846	2.66574	8.0679	6.6375	6.08281	14.2441	12.876	12.1755	24.4796	23.103	22.1417	38.6738	37.2609	36.6301	50.2799	49.3177	48.3264	15.4401	3.55848	6.88627	12.9267	22.4629	36.1423	48.4975
15.54	4.89788	3.407	2.69985	8.10592	6.67473	6.12865	14.3201	12.95	12.2381	24.591	23.2113	22.2454	38.8184	37.3848	36.761	50.357	49.4007	48.4133	15.54	3.58076	6.92791	12.9995	22.5731	36.2722	48.5858
15.64	4.91584	3.43785	2.71116	8.13756	6.71498	6.19074	14.3869	13.007	12.3135	24.7172	23.323	22.3559	38.9505	37.5259	36.8989	50.4414	49.4784	48.525	15.6401	3.603	6.9695	13.0723	22.683	36.401	48.6728
15.7401	4.92248	3.45778	2.74282	8.17543	6.7556	6.23412	14.4548	13.0684	12.3834	24.8223	23.4371	22.4591	39.0692	37.6497	37.0255	50.5269	49.5491	48.6097	15.7401	3.62524	7.01107	13.1448	22.7925	36.5289	48.7586
15.84	4.94671	3.48513	2.77212	8.22701	6.78881	6.29271	14.5185	13.1316	12.4713	24.9199	23.5512	22.5481	39.1805	37.7872	37.1603	50.6257	49.6409	48.6926	15.84	3.64749	7.05258	13.2173	22.9015	36.656	48.8432
15.9401	4.98095	3.5389	2.81807	8.28273	6.84258	6.33007	14.5867	13.2069	12.5516	25.0686	23.6686	22.6769	39.3136	37.9269	37.3089	50.7193	49.7338	48.7659	15.9401	3.6697	7.09405	13.2897	23.0103	36.7822	48.9267
16.04	5.00764	3.55387	2.84477	8.31138	6.8849	6.36732	14.6564	13.2902	12.6162	25.1762	23.7801	22.7934	39.429	38.0446	37.436	50.8027	49.7987	48.8347	16.04	3.69192	7.1355	13.3619	23.1186	36.9075	49.0089
16.14	5.03433	3.56805	2.88043	8.3576	6.93618	6.4233	14.7553	13.3892	12.6839	25.2751	23.9025	22.9061	39.5553	38.1932	37.5526	50.8997	49.8574	48.9149	16.1401	3.71412	7.1769	13.434	23.2266	37.0319	49.0901
16.2401	5.05491	3.58435	2.9065	8.37622	6.96615	6.4642	14.808	13.4625	12.7346	25.3981	24.0137	23.0067	39.6762	38.322	37.6755	50.9652	49.9198	48.9949	16.2401	3.73631	7.21828	13.5059	23.3342	37.1554	49.1701
16.34	5.06428	3.5988	2.9307	8.44029	7.0099	6.51576	14.8822	13.5559	12.8107	25.5133	24.1269	23.1059	39.8032	38.4614	37.7888	51.0292	49.9921	49.0672	16.34	3.7585	7.2596	13.5778	23.4414	37.2781	49.249
16.4401	5.08447	3.62484	2.96066	8.46243	7.03789	6.53124	14.9461	13.6307	12.8649	25.6104	24.228	23.2062	39.9023	38.5773	37.9074	51.0983	50.0814	49.1448	16.4401	3.78066	7.30088	13.6494	23.5483	37.3999	49.3267
16.54	5.10464	3.65204	2.99762	8.49823	7.07175	6.5737	15.0132	13.7076	12.93	25.7322	24.3575	23.3174	40.026	38.7021	38.0467	51.1653	50.1485	49.2294	16.54	3.80283	7.34215	13.721	23.6547	37.5209	49.4034
16.64	5.12822	3.67251	3.0259	8.5472	7.12578	6.60899	15.0699	13.7948	13.02	25.8417	24.478	23.4238	40.1257	38.832	38.1738	51.2233	50.2228	49.3213	16.6401	3.82497	7.38336	13.7925	23.7609	37.641	49.4791
16.7401	5.14827	3.69254	3.05766	8.58482	7.14857	6.65833	15.1408	13.8742	13.0939	25.9457	24.5789	23.5298	40.2395	38.9145	38.277	51.2812	50.2909	49.3836	16.7401	3.84711	7.42455	13.8638	23.8666	37.7603	49.5537
16.84	5.1704	3.72445	3.09737	8.61788	7.17656	6.6914	15.209	13.951	13.1755	26.0296	24.6987	23.6429	40.3624	39.0374	38.3879	51.3541	50.3627	49.4612	16.84	3.86924	7.46569	13.935	23.9719	37.8788	49.6273
16.9401	5.19175	3.74579	3.11951	8.63691	7.22409	6.72018	15.2827	14.0435	13.2464	26.1423	24.795	23.7479	40.483	39.1463	38.5096	51.4173	50.42	49.5165	16.9401	3.89136	7.50678	14.006	24.077	37.9964	49.6998
17.04	5.21402	3.76221	3.15192	8.68182	7.26315	6.76511	15.3628	14.0974	13.3304	26.2439	24.8939	23.8514	40.5982	39.2811	38.6248	51.4915	50.4883	49.6114	17.04	3.91347	7.54786	14.077	24.1816	38.1132	49.7713
17.14	5.23538	3.78943	3.17212	8.70905	7.30716	6.79623	15.4369	14.1664	13.4115	26.3278	24.998	23.9626	40.6977	39.3923	38.74	51.5609	50.544	49.6609	17.1401	3.93556	7.58888	14.1478	24.286	38.2291	49.8418
17.2401	5.25634	3.81234	3.17355	8.74367	7.33867	6.83788	15.5047	14.2186	13.5016	26.4561	25.1069	24.0734	40.8097	39.4945	38.8656	51.6119	50.6009	49.7327	17.2401	3.95764	7.62989	14.2184	24.3899	38.3443	49.9114
17.34	5.27717	3.83317	3.19633	8.79185	7.37123	6.87513	15.5736	14.2766	13.5791	26.5531	25.1972	24.1774	40.9114	39.5962	38.9732	51.6699	50.655	49.7867	17.34	3.97973	7.67083	14.289	24.4934	38.4587	49.98
17.4401	5.29801	3.87353	3.22614	8.83222	7.4155	6.9194	15.6284	14.3493	13.6546	26.6611	25.3107	24.285	41.0201	39.7049	39.0975	51.7376	50.7121	49.8478	17.4401	4.00179	7.71174	14.3594	24.5967	38.5722	50.0476
17.54	5.32301	3.89774	3.25974	8.86228	7.47565	6.96394	15.712	14.422	13.7394	26.7611	25.406	24.3861	41.1174	39.8315	39.2104	51.8087	50.7672	49.9048	17.54	4.02385	7.75264	14.4298	24.6995	38.685	50.1143
17.64	5.34189	3.90961	3.28644	8.90735	7.52188	7.00155	15.7777	14.4878	13.8098	26.8679	25.4991	24.4882	41.2183	39.946	39.3047	51.8791	50.8193	49.9608	17.6401	4.04589	7.79347	14.4999	24.802	38.797	50.1801
17.7401	5.34749	3.93278	3.31352	8.93443	7.57435	7.03724	15.8497	14.5598	13.8779	26.9555	25.5996	24.5903	41.3149	40.0641	39.4165	51.9531	50.8815	50.0133	17.7401	4.06792	7.83429	14.57	24.9042	38.9081	50.2449
17.84	5.36832	3.93799	3.33044	8.97089	7.63541	7.0737	15.9253	14.6345	13.9535	27.0759	25.6954	24.6893	41.4283	40.1893	39.5428	52.0071	50.9367	50.0782	17.84	4.08995	7.87505	14.6399	25.0059	39.0186	50.3088
17.9401	5.39617	3.96584	3.35439	9.0132	7.70195	7.11797	15.9949	14.7069	14.0223	27.1956	25.81	24.7992	41.5292	40.3039	39.6554	52.0768	51.0033	50.1174	17.9401	4.11196	7.91577	14.7097	25.1074	39.1282	50.3719
18.04	5.41507	3.9906	3.37329	9.07428	7.73959	7.147	16.0689	14.7797	14.0725	27.2653	25.9004	24.9001	41.6294	40.404	39.747	52.1332	51.0702	50.1726	18.04	4.13397	7.95648	14.7794	25.2085	39.2371	50.434
18.14	5.44514	4.0109	3.39359	9.11411	7.80873	7.20521	16.1369	14.8637	14.1377	27.3578	26.0195	25.022	41.7297	40.5036	39.8716	52.2011	51.1296	50.2515	18.1401	4.15595	7.99713	14.849	25.3093	39.3452	50.4954
18.2401	5.45973	4.0294	3.40428	9.15916	7.844	7.26081	16.212	14.9415	14.1972	27.4837	26.1228	25.0982	41.8373	40.6166	39.9663	52.245	51.195	50.3161	18.2401	4.17793	8.03776	14.9184	25.4096	39.4525	50.5558
18.34	5.4855	4.07471	3.41754	9.19745	7.89206	7.29636	16.2866	15.0161	14.2769	27.574	26.213	25.1971	41.9478	40.7322	40.0604	52.3118	51.2578	50.3603	18.34	4.19991	8.07833	14.9877	25.5097	39.5592	50.6155
18.4401	5.50114	4.0954	3.44373	9.22871	7.93307	7.33267	16.3491	15.0845	14.3363	27.6611	26.3146	25.2889	42.0533	40.8299	40.1768	52.3559	51.3156	50.4169	18.4401	4.22186	8.11887	15.0569	25.6094	39.665	50.6742
18.54	5.5372	4.11468	3.46808	9.2843	8.00235	7.36758	16.4184	15.1538	14.4134	27.7487	26.4444	25.3835	42.1538	40.9374	40.2664	52.4065	51.374	50.4823	18.54	4.24382	8.15939	15.126	25.7087	39.7702	50.7322
18.64	5.56038	4.12028	3.49516	9.31529	8.05287	7.41029	16.5001	15.2289	14.4826	27.8481	26.5535	25.4938	42.2688	41.0337	40.3657	52.4628	51.4499	50.5222	18.6401	4.26576	8.19986	15.1949	25.8078	39.8745	50.7894
18.7401	5.58147	4.14919	3.51235	9.35787	8.10326	7.46068	16.5732	15.2859	14.5651	27.959	26.6539	25.5899	42.3731	41.1368	40.4798	52.5054	51.5179	50.5988	18.7401	4.28768	8.24031	15.2637	25.9064	39.9781	50.8457
18.84	5.60515	4.17952	3.54384	9.3843	8.13866	7.49297	16.6434	15.3475	14.6208	28.0577	26.7514	25.6886	42.4706	41.2472	40.5734	52.5311	51.5795	50.6506	18.84	4.30961	8.2807	15.3324	26.0048	40.0811	50.9013
18.9401	5.62965	4.19932	3.56639	9.42674	8.18659	7.52564	16.6983	15.3927	14.6855	28.1634	26.863	25.7865	42.5764	41.3569	40.6791	52.5751	51.6336	50.6958	18.9401	4.33151	8.32105	15.401	26.1028	40.1833	50.9561
19.04	5.65738	4.22315	3.5824	9.48065	8.22019	7.57565	16.7671	15.4712	14.7503	28.2537	26.9474	25.8857	42.6861	41.4521	40.7694	52.6243	51.6914	50.7607	19.04	4.35341	8.36139	15.4694	26.2004	40.2848	51.0102
19.14	5.67822	4.24709	3.60909	9.50539	8.25079	7.61211	16.8309	15.5546	14.827	28.3616	27.0522	25.9933	42.7519	41.5539	40.8578	52.6627	51.7416	50.808	19.1401	4.3753	8.40167	15.5377	26.2978	40.3856	51.0635
19.2401	5.70491	4.26872	3.63304	9.54185	8.27162	7.65638	16.8986	15.6371	14.9209	28.477	27.1523	26.0923	42.843	41.6665	40.9439	52.7003	51.7722	50.8511	19.2401	4.39717	8.44193	15.6059	26.3947	40.4856	51.1161
19.34	5.71949	4.28526	3.66014	9.58769	8.33699	7.68269	16.9495	15.6915	14.9863	28.5794	27.2536	26.1967	42.9369	41.7572	41.0502	52.7391	51.8278	50.897	19.34	4.41904	8.48214	15.674	26.4914	40.585	51.1679
19.4401	5.74202	4.30973	3.68852	9.61998	8.3841	7.70246	16.9923	15.7531	15.0322	28.6645	27.3543	26.2895	43.013	41.854	41.1411	52.7773	51.8561	50.9683	19.4401	4.44089	8.5223	15.742	26.5877	40.6837	51.219
19.54	5.77157	4.3432	3.7044	9.65539	8.42422	7.74844	17.059	15.8296	15.1048	28.7819	27.4522	26.3984	43.0952	41.9648	41.2285	52.8127	51.9025	51.0147	19.54	4.46275	8.56246	15.8098	26.6837	40.7817	51.2694
19.64	5.7928	4.36167	3.73344	9.68052	8.47474	7.78333	17.1232	15.8871	15.1584	28.8813	27.5449	26.5083	43.1946	42.0688	41.3208	52.8515	51.9343	51.0679	19.6401	4.48458	8.60256	15.8775	26.7793	40.879	51.3191
19.7401	5.80647	4.38005	3.76079	9.70005	8.48451	7.82435	17.174	15.9387	15.208	28.9859	27.6277	26.5884	43.2786	42.1684	41.4224	52.8984	51.9597	51.107	19.7401	4.5064	8.64264	15.9451	26.8746	40.9756	51.3681
19.84	5.82925	4.41846	3.77692	9.73767	8.51706	7.86978	17.2378	16.0161	15.2757	29.0876	27.7325	26.6912	43.3513	42.2615	41.4998	52.936	52.0039	51.1357	19.84	4.52822	8.68266	16.0126	26.9696	41.0716	51.4164
19.9401	5.84175	4.43565	3.79881	9.7791	8.55494	7.9112	17.294	16.1037	15.3378	29.1732	27.8279	26.808	43.4416	42.3393	41.5905	52.9852	52.025	51.1774	19.9401	4.55002	8.72265	16.0799	27.0643	41.1668	51.4641
20.04	5.86897	4.44841	3.8018	9.82701	8.5763	7.96498	17.3626	16.173	15.4103	29.2797	27.9246	26.904	43.5422	42.4313	41.6939	53.0253	52.0585	51.2261	20.04	4.57182	8.76262	16.1472	27.1586	41.2615	51.511
20.14	5.88707	4.46846	3.83553	9.86074	8.6159	8.00456	17.4245	16.2294	15.4878	29.3564	28.0306	26.9932	43.6287	42.5225	41.792	53.0591	52.1164	51.2618	20.1401	4.5936	8.80253	16.2143	27.2526	41.3554	51.5574
20.2401	5.91324	4.49384	3.87147	9.89081	8.64597	8.0405	17.4956	16.2896	15.5394	29.4568	28.1068	27.0916	43.7271	42.6111	41.8944	53.1137	52.1407	51.3056	20.2401	4.61537	8.84244	16.2813	27.3463	41.4487	51.6031
20.34	5.94188	4.51546	3.88955	9.93898	8.69805	8.08202	17.5691	16.3534	15.6208	29.555	28.1987	27.1789	43.8144	42.7023	41.9855	53.1451	52.1849	51.3284	20.34	4.63714	8.88228	16.3482	27.4396	41.5413	51.6481
20.4401	5.96141	4.5389	3.90792	9.99367	8.73906	8.13164	17.6434	16.4471	15.6872	29.6495	28.3042	27.2679	43.9081	42.798	42.0902	53.1959	52.2298	51.3783	20.4401	4.65889	8.92208	16.4149	27.5327	41.6333	51.6926
20.54	5.96337	4.55257	3.93526	10.0327	8.77147	8.17461	17.7273	16.5096	15.7489	29.7452	28.4018	27.3507	44.0011	42.8761	42.1633	53.2135	52.2728	51.4123	20.54	4.68064	8.96187	16.4816	27.6254	41.7247	51.7364
20.64	5.98707	4.57627	3.95896	10.0701	8.81745	8.22761	17.8057	16.5743	15.8105	29.8099	28.4958	27.4291	44.0842	42.9643	42.2416	53.2684	52.3289	51.4536	20.6401	4.70236	9.0016	16.5481	27.7178	41.8153	51.7796
20.7401	6.00595	4.59515	3.96808	10.1038	8.84805	8.26602	17.8883	16.6608	15.8899	29.8991	28.5831	27.5261	44.1675	43.0331	42.3152	53.3139	52.372	51.492	20.7401	4.72408	9.04132	16.6145	27.8099	41.9054	51.8222
20.84	6.00894	4.61768	3.99957	10.1447	8.89206	8.27994	17.9467	16.7329	15.9535	29.9822	28.6868	27.6268	44.235	43.0994	42.3924	53.3333	52.4356	51.5157	20.84	4.7458	9.08098	16.6808	27.9016	41.9949	51.8642
20.9401	6.03238	4.63641	4.00818	10.1682	8.92721	8.31589	18.0034	16.8072	16.0101	30.074	28.7833	27.7217	44.3385	43.1971	42.4815	53.3704	52.4688	51.5556	20.9401	4.76749	9.1206	16.7469	27.9931	42.0837	51.9056
21.04	6.04931	4.65218	4.02511	10.2066	8.97735	8.3582	18.0672	16.8592	16.0907	30.1428	28.8706	27.8136	44.412	43.2863	42.5636	53.4088	52.5228	51.5998	21.04	4.78919	9.16022	16.813	28.0842	42.1719	51.9464
21.14	6.0687	4.67822	4.04724	10.2658	9.02603	8.39987	18.1421	16.9283	16.1585	30.2322	28.9669	27.8963	44.4861	43.3807	42.6424	53.429	52.5567	51.6396	21.1401	4.81087	9.19977	16.8789	28.175	42.2594	51.9867
21.2401	6.09228	4.70101	4.07979	10.2905	9.06914	8.43828	18.2156	17.0292	16.2321	30.3448	29.06	27.9835	44.5781	43.4691	42.7218	53.4733	52.5599	51.6987	21.2401	4.83253	9.23931	16.9447	28.2655	42.3464	52.0264
21.34	6.09748	4.7277	4.09086	10.3153	9.12513	8.47474	18.2814	17.0852	16.2979	30.432	29.1531	28.0688	44.6536	43.5493	42.7817	53.498	52.6101	51.7144	21.34	4.8542	9.27878	17.0104	28.3556	42.4328	52.0656
21.4401	6.12548	4.75374	4.11807	10.3394	9.1707	8.49608	18.3633	17.1483	16.3571	30.505	29.2389	28.1828	44.7128	43.632	42.85	53.5272	52.6595	51.7561	21.4401	4.87584	9.31823	17.076	28.4455	42.5185	52.1042
21.54	6.14657	4.78265	4.14777	10.3859	9.23868	8.55118	18.4184	17.2182	16.4368	30.5807	29.3331	28.2781	44.7808	43.7136	42.9402	53.5627	52.7052	51.7733	21.54	4.89749	9.35766	17.1415	28.5351	42.6037	52.1423
21.64	6.1622	4.79632	4.17315	10.4152	9.26993	8.57656	18.4652	17.31	16.5227	30.6862	29.4249	28.3749	44.8464	43.7937	43.0261	53.6018	52.7451	51.8202	21.6401	4.91911	9.39703	17.2068	28.6244	42.6882	52.1799
21.7401	6.17301	4.83173	4.2035	10.4506	9.31003	8.6069	18.5249	17.3689	16.6011	30.7861	29.5236	28.4686	44.9049	43.8631	43.1053	53.638	52.7598	51.8419	21.7401	4.94073	9.43639	17.272	28.7133	42.7721	52.2169
21.84	6.19384	4.87093	4.22432	10.4898	9.36016	8.65899	18.5809	17.4178	16.6716	30.8761	29.6167	28.5597	44.9902	43.9757	43.1926	53.6744	52.8002	51.883	21.84	4.96234	9.47569	17.3371	28.8019	42.8556	52.2534
21.9401	6.22248	4.89567	4.24907	10.5243	9.4134	8.70911	18.6388	17.4719	16.7451	30.9535	29.6941	28.645	45.0696	44.068	43.2857	53.6964	52.8308	51.9332	21.9401	4.98393	9.51495	17.4021	28.8903	42.9383	52.2894
22.04	6.23029	4.91715	4.27055	10.5458	9.44935	8.73451	18.713	17.5344	16.8291	31.0375	29.7879	28.7114	45.1458	44.1391	43.3599	53.7285	52.8483	51.9488	22.04	5.00553	9.5542	17.467	28.9783	43.0206	52.3249
22.14	6.25439	4.94906	4.29189	10.5777	9.47149	8.78594	18.7625	17.6092	16.8962	31.1222	29.8776	28.7913	45.2265	44.2062	43.4242	53.7545	52.8685	51.9807	22.1401	5.0271	9.59339	17.5318	29.066	43.1022	52.3599
22.2401	6.27898	4.98617	4.31808	10.6167	9.51445	8.8203	18.8398	17.6835	16.9587	31.212	29.9604	28.8937	45.3359	44.2882	43.5109	53.7682	52.9029	52.0178	22.2401	5.04866	9.63257	17.5964	29.1534	43.1832	52.3945
22.34	6.2954	5.00179	4.35323	10.6636	9.56328	8.86602	18.8836	17.7381	17.0231	31.2647	30.0483	28.9621	45.4093	44.3742	43.5949	53.8111	52.9486	52.0385	22.34	5.07023	9.67169	17.6609	29.2405	43.2637	52.4285
22.4401	6.30973	5.02002	4.38319	10.6896	9.60886	8.90573	18.9331	17.7974	17.0824	31.3552	30.1193	29.0565	45.4674	44.4373	43.6541	53.8411	52.9785	52.0556	22.4401	5.09177	9.71078	17.7253	29.3273	43.3437	52.4621
22.54	6.32952	5.04879	4.41079	10.7387	9.64623	8.95092	18.9919	17.866	17.1549	31.4524	30.2269	29.1505	45.5555	44.5274	43.7599	53.8687	53.0081	52.089	22.54	5.11331	9.74985	17.7897	29.4138	43.4231	52.4952
22.64	6.33968	5.07146	4.43266	10.7684	9.67787	8.98646	19.0626	17.927	17.2307	31.5414	30.3133	29.2407	45.636	44.5825	43.815	53.8898	53.028	52.1168	22.6401	5.13483	9.78887	17.8538	29.5001	43.5019	52.5279
22.7401	6.36103	5.10648	4.45011	10.821	9.72462	9.03321	19.1309	17.9846	17.288	31.6194	30.3854	29.3402	45.714	44.6695	43.893	53.9256	53.0572	52.1577	22.7401	5.15635	9.82787	17.9179	29.586	43.5801	52.56
22.84	6.39892	5.13656	4.47042	10.8706	9.75585	9.09374	19.1883	18.0546	17.3688	31.7257	30.4917	29.4503	45.7929	44.7589	43.9836	53.9576	53.097	52.1897	22.84	5.17786	9.86681	17.9819	29.6716	43.6579	52.5918
22.9401	6.41389	5.15348	4.50608	10.9219	9.79114	9.1388	19.2474	18.1437	17.4307	31.8168	30.5918	29.5356	45.8626	44.8149	44.0681	53.9902	53.1229	52.2136	22.9401	5.19935	9.90572	18.0457	29.7569	43.735	52.6231
23.04	6.43863	5.17236	4.51404	10.9514	9.83346	9.17917	19.2885	18.2056	17.4847	31.8962	30.6896	29.6221	45.9217	44.8846	44.117	53.9934	53.1407	52.2294	23.04	5.22084	9.94461	18.1094	29.8419	43.8117	52.654
23.14	6.46011	5.18408	4.5238	10.9924	9.88229	9.22018	19.3667	18.2525	17.5218	31.9685	30.7833	29.7068	45.9928	44.9627	44.1991	54.0149	53.1739	52.245	23.1401	5.24231	9.98345	18.173	29.9267	43.8878	52.6844
23.2401	6.47639	5.19059	4.5479	11.034	9.9181	9.25208	19.4181	18.3039	17.5666	32.0297	30.8641	29.7934	46.0423	45.0376	44.2661	54.0371	53.2038	52.2769	23.2401	5.26377	10.0223	18.2365	30.0111	43.9633	52.7144
23.34	6.49462	5.21273	4.56612	11.0757	9.9793	9.28789	19.4852	18.371	17.6423	32.128	30.9409	29.8742	46.1054	45.1164	44.3371	54.0631	53.2513	52.2991	23.34	5.28523	10.061	18.2999	30.0952	44.0384	52.744
23.4401	6.507	5.22119	4.59412	11.1213	10.019	9.31784	19.5346	18.4224	17.6917	32.2302	31.0099	29.9393	46.1588	45.1631	44.4159	54.0786	53.2696	52.3134	23.4401	5.30667	10.0998	18.3632	30.1791	44.1129	52.7732
23.54	6.52794	5.23708	4.60805	11.1645	10.0544	9.35326	19.5994	18.5047	17.7662	32.3106	31.1039	30.0188	46.245	45.2208	44.4876	54.0953	53.2854	52.341	23.54	5.32811	10.1385	18.4264	30.2627	44.1869	52.802
23.64	6.54215	5.24774	4.63513	11.1975	10.0854	9.39322	19.6518	18.5642	17.8285	32.3818	31.1779	30.0897	46.317	45.2889	44.5448	54.1184	53.3203	52.37	23.6401	5.34953	10.1771	18.4894	30.346	44.2603	52.8304
23.7401	6.5652	5.26768	4.66795	11.2342	10.1241	9.43073	19.7198	18.6115	17.8964	32.4584	31.2548	30.1869	46.39	45.3666	44.6303	54.1552	53.3551	52.406	23.7401	5.37094	10.2158	18.5523	30.429	44.3333	52.8583
23.84	6.57274	5.29671	4.69033	11.2663	10.1453	9.47344	19.791	18.6932	17.9489	32.5304	31.3393	30.2824	46.4452	45.4484	44.6984	54.1783	53.3755	52.4241	23.84	5.39235	10.2544	18.6152	30.5117	44.4058	52.8859
23.9401	6.59358	5.32145	4.71391	11.2919	10.1907	9.49818	19.8556	18.7531	18.0244	32.6098	31.4207	30.3442	46.4895	45.5044	44.7681	54.2089	53.405	52.4547	23.9401	5.41374	10.2929	18.6779	30.5941	44.4777	52.9132
24.04	6.61311	5.33317	4.74515	11.3309	10.2345	9.53919	19.9161	18.8195	18.0939	32.6957	31.5105	30.4419	46.5715	45.5844	44.8482	54.2335	53.4362	52.4937	24.04	5.43513	10.3315	18.7405	30.6762	44.5492	52.94
24.14	6.62158	5.33968	4.75167	11.3726	10.2664	9.56523	19.993	18.8768	18.1442	32.7647	31.5678	30.5031	46.6132	45.6417	44.925	54.2526	53.4486	52.512	24.1401	5.4565	10.37	18.803	30.7581	44.6201	52.9665
24.2401	6.63525	5.36507	4.77316	11.398	10.2977	9.59649	20.034	18.9374	18.2204	32.8643	31.6284	30.5734	46.6581	45.7121	44.9855	54.276	53.472	52.5413	24.2401	5.47786	10.4084	18.8653	30.8396	44.6905	52.9925
24.34	6.66129	5.40088	4.79724	11.4299	10.3393	9.62643	20.1147	19.0181	18.2777	32.9548	31.7286	30.6631	46.7291	45.7725	45.0655	54.3001	53.5098	52.5634	24.34	5.49922	10.4469	18.9276	30.9209	44.7605	53.0183
24.4401	6.67431	5.42171	4.82589	11.4605	10.3836	9.67266	20.1668	19.08	18.3376	33.0362	31.8217	30.7335	46.7804	45.8429	45.1222	54.3229	53.5404	52.5932	24.4401	5.52055	10.4852	18.9898	31.0019	44.8299	53.0436
24.54	6.69931	5.4389	4.86065	11.4874	10.4262	9.725	20.2426	19.1499	18.4192	33.1112	31.9124	30.8386	46.8452	45.9187	45.1824	54.3479	53.5576	52.6288	24.54	5.54189	10.5236	19.0518	31.0827	44.8989	53.0687
24.64	6.71468	5.45232	4.87212	11.5282	10.4455	9.7599	20.2931	19.2055	18.4697	33.182	31.9988	30.9204	46.8958	46.0005	45.2525	54.3691	53.5769	52.648	24.6401	5.56321	10.5619	19.1138	31.1631	44.9674	53.0933
24.7401	6.74201	5.47691	4.89866	11.5645	10.4982	9.80207	20.3536	19.2727	18.5361	33.2797	32.1004	31.0083	46.9544	46.0727	45.3306	54.3964	53.6061	52.6871	24.7401	5.58452	10.6002	19.1756	31.2433	45.0354	53.1177
24.84	6.7622	5.50374	4.91573	11.5933	10.5398	9.82695	20.4141	19.3475	18.6012	33.3643	32.1928	31.089	47.0195	46.1632	45.3957	54.4217	53.6197	52.7209	24.84	5.60583	10.6384	19.2373	31.3231	45.1029	53.1417
24.9401	6.77768	5.52393	4.94764	11.633	10.5835	9.86081	20.4682	19.4029	18.6781	33.4333	32.2833	31.1776	47.0943	46.2283	45.4413	54.4446	53.6485	52.747	24.9401	5.62711	10.6766	19.2989	31.4028	45.17	53.1653
25.04	6.78915	5.56195	4.97003	11.671	10.6266	9.9086	20.5219	19.476	18.7337	33.5026	32.3663	31.2625	47.1577	46.2917	45.4949	54.469	53.6631	52.7811	25.04	5.6484	10.7148	19.3604	31.4821	45.2366	53.1886
25.14	6.80608	5.5945	4.98891	11.7036	10.6872	9.96263	20.5798	19.5438	18.8064	33.584	32.4555	31.3489	47.2137	46.3595	45.5501	54.4917	53.6741	52.798	25.1401	5.66967	10.753	19.4218	31.5612	45.3027	53.2116
25.2401	6.82145	5.61963	5.00623	11.7385	10.7378	9.98581	20.644	19.604	18.8695	33.6736	32.5294	31.4315	47.2889	46.4236	45.6131	54.511	53.6992	52.8204	25.2401	5.69093	10.7911	19.483	31.64	45.3684	53.2343
25.34	6.83967	5.63786	5.02641	11.7743	10.7931	10.0314	20.6994	19.6672	18.9248	33.7485	32.6141	31.5122	47.3528	46.4712	45.6782	54.5351	53.7233	52.8453	25.34	5.71219	10.8292	19.5442	31.7185	45.4336	53.2567
25.4401	6.854	5.6639	5.03683	11.7925	10.825	10.077	20.7566	19.7323	18.9841	33.8175	32.7026	31.5851	47.4101	46.5257	45.7472	54.5553	53.7338	52.8635	25.4401	5.73342	10.8672	19.6053	31.7968	45.4983	53.2787
25.54	6.87639	5.69021	5.06313	11.8305	10.8787	10.1279	20.824	19.7988	19.0514	33.884	32.7691	31.67	47.4735	46.6055	45.8146	54.5816	53.7503	52.8918	25.54	5.75466	10.9052	19.6662	31.8747	45.5627	53.3005
25.64	6.89956	5.72314	5.09607	11.881	10.9194	10.1635	20.8815	19.8618	19.1195	33.9607	32.8361	31.7518	47.5357	46.6697	45.8827	54.5962	53.7766	52.9149	25.6401	5.77588	10.9432	19.727	31.9525	45.6265	53.3219
25.7401	6.90869	5.74788	5.11105	11.9175	10.9559	10.2098	20.9207	19.8944	19.1794	34.0323	32.9194	31.8206	47.5859	46.7199	45.9191	54.608	53.7963	52.9299	25.7401	5.79708	10.9811	19.7878	32.0299	45.6899	53.3431
25.84	6.93212	5.76742	5.13955	11.9566	11.0145	10.243	20.9891	19.953	19.238	34.1104	32.9936	31.9074	47.6542	46.7785	45.9711	54.6315	53.8138	52.9436	25.84	5.81829	11.019	19.8484	32.107	45.7528	53.364
25.9401	6.96467	5.78941	5.15141	11.9786	11.047	10.2951	21.047	19.9973	19.301	34.1742	33.0672	31.9809	47.6977	46.8227	46.0376	54.6406	53.8288	52.95	25.9401	5.83948	11.0569	19.9089	32.184	45.8153	53.3845
26.04	6.98485	5.81234	5.16378	12.0054	11.0906	10.3445	21.1063	20.0604	19.363	34.253	33.1518	32.0441	47.7499	46.8878	46.0969	54.6588	53.8509	52.9631	26.04	5.86066	11.0947	19.9693	32.2606	45.8775	53.4048
26.14	7.00164	5.83577	5.18331	12.0581	11.1289	10.3816	21.1844	20.1092	19.4216	34.335	33.2299	32.1222	47.8281	46.9523	46.1554	54.6814	53.8685	53.0002	26.1401	5.88183	11.1325	20.0296	32.337	45.9391	53.4248
26.2401	7.01898	5.8445	5.19399	12.0903	11.1521	10.4325	21.2595	20.1719	19.4869	34.4102	33.3051	32.1973	47.8837	47.0177	46.2052	54.7007	53.8948	53.0168	26.2401	5.90298	11.1703	20.0898	32.4131	46.0003	53.4445
26.34	7.05022	5.87575	5.20766	12.145	11.197	10.5017	21.3201	20.241	19.5455	34.4895	33.3988	32.2774	47.9442	47.0782	46.2696	54.7164	53.9144	53.0265	26.34	5.92414	11.208	20.1499	32.4889	46.0611	53.464
26.4401	7.06819	5.88395	5.22759	12.1864	11.2384	10.5099	21.379	20.2902	19.6045	34.5473	33.4832	32.3559	47.9915	47.1364	46.3091	54.7246	53.9237	53.0426	26.4401	5.94528	11.2457	20.2098	32.5645	46.1214	53.4831
26.54	7.10399	5.9139	5.24581	12.232	11.2645	10.5594	21.4355	20.369	19.6735	34.6222	33.5416	32.4515	48.0507	47.1945	46.3586	54.7486	53.9447	53.0647	26.54	5.96642	11.2834	20.2697	32.6398	46.1814	53.502
26.64	7.12483	5.93474	5.25804	12.2528	11.3029	10.5802	21.4806	20.4113	19.7061	34.7094	33.6219	32.5259	48.0833	47.227	46.4001	54.7558	53.9616	53.075	26.6401	5.98753	11.321	20.3295	32.7149	46.2409	53.5207
26.7401	7.14501	5.96663	5.27315	12.2905	11.3484	10.6316	21.5438	20.4686	19.7626	34.7862	33.6928	32.6124	48.1308	47.2863	46.4582	54.7811	53.9798	53.092	26.7401	6.00864	11.3586	20.3891	32.7897	46.3	53.5391
26.84	7.1717	6.00035	5.29789	12.3301	11.3888	10.6876	21.6193	20.5617	19.8311	34.8559	33.7684	32.6919	48.1879	47.3423	46.52	54.8007	54.0085	53.1207	26.84	6.02974	11.3961	20.4487	32.8643	46.3587	53.5572
26.9401	7.18277	6.02197	5.31873	12.3635	11.4311	10.7182	21.6557	20.6392	19.8831	34.9228	33.8302	32.7635	48.235	47.4041	46.576	54.8079	54.0254	53.1337	26.9401	6.05083	11.4337	20.5081	32.9386	46.4169	53.5751
27.04	7.20517	6.04828	5.34112	12.3976	11.4672	10.7602	21.7172	20.7065	19.929	35.0065	33.8878	32.8269	48.2867	47.4656	46.6433	54.8186	54.0478	53.1405	27.04	6.07192	11.4712	20.5675	33.0126	46.4748	53.5927
27.14	7.22405	6.06521	5.36977	12.434	11.495	10.8025	21.7908	20.7441	19.9908	35.0899	33.9652	32.8927	48.3446	47.4942	46.7013	54.8375	54.0648	53.1672	27.1401	6.09298	11.5086	20.6267	33.0864	46.5323	53.6101
27.2401	7.23902	6.08409	5.3867	12.4725	11.5421	10.8311	21.8468	20.8146	20.0546	35.183	34.0329	32.9858	48.4025	47.5404	46.769	54.8446	54.0778	53.1958	27.2401	6.11404	11.546	20.6858	33.1599	46.5893	53.6272
27.34	7.25634	6.10335	5.40792	12.5073	11.5711	10.8711	21.8973	20.871	20.1052	35.2335	34.103	33.057	48.4413	47.6066	46.8293	54.8541	54.0834	53.2053	27.34	6.13509	11.5834	20.7448	33.2332	46.646	53.6441
27.4401	7.27833	6.12809	5.42485	12.5458	11.5958	10.9122	21.9415	20.923	20.1631	35.3012	34.1562	33.1196	48.5051	47.6501	46.8833	54.8644	54.0964	53.2175	27.4401	6.15613	11.6208	20.8037	33.3062	46.7023	53.6608
27.54	7.30647	6.15544	5.45335	12.5809	11.6329	10.9513	21.9954	20.9719	20.2334	35.3805	34.2234	33.1821	48.5493	47.7036	46.9419	54.8613	54.112	53.232	27.54	6.17717	11.6581	20.8626	33.3789	46.7581	53.6772
27.64	7.31949	6.17157	5.47693	12.6174	11.6733	11.0014	22.0483	21.0318	20.2855	35.4529	34.3029	33.2361	48.5982	47.7596	46.9991	54.8743	54.1387	53.245	27.6401	6.19818	11.6954	20.9212	33.4515	46.8136	53.6934
27.7401	7.33642	6.18929	5.488	12.6362	11.7039	11.0223	22.1238	21.0936	20.361	35.5167	34.3842	33.3019	48.6542	47.8175	47.0539	54.8873	54.1451	53.258	27.7401	6.21919	11.7326	20.9798	33.5237	46.8687	53.7094
27.84	7.36311	6.21012	5.5186	12.6805	11.7306	11.0626	22.2052	21.1594	20.4443	35.5863	34.4637	33.3833	48.7102	47.8638	47.1021	54.8925	54.1608	53.273	27.84	6.24019	11.7698	21.0383	33.5957	46.9234	53.7252
27.9401	7.37744	6.2264	5.53878	12.7058	11.7645	11.1023	22.2606	21.2284	20.5087	35.6671	34.5444	33.4425	48.7441	47.9191	47.1418	54.9127	54.1791	53.2834	27.9401	6.26118	11.807	21.0967	33.6675	46.9777	53.7407
28.04	7.39957	6.2583	5.56091	12.758	11.7975	11.1362	22.3335	21.2759	20.5824	35.7439	34.6368	33.5213	48.7975	47.9822	47.1971	54.9212	54.1973	53.3017	28.04	6.28217	11.8442	21.155	33.739	47.0317	53.756
28.14	7.41128	6.27588	5.58826	12.7873	11.8374	11.1714	22.3999	21.3579	20.6546	35.8005	34.7169	33.6014	48.8541	48.0272	47.2498	54.9262	54.2149	53.3271	28.1401	6.30313	11.8813	21.2132	33.8103	47.0852	53.7712
28.2401	7.44384	6.30257	5.61495	12.8316	11.8758	11.2098	22.4559	21.4257	20.7126	35.8839	34.7983	33.6808	48.8878	48.0812	47.2941	54.9479	54.2181	53.344	28.2401	6.32409	11.9184	21.2713	33.8813	47.1384	53.7861
28.34	7.47053	6.33122	5.6436	12.8778	11.8986	11.2579	22.5236	21.5012	20.7803	35.9313	34.8699	33.7622	48.9309	48.143	47.3345	54.9707	54.239	53.3718	28.34	6.34504	11.9554	21.3293	33.9521	47.1913	53.8008
28.4401	7.48941	6.35791	5.67029	12.9064	11.9487	11.2936	22.5717	21.565	20.8519	35.9919	34.9396	33.8291	48.985	48.1756	47.3729	54.9876	54.25	53.3876	28.4401	6.36598	11.9924	21.3871	34.0226	47.2437	53.8152
28.54	7.49983	6.35466	5.68772	12.9442	11.963	11.3146	22.6185	21.6215	20.9053	36.059	35.0145	33.895	49.0227	48.2165	47.406	54.9902	54.2546	53.3961	28.54	6.38692	12.0294	21.4449	34.0929	47.2958	53.8295
28.64	7.52483	6.38747	5.71352	12.9751	11.9997	11.3474	22.6755	21.6824	20.9772	36.1231	35.1019	33.963	49.0692	48.254	47.461	54.9937	54.2659	53.4172	28.6401	6.40783	12.0663	21.5025	34.163	47.3475	53.8436
28.7401	7.54371	6.40751	5.73045	13.0174	12.046	11.3741	22.7452	21.7443	21.0292	36.183	35.1716	34.0326	49.1018	48.2885	47.5112	54.9989	54.277	53.4282	28.7401	6.42874	12.1033	21.5601	34.2327	47.3988	53.8575
28.84	7.56363	6.43604	5.75818	13.0549	12.0854	11.3979	22.8042	21.8033	21.0824	36.2361	35.2318	34.0838	49.1295	48.324	47.5565	55.0122	54.295	53.4442	28.84	6.44965	12.1401	21.6176	34.3023	47.4499	53.8712
28.9401	7.57796	6.45036	5.78423	13.0907	12.129	11.4181	22.8537	21.8469	21.1358	36.2848	35.2996	34.1333	49.1594	48.3677	47.5962	55.0214	54.3007	53.4527	28.9401	6.47053	12.177	21.6749	34.3716	47.5005	53.8847
29.04	7.58758	6.47835	5.79854	13.1245	12.1648	11.4617	22.9129	21.8964	21.1872	36.3389	35.3784	34.2081	49.205	48.4191	47.6418	55.026	54.308	53.467	29.04	6.49142	12.2138	21.7322	34.4407	47.5508	53.898
29.14	7.60465	6.5044	5.82654	13.1682	12.1967	11.5112	22.978	21.9908	21.2367	36.4021	35.4532	34.2869	49.2635	48.4608	47.6932	55.0442	54.336	53.4872	29.1401	6.51228	12.2506	21.7893	34.5096	47.6007	53.9112
29.2401	7.62444	6.52223	5.84633	13.2133	12.2314	11.5544	23.0369	22.0398	21.2994	36.4863	35.5551	34.3692	49.3094	48.5157	47.7579	55.0679	54.3519	53.5043	29.2401	6.53314	12.2873	21.8464	34.5782	47.6503	53.9241
29.34	7.63655	6.54997	5.87211	13.2344	12.2775	11.5919	23.09	22.0969	21.3459	36.5395	35.618	34.4321	49.3626	48.5727	47.8013	55.0761	54.364	53.5054	29.34	6.554	12.324	21.9033	34.6465	47.6995	53.9369
29.4401	7.65738	6.56885	5.89685	13.2756	12.3296	11.6198	23.1479	22.1509	21.3968	36.613	35.6915	34.4861	49.4205	48.6209	47.8534	55.093	54.375	53.5282	29.4401	6.57483	12.3607	21.9602	34.7147	47.7484	53.9495
29.54	7.67886	6.58056	5.91052	13.3049	12.3784	11.6518	23.1901	22.2154	21.4515	36.6853	35.7599	34.54	49.4557	48.6592	47.9112	55.1048	54.3848	53.5478	29.54	6.59567	12.3974	22.0169	34.7825	47.797	53.9619
29.64	7.68994	6.60922	5.9208	13.3277	12.4363	11.6746	23.2352	22.2596	21.5094	36.753	35.8374	34.6046	49.496	48.7003	47.9465	55.11	54.3881	53.5627	29.6401	6.61649	12.434	22.0736	34.8502	47.8452	53.9742
29.7401	7.71337	6.64241	5.94112	13.3706	12.4695	11.7273	23.2918	22.3163	21.5798	36.8233	35.9077	34.6789	49.537	48.7394	48.0031	55.1334	54.4017	53.5901	29.7401	6.63729	12.4706	22.1301	34.9176	47.8931	53.9863
29.84	7.73616	6.67497	5.96977	13.4032	12.5216	11.7599	23.3361	22.3859	21.6436	36.8883	35.9676	34.7602	49.5774	48.7895	48.0474	55.1554	54.4128	53.6051	29.84	6.6581	12.5071	22.1865	34.9848	47.9406	53.9982
29.9401	7.74462	6.68343	5.98605	13.437	12.5574	11.7957	23.3816	22.4463	21.7028	36.9366	36.0581	34.8507	49.6074	48.8312	48.0929	55.1686	54.431	53.6096	29.9401	6.67889	12.5436	22.2429	35.0518	47.9878	54.0099
30.04	7.77522	6.71403	6.00102	13.4637	12.5958	11.8341	23.4279	22.5148	21.7451	36.9965	36.118	34.9302	49.6528	48.8755	48.1333	55.1835	54.444	53.6148	30.04	6.69968	12.5801	22.2991	35.1185	48.0347	54.0215
30.14	7.79097	6.73955	6.03123	13.5018	12.628	11.876	23.4776	22.5665	21.8105	37.0521	36.1833	34.9916	49.6857	48.9115	48.1831	55.1903	54.4528	53.6314	30.1401	6.72044	12.6165	22.3553	35.185	48.0812	54.0329
30.2401	7.79957	6.74424	6.04881	13.535	12.6573	11.9112	23.5284	22.6154	21.8808	37.1185	36.2536	35.058	49.7326	48.9584	48.2202	55.2059	54.4645	53.6364	30.2401	6.7412	12.6529	22.4113	35.2513	48.1274	54.0442
30.34	7.81949	6.76025	6.0824	13.5588	12.7085	11.9409	23.5835	22.6665	21.932	37.1677	36.3126	35.1229	49.7721	49.0037	48.2459	55.22	54.4727	53.6532	30.34	6.76196	12.6893	22.4672	35.3173	48.1734	54.0553
30.4401	7.84097	6.77978	6.11365	13.59	12.7436	11.9721	23.6245	22.7232	22.0121	37.24	36.3841	35.2029	49.8131	49.0479	48.2713	55.2278	54.4856	53.6669	30.4401	6.7827	12.7257	22.5231	35.3832	48.2189	54.0662
30.54	7.87483	6.80387	6.1475	13.6329	12.7872	12.006	23.6896	22.7824	22.0752	37.309	36.4226	35.2876	49.8528	49.0864	48.3208	55.2363	54.4968	53.6656	30.54	6.80344	12.762	22.5788	35.4487	48.2642	54.077
30.64	7.89436	6.82341	6.16234	13.6669	12.8185	12.0353	23.7423	22.8371	22.1338	37.3578	36.4812	35.3657	49.886	49.1313	48.3677	55.2394	54.5065	53.6793	30.6401	6.82415	12.7982	22.6345	35.5141	48.3091	54.0877
30.7401	7.92105	6.8501	6.18591	13.6916	12.853	12.0815	23.8178	22.9107	22.1909	37.4236	36.5275	35.4432	49.9381	49.1815	48.4053	55.263	54.5176	53.6903	30.7401	6.84486	12.8345	22.69	35.5792	48.3537	54.0982
30.84	7.94058	6.86963	6.21716	13.7248	12.8952	12.1382	23.8698	22.9732	22.2367	37.4802	36.6075	35.5233	49.9752	49.242	48.4413	55.2669	54.5196	53.7021	30.84	6.86557	12.8707	22.7455	35.6441	48.3981	54.1085
30.9401	7.96233	6.90114	6.23306	13.7583	12.9177	12.1767	23.9236	23.0379	22.274	37.5449	36.6781	35.5841	50.0126	49.2833	48.4747	55.271	54.5394	53.7121	30.9401	6.88626	12.9069	22.8008	35.7088	48.4421	54.1187
31.04	7.98811	6.93083	6.26273	13.7958	12.9591	12.2033	23.9708	23.0891	22.3311	37.6254	36.7488	35.645	50.0649	49.3403	48.5122	55.2734	54.5495	53.7281	31.04	6.90695	12.943	22.856	35.7733	48.4858	54.1288
31.14	7.99006	6.95036	6.28618	13.829	12.9865	12.2286	24.0255	23.1469	22.3897	37.7145	36.8172	35.6911	50.1106	49.3813	48.5474	55.2734	54.5573	53.734	31.1401	6.92762	12.9791	22.9112	35.8375	48.5292	54.1387
31.2401	8.02326	6.97184	6.31938	13.87	13.0158	12.2638	24.0997	23.218	22.4385	37.7817	36.8855	35.7388	50.1536	49.4204	48.6021	55.2871	54.5593	53.7593	31.2401	6.94827	13.0152	22.9662	35.9015	48.5722	54.1485
31.34	8.05321	7.00374	6.34542	13.9116	13.0535	12.2977	24.1453	23.2479	22.4958	37.835	36.9545	35.798	50.1894	49.4542	48.6281	55.2936	54.5853	53.758	31.34	6.96893	13.0513	23.0212	35.9653	48.615	54.1582
31.4401	8.07743	7.02094	6.36262	13.9445	13.0844	12.3461	24.2035	23.3061	22.5364	37.8991	37.0147	35.8484	50.2281	49.4929	48.6512	55.3069	54.5947	53.7674	31.4401	6.98957	13.0873	23.076	36.0289	48.6575	54.1677
31.54	8.08902	7.04461	6.39685	13.9787	13.1362	12.396	24.269	23.3618	22.5765	37.9685	37.0841	35.9315	50.2721	49.5381	48.7049	55.3149	54.6035	53.7872	31.54	7.01021	13.1233	23.1308	36.0923	48.6997	54.1771
31.64	8.11637	7.05909	6.41248	14.015	13.1635	12.4311	24.3198	23.4126	22.6273	38.0232	37.1732	35.9979	50.2936	49.576	48.7303	55.3157	54.6094	53.79	31.6401	7.03083	13.1592	23.1854	36.1554	48.7416	54.1863
31.7401	8.13095	7.07953	6.45246	14.0421	13.2035	12.4809	24.3637	23.4565	22.6848	38.0944	37.251	36.0632	50.3179	49.6062	48.7754	55.3205	54.624	53.7909	31.7401	7.05144	13.1952	23.24	36.2183	48.7832	54.1955
31.84	8.16063	7.09945	6.47432	14.0855	13.2352	12.5184	24.4101	23.4979	22.7614	38.1651	37.3491	36.1183	50.3554	49.6476	48.8117	55.3268	54.6361	53.7971	31.84	7.07205	13.231	23.2945	36.281	48.8245	54.2045
31.9401	8.18602	7.12874	6.50753	14.1226	13.2684	12.5711	24.4676	23.5721	22.8259	38.2393	37.4116	36.1808	50.3925	49.6867	48.8429	55.3346	54.6478	53.8088	31.9401	7.09264	13.2669	23.3488	36.3435	48.8655	54.2133
32.04	8.19514	7.14762	6.52757	14.1434	13.3126	12.6056	24.5314	23.6027	22.8858	38.2934	37.4461	36.2368	50.427	49.7075	48.8892	55.3359	54.6472	53.816	32.04	7.11323	13.3027	23.4031	36.4058	48.9063	54.2221
32.14	8.21337	7.15804	6.54464	14.1773	13.3426	12.6348	24.5731	23.66	22.945	38.3448	37.521	36.296	50.457	49.7511	48.9269	55.3404	54.6595	53.8205	32.1401	7.1338	13.3385	23.4573	36.4678	48.9467	54.2307
32.2401	8.23746	7.18017	6.56677	14.1994	13.3737	12.6753	24.6284	23.7134	23.0023	38.3994	37.5841	36.369	50.4889	49.7791	48.9608	55.347	54.67	53.8271	32.2401	7.15436	13.3743	23.5113	36.5297	48.9869	54.2392
32.34	8.25764	7.21208	6.57914	14.2508	13.3947	12.7072	24.6798	23.7707	23.0646	38.4692	37.6453	36.4497	50.5317	49.8149	48.9966	55.3535	54.6913	53.8375	32.34	7.17493	13.41	23.5653	36.5913	49.0268	54.2476
32.4401	8.28759	7.23421	6.59346	14.2808	13.4422	12.7312	24.7254	23.8339	23.111	38.5343	37.7104	36.5285	50.5585	49.8488	49.0363	55.3611	54.6927	53.8537	32.4401	7.19547	13.4456	23.6192	36.6527	49.0663	54.2559
32.54	8.31102	7.24984	6.59151	14.3237	13.4773	12.7645	24.7742	23.8975	23.1794	38.5733	37.7475	36.5824	50.5917	49.8812	49.0695	55.36	54.6869	53.8557	32.54	7.21601	13.4813	23.673	36.7139	49.1057	54.2641
32.64	8.32535	7.27393	6.6117	14.3635	13.5053	12.81	24.8276	23.9517	23.2386	38.6287	37.8126	36.6502	50.6217	49.91	49.0995	55.3645	54.6934	53.8661	32.6401	7.23653	13.5169	23.7267	36.7749	49.1447	54.2721
32.7401	8.34579	7.29828	6.64581	14.3937	13.5648	12.8539	24.8578	24.0249	23.304	38.6921	37.8663	36.7078	50.6616	49.9441	49.1394	55.3733	54.6963	53.869	32.7401	7.25704	13.5525	23.7802	36.8357	49.1835	54.28
32.84	8.36181	7.31624	6.65792	14.4292	13.6043	12.8777	24.9297	24.0721	23.3415	38.7296	37.9155	36.7667	50.6972	49.9718	49.1703	55.3697	54.7142	53.8811	32.84	7.27756	13.5881	23.8338	36.8962	49.222	54.2879
32.9401	8.3825	7.34749	6.67941	14.4616	13.6199	12.909	24.9891	24.1229	23.3923	38.7667	37.9604	36.8136	50.7304	50.0128	49.2004	55.3834	54.7142	53.8842	32.9401	7.29805	13.6236	23.8872	36.9566	49.2603	54.2956
33.04	8.40113	7.37119	6.70701	14.5115	13.6514	12.9503	25.0323	24.1681	23.4511	38.8255	38.0232	36.8822	50.758	50.0424	49.2436	55.3915	54.7301	53.895	33.04	7.31854	13.6591	23.9405	37.0167	49.2982	54.3032
33.14	8.42235	7.40218	6.73018	14.5562	13.6863	12.9852	25.0848	24.2147	23.4899	38.8761	38.0971	36.9308	50.787	50.091	49.2863	55.399	54.7318	53.9084	33.1401	7.33901	13.6946	23.9937	37.0767	49.3359	54.3107
33.2401	8.45322	7.42718	6.75519	14.587	13.7231	13.0219	25.1547	24.269	23.5364	38.946	38.1553	37.0144	50.8054	50.1179	49.3152	55.4026	54.7412	53.912	33.2401	7.35948	13.73	24.0468	37.1364	49.3734	54.3181
33.34	8.47379	7.43915	6.76599	14.6076	13.7671	13.0553	25.2124	24.3111	23.6097	38.9833	38.2181	37.0662	50.8404	50.1619	49.3436	55.4106	54.752	53.9247	33.34	7.37994	13.7654	24.0998	37.1959	49.4106	54.3254
33.4401	8.49202	7.45426	6.79594	14.6454	13.8048	13.0763	25.2755	24.3586	23.6525	39.0297	38.2605	37.1235	50.8684	50.1938	49.3774	55.4121	54.7507	53.9234	33.4401	7.40038	13.8007	24.1527	37.2553	49.4475	54.3326
33.54	8.50439	7.46664	6.81026	14.6909	13.8406	13.0984	25.327	24.4042	23.7165	39.085	38.31	37.1789	50.8808	50.2199	49.4015	55.4127	54.7572	53.9338	33.54	7.42083	13.8361	24.2056	37.3144	49.4841	54.3397
33.64	8.52391	7.48226	6.83486	14.732	13.8758	13.1434	25.3914	24.451	23.7536	39.1553	38.394	37.2453	50.914	50.2648	49.4367	55.4225	54.767	53.9436	33.6401	7.44125	13.8714	24.2583	37.3733	49.5205	54.3467
33.7401	8.52522	7.49333	6.84672	14.7743	13.9122	13.1701	25.4474	24.4926	23.8193	39.1918	38.4422	37.2915	50.9426	50.2868	49.4732	55.4238	54.778	53.9351	33.7401	7.46167	13.9067	24.3109	37.432	49.5567	54.3536
33.84	8.53043	7.51221	6.87341	14.7963	13.9507	13.2182	25.5014	24.5376	23.8773	39.2322	38.506	37.3604	50.985	50.3338	49.5038	55.429	54.7813	53.9442	33.84	7.48208	13.9419	24.3635	37.4905	49.5926	54.3604
33.9401	8.54526	7.53369	6.90076	14.8361	13.9975	13.2592	25.5327	24.6099	23.9437	39.2771	38.5665	37.4197	51.0123	50.3651	49.533	55.4348	54.7969	53.956	33.9401	7.50248	13.9771	24.416	37.5488	49.6282	54.3671
34.04	8.57144	7.55127	6.91052	14.8557	14.0358	13.2885	25.5717	24.6685	24.0023	39.3318	38.6271	37.4725	51.0357	50.3904	49.5741	55.4388	54.8067	53.9638	34.04	7.52287	14.0123	24.4683	37.6069	49.6636	54.3737
34.14	8.58577	7.5695	6.92094	14.8778	14.0509	13.3243	25.6224	24.716	24.0498	39.3871	38.6883	37.5102	51.0618	50.4145	49.5982	55.4386	54.8034	53.9597	34.1401	7.54325	14.0474	24.5206	37.6648	49.6988	54.3802
34.2401	8.58837	7.58773	6.94113	14.9019	14.0945	13.3504	25.6668	24.7596	24.1091	39.4347	38.7338	37.5597	51.0917	50.4562	49.6398	55.444	54.813	53.9631	34.2401	7.56361	14.0825	24.5728	37.7225	49.7337	54.3866
34.34	8.6105	7.60986	6.96716	14.9299	14.1382	13.3901	25.7182	24.8306	24.1761	39.49	38.7833	37.6014	51.1189	50.492	49.66	55.4505	54.8223	53.9657	34.34	7.58398	14.1176	24.6249	37.78	49.7683	54.393
34.4401	8.63069	7.62614	6.98735	14.9637	14.1818	13.4318	25.7579	24.882	24.2256	39.561	38.834	37.6567	51.1458	50.518	49.6911	55.455	54.8229	53.9761	34.4401	7.60433	14.1526	24.6768	37.8373	49.8027	54.3992
34.54	8.65504	7.64854	7.00779	14.9978	14.2061	13.4659	25.7882	24.9318	24.2753	39.6341	38.906	37.7104	51.1916	50.56	49.728	55.4677	54.8356	53.9888	34.54	7.62468	14.1877	24.7288	37.8944	49.8369	54.4054
34.64	8.6717	7.67106	7.03813	15.0301	14.2697	13.5079	25.8341	24.9934	24.3272	39.7047	38.9695	37.7641	51.2278	50.5942	49.7505	55.4726	54.8444	53.9918	34.6401	7.645	14.2226	24.7805	37.9513	49.8709	54.4115
34.7401	8.68564	7.6889	7.05597	15.0636	14.2953	13.5453	25.8774	25.0522	24.386	39.7565	38.9913	37.8152	51.2515	50.6199	49.7781	55.4748	54.8525	53.9979	34.7401	7.66532	14.2576	24.8322	38.008	49.9045	54.4175
34.84	8.70295	7.71208	7.07524	15.0957	14.3263	13.5736	25.9064	25.1203	24.4084	39.8305	39.0496	37.8305	51.2747	50.6411	49.8013	55.4785	54.8464	53.9996	34.84	7.68564	14.2925	24.8839	38.0645	49.938	54.4234
34.9401	8.72666	7.73383	7.09699	15.1222	14.3617	13.6	25.9672	25.1616	24.4485	39.8874	39.1124	37.8601	51.3062	50.6609	49.8289	55.4846	54.8564	54.0057	34.9401	7.70594	14.3274	24.9354	38.1209	49.9712	54.4292
35.04	8.73341	7.757	7.12016	15.1493	14.3947	13.6466	26.0158	25.1996	24.501	39.9652	39.1746	37.9145	51.3391	50.6958	49.8599	55.4824	54.864	54.0133	35.04	7.72624	14.3622	24.9869	38.177	50.0042	54.435
35.14	8.75048	7.78615	7.14425	15.1695	14.4481	13.6629	26.0703	25.2577	24.5309	40.0304	39.2358	37.9796	51.3749	50.7191	49.8918	55.4764	54.8646	54.0217	35.1401	7.74652	14.397	25.0382	38.233	50.037	54.4406
35.2401	8.78108	7.80973	7.17796	15.204	14.4943	13.6954	26.1388	25.3215	24.5869	40.0902	39.284	38.0532	51.4036	50.7505	49.9048	55.4863	54.8698	54.0269	35.2401	7.76678	14.4318	25.0894	38.2887	50.0695	54.4462
35.34	8.80191	7.8208	7.19763	15.2346	14.5229	13.7475	26.185	25.3814	24.6253	40.1462	39.3497	38.1143	51.4303	50.7928	49.9413	55.4817	54.8711	54.0341	35.34	7.78706	14.4666	25.1406	38.3442	50.1018	54.4517
35.4401	8.81949	7.84229	7.22107	15.2678	14.5678	13.7749	26.2319	25.4361	24.6605	40.1943	39.4181	38.1639	51.4568	50.8221	49.9745	55.4934	54.8789	54.0458	35.4401	7.8073	14.5013	25.1917	38.3996	50.1339	54.4572
35.54	8.84293	7.87158	7.24255	15.3068	14.601	13.8178	26.2807	25.4986	24.7113	40.24	39.4708	38.2127	51.4947	50.8436	49.9862	55.5071	54.8809	54.0587	35.54	7.82756	14.536	25.2427	38.4547	50.1658	54.4625
35.64	8.85399	7.88265	7.25558	15.3413	14.6414	13.8602	26.3211	25.5506	24.7477	40.2862	39.5268	38.2687	51.5195	50.8859	50.0285	55.5065	54.8959	54.0569	35.6401	7.84779	14.5707	25.2935	38.5097	50.1974	54.4678
35.7401	8.86728	7.89984	7.27277	15.3663	14.6703	13.8734	26.3813	25.5932	24.7981	40.3307	39.5862	38.3171	51.5445	50.8992	50.0508	55.5178	54.8955	54.0663	35.7401	7.86801	14.6053	25.3443	38.5645	50.2288	54.473
35.84	8.8885	7.92692	7.29789	15.409	14.7044	13.9134	26.4201	25.6477	24.8408	40.3852	39.6473	38.3618	51.5735	50.938	50.0747	55.5273	54.8991	54.0679	35.84	7.88823	14.6399	25.3951	38.6191	50.26	54.4782
35.9401	8.89957	7.94189	7.31092	15.4377	14.7397	13.9467	26.476	25.6861	24.889	40.4314	39.6954	38.4295	51.5963	50.9647	50.1014	55.5286	54.9074	54.0732	35.9401	7.90843	14.6745	25.4457	38.6735	50.291	54.4833
36.04	8.91259	7.96663	7.3337	15.482	14.7977	13.993	26.532	25.744	24.9528	40.5011	39.7553	38.4894	51.6249	51.0109	50.1261	55.5416	54.9095	54.0784	36.04	7.92864	14.709	25.4962	38.7277	50.3218	54.4882
36.14	8.92366	7.99333	7.34477	15.5118	14.8302	14.0177	26.5872	25.7941	25.0029	40.5375	39.8016	38.5278	51.6419	51.0259	50.1567	55.5402	54.9245	54.0836	36.1401	7.94882	14.7435	25.5466	38.7818	50.3523	54.4932
36.2401	8.9428	8.01442	7.36782	15.5434	14.8689	14.0505	26.6365	25.8387	25.0553	40.5742	39.8617	38.5821	51.668	51.0567	50.1857	55.5445	54.9222	54.0812	36.2401	7.96899	14.778	25.597	38.8356	50.3826	54.498
36.34	8.96076	8.0402	7.39164	15.5829	14.8966	14.0704	26.6779	25.8859	25.0967	40.6235	39.907	38.6372	51.6926	51.0778	50.2036	55.5449	54.9323	54.0875	36.34	7.98916	14.8124	25.6472	38.8892	50.4127	54.5028
36.4401	8.98172	8.07172	7.41339	15.6144	14.9281	14.1078	26.725	25.9389	25.136	40.6757	39.96	38.6941	51.7085	51.1023	50.239	55.551	54.9443	54.0838	36.4401	8.00932	14.8468	25.6974	38.9427	50.4426	54.5076
36.54	9.00243	8.1014	7.43135	15.6558	14.9598	14.1434	26.7703	25.9803	25.1989	40.7218	39.9956	38.755	51.7421	51.1242	50.2629	55.5572	54.9466	54.094	36.54	8.02947	14.8812	25.7475	38.996	50.4723	54.5122
36.64	9.0135	8.12419	7.45024	15.6825	14.9943	14.174	26.8204	26.0297	25.2393	40.7699	40.0555	38.8266	51.7708	51.1645	50.2876	55.5527	54.946	54.1043	36.6401	8.04961	14.9156	25.7975	39.0491	50.5018	54.5168
36.7401	9.01481	8.13916	7.47303	15.7228	15.0229	14.2221	26.8784	26.0806	25.3109	40.8181	40.1134	38.8779	51.7877	51.1815	50.3045	55.5462	54.9571	54.1044	36.7401	8.06973	14.9499	25.8473	39.102	50.5311	54.5213
36.84	9.03824	8.16376	7.49567	15.7521	15.0444	14.2592	26.9194	26.1431	25.3531	40.8865	40.1564	38.9373	51.8209	51.2049	50.328	55.554	54.961	54.1024	36.84	8.08986	14.9842	25.8972	39.1547	50.5602	54.5258
36.9401	9.06038	8.17301	7.51078	15.7919	15.0783	14.2911	26.9728	26.2004	25.3936	40.9242	40.2195	39.0044	51.8372	51.2348	50.354	55.5605	54.9616	54.1109	36.9401	8.10996	15.0184	25.9469	39.2073	50.5891	54.5302
37.04	9.0786	8.20687	7.54464	15.8374	15.1199	14.3387	27.032	26.2753	25.443	40.9854	40.2807	39.0734	51.8663	51.2609	50.3879	55.5729	54.9818	54.1096	37.04	8.13007	15.0527	25.9965	39.2597	50.6177	54.5346
37.14	9.09684	8.2251	7.56287	15.8615	15.1499	14.3678	27.0757	26.3189	25.4906	41.0251	40.3204	39.1326	51.8775	51.283	50.4053	55.5708	54.9707	54.1161	37.1401	8.15016	15.0868	26.0461	39.3119	50.6462	54.5388
37.2401	9.12027	8.24854	7.59217	15.8928	15.187	14.3979	27.1343	26.3599	25.5433	41.074	40.3829	39.1951	51.9068	51.3026	50.4276	55.5696	54.9825	54.1298	37.2401	8.17024	15.121	26.0955	39.3639	50.6745	54.5431
37.34	9.13915	8.27132	7.61495	15.9284	15.2215	14.4344	27.1766	26.4256	25.5895	41.1222	40.4311	39.2394	51.9257	51.3253	50.466	55.5826	54.9916	54.1409	37.34	8.19031	15.1551	26.1449	39.4157	50.7025	54.5472
37.4401	9.15478	8.28695	7.63448	15.9507	15.2664	14.4715	27.2266	26.4745	25.6462	41.1671	40.4811	39.2882	51.9413	51.3546	50.4972	55.5924	54.9916	54.135	37.4401	8.21037	15.1892	26.1942	39.4674	50.7304	54.5513
37.54	9.16765	8.30257	7.65401	15.9859	15.2949	14.5125	27.2703	26.5135	25.6969	41.2159	40.5346	39.339	51.9648	51.3695	50.5246	55.5865	54.9994	54.133	37.54	8.23043	15.2233	26.2434	39.5188	50.7581	54.5554
37.64	9.18407	8.31234	7.6755	16.0112	15.323	14.5379	27.3152	26.5741	25.7438	41.2581	40.5854	39.3956	51.9804	51.3937	50.5578	55.5826	55.0013	54.144	37.6401	8.25047	15.2573	26.2925	39.5701	50.7856	54.5594
37.7401	9.20973	8.33018	7.69139	16.0389	15.3663	14.5557	27.3585	26.6329	25.8007	41.2923	40.6326	39.4369	51.9943	51.4076	50.5698	55.5829	54.9977	54.1392	37.7401	8.2705	15.2914	26.3415	39.6212	50.8129	54.5633
37.84	9.23577	8.36013	7.71352	16.0747	15.404	14.5915	27.4099	26.6883	25.8365	41.3496	40.684	39.4884	52.034	51.4415	50.5939	55.5914	55.0159	54.1554	37.84	8.29053	15.3253	26.3904	39.6722	50.84	54.5672
37.9401	9.24332	8.39307	7.73474	16.1115	15.4331	14.6186	27.4663	26.7388	25.8773	41.3845	40.7345	39.5389	52.0506	51.4627	50.6209	55.6028	55.0157	54.163	37.9401	8.31054	15.3593	26.4392	39.723	50.8669	54.571
38.04	9.25764	8.40348	7.74906	16.1415	15.4708	14.6525	27.5158	26.7746	25.9287	41.4399	40.7742	39.5688	52.0696	51.4751	50.6372	55.5937	55.0124	54.1539	38.04	8.33055	15.3932	26.488	39.7735	50.8936	54.5748
38.14	9.28108	8.43473	7.76859	16.161	15.4982	14.6876	27.5646	26.8187	25.9912	41.4945	40.8191	39.6235	52.0891	51.4966	50.6704	55.6007	55.0144	54.1656	38.1401	8.35054	15.4271	26.5367	39.824	50.9202	54.5786
38.2401	9.29931	8.45803	7.79073	16.2007	15.5398	14.7176	27.6113	26.8671	26.0329	41.5323	40.8764	39.6749	52.1152	51.5206	50.6926	55.5963	55.0259	54.1682	38.2401	8.37053	15.4609	26.5852	39.8742	50.9465	54.5822
38.34	9.3178	8.47536	7.80922	16.2321	15.5837	14.7537	27.6482	26.9324	26.0787	41.5762	40.9262	39.7286	52.1297	51.545	50.7071	55.607	55.0237	54.173	38.34	8.39051	15.4947	26.6337	39.9243	50.9727	54.5858
38.4401	9.34097	8.51025	7.83435	16.2678	15.6186	14.7866	27.7026	26.9868	26.1312	41.6345	40.9884	39.7967	52.149	51.5662	50.7401	55.6106	55.0332	54.1747	38.4401	8.41047	15.5285	26.6821	39.9742	50.9987	54.5894
38.54	9.3566	8.51807	7.83746	16.2971	15.6557	14.8159	27.7573	27.0318	26.1753	41.6794	41.0333	39.8174	52.1666	51.5975	50.7635	55.6106	55.0371	54.1767	38.54	8.43044	15.5623	26.7305	40.0239	51.0245	54.5929
38.64	9.38575	8.54801	7.86039	16.3329	15.7033	14.8517	27.799	27.0852	26.2295	41.7184	41.0691	39.8794	52.1926	51.6216	50.7896	55.6191	55.0436	54.1773	38.6401	8.45038	15.596	26.7787	40.0734	51.0501	54.5964
38.7401	9.39501	8.55843	7.88253	16.3687	15.7312	14.8816	27.8426	27.1366	26.2731	41.7725	41.1178	39.9249	52.2089	51.6437	50.8195	55.6158	55.0521	54.176	38.7401	8.47031	15.6297	26.8268	40.1228	51.0756	54.5998
38.84	9.42821	8.57796	7.90401	16.4058	15.7762	14.9188	27.8855	27.1796	26.3278	41.8311	41.1596	39.9699	52.2355	51.6749	50.8371	55.6236	55.0599	54.1897	38.84	8.49025	15.6634	26.8749	40.172	51.1008	54.6032
38.9401	9.45751	8.59749	7.9255	16.439	15.8074	14.9609	27.9383	27.2342	26.3884	41.8585	41.2221	40.0187	52.2519	51.7074	50.8605	55.6354	55.0619	54.1897	38.9401	8.51017	15.697	26.9229	40.2211	51.1259	54.6065
39.04	9.47118	8.60921	7.93721	16.4839	15.8484	14.9988	27.9832	27.2772	26.4645	41.9034	41.2612	40.0714	52.2636	51.7316	50.8898	55.6404	55.0736	54.2006	39.04	8.53008	15.7306	26.9708	40.2699	51.1508	54.6098
39.14	9.4855	8.61963	7.9574	16.5041	15.8784	15.0307	28.0288	27.313	26.5257	41.9392	41.3165	40.1209	52.2818	51.7576	50.9237	55.6438	55.0645	54.1962	39.1401	8.54998	15.7642	27.0186	40.3186	51.1756	54.6131
39.2401	9.49723	8.64697	7.97303	16.5373	15.9147	15.0561	28.071	27.3677	26.5667	41.9822	41.3751	40.1697	52.3053	51.7733	50.9424	55.6516	55.0664	54.1923	39.2401	8.56987	15.7977	27.0663	40.3672	51.2001	54.6163
39.34	9.52744	8.65179	8.00909	16.5851	15.934	15.0981	28.1156	27.4096	26.6165	42.0261	41.4034	40.2078	52.3199	51.8035	50.9597	55.6584	55.0615	54.1932	39.34	8.58975	15.8312	27.1139	40.4155	51.2245	54.6194
39.4401	9.56493	8.67952	8.03682	16.6335	15.9617	15.1434	28.1707	27.4764	26.6755	42.0589	41.4526	40.2667	52.3573	51.8273	50.9992	55.6549	55.0775	54.2053	39.4401	8.60962	15.8647	27.1615	40.4637	51.2488	54.6225
39.54	9.57691	8.70518	8.04295	16.6639	16.0128	15.1671	28.2335	27.5177	26.7363	42.1087	41.4802	40.2963	52.3744	51.8471	51.019	55.6649	55.0895	54.2056	39.54	8.62949	15.8982	27.209	40.5117	51.2728	54.6256
39.64	9.60334	8.7316	8.06547	16.7001	16.0587	15.1974	28.2853	27.5734	26.792	42.1645	41.5301	40.3442	52.3938	51.8735	51.0454	55.6816	55.0905	54.2125	39.6401	8.64934	15.9316	27.2563	40.5596	51.2967	54.6286
39.7401	9.62119	8.7514	8.07355	16.7355	16.0981	15.2367	28.3305	27.6237	26.8411	42.2097	41.5889	40.4031	52.4097	51.8894	51.075	55.678	55.0908	54.2069	39.7401	8.66918	15.965	27.3036	40.6073	51.3204	54.6316
39.84	9.64566	8.77393	8.09607	16.7619	16.1342	15.2846	28.3764	27.6841	26.9046	42.2576	41.6427	40.4354	52.4303	51.91	51.0877	55.6848	55.093	54.2196	39.84	8.68902	15.9983	27.3508	40.6548	51.344	54.6345
39.9401	9.65933	8.7915	8.1109	16.7912	16.1655	15.3042	28.4311	27.7486	26.9496	42.3162	41.6798	40.4744	52.4498	51.9315	51.1053	55.688	55.0996	54.2196	39.9401	8.70884	16.0317	27.398	40.7022	51.3674	54.6374
40.04	9.67756	8.81285	8.1182	16.8309	16.1935	15.3322	28.4669	27.798	27.0088	42.3656	41.7215	40.5141	52.47	51.9548	51.1177	55.6914	55.1003	54.2183	40.04	8.72867	16.065	27.445	40.7494	51.3906	54.6402
40.14	9.72053	8.83707	8.14945	16.8543	16.2325	15.3712	28.5333	27.8449	27.0549	42.4281	41.7636	40.561	52.4915	51.9887	51.1333	55.705	55.1061	54.2398	40.1401	8.74847	16.0982	27.492	40.7965	51.4137	54.6431
40.2401	9.73146	8.86051	8.17289	16.8797	16.2716	15.4103	28.5939	27.8977	27.0947	42.4652	41.8113	40.6079	52.509	52.0024	51.1646	55.7109	55.1179	54.2418	40.2401	8.76826	16.1315	27.5388	40.8433	51.4365	54.6458
40.34	9.74787	8.87614	8.19242	16.9168	16.3146	15.4474	28.6204	27.9562	27.1358	42.5219	41.868	40.6489	52.5247	52.022	51.186	55.7167	55.1159	54.2515	40.34	8.78805	16.1647	27.5856	40.8901	51.4593	54.6486
40.4401	9.7583	8.89046	8.2087	16.9362	16.3504	15.4852	28.6609	27.994	27.1813	42.5655	41.9057	40.6945	52.537	52.0499	51.1926	55.7174	55.1205	54.2494	40.4401	8.80783	16.1979	27.6323	40.9366	51.4819	54.6513
40.54	9.78954	8.91585	8.23213	16.9741	16.3875	15.5066	28.698	28.037	27.2497	42.63	41.9428	40.7433	52.5538	52.0675	51.214	55.7272	55.1244	54.2502	40.54	8.8276	16.231	27.679	40.983	51.5043	54.6539
40.64	9.81038	8.93278	8.26079	16.9969	16.4279	15.5392	28.7326	28.0656	27.29	42.6586	41.9969	40.7809	52.5657	52.0845	51.2388	55.7207	55.1218	54.2535	40.6401	8.84736	16.2641	27.7255	41.0293	51.5266	54.6566
40.7401	9.82692	8.94541	8.28904	17.0252	16.4542	15.5725	28.7803	28.1076	27.3203	42.6997	42.0349	40.8276	52.5939	52.1186	51.2612	55.7274	55.1286	54.2661	40.7401	8.8671	16.2972	27.7719	41.0753	51.5487	54.6591
40.84	9.83212	8.95453	8.30792	17.0597	16.4848	15.5902	28.8148	28.1518	27.3626	42.7448	42.0831	40.8621	52.6128	52.1375	51.2703	55.7318	55.1299	54.2655	40.84	8.88685	16.3303	27.8183	41.1212	51.5706	54.6617
40.9401	9.85074	8.97509	8.32654	17.0744	16.5229	15.6245	28.8589	28.2056	27.4085	42.7888	42.1134	40.9061	52.6275	52.1502	51.2901	55.7239	55.1387	54.2646	40.9401	8.90658	16.3633	27.8646	41.167	51.5924	54.6642
41.04	9.87938	9.00179	8.34151	17.107	16.5711	15.6531	28.9031	28.2362	27.4391	42.8253	42.1499	40.9347	52.6406	52.171	51.3019	55.7272	55.142	54.2698	41.04	8.9263	16.3963	27.9109	41.2126	51.6141	54.6667
41.14	9.90022	9.03434	8.36039	17.1336	16.6173	15.6837	28.9368	28.2805	27.4775	42.8871	42.1922	40.9751	52.6614	52.186	51.3208	55.7246	55.1472	54.2691	41.1401	8.94601	16.4293	27.957	41.2581	51.6356	54.6691
41.2401	9.93147	9.04997	8.38188	17.168	16.638	15.7286	28.9669	28.3312	27.5205	42.9145	42.2332	41.0161	52.679	52.2055	51.3442	55.7304	55.1491	54.2711	41.2401	8.96571	16.4622	28.003	41.3033	51.6569	54.6716
41.34	9.94461	9.06976	8.40167	17.1925	16.6645	15.7699	29.0063	28.3823	27.5696	42.9675	42.2823	41.0671	52.6929	52.2312	51.3523	55.7346	55.1474	54.2694	41.34	8.98541	16.4951	28.049	41.3485	51.6781	54.6739
41.4401	9.96988	9.0954	8.43201	17.2326	16.7026	15.7944	29.0385	28.4263	27.6058	43.0193	42.338	41.1111	52.7174	52.2479	51.3827	55.7415	55.1582	54.2802	41.4401	9.00509	16.528	28.0949	41.3934	51.6992	54.6763
41.54	9.99136	9.11377	8.45465	17.2697	16.7319	15.8315	29.0835	28.4829	27.6566	43.0466	42.381	41.1639	52.74	52.2674	51.3963	55.7426	55.1641	54.2958	41.54	9.02477	16.5609	28.1407	41.4382	51.7201	54.6786
41.64	10.0187	9.13721	8.48279	17.3166	16.7592	15.8725	29.1303	28.5259	27.7093	43.1005	42.42	41.2147	52.7545	52.2803	51.4159	55.7473	55.166	54.2978	41.6401	9.04443	16.5937	28.1864	41.4829	51.7408	54.6809
41.7401	10.0317	9.15023	8.49191	17.3394	16.7977	15.9012	29.1746	28.5819	27.7458	43.1339	42.4596	41.2472	52.7617	52.296	51.425	55.7408	55.1752	54.2971	41.7401	9.06408	16.6265	28.232	41.5274	51.7614	54.6831
41.84	10.0532	9.17562	8.51925	17.3823	16.8211	15.9422	29.2156	28.6542	27.8044	43.21	42.5112	41.3097	52.7909	52.3234	51.4523	55.7467	55.1822	54.3186	41.84	9.08374	16.6592	28.2776	41.5718	51.7819	54.6853
41.9401	10.0597	9.19775	8.52966	17.4162	16.8589	15.9741	29.271	28.7048	27.8441	43.2615	42.5548	41.3397	52.8053	52.3338	51.4666	55.7571	55.1797	54.3192	41.9401	9.10337	16.6919	28.323	41.616	51.8022	54.6875
42.04	10.075	9.21299	8.55857	17.4432	16.8956	16.003	29.3069	28.7345	27.8984	43.2865	42.6052	41.3803	52.8205	52.3451	51.478	55.7528	55.1813	54.3189	42.04	9.12301	16.7247	28.3684	41.66	51.8224	54.6897
42.14	10.1001	9.23226	8.57198	17.4773	16.9168	16.0398	29.3621	28.7987	27.9403	43.3233	42.6381	41.4417	52.8378	52.3605	51.4972	55.7604	55.181	54.3205	42.1401	9.14262	16.7573	28.4137	41.7039	51.8425	54.6918
42.2401	10.108	9.25661	8.59243	17.5044	16.949	16.0818	29.4197	28.8426	27.9869	43.3633	42.6977	41.4766	52.8446	52.3829	51.5118	55.7613	55.1878	54.3215	42.2401	9.16223	16.79	28.459	41.7477	51.8624	54.6939
42.34	10.1294	9.26937	8.62667	17.5484	16.9871	16.1258	29.4891	28.8964	28.0446	43.3897	42.7534	41.5206	52.8769	52.4074	51.5246	55.776	55.2025	54.3354	42.34	9.18183	16.8226	28.5041	41.7913	51.8821	54.696
42.4401	10.1509	9.29085	8.64425	17.5796	17.0301	16.1707	29.534	28.9374	28.0759	43.4249	42.7944	41.5734	52.8906	52.4269	51.5461	55.7819	55.2006	54.3362	42.4401	9.20142	16.8551	28.5492	41.8347	51.9017	54.698
42.54	10.1691	9.31299	8.66443	17.6213	17.0698	16.2046	29.5756	28.9888	28.1292	43.4529	42.8361	41.619	52.906	52.4549	51.5584	55.7778	55.1914	54.3524	42.54	9.22101	16.8877	28.5942	41.878	51.9212	54.7
42.64	10.1854	9.34099	8.68462	17.6551	17.1037	16.2306	29.6212	29.0481	28.1651	43.4887	42.8738	41.6567	52.9173	52.4634	51.5806	55.7812	55.194	54.3512	42.6401	9.24057	16.9202	28.6391	41.9212	51.9406	54.702
42.7401	10.2264	9.36558	8.72172	17.6844	17.1329	16.2618	29.672	29.0949	28.2256	43.5387	42.9246	41.7212	52.9426	52.477	51.5993	55.7988	55.2038	54.355	42.7401	9.26013	16.9527	28.6839	41.9641	51.9598	54.704
42.84	10.244	9.36833	8.74125	17.7079	17.1622	16.299	29.7228	29.1457	28.2647	43.5629	42.9676	41.7602	52.9602	52.4946	51.6157	55.7988	55.2019	54.3629	42.84	9.27969	16.9852	28.7287	42.007	51.9789	54.7059
42.9401	10.2622	9.37484	8.75949	17.7359	17.1902	16.3328	29.7617	29.203	28.3024	43.585	42.9956	41.7882	52.9785	52.5148	51.6398	55.7916	55.2142	54.3655	42.9401	9.29923	17.0176	28.7733	42.0497	51.9978	54.7078
43.04	10.2811	9.40153	8.78617	17.7684	17.2111	16.3743	29.7911	29.2355	28.3506	43.6137	43.0371	41.8462	52.9973	52.5259	51.6626	55.7988	55.2175	54.3804	43.04	9.31877	17.05	28.8179	42.0922	52.0166	54.7097
43.14	10.2885	9.41678	8.79947	17.7868	17.24	16.3962	29.8494	29.284	28.3815	43.6504	43.059	41.879	53.0048	52.5431	51.672	55.7867	55.221	54.3683	43.1401	9.3383	17.0824	28.8624	42.1346	52.0353	54.7115
43.2401	10.3104	9.45231	8.82719	17.827	17.2767	16.4494	29.8829	29.3215	28.4443	43.6938	43.1004	41.936	53.0208	52.563	51.6841	55.7949	55.2331	54.3746	43.2401	9.35781	17.1147	28.9069	42.1769	52.0539	54.7134
43.34	10.3442	9.47835	8.85048	17.857	17.3094	16.4832	29.9207	29.3651	28.5095	43.7354	43.1362	41.9914	53.037	52.5753	51.6965	55.7994	55.2416	54.3889	43.34	9.37732	17.147	28.9512	42.219	52.0723	54.7152
43.4401	10.364	9.50596	8.86912	17.8846	17.3487	16.5128	29.9464	29.3997	28.539	43.7767	43.1638	42.0053	53.0412	52.5943	51.7163	55.8036	55.2418	54.3931	43.4401	9.39681	17.1793	28.9955	42.261	52.0906	54.7169
43.54	10.3721	9.52067	8.88383	17.9208	17.3829	16.547	30.006	29.4426	28.592	43.8207	43.2098	42.0376	53.0598	52.6079	51.731	55.8027	55.2448	54.398	43.54	9.41631	17.2116	29.0397	42.3028	52.1087	54.7187
43.64	10.3888	9.53461	8.89972	17.9523	17.4106	16.5727	30.059	29.48	28.6282	43.8581	43.2452	42.0859	53.073	52.616	51.7488	55.8088	55.247	54.3963	43.6401	9.43578	17.2438	29.0838	42.3445	52.1268	54.7204
43.7401	10.408	9.54606	8.92289	17.9715	17.4396	16.6173	30.1048	29.5227	28.6709	43.9067	43.2937	42.1177	53.0891	52.6333	51.7603	55.8078	55.2507	54.3941	43.7401	9.45525	17.276	29.1278	42.386	52.1447	54.7221
43.84	10.4171	9.58057	8.92419	18.0099	17.4682	16.6479	30.1635	29.563	28.7074	43.9306	43.3361	42.1678	53.108	52.6522	51.7713	55.802	55.25	54.3935	43.84	9.47472	17.3082	29.1718	42.4274	52.1625	54.7238
43.9401	10.4543	9.60986	8.95544	18.049	17.5171	16.6889	30.2221	29.6099	28.7542	43.9626	43.381	42.201	53.1275	52.6717	51.7987	55.8196	55.252	54.4102	43.9401	9.49416	17.3403	29.2157	42.4686	52.1801	54.7254
44.04	10.4764	9.63005	8.96781	18.0751	17.5431	16.7111	30.2697	29.6594	28.7959	44.0199	43.4246	42.2407	53.1477	52.688	51.8247	55.8125	55.2546	54.4097	44.04	9.51361	17.3724	29.2595	42.5097	52.1977	54.7271
44.14	10.4845	9.65179	8.98956	18.1019	17.5746	16.7387	30.3051	29.7026	28.8372	44.0651	43.4542	42.2878	53.1597	52.7078	51.8484	55.8166	55.2568	54.412	44.1401	9.53304	17.4045	29.3032	42.5507	52.2151	54.7287
44.2401	10.5011	9.67041	9.00232	18.1408	17.6069	16.769	30.3432	29.7466	28.891	44.1033	43.4884	42.3358	53.1764	52.7225	51.869	55.8196	55.2637	54.4208	44.2401	9.55246	17.4365	29.3468	42.5915	52.2324	54.7302
44.34	10.5174	9.70036	9.0225	18.1747	17.6388	16.8029	30.3888	29.7883	28.9307	44.141	43.5496	42.3872	53.1848	52.7329	51.8814	55.8261	55.2557	54.4215	44.34	9.57188	17.4685	29.3904	42.6322	52.2496	54.7318
44.4401	10.5335	9.72235	9.04529	18.2092	17.6635	16.8315	30.4253	29.8384	28.9632	44.1697	43.5802	42.4178	53.1998	52.7576	51.9022	55.8188	55.2539	54.4228	44.4401	9.59128	17.5005	29.4339	42.6727	52.2666	54.7334
44.54	10.5565	9.74528	9.06938	18.2411	17.7052	16.879	30.4767	29.884	29.0166	44.2074	43.6219	42.4673	53.22	52.7759	51.9224	55.8164	55.2644	54.4273	44.54	9.61069	17.5325	29.4773	42.7131	52.2835	54.7349
44.64	10.5767	9.76546	9.09347	18.2691	17.7547	16.8973	30.5	29.9354	29.0524	44.2413	43.6694	42.5089	53.2355	52.7941	51.9418	55.8268	55.2591	54.4377	44.6401	9.63007	17.5644	29.5206	42.7534	52.3003	54.7364
44.7401	10.5988	9.78174	9.10974	18.3068	17.7905	16.9389	30.5503	29.9841	29.1097	44.2919	43.7064	42.5506	53.2447	52.8006	51.9647	55.8274	55.2696	54.4384	44.7401	9.64944	17.5963	29.5639	42.7935	52.317	54.7378
44.84	10.6238	9.80674	9.13084	18.3221	17.8108	16.9698	30.5968	30.0236	29.1484	44.347	43.7458	42.5893	53.2502	52.8197	51.978	55.8231	55.2711	54.438	44.84	9.66882	17.6282	29.6071	42.8335	52.3336	54.7393
44.9401	10.6346	9.83317	9.15141	18.3543	17.8458	17.006	30.6369	30.0754	29.1963	44.4028	43.782	42.6274	53.2766	52.8376	51.9888	55.8339	55.2761	54.4468	44.9401	9.68817	17.66	29.6502	42.8733	52.3501	54.7407
45.04	10.6635	9.85231	9.17446	18.3813	17.8923	17.038	30.6658	30.118	29.2369	44.4551	43.8246	42.668	53.2997	52.8536	52.0001	55.8335	55.2835	54.4484	45.04	9.70753	17.6919	29.6932	42.913	52.3664	54.7422
45.14	10.6707	9.87315	9.18748	18.4236	17.9268	17.0655	30.7139	30.1564	29.2949	44.4935	43.8611	42.7123	53.3166	52.8647	52.0131	55.8309	55.2926	54.4517	45.1401	9.72686	17.7237	29.7361	42.9526	52.3827	54.7436
45.2401	10.6899	9.89632	9.20009	18.4566	17.9539	17.0965	30.7547	30.2049	29.3485	44.5518	43.8999	42.7335	53.33	52.8781	52.0363	55.8287	55.2904	54.4487	45.2401	9.74619	17.7554	29.779	42.992	52.3988	54.7449
45.34	10.7062	9.91064	9.20544	18.4799	17.9819	17.1303	30.8042	30.2408	29.3831	44.574	43.9376	42.783	53.3385	52.8963	52.0448	55.8208	55.293	54.454	45.34	9.76552	17.7871	29.8218	43.0313	52.4148	54.7463
45.4401	10.7263	9.93929	9.23214	18.5034	18.0125	17.1609	30.8426	30.2616	29.4255	44.6065	43.9741	42.8234	53.3574	52.9113	52.0539	55.8287	55.2982	54.4553	45.4401	9.78483	17.8188	29.8645	43.0705	52.4307	54.7476
45.54	10.7375	9.97314	9.25037	18.5295	18.0464	17.1987	30.8921	30.315	29.4828	44.656	44.0099	42.8604	53.3756	52.9295	52.0741	55.8372	55.3106	54.4579	45.54	9.80414	17.8505	29.9072	43.1095	52.4465	54.749
45.64	10.7479	9.99723	9.26273	18.5653	18.0783	17.2228	30.9318	30.3586	29.54	44.7105	44.0594	42.893	53.386	52.9438	52.0962	55.8359	55.319	54.4586	45.6401	9.82343	17.8822	29.9497	43.1484	52.4621	54.7503
45.7401	10.7629	10.0024	9.28357	18.5978	18.1108	17.2592	30.9616	30.4068	29.5785	44.7458	44.0958	42.9295	53.3963	52.9608	52.1034	55.8391	55.3203	54.454	45.7401	9.84271	17.9138	29.9922	43.1871	52.4777	54.7515
45.84	10.783	10.0246	9.29985	18.6258	18.1408	17.2794	30.9962	30.4445	29.6182	44.7973	44.1258	42.9595	53.3997	52.9692	52.1118	55.8339	55.3249	54.4547	45.84	9.86199	17.9454	30.0346	43.2257	52.4932	54.7528
45.9401	10.7895	10.0428	9.32003	18.646	18.1609	17.3191	31.034	30.496	29.6677	44.8214	44.1811	42.9894	53.4062	52.9796	52.1242	55.8424	55.3256	54.4495	45.9401	9.88126	17.9769	30.077	43.2642	52.5085	54.7541
46.04	10.8039	10.0622	9.32849	18.6818	18.1948	17.3491	31.0561	30.5337	29.6976	44.8572	44.2247	43.0193	53.4205	52.9901	52.1327	55.8431	55.3262	54.4442	46.04	9.90052	18.0084	30.1193	43.3026	52.5238	54.7553
46.14	10.8234	10.0825	9.35193	18.7072	18.228	17.3784	31.103	30.5767	29.7386	44.8728	44.2677	43.0545	53.4264	52.992	52.1534	55.8391	55.3223	54.4403	46.1401	9.91977	18.0399	30.1614	43.3408	52.5389	54.7565
46.2401	10.8488	10.1099	9.37341	18.7502	18.2592	17.4174	31.1499	30.615	29.7816	44.9119	44.299	43.0818	53.4478	53.0037	52.1639	55.847	55.3301	54.4423	46.2401	9.939	18.0714	30.2035	43.3789	52.5539	54.7577
46.34	10.869	10.1359	9.41313	18.7879	18.2853	17.4533	31.1915	30.6672	29.8428	44.9418	44.3504	43.1196	53.4758	53.0337	52.1821	55.8496	55.3405	54.448	46.34	9.95824	18.1029	30.2456	43.4168	52.5688	54.7589
46.4401	10.8703	10.1392	9.42615	18.8225	18.3022	17.4799	31.2221	30.7251	29.889	44.9529	44.3888	43.1541	53.4732	53.0428	52.1834	55.8403	55.3282	54.4423	46.4401	9.97745	18.1343	30.2875	43.4547	52.5836	54.7601
46.54	10.8884	10.16	9.44893	18.8562	18.3348	17.5242	31.2508	30.7674	29.9313	44.9913	44.4292	43.2023	53.4745	53.0492	52.1945	55.8404	55.3295	54.4612	46.54	9.99667	18.1657	30.3294	43.4924	52.5984	54.7612
46.64	10.9028	10.1756	9.46846	18.8902	18.366	17.539	31.2918	30.8397	29.9743	45.0159	44.4663	43.2355	53.4913	53.0675	52.2218	55.8522	55.3314	54.4631	46.6401	10.0159	18.197	30.3712	43.5299	52.613	54.7623
46.7401	10.9187	10.1993	9.49607	18.9314	18.4065	17.5772	31.3225	30.879	30.0039	45.0423	44.5075	43.2612	53.4963	53.0697	52.2377	55.8446	55.3317	54.4634	46.7401	10.0351	18.2283	30.413	43.5674	52.6275	54.7634
46.84	10.9408	10.2234	9.51235	18.977	18.4509	17.615	31.363	30.9266	30.0416	45.0723	44.5531	43.3067	53.5165	53.086	52.2443	55.8433	55.3421	54.4738	46.84	10.0543	18.2596	30.4546	43.6047	52.6419	54.7646
46.9401	10.9536	10.2479	9.52511	19.0112	18.4891	17.6473	31.4109	30.9667	30.0837	45.1026	44.5913	43.3351	53.5273	53.1007	52.257	55.8483	55.3412	54.4787	46.9401	10.0734	18.2909	30.4962	43.6419	52.6562	54.7656
47.04	10.9868	10.2655	9.54854	19.0386	18.5086	17.6805	31.4578	31.0116	30.1227	45.1358	44.6206	43.3624	53.5331	53.1066	52.2648	55.8522	55.3392	54.4709	47.04	10.0926	18.3222	30.5378	43.6789	52.6704	54.7667
47.14	10.9975	10.2898	9.56899	19.0747	18.5427	17.7224	31.4997	31.0535	30.1608	45.1699	44.6586	43.4024	53.5536	53.1212	52.2755	55.8472	55.3343	54.466	47.1401	10.1118	18.3534	30.5792	43.7158	52.6845	54.7678
47.2401	11.0194	10.3175	9.59476	19.1219	18.5704	17.7579	31.5411	31.1105	30.2139	45.2133	44.6922	43.4419	53.5657	53.1391	52.2935	55.8593	55.3425	54.4703	47.2401	10.1309	18.3846	30.6205	43.7526	52.6985	54.7688
47.34	11.0363	10.3267	9.6156	19.1506	18.5991	17.7866	31.5854	31.1587	30.2437	45.2361	44.72	43.4736	53.5709	53.1443	52.2909	55.852	55.336	54.4677	47.34	10.15	18.4157	30.6619	43.7893	52.7124	54.7698
47.4401	11.0617	10.354	9.63709	19.1799	18.6323	17.8257	31.6284	31.188	30.2738	45.2744	44.7482	43.5057	53.5787	53.1463	52.3045	55.8528	55.3399	54.4755	47.4401	10.1692	18.4468	30.7031	43.8258	52.7262	54.7708
47.54	11.0793	10.3774	9.65973	19.217	18.6753	17.8686	31.6616	31.2408	30.3187	45.3005	44.7794	43.5428	53.5955	53.16	52.328	55.8684	55.3418	54.4833	47.54	10.1883	18.4779	30.7442	43.8622	52.74	54.7718
47.64	11.085	10.3898	9.67094	19.2442	18.6974	17.8908	31.7091	31.2719	30.3584	45.3285	44.8133	43.5805	53.6047	53.1802	52.3306	55.8652	55.3386	54.4859	47.6401	10.2074	18.509	30.7853	43.8985	52.7536	54.7728
47.7401	11.1001	10.41	9.69503	19.271	18.741	17.909	31.7422	31.3104	30.3942	45.3663	44.8315	43.6203	53.6171	53.1828	52.339	55.86	55.3431	54.4846	47.7401	10.2265	18.5401	30.8263	43.9347	52.7671	54.7738
47.84	11.1222	10.4274	9.71912	19.3068	18.7671	17.935	31.7846	31.3482	30.4378	45.4119	44.881	43.6639	53.6353	53.1951	52.3475	55.8645	55.3469	54.4931	47.84	10.2456	18.5711	30.8672	43.9707	52.7805	54.7748
47.9401	11.1444	10.4367	9.72954	19.3211	18.7951	17.9533	31.8361	31.3996	30.4775	45.436	44.9109	43.6977	53.6438	53.2055	52.3571	55.8535	55.3444	54.4937	47.9401	10.2647	18.602	30.9081	44.0066	52.7939	54.7757
48.04	11.1476	10.4595	9.76208	19.3439	18.8296	17.9878	31.894	31.4322	30.5101	45.4607	44.9279	43.7283	53.6549	53.2088	52.3651	55.8509	55.3477	54.4931	48.04	10.2838	18.633	30.9489	44.0424	52.8071	54.7766
48.14	11.17	10.478	9.78448	19.3722	18.8676	18.0258	31.9262	31.4663	30.5501	45.5046	44.9717	43.7605	53.6675	53.2273	52.3875	55.8596	55.3506	54.4959	48.1401	10.3028	18.6639	30.9896	44.0781	52.8203	54.7775
48.2401	11.1854	10.4875	9.80766	19.4129	18.9044	18.0568	31.9786	31.5051	30.6006	45.5434	45.0027	43.7915	53.6731	53.2427	52.4028	55.8546	55.3561	54.4976	48.2401	10.3219	18.6948	31.0302	44.1136	52.8333	54.7785
48.34	11.2062	10.5239	9.82654	19.4299	18.9331	18.0866	32.0229	31.5415	30.6351	45.5857	45.0236	43.8221	53.6881	53.2529	52.4139	55.8606	55.3594	54.497	48.34	10.3409	18.7257	31.0708	44.149	52.8463	54.7793
48.4401	11.2238	10.5356	9.84412	19.4514	18.9616	18.1128	32.06	31.5689	30.6781	45.6161	45.0509	43.8494	53.6803	53.2576	52.41	55.8431	55.3457	54.4989	48.4401	10.36	18.7565	31.1112	44.1843	52.8591	54.7802
48.54	11.2283	10.5558	9.85453	19.4911	18.9786	18.1329	32.1115	31.5988	30.7178	45.6313	45.0809	43.8833	53.6907	53.272	52.4224	55.8476	55.3464	54.4988	48.54	10.379	18.7874	31.1517	44.2195	52.8719	54.7811
48.64	11.2683	10.5763	9.88474	19.5213	19.0225	18.1612	32.1397	31.6505	30.7675	45.6791	45.1306	43.9252	53.7103	53.2943	52.4409	55.8524	55.3551	54.5064	48.6401	10.398	18.8182	31.192	44.2546	52.8846	54.782
48.7401	11.2842	10.5832	9.89946	19.5438	19.0411	18.1798	32.1779	31.675	30.8076	45.6977	45.157	43.9399	53.7102	53.2993	52.4517	55.8437	55.3522	54.5074	48.7401	10.417	18.8489	31.2323	44.2895	52.8972	54.7828
48.84	11.3032	10.6014	9.9255	19.5718	19.0691	18.198	32.2215	31.7206	30.8493	45.712	45.1772	43.9738	53.7148	53.3097	52.466	55.8385	55.3509	54.508	48.84	10.436	18.8797	31.2725	44.3243	52.9098	54.7836
48.9401	11.3169	10.6209	9.94894	19.5964	19.0945	18.2352	32.2547	31.7538	30.8923	45.7432	45.2104	43.9992	53.7245	53.3214	52.4816	55.8404	55.3549	54.51	48.9401	10.455	18.9104	31.3126	44.359	52.9222	54.7844
49.04	11.3423	10.6522	9.97432	19.6206	19.1395	18.2645	32.2918	31.8006	30.943	45.7823	45.2612	44.0343	53.746	53.341	52.4972	55.8502	55.3607	54.512	49.04	10.474	18.941	31.3527	44.3936	52.9345	54.7853
49.14	11.3644	10.6724	9.9906	19.6603	19.1753	18.2827	32.3276	31.8443	30.9984	45.8181	45.2923	44.0701	53.7545	53.3397	52.5116	55.845	55.3555	54.5185	49.1401	10.493	18.9717	31.3927	44.428	52.9468	54.7861
49.2401	11.3846	10.6847	10.0225	19.6922	19.1974	18.3107	32.3673	31.8879	31.042	45.8637	45.3113	44.102	53.7571	53.3559	52.5142	55.8457	55.362	54.5211	49.2401	10.512	19.0023	31.4326	44.4623	52.959	54.7868
49.34	11.4061	10.7062	10.0381	19.7235	19.2286	18.3419	32.4142	31.9172	31.0615	45.9047	45.3484	44.143	53.7649	53.3579	52.5239	55.8566	55.3659	54.5211	49.34	10.5309	19.0329	31.4724	44.4965	52.9711	54.7876
49.4401	11.4191	10.7173	10.0511	19.7521	19.2553	18.3725	32.4577	31.9654	31.1097	45.9373	45.381	44.1795	53.7721	53.3807	52.533	55.8528	55.3672	54.5282	49.4401	10.5499	19.0635	31.5122	44.5307	52.9831	54.7884
49.54	11.4393	10.7414	10.0752	19.7704	19.297	18.4044	32.504	31.9992	31.1494	45.9633	45.4207	44.2153	53.7766	53.3813	52.5435	55.8515	55.3718	54.5289	49.54	10.5688	19.094	31.5519	44.5646	52.995	54.7891
49.64	11.4504	10.7505	10.0922	19.7893	19.312	18.4409	32.5327	32.0271	31.1859	45.9931	45.4376	44.2412	53.7818	53.3865	52.5389	55.8489	55.3633	54.5243	49.6401	10.5877	19.1245	31.5915	44.5985	53.0068	54.7899
49.7401	11.4617	10.7735	10.1074	19.8279	19.3507	18.4796	32.5655	32.09	31.2441	46.0326	45.4704	44.2846	53.7982	53.4057	52.5541	55.8505	55.3688	54.5337	49.7401	10.6067	19.155	31.6311	44.6322	53.0186	54.7906
49.84	11.4744	10.7882	10.1358	19.8524	19.381	18.5158	32.6017	32.1379	31.2795	46.0512	45.5105	44.3091	53.8098	53.4106	52.5571	55.8496	55.3718	54.5426	49.84	10.6256	19.1855	31.6706	44.6658	53.0302	54.7913
49.9401	11.494	10.798	10.1495	19.8915	19.4142	18.5431	32.6349	32.1789	31.3174	46.0766	45.5398	44.3384	53.8196	53.4184	52.5669	55.8476	55.3718	54.5367	49.9401	10.6445	19.2159	31.71	44.6994	53.0418	54.7921
50.04	11.5109	10.8169	10.1695	19.9201	19.435	18.5717	32.6792	32.2173	31.3499	46.1033	45.5685	44.3709	53.8228	53.4295	52.5663	55.847	55.3692	54.538	50.04	10.6634	19.2463	31.7494	44.7328	53.0533	54.7928
50.14	11.5408	10.8429	10.1846	19.9481	19.4708	18.5997	32.7228	32.259	31.4033	46.143	45.6062	44.4106	53.8372	53.4458	52.5845	55.8632	55.3815	54.5445	50.1401	10.6823	19.2766	31.7886	44.766	53.0648	54.7934
50.2401	11.5596	10.8644	10.2139	19.993	19.5119	18.6388	32.7462	32.3098	31.4385	46.1723	45.6414	44.4438	53.8372	53.4508	52.5884	55.8691	55.3768	54.5543	50.2401	10.7011	19.307	31.8278	44.7992	53.0761	54.7941
50.34	11.5727	10.8897	10.2419	20.0378	19.5379	18.6805	32.7938	32.3651	31.4743	46.2081	45.6713	44.4855	53.8476	53.464	52.6086	55.8736	55.3802	54.5549	50.34	10.72	19.3373	31.867	44.8322	53.0874	54.7948
50.4401	11.5916	10.8937	10.2569	20.0419	19.5724	18.7072	32.8341	32.4016	31.501	46.2445	45.7	44.5122	53.8528	53.477	52.6149	55.871	55.3835	54.5465	50.4401	10.7389	19.3676	31.906	44.8652	53.0986	54.7955
50.54	11.6092	10.9211	10.2705	20.0672	19.6076	18.7306	32.8673	32.4465	31.5342	46.2738	45.7312	44.5454	53.8665	53.4848	52.6177	55.8703	55.3874	54.5543	50.54	10.7577	19.3979	31.9451	44.898	53.1097	54.7961
50.64	11.617	10.9328	10.2784	20.0946	19.6349	18.7638	32.8958	32.4836	31.5674	46.3012	45.7566	44.5884	53.8626	53.4946	52.6274	55.8671	55.3757	54.5543	50.6401	10.7766	19.4281	31.984	44.9307	53.1207	54.7968
50.7401	11.6339	10.9419	10.2953	20.1213	19.6655	18.7897	32.9292	32.5142	31.6078	46.3369	45.8009	44.619	53.8611	53.4881	52.6307	55.8626	55.375	54.5478	50.7401	10.7954	19.4583	32.0228	44.9633	53.1316	54.7974
50.84	11.6615	10.9597	10.3229	20.1547	19.6943	18.8162	32.9802	32.5672	31.6608	46.3809	45.8305	44.6622	53.8778	53.5079	52.6407	55.8667	55.3851	54.5519	50.84	10.8142	19.4885	32.0616	44.9958	53.1425	54.798
50.9401	11.688	10.992	10.3552	20.1909	19.7293	18.8426	33.0105	32.6053	31.6891	46.4014	45.8569	44.6945	53.8984	53.5246	52.6554	55.8717	55.39	54.5588	50.9401	10.833	19.5186	32.1004	45.0282	53.1533	54.7987
51.04	11.7104	11.0086	10.3678	20.2231	19.7517	18.8747	33.0486	32.6551	31.7389	46.4219	45.8773	44.7169	53.911	53.5274	52.6642	55.8746	55.3929	54.5597	51.04	10.8518	19.5488	32.139	45.0604	53.1641	54.7993
51.14	11.7205	11.0285	10.376	20.243	19.7814	18.9044	33.0861	32.6906	31.7744	46.4438	45.918	44.7446	53.9173	53.5356	52.6646	55.873	55.3815	54.5543	51.1401	10.8706	19.5788	32.1776	45.0926	53.1747	54.7999
51.2401	11.7325	11.0463	10.4075	20.2804	19.8129	18.9418	33.1449	32.7319	31.8255	46.489	45.9522	44.7644	53.9234	53.5535	52.6805	55.8811	55.3935	54.5682	51.2401	10.8894	19.6089	32.2161	45.1246	53.1853	54.8005
51.34	11.7472	11.0649	10.4183	20.2932	19.8452	18.9741	33.1831	32.7622	31.8695	46.4978	45.963	44.7811	53.9322	53.5506	52.6893	55.8802	55.3965	54.5575	51.34	10.9082	19.639	32.2546	45.1565	53.1958	54.8011
51.4401	11.7641	11.0819	10.445	20.3316	19.8855	19.0242	33.2117	32.7987	31.9196	46.5323	46.0092	44.8234	53.9452	53.5734	52.7062	55.8893	55.3959	54.5686	51.4401	10.927	19.669	32.2929	45.1883	53.2062	54.8016
51.54	11.7855	11.1079	10.4613	20.3674	19.9155	19.0444	33.2378	32.8462	31.9593	46.5525	46.0333	44.8416	53.9537	53.5779	52.7245	55.8899	55.3985	54.5771	51.54	10.9457	19.699	32.3313	45.22	53.2166	54.8022
51.64	11.7948	11.1203	10.4834	20.3895	19.9415	19.0763	33.2736	32.8879	32.0049	46.5844	46.0613	44.8657	53.9583	53.5864	52.7388	55.8906	55.403	54.566	51.6401	10.9645	19.7289	32.3695	45.2516	53.2269	54.8028
51.7401	11.8221	11.1457	10.4991	20.4247	19.9786	19.1115	33.34	32.923	32.0557	46.6156	46.1043	44.8969	53.9641	53.5981	52.7505	55.8964	55.4011	54.5777	51.7401	10.9832	19.7589	32.4077	45.2831	53.2371	54.8033
51.84	11.8306	11.16	10.5134	20.446	19.9988	19.1375	33.3789	32.9686	32.0876	46.6456	46.1342	44.923	53.9745	53.6085	52.7648	55.8873	55.3998	54.5823	51.84	11.002	19.7888	32.4458	45.3145	53.2472	54.8039
51.9401	11.8501	11.1951	10.5427	20.4819	20.0418	19.1805	33.4168	33.0116	32.1305	46.6788	46.1616	44.9621	53.9991	53.6163	52.7746	55.8904	55.4134	54.5815	51.9401	11.0207	19.8186	32.4838	45.3458	53.2573	54.8044
52.04	11.869	11.2082	10.5518	20.5008	20.0763	19.2091	33.4669	33.0305	32.1592	46.7086	46.1824	44.9809	54.0051	53.6274	52.7837	55.8867	55.4128	54.5777	52.04	11.0394	19.8485	32.5218	45.3769	53.2673	54.8049
52.14	11.8937	11.2329	10.5804	20.5314	20.101	19.2436	33.5053	33.065	32.2093	46.74	46.215	45.0096	54.0201	53.6404	52.7889	55.8919	55.416	54.5771	52.1401	11.0581	19.8783	32.5597	45.408	53.2772	54.8055
52.2401	11.9009	11.2518	10.5888	20.5484	20.1277	19.2762	33.5203	33.0975	32.2419	46.7706	46.2456	45.0421	54.0234	53.6437	52.7961	55.8912	55.4193	54.5803	52.2401	11.0768	19.9081	32.5975	45.4389	53.2871	54.806
52.34	11.9139	11.2765	10.6084	20.5907	20.1642	19.3029	33.5587	33.1398	32.2842	46.7856	46.2742	45.0688	54.0325	53.6442	52.8013	55.8925	55.4206	54.5718	52.34	11.0955	19.9379	32.6353	45.4698	53.2969	54.8065
52.4401	11.9406	11.2954	10.6312	20.6232	20.2065	19.3413	33.6186	33.188	32.3206	46.8181	46.3185	45.1111	54.0435	53.6502	52.8241	55.8997	55.418	54.579	52.4401	11.1142	19.9676	32.673	45.5005	53.3066	54.807
52.54	11.9614	11.3162	10.6521	20.6538	20.2332	19.3719	33.6434	33.2225	32.3571	46.8487	46.3432	45.1378	54.0488	53.6652	52.8254	55.901	55.4252	54.5745	52.54	11.1328	19.9973	32.7106	45.5311	53.3162	54.8075
52.64	11.9767	11.3248	10.6712	20.6925	20.2524	19.4008	33.6586	33.2456	32.3802	46.8776	46.3741	45.1609	54.0562	53.6668	52.825	55.885	55.4248	54.5741	52.6401	11.1515	20.027	32.7482	45.5616	53.3258	54.808
52.7401	11.9907	11.3475	10.6911	20.7241	20.2977	19.4363	33.6922	33.287	32.4149	46.9034	46.3881	45.1867	54.0722	53.6671	52.8351	55.8893	55.4193	54.5686	52.7401	11.1702	20.0567	32.7857	45.5921	53.3353	54.8085
52.84	12.0226	11.3638	10.7172	20.7541	20.3237	19.4577	33.7495	33.3345	32.4359	46.9255	46.42	45.2088	54.0807	53.6678	52.8416	55.8919	55.4258	54.5771	52.84	11.1888	20.0863	32.8231	45.6224	53.3448	54.8089
52.9401	12.0186	11.382	10.7295	20.7879	20.3458	19.4884	33.7931	33.3801	32.4717	46.9574	46.4519	45.2348	54.0774	53.6743	52.8482	55.8886	55.4179	54.5797	52.9401	11.2074	20.1159	32.8605	45.6526	53.3542	54.8094
53.04	12.0493	11.3944	10.7419	20.8179	20.3777	19.5242	33.8191	33.4131	32.4997	46.9796	46.4878	45.2687	54.0839	53.6867	52.8644	55.8893	55.4174	54.5705	53.04	11.2261	20.1455	32.8978	45.6827	53.3635	54.8099
53.14	12.0688	11.4178	10.7712	20.8589	20.4168	19.5535	33.8594	33.4354	32.5387	46.9991	46.5288	45.2921	54.0878	53.6906	52.8695	55.8951	55.4271	54.5803	53.1401	11.2447	20.175	32.935	45.7127	53.3728	54.8103
53.2401	12.0871	11.4399	10.7777	20.8752	20.4487	19.5717	33.8823	33.4654	32.5706	47.0154	46.5353	45.3221	54.0935	53.701	52.8729	55.8919	55.418	54.5673	53.2401	11.2633	20.2046	32.9721	45.7426	53.382	54.8108
53.34	12.102	11.4608	10.8044	20.9214	20.4988	19.6063	33.9266	33.5077	32.611	47.0518	46.5815	45.3546	54.1054	53.6984	52.8859	55.899	55.4291	54.5725	53.34	11.2819	20.2341	33.0093	45.7723	53.3911	54.8112
53.4401	12.1242	11.4829	10.8304	20.9572	20.5327	19.6342	33.9507	33.5435	32.6449	47.072	46.6075	45.3904	54.1119	53.7108	52.8924	55.8997	55.4219	54.579	53.4401	11.3005	20.2635	33.0463	45.802	53.4001	54.8117
53.54	12.1479	11.4949	10.8483	20.9918	20.5544	19.6619	33.9802	33.5828	32.6764	47.1113	46.6352	45.42	54.1141	53.7286	52.9064	55.9031	55.4241	54.5773	53.54	11.3191	20.293	33.0833	45.8316	53.4091	54.8121
53.64	12.1593	11.5083	10.8637	21.0197	20.5913	19.6928	34.021	33.6177	32.7113	47.1415	46.6478	45.4451	54.1256	53.7303	52.9159	55.9016	55.42	54.579	53.6401	11.3376	20.3224	33.1202	45.8611	53.4181	54.8125
53.7401	12.1815	11.5304	10.8936	21.0458	20.629	19.7169	34.0548	33.6633	32.751	47.1742	46.6785	45.4829	54.134	53.7329	52.9243	55.8964	55.4284	54.5816	53.7401	11.3562	20.3518	33.157	45.8905	53.427	54.8129
53.84	12.1977	11.5604	10.9099	21.0796	20.6668	19.7469	34.1004	33.6971	32.8024	47.2003	46.7085	45.5148	54.1503	53.7531	52.9347	55.8971	55.4349	54.5823	53.84	11.3748	20.3811	33.1938	45.9197	53.4358	54.8133
53.9401	12.2179	11.5806	10.9222	21.1193	20.6987	19.7768	34.1303	33.7368	32.8363	47.2244	46.7286	45.5428	54.1646	53.7596	52.9413	55.8997	55.4278	54.5907	53.9401	11.3933	20.4105	33.2305	45.9489	53.4445	54.8137
54.04	12.2329	11.5877	10.9548	21.1558	20.741	19.8074	34.1551	33.7772	32.861	47.2608	46.7592	45.5753	54.1757	53.7648	52.9562	55.9068	55.4408	54.5881	54.04	11.4119	20.4398	33.2671	45.978	53.4532	54.8142
54.14	12.255	11.5981	10.9711	21.176	20.7671	19.8335	34.1987	33.8111	32.8988	47.2888	46.7911	45.6111	54.1861	53.7674	52.9725	55.9056	55.4473	54.5907	54.1401	11.4304	20.4691	33.3037	46.007	53.4618	54.8145
54.2401	12.2748	11.616	10.9948	21.2016	20.79	19.8591	34.2302	33.8426	32.9459	47.3106	46.8148	45.6388	54.1903	53.7794	52.9806	55.9078	55.4456	54.5988	54.2401	11.4489	20.4983	33.3402	46.0359	53.4704	54.8149
54.34	12.2961	11.645	11.0062	21.2189	20.8217	19.8803	34.2651	33.8814	32.9808	47.3376	46.8419	45.6678	54.199	53.7928	52.9881	55.9114	55.4532	54.5966	54.34	11.4674	20.5276	33.3766	46.0646	53.4789	54.8153
54.4401	12.3182	11.6535	11.0206	21.2469	20.8439	19.9025	34.2865	33.9348	33.0186	47.3578	46.866	45.6997	54.2044	53.7895	52.9907	55.9043	55.4421	54.5953	54.4401	11.4859	20.5568	33.413	46.0933	53.4874	54.8157
54.54	12.3334	11.6648	11.0377	21.27	20.8728	19.9314	34.3181	33.9617	33.0651	47.3985	46.9027	45.7239	54.2079	53.7989	52.9962	55.9058	55.4437	54.5871	54.54	11.5044	20.586	33.4493	46.1219	53.4958	54.8161
54.64	12.3598	11.6971	11.0564	21.2925	20.9148	19.9637	34.366	33.9999	33.1091	47.4288	46.935	45.7492	54.2245	53.8117	53.0129	55.9147	55.4466	54.5998	54.6401	11.5229	20.6151	33.4855	46.1504	53.5041	54.8164
54.7401	12.3792	11.7192	11.0765	21.3088	20.9389	19.9995	34.396	34.0298	33.139	47.447	46.9572	45.783	54.2369	53.826	53.0174	55.9134	55.4512	54.5997	54.7401	11.5414	20.6442	33.5217	46.1787	53.5123	54.8168
54.84	12.3885	11.7277	11.0909	21.327	20.9708	20.0099	34.4161	34.0754	33.1787	47.4672	46.9793	45.7993	54.2415	53.8258	53.022	55.9132	55.4558	54.5875	54.84	11.5598	20.6733	33.5579	46.207	53.5206	54.8172
54.9401	12.4119	11.7511	11.1084	21.3614	21.0021	20.0411	34.4591	34.1223	33.2158	47.4906	47.0086	45.8325	54.2395	53.8266	53.0259	55.9121	55.4636	54.5953	54.9401	11.5783	20.7024	33.5939	46.2352	53.5287	54.8175
55.04	12.4237	11.7648	11.126	21.3817	21.0411	20.0587	34.4826	34.1574	33.251	47.5141	47.032	45.8559	54.2512	53.8305	53.0278	55.914	55.4577	54.5933	55.04	11.5968	20.7314	33.6299	46.2633	53.5368	54.8179
55.14	12.4536	11.7928	11.1423	21.4058	21.0691	20.0984	34.5164	34.1991	33.2927	47.5479	47.06	45.8937	54.2558	53.8429	53.0461	55.9186	55.4603	54.6018	55.1401	11.6152	20.7605	33.6658	46.2913	53.5449	54.8182
55.2401	12.477	11.8202	11.154	21.4292	21.0984	20.1219	34.5535	34.2284	33.3415	47.585	47.0854	45.921	54.2636	53.841	53.0519	55.9069	55.4701	54.5998	55.2401	11.6336	20.7895	33.7017	46.3192	53.5529	54.8186
55.34	12.5011	11.8278	11.184	21.4553	21.1245	20.1479	34.601	34.2837	33.3714	47.622	47.1095	45.9529	54.2701	53.8631	53.0663	55.9114	55.4707	54.6064	55.34	11.6521	20.8184	33.7375	46.347	53.5608	54.8189
55.4401	12.5155	11.8332	11.1963	21.4774	21.1447	20.1603	34.6173	34.302	33.4053	47.6371	47.1316	45.9809	54.2688	53.8559	53.0689	55.914	55.4694	54.6051	55.4401	11.6705	20.8473	33.7732	46.3747	53.5687	54.8192
55.54	12.5415	11.8631	11.2138	21.5034	21.1785	20.1863	34.6531	34.3475	33.445	47.6632	47.1596	46.0109	54.2784	53.8624	53.0793	55.9205	55.4642	54.6057	55.54	11.6889	20.8763	33.8089	46.4023	53.5765	54.8195
55.64	12.5539	11.8774	11.225	21.5275	21.1909	20.2007	34.6675	34.3619	33.4749	47.6619	47.172	46.0408	54.2799	53.8553	53.0741	55.9095	55.4629	54.6044	55.6401	11.7073	20.9051	33.8445	46.4298	53.5842	54.8199
55.7401	12.576	11.8957	11.2471	21.5555	21.2228	20.2326	34.715	34.4035	33.5127	47.6899	47.2137	46.0786	54.2883	53.8735	53.0806	55.9121	55.4714	54.6129	55.7401	11.7257	20.934	33.88	46.4572	53.592	54.8202
55.84	12.5975	11.9191	11.2608	21.5848	21.254	20.256	34.7443	34.4387	33.542	47.7094	47.2391	46.0923	54.2864	53.8755	53.0845	55.9101	55.4694	54.6109	55.84	11.744	20.9628	33.9155	46.4845	53.5996	54.8205
55.9401	12.6073	11.9406	11.2881	21.6004	21.2736	20.2833	34.7794	34.4699	33.5674	47.7309	47.2644	46.1274	54.3001	53.8872	53.0923	55.9023	55.4655	54.6168	55.9401	11.7624	20.9916	33.9509	46.5118	53.6072	54.8208
56.04	12.6313	11.9549	11.3064	21.6206	21.3133	20.3113	34.8152	34.5038	33.5954	47.755	47.2944	46.1574	54.2988	53.8937	53.1105	55.9022	55.474	54.6155	56.04	11.7808	21.0204	33.9863	46.5389	53.6148	54.8211
56.14	12.6472	11.9747	11.3261	21.6541	21.3389	20.3526	34.8487	34.5431	33.6464	47.7748	47.3337	46.183	54.3088	53.8979	53.1303	55.9012	55.4742	54.6157	56.1401	11.7991	21.0492	34.0216	46.5659	53.6223	54.8214
56.2401	12.6678	11.9894	11.3428	21.6708	21.3693	20.3829	34.8704	34.5773	33.6768	47.8051	47.3543	46.2114	54.3079	53.9126	53.1353	55.8964	55.4753	54.6168	56.2401	11.8175	21.0779	34.0568	46.5929	53.6297	54.8217
56.34	12.6772	12.0047	11.3717	21.6997	21.3982	20.406	34.9119	34.6133	33.7115	47.8301	47.3891	46.2423	54.3231	53.918	53.1446	55.9	55.4788	54.6203	56.34	11.8358	21.1066	34.0919	46.6197	53.6371	54.822
56.4401	12.6919	12.0194	11.3864	21.7331	21.4363	20.4363	34.9422	34.6444	33.7614	47.8526	47.4272	46.2706	54.3241	53.921	53.1535	55.9049	55.4779	54.6194	56.4401	11.8541	21.1353	34.127	46.6465	53.6444	54.8223
56.54	12.7067	12.0487	11.4001	21.7671	21.4637	20.4656	34.9773	34.6952	33.7907	47.88	47.4585	46.2902	54.3281	53.9406	53.1613	55.9088	55.4896	54.6252	56.54	11.8725	21.164	34.1621	46.6731	53.6517	54.8226
56.64	12.7244	12.0636	11.417	21.7879	21.4923	20.4904	35.0079	34.7277	33.8311	47.8988	47.4832	46.3032	54.3294	53.9438	53.1607	55.9101	55.4804	54.6148	56.6401	11.8908	21.1926	34.1971	46.6997	53.659	54.8228
56.7401	12.7498	12.091	11.4366	21.8231	21.5236	20.5216	35.0431	34.7609	33.8565	47.9352	47.5125	46.3266	54.3391	53.9477	53.1704	55.9101	55.4733	54.6246	56.7401	11.9091	21.2212	34.232	46.7262	53.6662	54.8231
56.84	12.7661	12.0955	11.4431	21.8433	21.5535	20.5418	35.0691	34.7909	33.8864	47.9444	47.5346	46.3468	54.3437	53.9484	53.1711	55.9068	55.474	54.6233	56.84	11.9274	21.2497	34.2668	46.7526	53.6733	54.8234
56.9401	12.7804	12.1138	11.4652	21.8791	21.5815	20.5913	35.103	34.8169	33.9261	47.9665	47.5626	46.367	54.3474	53.9568	53.1893	55.9114	55.4824	54.6161	56.9401	11.9457	21.2783	34.3016	46.7789	53.6804	54.8237
57.04	12.7974	12.1268	11.4802	21.8921	21.6063	20.6141	35.1316	34.8534	33.9587	47.9776	47.5717	46.3898	54.3437	53.9601	53.1926	55.899	55.472	54.6194	57.04	11.9639	21.3068	34.3363	46.8051	53.6874	54.8239
57.14	12.8065	12.1457	11.4913	21.9169	21.6369	20.6466	35.1622	34.8762	33.9865	47.9828	47.5926	46.4106	54.343	53.9673	53.1939	55.8964	55.4675	54.6207	57.1401	11.9822	21.3353	34.371	46.8312	53.6944	54.8242
57.2401	12.826	12.1652	11.5166	21.9501	21.674	20.6771	35.2033	34.9269	34.0244	48.0238	47.6238	46.4477	54.3626	53.977	53.2095	55.9062	55.4733	54.6265	57.2401	12.0005	21.3638	34.4056	46.8572	53.7014	54.8244
57.34	12.8546	12.1938	11.5472	21.9826	21.7085	20.6987	35.2475	34.9615	34.0648	48.0447	47.6486	46.4666	54.3775	53.9822	53.2206	55.9114	55.4825	54.6317	57.34	12.0187	21.3922	34.4401	46.8832	53.7082	54.8247
57.4401	12.8651	12.2043	11.5596	22.0126	21.7247	20.7326	35.2814	34.9836	34.0967	48.061	47.657	46.4946	54.3743	53.9809	53.2185	55.9082	55.4753	54.6285	57.4401	12.0369	21.4206	34.4746	46.909	53.7151	54.8249
57.54	12.8852	12.2147	11.5817	22.0386	21.7625	20.7684	35.323	35.0174	34.1208	48.0831	47.6928	46.5167	54.3769	53.9874	53.2179	55.91	55.4818	54.6252	57.54	12.0552	21.449	34.509	46.9348	53.7219	54.8252
57.64	12.895	12.2303	11.5954	22.0542	21.7879	20.7996	35.3484	35.0507	34.1442	48.0889	47.7124	46.5265	54.3827	53.9925	53.2179	55.899	55.4681	54.6213	57.6401	12.0734	21.4774	34.5434	46.9605	53.7286	54.8254
57.7401	12.9126	12.2518	11.6149	22.0777	21.8211	20.8367	35.3914	35.0858	34.1833	48.1163	47.7319	46.5539	54.3769	53.9933	53.2316	55.899	55.4603	54.6233	57.7401	12.0916	21.5057	34.5777	46.986	53.7353	54.8257
57.84	12.9354	12.259	11.6299	22.0965	21.8458	20.8634	35.422	35.1242	34.2276	48.1371	47.7664	46.5708	54.3821	53.9985	53.231	55.8984	55.4655	54.6285	57.84	12.1098	21.534	34.6119	47.0115	53.742	54.8259
57.9401	12.9497	12.2889	11.6501	22.1343	21.8828	20.8992	35.4617	35.1659	34.2692	48.1593	47.7924	46.5968	54.3964	54.0089	53.2414	55.9049	55.4662	54.6291	57.9401	12.128	21.5623	34.6461	47.0369	53.7486	54.8261
58.04	12.9809	12.3104	11.6755	22.1636	21.9109	20.9285	35.4949	35.2206	34.3044	48.1983	47.8139	46.6164	54.4081	54.0206	53.2551	55.9108	55.4818	54.6467	58.04	12.1462	21.5906	34.6802	47.0622	53.7552	54.8264
58.14	12.9936	12.3211	11.694	22.1899	21.9372	20.9665	35.5212	35.2449	34.3404	48.2227	47.8402	46.6407	54.4188	54.0235	53.256	55.9078	55.4847	54.6437	58.1401	12.1644	21.6188	34.7143	47.0875	53.7617	54.8266
58.2401	13.0031	12.3462	11.7074	22.2248	21.9721	20.9897	35.56	35.2818	34.3753	48.24	47.8536	46.6483	54.4205	54.0272	53.2596	55.8919	55.4727	54.6474	58.2401	12.1826	21.647	34.7482	47.1126	53.7681	54.8268
58.34	13.0285	12.3579	11.725	22.2463	22.0034	21.0229	35.601	35.3208	34.4027	48.2665	47.8868	46.6697	54.4361	54.035	53.2674	55.8977	55.4864	54.6493	58.34	12.2007	21.6752	34.7822	47.1377	53.7746	54.827
58.4401	13.0408	12.38	11.7315	22.2657	22.0333	21.0411	35.6349	35.3469	34.4307	48.2699	47.9187	46.6919	54.434	54.0317	53.2642	55.8964	55.4792	54.648	58.4401	12.2189	21.7034	34.816	47.1626	53.7809	54.8273
58.54	13.0583	12.4119	11.7536	22.2984	22.0574	21.077	35.6699	35.3885	34.4606	48.2843	47.9506	46.7238	54.4374	54.0519	53.2746	55.901	55.4896	54.6428	58.54	12.237	21.7315	34.8499	47.1875	53.7873	54.8275
58.64	13.0754	12.4165	11.7679	22.3303	22.0932	21.101	35.6987	35.4079	34.4964	48.3044	47.9747	46.7334	54.4381	54.0565	53.2752	55.9009	55.4844	54.6513	58.6401	12.2552	21.7596	34.8836	47.2123	53.7936	54.8277
58.7401	13.091	12.4411	11.7875	22.3537	22.1186	21.1303	35.7436	35.4517	34.5355	48.3181	47.9896	46.7557	54.442	54.0526	53.2791	55.8938	55.4844	54.6669	58.7401	12.2733	21.7877	34.9173	47.237	53.7998	54.8279
58.84	13.1014	12.4504	11.8096	22.3758	22.1388	21.1681	35.7619	35.4875	34.5733	48.3422	48.0086	46.7837	54.4544	54.0532	53.2876	55.8984	55.4909	54.6597	58.84	12.2914	21.8157	34.9509	47.2616	53.806	54.8281
58.9401	13.1274	12.4705	11.8142	22.3999	22.1688	21.1863	35.7898	35.5272	34.5973	48.3702	48.0288	46.8019	54.4589	54.0636	53.2961	55.901	55.4994	54.6623	58.9401	12.3095	21.8438	34.9845	47.2862	53.8122	54.8283
59.04	13.1274	12.4803	11.8278	22.4253	22.198	21.2156	35.8133	35.5624	34.6208	48.3858	48.0483	46.8214	54.4589	54.0636	53.2922	55.8971	55.4896	54.6623	59.04	12.3276	21.8718	35.018	47.3106	53.8183	54.8285
59.14	13.1391	12.5037	11.8571	22.4468	22.2371	21.2449	35.8484	35.5956	34.6501	48.4093	48.0756	46.8507	54.4628	54.0812	53.2844	55.8951	55.4935	54.6604	59.1401	12.3457	21.8998	35.0514	47.335	53.8244	54.8287
59.2401	13.1652	12.5122	11.8656	22.4631	22.271	21.269	35.8764	35.6392	34.6839	48.4138	48.1017	46.8748	54.4674	54.0858	53.2889	55.8938	55.4922	54.665	59.2401	12.3638	21.9277	35.0848	47.3593	53.8304	54.8289
59.34	13.1834	12.5461	11.8897	22.5008	22.3009	21.3029	35.9064	35.6926	34.7139	48.4301	48.1336	46.9067	54.4739	54.0981	53.3013	55.9023	55.4909	54.6629	59.34	12.3819	21.9556	35.1182	47.3835	53.8364	54.8291
59.4401	13.2058	12.5606	11.9082	22.5252	22.3331	21.3311	35.9385	35.7286	34.7363	48.4564	48.1521	46.9272	54.4885	54.1029	53.3061	55.9052	55.4938	54.6665	59.4401	12.4	21.9835	35.1514	47.4076	53.8423	54.8293
59.54	13.2231	12.5799	11.9235	22.5464	22.3621	21.3523	35.9617	35.7577	34.7712	48.4757	48.1792	46.9523	54.4902	54.1027	53.3058	55.9069	55.4896	54.6584	59.54	12.418	22.0114	35.1846	47.4317	53.8482	54.8295
59.64	13.2349	12.6073	11.9392	22.5659	22.4012	21.3836	36.0008	35.7792	34.8083	48.4983	48.2046	46.9738	54.4921	54.1085	53.3215	55.9049	55.4857	54.6584	59.6401	12.4361	22.0393	35.2178	47.4556	53.8541	54.8296
59.7401	13.2596	12.6242	11.9717	22.5946	22.4357	21.4103	36.0392	35.8059	34.8447	48.5219	48.2254	47.0005	54.4973	54.1216	53.3228	55.9101	55.487	54.6695	59.7401	12.4541	22.0671	35.2509	47.4795	53.8599	54.8298
59.84	13.2739	12.6326	11.986	22.6128	22.4617	21.4188	36.0625	35.8397	34.8552	48.5323	48.2612	47.0246	54.498	54.1261	53.3351	55.901	55.4916	54.6604	59.84	12.4722	22.0949	35.2839	47.5033	53.8657	54.83
59.9401	13.2921	12.6646	12.0062	22.6389	22.4917	21.4507	36.0971	35.8775	34.9046	48.5681	48.2872	47.0447	54.4978	54.1326	53.3397	55.9008	55.4922	54.6649	59.9401	12.4902	22.1227	35.3169	47.527	53.8715	54.8302
60.04	13.31	12.6883	12.0241	22.6626	22.5271	21.4783	36.1345	35.909	34.9342	48.5918	48.2992	47.0606	54.4989	54.1348	53.338	55.898	55.5022	54.673	60.04	12.5082	22.1504	35.3498	47.5506	53.8772	54.8303
60.14	13.326	12.7043	12.0538	22.6895	22.5529	21.5216	36.1642	35.9484	34.9756	48.6137	48.323	47.0766	54.5169	54.1469	53.3501	55.9042	55.5046	54.6754	60.1401	12.5262	22.1782	35.3827	47.5741	53.8828	54.8305
60.2401	13.3546	12.7368	12.0687	22.7248	22.5835	21.5483	36.2046	35.9829	35.0179	48.6404	48.3536	47.0975	54.524	54.1678	53.3573	55.9114	55.502	54.6728	60.2401	12.5442	22.2059	35.4154	47.5976	53.8884	54.8307
60.34	13.3612	12.7492	12.0909	22.7567	22.6173	21.5646	36.2326	36.0168	35.0361	48.6625	48.3758	47.1098	54.5227	54.1704	53.354	55.8945	55.4987	54.6695	60.34	12.5622	22.2335	35.4482	47.621	53.894	54.8309
60.4401	13.3812	12.7739	12.098	22.7814	22.6323	21.5913	36.2632	36.0513	35.0648	48.6833	48.3927	47.1326	54.5182	54.1736	53.3592	55.8938	55.4942	54.6747	60.4401	12.5802	22.2612	35.4809	47.6443	53.8996	54.831
60.54	13.3918	12.7876	12.1156	22.8166	22.6557	21.6186	36.2964	36.0747	35.1136	48.6931	48.4103	47.1541	54.5162	54.1756	53.367	55.8977	55.502	54.6728	60.54	12.5982	22.2888	35.5135	47.6675	53.9051	54.8312
60.64	13.4178	12.8019	12.1338	22.8485	22.6798	21.6564	36.3302	36.1086	35.1416	48.7055	48.4383	47.1723	54.5247	54.1841	53.3775	55.8984	55.5007	54.6773	60.6401	12.6161	22.3164	35.5461	47.6906	53.9105	54.8313
60.7401	13.4256	12.8293	12.1514	22.8739	22.7072	21.6818	36.3732	36.1535	35.1709	48.7289	48.4519	47.1899	54.5266	54.1782	53.3708	55.8906	55.5046	54.6695	60.7401	12.6341	22.344	35.5786	47.7137	53.916	54.8315
60.84	13.449	12.8449	12.169	22.8876	22.7482	21.6954	36.3986	36.177	35.21	48.7543	48.4676	47.2173	54.5325	54.1821	53.3735	55.8964	55.4987	54.6793	60.84	12.652	22.3715	35.611	47.7367	53.9214	54.8316
60.9401	13.479	12.8573	12.1814	22.9253	22.7723	21.7234	36.4305	36.2049	35.2497	48.7784	48.4956	47.2394	54.5312	54.1906	53.382	55.8951	55.4927	54.678	60.9401	12.67	22.399	35.6434	47.7596	53.9267	54.8318
61.04	13.4894	12.8833	12.1859	22.9474	22.7944	21.7495	36.4721	36.231	35.2738	48.7966	48.5099	47.2537	54.5377	54.1951	53.3866	55.8841	55.4805	54.6845	61.04	12.6879	22.4266	35.6757	47.7824	53.932	54.832
61.14	13.5011	12.9009	12.2172	22.9787	22.8296	21.7807	36.4936	36.2583	35.305	48.8251	48.5333	47.283	54.5435	54.2021	53.3983	55.8919	55.4922	54.6825	61.1401	12.7058	22.454	35.708	47.8051	53.9373	54.8321
61.2401	13.5122	12.9217	12.2243	23.0113	22.8602	21.8074	36.5312	36.2792	35.3395	48.835	48.5463	47.3039	54.546	54.2023	53.4015	55.8932	55.4896	54.6838	61.2401	12.7237	22.4815	35.7402	47.8278	53.9425	54.8322
61.34	13.5382	12.9419	12.2543	23.0451	22.8999	21.8374	36.5639	36.3189	35.3714	48.863	48.5587	47.3221	54.5475	54.201	53.4041	55.8969	55.4981	54.6825	61.34	12.7416	22.5089	35.7724	47.8504	53.9477	54.8324
61.4401	13.5532	12.9627	12.2751	23.0816	22.9266	21.8738	36.5906	36.3592	35.4137	48.8819	48.5795	47.3546	54.5546	54.214	53.4152	55.901	55.4994	54.6897	61.4401	12.7595	22.5363	35.8045	47.8729	53.9529	54.8325
61.54	13.5724	12.9819	12.2943	23.1202	22.9399	21.8891	36.6234	36.3952	35.4524	48.8952	48.6006	47.3738	54.5581	54.2195	53.4265	55.9065	55.5088	54.6932	61.54	12.7774	22.5637	35.8365	47.8953	53.958	54.8327
61.64	13.5968	13.0103	12.3187	23.1447	22.9565	21.9253	36.6479	36.4244	35.4808	48.9177	48.6271	47.3963	54.5611	54.2205	53.4198	55.8938	55.5059	54.6903	61.6401	12.7953	22.591	35.8685	47.9177	53.9631	54.8328
61.7401	13.6138	13.0283	12.3356	23.1675	22.991	21.948	36.6805	36.4686	35.5231	48.9347	48.6596	47.4152	54.5663	54.2335	53.4269	55.901	55.5189	54.6994	61.7401	12.8132	22.6184	35.9004	47.9399	53.9682	54.8329
61.84	13.6346	13.0461	12.3506	23.1961	23.0111	21.9747	36.7111	36.4895	35.5596	48.9574	48.6746	47.4399	54.5657	54.2388	53.4419	55.9042	55.5104	54.6988	61.84	12.831	22.6456	35.9323	47.9621	53.9732	54.8331
61.9401	13.6384	13.0604	12.365	23.2175	23.0281	21.9988	36.741	36.5077	35.5934	48.9757	48.6909	47.4542	54.5663	54.2394	53.4367	55.9029	55.4994	54.6936	61.9401	12.8489	22.6729	35.9641	47.9842	53.9782	54.8332
62.04	13.6528	13.0916	12.3864	23.2495	23.0594	22.0281	36.7762	36.5487	35.618	48.9913	48.7006	47.4738	54.5761	54.2433	53.4465	55.9088	55.5111	54.7034	62.04	12.8667	22.7002	35.9959	48.0063	53.9832	54.8333
62.14	13.6808	13.1196	12.4047	23.2756	23.0776	22.0542	36.8139	36.5767	35.6507	49.0154	48.7247	47.4998	54.5787	54.242	53.4549	55.8977	55.5098	54.6974	62.1401	12.8846	22.7274	36.0276	48.0283	53.9881	54.8335
62.2401	13.6987	13.1375	12.4225	23.2973	23.1169	22.0857	36.8494	36.6023	35.6783	49.0293	48.7484	47.5255	54.5829	54.2501	53.4591	55.9	55.514	54.6984	62.2401	12.9024	22.7546	36.0592	48.0501	53.993	54.8336
62.34	13.7205	13.1593	12.4522	23.3329	23.1466	22.1173	36.879	36.6359	35.71	49.0531	48.7684	47.5473	54.5872	54.2602	53.4634	55.9062	55.5085	54.6988	62.34	12.9202	22.7818	36.0908	48.072	53.9978	54.8337
62.4401	13.7453	13.1841	12.4644	23.3537	23.1674	22.1323	36.9096	36.6626	35.7445	49.0701	48.7833	47.5584	54.5904	54.2635	53.4686	55.8919	55.5039	54.706	62.4401	12.938	22.8089	36.1224	48.0937	54.0026	54.8339
62.54	13.7622	13.201	12.4685	23.3804	23.1941	22.1629	36.9402	36.703	35.777	49.087	48.8139	47.589	54.5956	54.2687	53.4816	55.8924	55.515	54.7073	62.54	12.9559	22.836	36.1539	48.1154	54.0074	54.834
62.64	13.7863	13.2134	12.4965	23.4142	23.2221	22.1928	36.9741	36.731	35.805	49.1052	48.8439	47.6072	54.5994	54.2674	53.4803	55.8841	55.5098	54.7157	62.6401	12.9736	22.8631	36.1853	48.137	54.0122	54.8341
62.7401	13.8045	13.2375	12.5186	23.4422	23.2443	22.2298	37.0118	36.7609	35.8369	49.1215	48.866	47.6411	54.6047	54.2798	53.4927	55.8925	55.5163	54.7183	62.7401	12.9914	22.8902	36.2166	48.1585	54.0169	54.8342
62.84	13.8247	13.2635	12.5368	23.4722	23.2781	22.2488	37.0477	36.7909	35.861	49.1397	48.8823	47.6671	54.6073	54.2863	53.4992	55.8893	55.5091	54.7248	62.84	13.0092	22.9173	36.248	48.1799	54.0216	54.8343
62.9401	13.8384	13.2674	12.5505	23.4937	23.2957	22.284	37.0887	36.8163	35.8884	49.1593	48.9077	47.6761	54.6015	54.2863	53.4992	55.8893	55.5072	54.719	62.9401	13.027	22.9443	36.2792	48.2013	54.0262	54.8344
63.04	13.8559	13.283	12.5603	23.5269	23.325	22.3133	37.1121	36.8553	35.9177	49.1729	48.9272	47.7003	54.6054	54.2902	53.4933	55.8854	55.5072	54.719	63.04	13.0447	22.9713	36.3104	48.2226	54.0308	54.8346
63.14	13.8696	13.2987	12.5798	23.564	23.366	22.3406	37.1387	36.8807	35.9587	49.1878	48.9565	47.7199	54.6113	54.2902	53.5031	55.8795	55.517	54.7288	63.1401	13.0625	22.9983	36.3415	48.2438	54.0354	54.8347
63.2401	13.8905	13.3195	12.5967	23.5887	23.3869	22.3751	37.1622	36.9074	35.999	49.2133	48.9773	47.7505	54.6126	54.3013	53.5142	55.8867	55.5144	54.73	63.2401	13.0802	23.0252	36.3726	48.2649	54.04	54.8348
63.34	13.9067	13.3397	12.613	23.6148	23.4246	22.4051	37.2	36.9471	36.0309	49.2393	48.9858	47.7706	54.6191	54.3117	53.5207	55.8873	55.5189	54.7366	63.34	13.098	23.0522	36.4037	48.286	54.0445	54.8349
63.4401	13.9302	13.367	12.6306	23.6382	23.4461	22.4305	37.2313	36.9764	36.0583	49.2628	49.0073	47.7902	54.623	54.3175	53.5226	55.8854	55.5131	54.7385	63.4401	13.1157	23.0791	36.4346	48.307	54.049	54.835
63.54	13.9428	13.3855	12.6471	23.6704	23.4724	22.4607	37.2439	37.0027	36.0846	49.2754	49.0238	47.8067	54.62	54.3087	53.5314	55.8863	55.514	54.7355	63.54	13.1334	23.1059	36.4656	48.3279	54.0535	54.8351
63.64	13.9536	13.4119	12.6599	23.6882	23.5008	22.4891	37.2762	37.035	36.113	49.296	49.0522	47.8292	54.621	54.3156	53.5285	55.8893	55.5111	54.7424	63.6401	13.1511	23.1328	36.4964	48.3488	54.0579	54.8352
63.7401	13.9692	13.4315	12.6755	23.7105	23.5262	22.5281	37.325	37.0604	36.1423	49.3116	49.0815	47.8429	54.6308	54.3253	53.5383	55.8834	55.5209	54.7424	63.7401	13.1688	23.1596	36.5272	48.3696	54.0623	54.8353
63.84	13.9868	13.451	12.697	23.7378	23.5516	22.5594	37.3543	37.1014	36.1813	49.3292	49.103	47.8664	54.6386	54.3371	53.55	55.8904	55.5228	54.7541	63.84	13.1865	23.1864	36.558	48.3903	54.0666	54.8354
63.9401	13.992	13.4543	12.7061	23.7489	23.5724	22.5802	37.3771	37.1125	36.1943	49.3481	49.118	47.8852	54.6274	54.3364	53.5493	55.8828	55.5202	54.7398	63.9401	13.2042	23.2132	36.5887	48.4109	54.071	54.8355
64.04	14.007	13.4849	12.7269	23.7795	23.603	22.6108	37.4057	37.1529	36.2367	49.3748	49.1349	47.9158	54.6314	54.3377	53.5604	55.8919	55.5157	54.747	64.04	13.2219	23.24	36.6193	48.4315	54.0753	54.8356
64.14	14.0348	13.5076	12.7517	23.8081	23.6473	22.6551	37.4422	37.1854	36.2595	49.3936	49.1577	47.9406	54.6425	54.3507	53.5734	55.8854	55.5287	54.76	64.1401	13.2396	23.2667	36.6499	48.452	54.0796	54.8357
64.2401	14.0395	13.5291	12.7614	23.8433	23.6766	22.6844	37.4676	37.2264	36.2887	49.4093	49.187	47.9601	54.6464	54.3605	53.5695	55.8893	55.5248	54.76	64.2401	13.2572	23.2934	36.6805	48.4724	54.0838	54.8358
64.34	14.0643	13.5539	12.7862	23.8739	23.7013	22.7091	37.4982	37.2609	36.3096	49.4184	49.2137	47.9751	54.6477	54.352	53.5689	55.8847	55.5241	54.7613	64.34	13.2749	23.3201	36.7109	48.4928	54.088	54.8359
64.4401	14.0819	13.5773	12.7998	23.8973	23.7267	22.7384	37.5216	37.2863	36.3526	49.4418	49.2273	47.9888	54.6497	54.354	53.5767	55.8886	55.5222	54.7535	64.4401	13.2925	23.3467	36.7414	48.5131	54.0922	54.836
64.54	14.1033	13.5949	12.8174	23.9188	23.7618	22.7599	37.549	37.3215	36.3838	49.4594	49.2469	48.0063	54.6575	54.3677	53.5903	55.8847	55.5241	54.7554	64.54	13.3102	23.3734	36.7718	48.5333	54.0964	54.8361
64.64	14.1138	13.5975	12.8298	23.9468	23.7957	22.7918	37.5672	37.3456	36.4177	49.4776	49.2612	48.0187	54.6542	54.3605	53.5793	55.8834	55.5267	54.7541	64.6401	13.3278	23.4	36.8021	48.5534	54.1005	54.8362
64.7401	14.1274	13.6268	12.8493	23.9722	23.825	22.8191	37.6004	37.3846	36.443	49.4913	49.2768	48.048	54.6601	54.3703	53.5832	55.8776	55.5318	54.7483	64.7401	13.3454	23.4266	36.8323	48.5735	54.1046	54.8363
64.84	14.1509	13.6444	12.8767	23.9937	23.8426	22.8406	37.625	37.4081	36.4665	49.5042	49.2944	48.0656	54.662	54.3781	53.591	55.8815	55.5228	54.7561	64.84	13.363	23.4532	36.8625	48.5935	54.1087	54.8364
64.9401	14.1619	13.6613	12.878	24.0157	23.8654	22.8673	37.6427	37.4289	36.501	49.5238	49.3191	48.0786	54.6653	54.3833	53.5864	55.8808	55.528	54.7476	64.9401	13.3806	23.4797	36.8927	48.6134	54.1127	54.8364
65.04	14.1867	13.6802	12.9027	24.0471	23.8882	22.8862	37.6792	37.4576	36.5257	49.5525	49.338	48.0916	54.6549	54.3924	53.5956	55.886	55.5274	54.7509	65.04	13.3982	23.5062	36.9228	48.6333	54.1167	54.8365
65.14	14.2101	13.6997	12.9222	24.0783	23.9174	22.9253	37.7085	37.4868	36.5511	49.5798	49.3693	48.117	54.6685	54.3983	53.5956	55.886	55.5371	54.7509	65.1401	13.4158	23.5327	36.9529	48.6531	54.1207	54.8366
65.2401	14.2303	13.7199	12.9424	24.1141	23.9552	22.9572	37.7443	37.5285	36.5811	49.5942	49.3894	48.1333	54.6653	54.4028	53.606	55.8906	55.5339	54.7613	65.2401	13.4334	23.5592	36.9828	48.6728	54.1247	54.8367
65.34	14.2453	13.7329	12.9574	24.133	23.9721	22.9799	37.7768	37.5466	36.6058	49.613	49.4025	48.1424	54.6725	54.4061	53.6092	55.8841	55.5313	54.7646	65.34	13.4509	23.5856	37.0128	48.6925	54.1286	54.8368
65.4401	14.2544	13.7576	12.9568	24.1519	23.9969	23.0027	37.8074	37.5741	36.6286	49.6319	49.4174	48.1496	54.6718	54.4054	53.6125	55.8854	55.5248	54.758	65.4401	13.4685	23.612	37.0427	48.7121	54.1325	54.8369
65.54	14.2648	13.7642	12.9672	24.1818	24.019	23.0307	37.8237	37.6001	36.6449	49.6443	49.429	48.1756	54.6725	54.3963	53.6092	55.886	55.5332	54.7607	65.54	13.4861	23.6384	37.0725	48.7316	54.1364	54.8369
65.64	14.2918	13.7833	12.9824	24.2088	24.0518	23.0499	37.8565	37.6408	36.6855	49.6576	49.4411	48.1928	54.6818	54.4076	53.6186	55.8954	55.5328	54.7544	65.6401	13.5036	23.6648	37.1023	48.7511	54.1402	54.837
65.7401	14.3097	13.8071	13.0043	24.2365	24.0874	23.0835	37.8979	37.6802	36.7249	49.6775	49.465	48.2108	54.6912	54.4217	53.6327	55.9048	55.5371	54.7704	65.7401	13.5211	23.6911	37.132	48.7705	54.144	54.8371
65.84	14.3201	13.8293	13.0186	24.2528	24.0978	23.1056	37.922	37.6945	36.7393	49.6938	49.4773	48.2212	54.6868	54.4126	53.6235	55.8984	55.5378	54.7613	65.84	13.5387	23.7175	37.1617	48.7898	54.1478	54.8372
65.9401	14.3338	13.8468	13.0303	24.2762	24.1349	23.1427	37.9474	37.7238	36.7686	49.7074	49.4851	48.2387	54.6848	54.4157	53.6286	55.9023	55.5319	54.7691	65.9401	13.5562	23.7437	37.1913	48.8091	54.1516	54.8373
66.04	14.3462	13.869	13.0466	24.2984	24.1484	23.1551	37.9773	37.746	36.7946	49.7276	49.5014	48.257	54.6972	54.4152	53.6183	55.8932	55.5326	54.7659	66.04	13.5737	23.77	37.2209	48.8283	54.1553	54.8373
66.14	14.3651	13.8937	13.0713	24.3329	24.1701	23.1798	38.0138	37.7746	36.8252	49.7543	49.5164	48.2856	54.7005	54.4145	53.6274	55.8984	55.5319	54.775	66.1401	13.5912	23.7963	37.2504	48.8474	54.159	54.8374
66.2401	14.3833	13.9119	13.0857	24.357	24.198	23.2078	38.0457	37.8143	36.863	49.7667	49.5385	48.3136	54.6991	54.4191	53.6359	55.901	55.5404	54.7698	66.2401	13.6087	23.8225	37.2799	48.8664	54.1627	54.8375
66.34	14.4041	13.9269	13.1006	24.3856	24.2247	23.2228	38.0775	37.8332	36.8877	49.7817	49.5457	48.3266	54.7102	54.4184	53.6411	55.9042	55.5358	54.773	66.34	13.6262	23.8487	37.3093	48.8854	54.1664	54.8376
66.4401	14.4197	13.9425	13.1155	24.4168	24.2404	23.254	38.0997	37.8644	36.915	49.807	49.5652	48.3403	54.7141	54.4282	53.6411	55.8984	55.5456	54.7847	66.4401	13.6436	23.8749	37.3386	48.9044	54.17	54.8376
66.54	14.4328	13.9517	13.1215	24.4494	24.2573	23.2866	38.1323	37.8872	36.9417	49.8162	49.5783	48.3533	54.7037	54.4315	53.6444	55.8977	55.5391	54.7724	66.54	13.6611	23.901	37.368	48.9232	54.1736	54.8377
66.64	14.4438	13.9764	13.1482	24.4722	24.284	23.3133	38.1688	37.9237	36.9567	49.8362	49.5932	48.3781	54.7031	54.4386	53.6398	55.8971	55.5443	54.7776	66.6401	13.6786	23.9272	37.3972	48.942	54.1772	54.8378
66.7401	14.4549	13.9933	13.1651	24.4981	24.3107	23.3302	38.1915	37.9465	36.9854	49.8559	49.618	48.3872	54.7083	54.436	53.6431	55.9003	55.5378	54.775	66.7401	13.696	23.9533	37.4264	48.9608	54.1808	54.8378
66.84	14.4777	14.0161	13.1859	24.5236	24.3413	23.3608	38.2378	37.9712	37.0257	49.8787	49.6329	48.4139	54.7037	54.4432	53.6483	55.9055	55.543	54.7763	66.84	13.7135	23.9794	37.4556	48.9794	54.1843	54.8379
66.9401	14.488	14.0311	13.2126	24.5386	24.368	23.3816	38.2684	37.9979	37.0524	49.8897	49.6518	48.423	54.705	54.4425	53.6437	55.8971	55.5384	54.7717	66.9401	13.7309	24.0054	37.4847	48.998	54.1878	54.838
67.04	14.5024	14.0526	13.2243	24.5601	24.3855	23.3992	38.2859	38.0253	37.0692	49.9054	49.6596	48.4445	54.6972	54.4445	53.6418	55.8932	55.5306	54.769	67.04	13.7483	24.0315	37.5137	49.0166	54.1913	54.838
67.14	14.5235	14.0776	13.2493	24.5909	24.4164	23.4438	38.307	38.0542	37.097	49.9265	49.6827	48.4667	54.6968	54.4597	53.6414	55.8947	55.5361	54.7674	67.1401	13.7657	24.0575	37.5427	49.0351	54.1948	54.8381
67.2401	14.5461	14.0962	13.266	24.6135	24.4331	23.4721	38.3374	38.0826	37.1351	49.949	49.6935	48.4764	54.6998	54.4568	53.6502	55.8958	55.543	54.7743	67.2401	13.7832	24.0835	37.5716	49.0535	54.1982	54.8382
67.34	14.5617	14.1118	13.2894	24.6447	24.4682	23.4975	38.3608	38.1177	37.1703	49.9607	49.7091	48.492	54.6998	54.4686	53.6463	55.8969	55.5391	54.7704	67.34	13.8006	24.1094	37.6006	49.0718	54.2016	54.8382
67.4401	14.5871	14.1372	13.3031	24.6701	24.4897	23.5268	38.3842	38.1587	37.2015	49.9802	49.7286	48.5233	54.7049	54.4627	53.6561	55.9016	55.5391	54.7782	67.4401	13.8179	24.1353	37.6294	49.0901	54.205	54.8383
67.54	14.5962	14.1444	13.3161	24.689	24.5223	23.5477	38.4188	38.1913	37.2243	49.9893	49.7417	48.5265	54.7011	54.4621	53.6594	55.8951	55.5443	54.7659	67.54	13.8353	24.1613	37.6582	49.1083	54.2084	54.8383
67.64	14.6251	14.1694	13.3509	24.712	24.5453	23.5648	38.4574	38.226	37.2688	50.0124	49.7667	48.5496	54.7144	54.4714	53.6726	55.9084	55.5478	54.7694	67.6401	13.8527	24.1872	37.6869	49.1265	54.2117	54.8384
67.7401	14.6307	14.1847	13.3663	24.7235	24.5724	23.5802	38.4767	38.2609	37.2998	50.0238	49.7723	48.5649	54.7219	54.477	53.6782	55.9101	55.5437	54.775	67.7401	13.8701	24.213	37.7156	49.1446	54.2151	54.8385
67.84	14.6378	14.1978	13.3754	24.7424	24.5913	23.6049	38.4975	38.2837	37.3285	50.0408	49.7853	48.5897	54.7115	54.4666	53.6815	55.9075	55.5469	54.7646	67.84	13.8874	24.2389	37.7442	49.1626	54.2184	54.8385
67.9401	14.6619	14.2093	13.3955	24.7626	24.6017	23.6271	38.5275	38.3117	37.3545	50.059	49.7976	48.5923	54.7219	54.4673	53.6782	55.9003	55.5436	54.7593	67.9401	13.9048	24.2647	37.7728	49.1806	54.2216	54.8386
68.04	14.6704	14.2233	13.4079	24.7847	24.6277	23.6453	38.5496	38.3417	37.3747	50.0597	49.8081	48.6007	54.7167	54.4718	53.6828	55.899	55.5482	54.7561	68.04	13.9221	24.2905	37.8014	49.1985	54.2249	54.8386
68.14	14.6847	14.2438	13.4203	24.8068	24.646	23.6655	38.5717	38.3657	37.3988	50.0681	49.8263	48.619	54.7213	54.4764	53.6873	55.9075	55.5469	54.7587	68.1401	13.9395	24.3163	37.8298	49.2163	54.2281	54.8387
68.2401	14.6951	14.2511	13.4346	24.8309	24.6701	23.6994	38.5919	38.3996	37.4229	50.0824	49.8406	48.6333	54.72	54.4751	53.6763	55.8984	55.5417	54.7535	68.2401	13.9568	24.342	37.8583	49.2341	54.2313	54.8387
68.34	14.7095	14.2811	13.4626	24.857	24.7	23.7273	38.616	38.4296	37.4567	50.087	49.8588	48.6496	54.7245	54.4835	53.6867	55.901	55.5502	54.762	68.34	13.9741	24.3678	37.8867	49.2518	54.2345	54.8388
68.4401	14.7275	14.3	13.4737	24.8797	24.7189	23.7482	38.6349	38.468	37.4815	50.1059	49.8797	48.6626	54.7278	54.4927	53.6821	55.9101	55.5495	54.7574	68.4401	13.9914	24.3935	37.915	49.2695	54.2377	54.8388
68.54	14.7381	14.3175	13.501	24.909	24.7462	23.7755	38.6673	38.5051	37.5186	50.1188	49.8973	48.6802	54.7317	54.4966	53.6841	55.914	55.5476	54.7593	68.54	14.0087	24.4191	37.9433	49.2871	54.2408	54.8389
68.64	14.7511	14.3325	13.5121	24.9338	24.771	23.7905	38.687	38.5318	37.5453	50.1267	49.9025	48.6912	54.7311	54.4861	53.6893	55.9036	55.5528	54.7548	68.6401	14.026	24.4448	37.9715	49.3047	54.2439	54.839
68.7401	14.7615	14.3449	13.5225	24.9598	24.7951	23.8185	38.7189	38.5578	37.5713	50.1449	49.9187	48.7036	54.7356	54.4899	53.6958	55.8964	55.5593	54.7574	68.7401	14.0433	24.4704	37.9997	49.3221	54.247	54.839
68.84	14.7713	14.3644	13.5381	24.9813	24.8029	23.8419	38.7286	38.5832	37.5947	50.1547	49.9285	48.7173	54.7434	54.4868	53.6997	55.8964	55.5534	54.7457	68.84	14.0606	24.4961	38.0278	49.3395	54.2501	54.8391
68.9401	14.798	14.3872	13.5609	24.9982	24.8354	23.8647	38.771	38.6255	37.639	50.1716	49.9474	48.74	54.7525	54.49	53.6991	55.9095	55.5567	54.7587	68.9401	14.0779	24.5216	38.0559	49.3569	54.2531	54.8391
69.04	14.811	14.4022	13.5759	25.0132	24.8523	23.8914	38.7918	38.6503	37.6637	50.1925	49.9624	48.755	54.7382	54.4914	53.6984	55.901	55.5619	54.7541	69.04	14.0951	24.5472	38.0839	49.3742	54.2562	54.8392
69.14	14.8221	14.425	13.6084	25.0555	24.8927	23.922	38.8185	38.6887	37.6846	50.1977	49.9832	48.7739	54.7434	54.4966	53.7095	55.9062	55.5632	54.7652	69.1401	14.1124	24.5727	38.1119	49.3915	54.2592	54.8392
69.2401	14.8425	14.4513	13.6211	25.0674	24.9093	23.9385	38.8448	38.7091	37.7226	50.2123	49.9997	48.7846	54.7553	54.4936	53.7163	55.913	55.5602	54.7583	69.2401	14.1296	24.5983	38.1398	49.4086	54.2622	54.8392
69.34	14.8631	14.4699	13.6338	25.0887	24.9494	23.9642	38.881	38.7277	37.7373	50.2211	50.0047	48.8032	54.7571	54.5024	53.7153	55.9082	55.569	54.7633	69.34	14.1469	24.6238	38.1677	49.4257	54.2651	54.8393
69.4401	14.8729	14.4836	13.6475	25.1102	24.963	23.9806	38.8986	38.7531	37.7568	50.2289	50.0145	48.8169	54.7512	54.5063	53.7192	55.9062	55.5632	54.7574	69.4401	14.1641	24.6492	38.1955	49.4428	54.2681	54.8393
69.54	14.8878	14.4907	13.6625	25.1389	24.9878	24.0053	38.9194	38.7779	37.7816	50.2439	50.0294	48.8221	54.7545	54.5076	53.7108	55.9016	55.5684	54.7489	69.54	14.1813	24.6747	38.2233	49.4598	54.271	54.8394
69.64	14.8983	14.5168	13.6807	25.1649	25.006	24.0333	38.9513	38.8059	37.8076	50.2485	50.0555	48.8403	54.7551	54.4985	53.7134	55.9035	55.5651	54.7398	69.6401	14.1985	24.7001	38.251	49.4768	54.2739	54.8394
69.7401	14.9126	14.5252	13.7028	25.1753	25.0379	24.0457	38.9734	38.8378	37.8317	50.2511	50.0581	48.8488	54.7538	54.5011	53.716	55.899	55.558	54.7424	69.7401	14.2157	24.7255	38.2787	49.4936	54.2768	54.8395
69.84	14.9435	14.5444	13.7239	25.1945	25.0746	24.0805	39.0063	38.8628	37.8665	50.2702	50.0811	48.8679	54.7632	54.5144	53.7215	55.9045	55.5634	54.7479	69.84	14.2329	24.7509	38.3063	49.5105	54.2797	54.8395
69.9401	14.9588	14.5578	13.7315	25.2254	25.0958	24.1036	39.0216	38.8859	37.8877	50.2778	50.0867	48.8794	54.761	54.5102	53.7232	55.9023	55.5554	54.7496	69.9401	14.2501	24.7762	38.3339	49.5272	54.2825	54.8396
70.04	14.9782	14.5799	13.7439	25.2456	25.1375	24.1258	39.0496	38.9042	37.9216	50.2913	50.1088	48.8996	54.7675	54.5089	53.7258	55.9068	55.5697	54.7483	70.04	14.2673	24.8016	38.3615	49.544	54.2853	54.8396
70.14	14.9959	14.591	13.7686	25.2645	25.1642	24.1466	39.0704	38.923	37.9463	50.2895	50.1238	48.9087	54.7688	54.5083	53.731	55.8964	55.5651	54.7379	70.1401	14.2845	24.8269	38.3889	49.5606	54.2881	54.8397
70.2401	15.0272	14.6066	13.7901	25.2958	25.2052	24.174	39.1115	38.9562	37.9893	50.311	50.1355	48.9302	54.7708	54.52	53.7427	55.9081	55.5769	54.7496	70.2401	14.3016	24.8522	38.4164	49.5772	54.2909	54.8397
70.34	15.0376	14.6209	13.8044	25.3062	25.2293	24.1961	39.1336	38.9784	38.0016	50.3331	50.1499	48.9425	54.7695	54.5128	53.7355	55.9068	55.5658	54.7424	70.34	14.3188	24.8774	38.4438	49.5937	54.2937	54.8397
70.4401	15.0526	14.6379	13.8213	25.3309	25.256	24.2267	39.1525	39.009	38.042	50.35	50.1707	48.9653	54.7669	54.52	53.7466	55.9121	55.5612	54.7535	70.4401	14.3359	24.9027	38.4711	49.6102	54.2964	54.8398
70.54	15.0636	14.647	13.8304	25.3557	25.2749	24.2534	39.1714	39.0357	38.057	50.3474	50.1857	48.9803	54.7662	54.5193	53.7479	55.9075	55.5567	54.7489	70.54	14.3531	24.9279	38.4984	49.6266	54.2992	54.8398
70.64	15.0753	14.6645	13.848	25.381	25.3139	24.2905	39.2104	39.063	38.096	50.3591	50.1993	48.9881	54.774	54.5174	53.7498	55.9114	55.5547	54.7567	70.6401	14.3702	24.9531	38.5256	49.643	54.3019	54.8399
70.7401	15.1007	14.6841	13.8656	25.3889	25.3413	24.3081	39.2475	39.0806	38.1234	50.3826	50.2033	49.0057	54.7779	54.5213	53.7479	55.9134	55.5625	54.7509	70.7401	14.3873	24.9783	38.5528	49.6593	54.3046	54.8399
70.84	15.1166	14.7019	13.8893	25.4243	25.3845	24.3415	39.279	39.1094	38.1568	50.3887	50.225	49.0274	54.784	54.5274	53.7501	55.9117	55.5647	54.7472	70.84	14.4044	25.0034	38.5799	49.6756	54.3072	54.8399
70.9401	15.1326	14.716	13.9092	25.452	25.4142	24.3673	39.306	39.132	38.1865	50.4067	50.2449	49.0376	54.7903	54.5395	53.7575	55.9121	55.5612	54.7476	70.9401	14.4215	25.0285	38.607	49.6918	54.3099	54.84
71.04	15.1411	14.7303	13.9235	25.48	25.4383	24.3855	39.3328	39.1561	38.2106	50.4112	50.2456	49.0636	54.789	54.5343	53.7551	55.9108	55.5599	54.7522	71.04	14.4387	25.0536	38.6341	49.7079	54.3125	54.84
71.14	15.158	14.7609	13.9424	25.5106	25.4786	24.4064	39.3634	39.1867	38.2412	50.434	50.2586	49.0825	54.7934	54.5434	53.7642	55.9062	55.569	54.7515	71.1401	14.4557	25.0787	38.6611	49.724	54.3151	54.84
71.2401	15.1821	14.7772	13.9646	25.5358	25.5086	24.4363	39.3895	39.2214	38.2712	50.4503	50.2807	49.1027	54.7929	54.5499	53.7648	55.9127	55.5697	54.7522	71.2401	14.4728	25.1038	38.688	49.74	54.3177	54.8401
71.34	15.203	14.7863	13.9846	25.5536	25.5353	24.4611	39.4083	39.2434	38.2959	50.4613	50.2957	49.1157	54.7942	54.5493	53.77	55.9082	55.5651	54.7527	71.34	14.4899	25.1288	38.7149	49.756	54.3203	54.8401
71.4401	15.2225	14.8	14.001	25.5887	25.5685	24.4923	39.4435	39.2687	38.3213	50.4809	50.3047	49.1333	54.804	54.5532	53.7837	55.9179	55.5651	54.7496	71.4401	14.507	25.1538	38.7418	49.7719	54.3229	54.8401
71.54	15.2342	14.8156	14.0186	25.62	25.5939	24.5119	39.4689	39.2941	38.3526	50.4906	50.3133	49.1391	54.804	54.5591	53.7759	55.9179	55.5651	54.7457	71.54	14.524	25.1788	38.7686	49.7878	54.3254	54.8402
71.64	15.2596	14.839	14.0401	25.6454	25.6271	24.5431	39.4962	39.3156	38.3838	50.5172	50.3348	49.1606	54.8215	54.5661	53.7817	55.9249	55.5671	54.7574	71.6401	14.5411	25.2038	38.7953	49.8036	54.3279	54.8402
71.7401	15.2785	14.8618	14.0629	25.6662	25.6596	24.5874	39.5249	39.3454	38.4183	50.5349	50.3595	49.1834	54.8287	54.5721	53.785	55.9212	55.5703	54.7607	71.7401	14.5581	25.2287	38.822	49.8194	54.3304	54.8403
71.84	15.2895	14.8729	14.0681	25.6851	25.6844	24.6023	39.5398	39.3729	38.4372	50.5499	50.3745	49.1956	54.83	54.5675	53.7902	55.9225	55.5756	54.7561	71.84	14.5751	25.2536	38.8487	49.8351	54.3329	54.8403
71.9401	15.3138	14.8862	14.0872	25.7101	25.7152	24.643	39.5746	39.4018	38.468	50.5651	50.3936	49.2078	54.8335	54.5769	53.7957	55.926	55.5752	54.7674	71.9401	14.5922	25.2785	38.8753	49.8507	54.3354	54.8403
72.04	15.3273	14.9087	14.1058	25.7365	25.7456	24.6596	39.601	39.4341	38.4984	50.5759	50.4044	49.2283	54.8424	54.5838	53.7909	55.9231	55.5762	54.7685	72.04	14.6092	25.3034	38.9019	49.8663	54.3379	54.8403
72.14	15.3403	14.9178	14.1267	25.7554	25.7586	24.6766	39.6199	39.4569	38.5212	50.5753	50.4194	49.2316	54.83	54.5714	53.7961	55.9205	55.5795	54.7678	72.1401	14.6262	25.3283	38.9284	49.8819	54.3403	54.8404
72.2401	15.3559	14.9295	14.1501	25.7769	25.7781	24.7059	39.6531	39.4842	38.5505	50.5987	50.4331	49.2492	54.8339	54.5812	53.7941	55.9283	55.5775	54.76	72.2401	14.6432	25.3531	38.9549	49.8973	54.3427	54.8404
72.34	15.3761	14.9458	14.1664	25.8107	25.8139	24.7319	39.6753	39.5025	38.5726	50.6091	50.4337	49.2674	54.8346	54.5877	53.8006	55.9212	55.5742	54.7665	72.34	14.6602	25.3779	38.9813	49.9128	54.3451	54.8404
72.4401	15.3859	14.9673	14.1879	25.8342	25.8335	24.7514	39.6987	39.5415	38.596	50.615	50.4532	49.2772	54.8443	54.5877	53.8065	55.9212	55.586	54.7665	72.4401	14.6772	25.4027	39.0077	49.9282	54.3475	54.8405
72.54	15.4165	14.9803	14.2107	25.8687	25.868	24.7859	39.7332	39.576	38.6403	50.6397	50.476	49.296	54.8534	54.6007	53.8039	55.9147	55.5853	54.7659	72.54	14.6942	25.4275	39.034	49.9435	54.3499	54.8405
72.64	15.425	14.9946	14.2152	25.8986	25.8921	24.81	39.7632	39.6099	38.6644	50.6482	50.4825	49.3045	54.8521	54.5955	53.8084	55.9153	55.5743	54.7646	72.6401	14.7111	25.4522	39.0603	49.9588	54.3522	54.8405
72.7401	15.4467	15.0105	14.237	25.9204	25.9079	24.8357	39.7849	39.6258	38.6822	50.6543	50.4848	49.3106	54.8536	54.5977	53.8146	55.9175	55.5706	54.7609	72.7401	14.7281	25.4769	39.0865	49.974	54.3546	54.8406
72.84	15.4647	15.0343	14.2569	25.9598	25.9435	24.8576	39.8087	39.6613	38.7158	50.684	50.5027	49.3364	54.8606	54.5962	53.8189	55.916	55.5847	54.7652	72.84	14.745	25.5016	39.1127	49.9891	54.3569	54.8406
72.9401	15.4796	15.0591	14.2699	25.9767	25.9663	24.8745	39.8276	39.6841	38.7347	50.6931	50.506	49.3397	54.8658	54.5994	53.8221	55.9153	55.5735	54.7646	72.9401	14.762	25.5263	39.1389	50.0043	54.3592	54.8406
73.04	15.4894	15.0825	14.2836	26.017	25.9956	24.9077	39.8569	39.7173	38.7679	50.7166	50.5294	49.3631	54.8697	54.6033	53.8358	55.9231	55.5801	54.7665	73.04	14.7789	25.5509	39.165	50.0193	54.3615	54.8406
73.14	15.505	15.104	14.305	26.0412	26.0229	24.9292	39.8834	39.7505	38.8011	50.7439	50.5372	49.3846	54.8775	54.615	53.8377	55.9301	55.5821	54.7802	73.1401	14.7958	25.5756	39.191	50.0343	54.3638	54.8407
73.2401	15.5278	15.1143	14.3181	26.0659	26.0359	24.9402	39.8992	39.7733	38.818	50.7511	50.5503	49.3878	54.871	54.6183	53.841	55.9264	55.5756	54.7678	73.2401	14.8128	25.6002	39.217	50.0493	54.366	54.8407
73.34	15.5304	15.1235	14.3363	26.092	26.062	24.9604	39.9233	39.7954	38.8363	50.7693	50.5685	49.4061	54.8678	54.6151	53.8377	55.929	55.5821	54.7782	73.34	14.8297	25.6247	39.243	50.0642	54.3682	54.8407
73.4401	15.5428	15.1398	14.3526	26.118	26.0802	24.9865	39.9435	39.8078	38.8623	50.7817	50.5691	49.4223	54.8684	54.6118	53.8403	55.916	55.5788	54.7769	73.4401	14.8466	25.6493	39.2689	50.079	54.3705	54.8408
73.54	15.5669	15.1541	14.3767	26.1402	26.1043	25.0125	39.9676	39.8319	38.8864	50.7901	50.5835	49.4367	54.8593	54.6164	53.8293	55.9147	55.5736	54.7756	73.54	14.8635	25.6738	39.2947	50.0938	54.3727	54.8408
73.64	15.5858	15.1769	14.4014	26.1571	26.1329	25.0353	39.9982	39.8644	38.9111	50.8031	50.5965	49.4497	54.8528	54.6157	53.8442	55.9257	55.5827	54.7789	73.6401	14.8804	25.6984	39.3206	50.1086	54.3749	54.8408
73.7401	15.6001	15.1971	14.4196	26.1851	26.157	25.0496	40.0203	39.8944	38.9391	50.8186	50.6128	49.464	54.8554	54.6203	53.8429	55.9186	55.5756	54.7932	73.7401	14.8972	25.7229	39.3463	50.1233	54.3771	54.8408
73.84	15.6183	15.2192	14.432	26.215	26.1987	25.0776	40.0483	39.9263	38.971	50.8201	50.6193	49.4764	54.8639	54.6365	53.8553	55.927	55.584	54.7978	73.84	14.9141	25.7473	39.3721	50.138	54.3792	54.8409
73.9401	15.6359	15.2524	14.4554	26.2521	26.2174	25.1108	40.0776	39.9556	39.0062	50.8474	50.6427	49.5018	54.8717	54.6424	53.8592	55.9251	55.5821	54.7958	73.9401	14.931	25.7718	39.3977	50.1526	54.3814	54.8409
74.04	15.6632	15.272	14.473	26.2756	26.2397	25.1382	40.1049	39.979	39.0335	50.8552	50.6603	49.5037	54.8756	54.6443	53.867	55.9329	55.5899	54.8036	74.04	14.9478	25.7962	39.4234	50.1671	54.3835	54.8409
74.14	15.6748	15.2824	14.4893	26.2958	26.254	25.1642	40.1251	40.0031	39.0479	50.8656	50.6746	49.5083	54.8598	54.6489	53.8618	55.9335	55.5847	54.7984	74.1401	14.9647	25.8206	39.449	50.1816	54.3856	54.8409
74.2401	15.6886	15.2974	14.5101	26.3224	26.2846	25.185	40.1479	40.0357	39.0902	50.8708	50.6837	49.5291	54.8658	54.6502	53.8631	55.9387	55.586	54.7997	74.2401	14.9815	25.845	39.4745	50.1961	54.3877	54.841
74.34	15.7036	15.3123	14.5251	26.3433	26.3113	25.2098	40.1668	40.0604	39.1149	50.8878	50.6928	49.5343	54.8613	54.6515	53.8683	55.9303	55.5775	54.7912	74.34	14.9984	25.8693	39.5	50.2105	54.3898	54.841
74.4401	15.716	15.3306	14.5414	26.3752	26.3374	25.2331	40.2007	40.0962	39.141	50.9001	50.6993	49.5428	54.8639	54.6424	53.8651	55.9309	55.5684	54.7958	74.4401	15.0152	25.8937	39.5254	50.2248	54.3919	54.841
74.54	15.7309	15.3494	14.5622	26.398	26.3563	25.2449	40.2234	40.1053	39.1716	50.9132	50.7182	49.5617	54.8671	54.6515	53.8742	55.9303	55.5775	54.801	74.54	15.032	25.918	39.5509	50.2391	54.3939	54.841
74.64	15.7466	15.3651	14.5778	26.4214	26.3836	25.2703	40.2566	40.1385	39.1969	50.9151	50.7241	49.5773	54.8632	54.6476	53.8703	55.9322	55.5736	54.7932	74.6401	15.0488	25.9423	39.5762	50.2534	54.396	54.841
74.7401	15.7599	15.392	14.595	26.4425	26.4203	25.2856	40.2641	40.1499	39.2102	50.9284	50.7374	49.5847	54.8667	54.655	53.8777	55.9291	55.5713	54.785	74.7401	15.0656	25.9666	39.6015	50.2676	54.398	54.8411
74.84	15.7746	15.4106	14.6058	26.4728	26.4507	25.3198	40.2788	40.1822	39.2269	50.9451	50.7443	49.6053	54.8619	54.6561	53.8846	55.9348	55.5801	54.7958	74.84	15.0824	25.9908	39.6268	50.2817	54.4	54.8411
74.9401	15.7889	15.4172	14.6182	26.493	26.4747	25.3322	40.3009	40.1945	39.249	50.9418	50.7566	49.6098	54.8645	54.6587	53.8716	55.9277	55.5671	54.7984	74.9401	15.0992	26.015	39.652	50.2958	54.402	54.8411
75.04	15.8195	15.438	14.641	26.5178	26.4956	25.3647	40.3288	40.2251	39.2796	50.9626	50.7677	49.6268	54.8717	54.66	53.8729	55.9348	55.5684	54.7997	75.04	15.116	26.0392	39.6772	50.3099	54.404	54.8411
75.14	15.8282	15.4506	14.6536	26.5265	26.5141	25.3871	40.3442	40.2378	39.304	50.9714	50.7667	49.6238	54.8648	54.6648	53.8719	55.928	55.5615	54.7928	75.1401	15.1327	26.0634	39.7023	50.3239	54.406	54.8412
75.2401	15.8455	15.4718	14.6768	26.5555	26.5431	25.4161	40.3771	40.2727	39.3272	50.9906	50.784	49.6372	54.8723	54.6645	53.8696	55.9257	55.5749	54.7965	75.2401	15.1495	26.0876	39.7274	50.3378	54.408	54.8412
75.34	15.854	15.4842	14.695	26.5835	26.5711	25.4402	40.3934	40.2967	39.3552	51.005	50.7924	49.6554	54.8671	54.6574	53.8801	55.9342	55.5697	54.7952	75.34	15.1662	26.1117	39.7525	50.3517	54.4099	54.8412
75.4401	15.8807	15.5031	14.7159	26.6239	26.59	25.4591	40.4161	40.3195	39.376	51.018	50.8035	49.6704	54.8723	54.6665	53.8892	55.9296	55.5632	54.8043	75.4401	15.183	26.1358	39.7775	50.3656	54.4118	54.8412
75.54	15.8918	15.52	14.7328	26.6459	26.6186	25.4858	40.4507	40.3482	39.4027	51.0204	50.8204	49.6736	54.8697	54.6639	53.8924	55.9309	55.5703	54.8017	75.54	15.1997	26.1599	39.8024	50.3794	54.4138	54.8412
75.64	15.9171	15.5415	14.7484	26.6681	26.6342	25.5171	40.4839	40.3775	39.432	51.033	50.8302	49.6932	54.8756	54.6639	53.8866	55.9368	55.5703	54.8017	75.6401	15.2164	26.184	39.8274	50.3932	54.4157	54.8413
75.7401	15.9178	15.5558	14.7666	26.6903	26.6525	25.5275	40.504	40.3918	39.4416	51.0492	50.8445	49.6977	54.8743	54.6684	53.8911	55.9257	55.571	54.8062	75.7401	15.2332	26.2081	39.8522	50.4069	54.4176	54.8413
75.84	15.9419	15.5838	14.7771	26.7027	26.6727	25.5594	40.5066	40.4217	39.4645	51.0636	50.853	49.716	54.8691	54.673	53.8898	55.9205	55.5638	54.8049	75.84	15.2499	26.2321	39.877	50.4206	54.4194	54.8413
75.9401	15.9504	15.5942	14.7914	26.7365	26.7065	25.5757	40.5288	40.4322	39.4886	51.072	50.8693	49.7205	54.8775	54.6619	53.8944	55.9192	55.5684	54.7997	75.9401	15.2666	26.2561	39.9018	50.4342	54.4213	54.8413
76.04	15.9673	15.6112	14.8122	26.7652	26.7273	25.6063	40.5398	40.4569	39.5212	51.0831	50.8803	49.7394	54.8749	54.6632	53.8918	55.9205	55.5697	54.801	76.04	15.2833	26.2801	39.9266	50.4478	54.4232	54.8413
76.14	15.9901	15.6281	14.835	26.786	26.756	25.6329	40.5607	40.4855	39.5342	51.0981	50.8875	49.7505	54.8762	54.6704	53.8931	55.9238	55.5671	54.8082	76.1401	15.3	26.304	39.9512	50.4613	54.425	54.8413
76.2401	16.0096	15.6476	14.8506	26.8231	26.7716	25.6642	40.588	40.5148	39.5576	51.1117	50.907	49.7563	54.886	54.6704	53.8931	55.9179	55.5671	54.8082	76.2401	15.3166	26.328	39.9759	50.4748	54.4268	54.8414
76.34	16.0322	15.675	14.8682	26.8446	26.7931	25.6818	40.6095	40.5324	39.5752	51.1254	50.9101	49.768	54.8793	54.6743	53.9009	55.9257	55.5749	54.8062	76.34	15.3333	26.3519	40.0005	50.4882	54.4286	54.8414
76.4401	16.0448	15.6945	14.8858	26.8583	26.8224	25.7091	40.6271	40.552	39.6045	51.1274	50.9207	49.7759	54.8801	54.6665	53.9087	55.9199	55.5729	54.8043	76.4401	15.35	26.3758	40.0251	50.5016	54.4304	54.8414
76.54	16.0584	15.7121	14.9034	26.8817	26.84	25.7286	40.6525	40.5793	39.6318	51.1449	50.9285	49.7954	54.886	54.6645	53.9067	55.9121	55.5671	54.7984	76.54	15.3666	26.3997	40.0496	50.515	54.4322	54.8414
76.64	16.0786	15.7284	14.9177	26.898	26.8621	25.7547	40.6727	40.6053	39.654	51.1495	50.9467	49.8019	54.8769	54.671	53.9035	55.9205	55.5677	54.801	76.6401	15.3833	26.4235	40.074	50.5283	54.434	54.8414
76.7401	16.0955	15.7531	14.9288	26.9247	26.8849	25.7814	40.6994	40.6242	39.6768	51.1567	50.9637	49.8188	54.8801	54.6684	53.9126	55.914	55.5651	54.7984	76.7401	15.3999	26.4474	40.0985	50.5415	54.4358	54.8415
76.84	16.1209	15.7707	14.962	26.9559	26.9083	25.8048	40.72	40.6574	39.71	51.1645	50.9773	49.8423	54.8782	54.6782	53.9118	55.9218	55.569	54.8023	76.84	15.4166	26.4712	40.1229	50.5547	54.4375	54.8415
76.9401	16.13	15.7739	14.975	26.9689	26.9311	25.8393	40.7358	40.6704	39.7347	51.1736	50.9904	49.8455	54.8814	54.6756	53.9081	55.9204	55.5723	54.7958	76.9401	15.4332	26.495	40.1472	50.5679	54.4393	54.8415
77.04	16.1502	15.7902	14.9834	26.9793	26.9591	25.8615	40.7618	40.6945	39.751	51.1742	51.0086	49.8657	54.884	54.6723	53.9048	55.9101	55.569	54.8023	77.04	15.4498	26.5187	40.1715	50.581	54.441	54.8415
77.14	16.1652	15.8032	14.9965	27.0021	26.9721	25.8706	40.7729	40.7017	39.764	51.1873	51.0118	49.8729	54.8814	54.6658	53.9081	55.9134	55.5578	54.7958	77.1401	15.4664	26.5425	40.1957	50.5941	54.4427	54.8415
77.2401	16.1824	15.8263	15.0176	27.035	27.0089	25.9014	40.7882	40.7228	39.7812	51.2162	51.0329	49.8881	54.8791	54.6791	53.9096	55.911	55.5621	54.7974	77.2401	15.483	26.5662	40.2199	50.6071	54.4444	54.8415
77.34	16.1951	15.8547	15.0362	27.0594	27.0216	25.9396	40.8224	40.7473	39.7959	51.2289	51.0418	49.897	54.8821	54.688	53.9185	55.914	55.5612	54.7965	77.34	15.4996	26.5899	40.2441	50.6201	54.4461	54.8415
77.4401	16.2056	15.869	15.0525	27.0796	27.0379	25.9656	40.8426	40.7674	39.82	51.2385	51.0463	49.9113	54.8867	54.6828	53.923	55.9147	55.556	54.801	77.4401	15.5162	26.6136	40.2682	50.633	54.4478	54.8416
77.54	16.2329	15.8807	15.0739	27.1159	27.0691	25.9871	40.8738	40.7889	39.8512	51.255	51.0678	49.9132	54.8886	54.6945	53.925	55.9108	55.5697	54.803	77.54	15.5328	26.6372	40.2923	50.6459	54.4495	54.8416
77.64	16.2394	15.8892	15.0844	27.1193	27.0796	26.0073	40.8803	40.8189	39.8734	51.2556	51.0704	49.9236	54.8853	54.6854	53.9256	55.9114	55.5606	54.7939	77.6401	15.5493	26.6609	40.3164	50.6587	54.4511	54.8416
77.7401	16.255	15.9048	15.1019	27.1525	27.1128	26.0307	40.8979	40.8521	39.8949	51.2771	51.088	49.9471	54.8912	54.6873	53.9237	55.9095	55.5625	54.7958	77.7401	15.5659	26.6845	40.3404	50.6715	54.4528	54.8416
77.84	16.2707	15.9243	15.1273	27.1877	27.1382	26.06	40.9233	40.8814	39.9144	51.2927	51.0919	49.9568	54.9029	54.6924	53.9276	55.9134	55.5723	54.7997	77.84	15.5825	26.7081	40.3643	50.6843	54.4544	54.8416
77.9401	16.2934	15.9315	15.1345	27.1988	27.159	26.0828	40.9441	40.8983	39.9372	51.3038	51.0991	49.964	54.8964	54.6828	53.925	55.9186	55.5697	54.803	77.9401	15.599	26.7317	40.3882	50.697	54.456	54.8416
78.04	16.3117	15.9653	15.1566	27.2228	27.1928	26.101	40.9741	40.9322	39.9652	51.3279	51.1212	49.9861	54.899	54.6951	53.9373	55.9153	55.5684	54.8153	78.04	15.6155	26.7552	40.4121	50.7097	54.4576	54.8417
78.14	16.3201	15.9797	15.1709	27.243	27.213	26.1251	40.9923	40.9465	39.9795	51.3324	51.1258	50.0005	54.8977	54.6899	53.9321	55.9199	55.5671	54.8101	78.1401	15.6321	26.7787	40.4359	50.7223	54.4592	54.8417
78.2401	16.352	15.9998	15.1911	27.2632	27.2371	26.1551	41.0086	40.9764	40.0094	51.3487	51.1362	50.0128	54.8937	54.7003	53.9328	55.9166	55.5677	54.8108	78.2401	15.6486	26.8023	40.4597	50.7349	54.4608	54.8417
78.34	16.3612	16.0226	15.2061	27.2821	27.2619	26.1701	41.0275	40.9914	40.0244	51.3559	51.1414	50.0161	54.8899	54.6899	53.9263	55.914	55.5612	54.814	78.34	15.6651	26.8257	40.4834	50.7474	54.4624	54.8417
78.4401	16.3787	16.0382	15.2295	27.3055	27.2853	26.1935	41.0607	41.0051	40.0479	51.3656	51.1551	50.0298	54.8938	54.6782	53.9263	55.9179	55.5554	54.8082	78.4401	15.6816	26.8492	40.5071	50.7599	54.464	54.8417
78.54	16.3975	16.0617	15.253	27.3251	27.3204	26.2169	41.1017	41.048	40.0811	51.3715	51.1785	50.0434	54.9036	54.6919	53.9243	55.9179	55.569	54.8218	78.54	15.6981	26.8727	40.5308	50.7724	54.4655	54.8417
78.64	16.4217	16.0812	15.2705	27.3504	27.3497	26.2462	41.1251	41.0793	40.1025	51.3754	51.1883	50.063	54.9075	54.6919	53.9243	55.9121	55.569	54.8218	78.6401	15.7146	26.8961	40.5544	50.7848	54.4671	54.8417
78.7401	16.4328	16.0962	15.2894	27.3752	27.3842	26.2632	41.1499	41.0943	40.1273	51.3865	51.1935	50.0682	54.9127	54.6971	53.9315	55.9173	55.5645	54.8173	78.7401	15.7311	26.9195	40.578	50.7972	54.4686	54.8417
78.84	16.4503	16.1216	15.3129	27.3947	27.4194	26.2964	41.1803	41.1275	40.1605	51.4041	51.2189	50.0818	54.9283	54.7127	53.9354	55.9173	55.5782	54.8251	78.84	15.7476	26.9429	40.6015	50.8095	54.4701	54.8418
78.9401	16.4673	16.1424	15.3337	27.4175	27.4402	26.3172	41.2039	41.1503	40.1833	51.4112	51.2299	50.1046	54.9355	54.714	53.9465	55.9225	55.5795	54.842	78.9401	15.764	26.9662	40.625	50.8218	54.4716	54.8418
79.04	16.4738	16.1528	15.35	27.4357	27.4643	26.3335	41.2241	41.1744	40.1976	51.4177	51.2443	50.1092	54.9244	54.7147	53.9373	55.9173	55.5742	54.8368	79.04	15.7805	26.9896	40.6484	50.834	54.4731	54.8418
79.14	16.4972	16.1704	15.3695	27.4611	27.4909	26.3589	41.2397	41.1997	40.2269	51.4177	51.2638	50.119	54.9342	54.7088	53.9412	55.9223	55.5742	54.8368	79.1401	15.7969	27.0129	40.6718	50.8462	54.4746	54.8418
79.2401	16.5105	16.1915	15.3828	27.4803	27.5069	26.3702	41.2686	41.2111	40.2519	51.4252	51.2673	50.1186	54.9377	54.7026	53.935	55.9091	55.5778	54.8306	79.2401	15.8134	27.0362	40.6952	50.8583	54.4761	54.8418
79.34	16.5337	16.2088	15.404	27.5066	27.5379	26.4051	41.284	41.2499	40.2731	51.4319	51.2866	50.1339	54.9355	54.7101	53.9465	55.9205	55.5795	54.8323	79.34	15.8298	27.0594	40.7185	50.8705	54.4776	54.8418
79.4401	16.5402	16.2192	15.4105	27.5256	27.5608	26.4155	41.312	41.2759	40.2992	51.4412	51.2872	50.1522	54.9322	54.701	53.953	55.9134	55.5762	54.829	79.4401	15.8463	27.0827	40.7418	50.8825	54.479	54.8418
79.54	16.5545	16.2277	15.4405	27.5516	27.5958	26.4474	41.3361	41.2941	40.3174	51.4574	51.3055	50.1509	54.9348	54.6997	53.9517	55.9179	55.5808	54.8375	79.54	15.8627	27.1059	40.765	50.8946	54.4805	54.8418
79.64	16.5662	16.2406	15.4483	27.5829	27.6232	26.4708	41.3478	41.3137	40.3467	51.4594	51.3133	50.1587	54.9329	54.7075	53.9595	55.9121	55.5729	54.8355	79.6401	15.8791	27.1291	40.7882	50.9065	54.4819	54.8418
79.7401	16.5851	16.263	15.4711	27.6135	27.6479	26.4956	41.3784	41.3521	40.3792	51.4783	51.3361	50.1815	54.9459	54.7068	53.9627	55.9153	55.5762	54.8388	79.7401	15.8955	27.1523	40.8114	50.9185	54.4833	54.8419
79.84	16.6014	16.2757	15.4815	27.618	27.6583	26.5158	41.3927	41.3566	40.3897	51.4731	51.3367	50.1821	54.9329	54.7016	53.9497	55.9101	55.5671	54.8297	79.84	15.9119	27.1755	40.8345	50.9304	54.4848	54.8419
79.9401	16.6118	16.2889	15.4939	27.648	27.6836	26.5359	41.4188	41.3788	40.4079	51.4893	51.3471	50.1925	54.9492	54.7121	53.9543	55.9069	55.5775	54.8303	79.9401	15.9283	27.1986	40.8576	50.9423	54.4862	54.8419
80.04	16.632	16.3091	15.514	27.676	27.7085	26.5561	41.435	41.4087	40.4222	51.4939	51.3693	50.2127	54.9498	54.7127	53.9549	55.9114	55.5782	54.8407	80.04	15.9447	27.2218	40.8806	50.9541	54.4876	54.8419
80.14	16.6457	16.3286	15.5316	27.6935	27.7358	26.5757	41.4624	41.4361	40.4496	51.5095	51.3771	50.2225	54.9537	54.7166	53.9627	55.9055	55.5723	54.8388	80.1401	15.961	27.2449	40.9036	50.9659	54.489	54.8419
80.2401	16.66	16.3371	15.5401	27.7059	27.754	26.6036	41.4865	41.4515	40.4795	51.5121	51.3953	50.2309	54.9563	54.7192	53.9614	55.9081	55.5651	54.8375	80.2401	15.9774	27.268	40.9265	50.9776	54.4903	54.8419
80.34	16.6776	16.3547	15.5479	27.7352	27.7833	26.631	41.5099	41.4621	40.5068	51.5258	51.4031	50.2485	54.9505	54.7173	53.9595	55.9062	55.5749	54.8355	80.34	15.9938	27.291	40.9494	50.9893	54.4917	54.8419
80.4401	16.6997	16.3709	15.5661	27.7613	27.7996	26.6355	41.5359	41.4881	40.5231	51.5264	51.4233	50.2503	54.9511	54.7257	53.9679	55.899	55.5716	54.8323	80.4401	16.0101	27.3141	40.9723	51.001	54.4931	54.8419
80.54	16.7153	16.3924	15.5876	27.7925	27.8211	26.6609	41.5535	41.5096	40.5446	51.5479	51.4428	50.255	54.9581	54.7277	53.9699	55.9049	55.5834	54.8381	80.54	16.0265	27.3371	40.9951	51.0126	54.4944	54.8419
80.64	16.7289	16.4009	15.5941	27.8166	27.8374	26.687	41.5757	41.5279	40.5628	51.5623	51.4493	50.2615	54.9478	54.7244	53.9666	55.8977	55.5801	54.8525	80.6401	16.0428	27.3601	41.0179	51.0241	54.4958	54.842
80.7401	16.7401	16.4191	15.6123	27.8348	27.8576	26.7052	41.5997	41.5461	40.6006	51.561	51.4676	50.2798	54.9563	54.729	53.9712	55.9003	55.5788	54.8472	80.7401	16.0591	27.3831	41.0406	51.0357	54.4971	54.842
80.84	16.7635	16.4425	15.6319	27.8524	27.8771	26.7404	41.6271	41.5793	40.624	51.5738	51.4773	50.2837	54.9602	54.727	53.9692	55.914	55.5925	54.8453	80.84	16.0754	27.406	41.0634	51.0472	54.4984	54.842
80.9401	16.7668	16.4653	15.641	27.8771	27.894	26.7671	41.6374	41.5943	40.639	51.5701	51.4845	50.2986	54.9596	54.7303	53.9725	55.9028	55.586	54.8485	80.9401	16.0917	27.4289	41.086	51.0586	54.4997	54.842
81.04	16.7954	16.4881	15.6521	27.8941	27.9148	26.8016	41.6609	41.6151	40.6696	51.5909	51.4956	50.3144	54.9648	54.7316	53.9738	55.8971	55.5873	54.8498	81.04	16.1081	27.4519	41.1086	51.0701	54.501	54.842
81.14	16.8065	16.505	15.669	27.9247	27.9435	26.8126	41.6876	41.6418	40.6865	51.5942	51.5047	50.3286	54.9583	54.7427	53.9712	55.9003	55.5905	54.8511	81.1401	16.1244	27.4748	41.1312	51.0814	54.5023	54.842
81.2401	16.8136	16.5161	15.6801	27.9338	27.9546	26.8335	41.6968	41.6626	40.7093	51.5916	51.4962	50.3299	54.9537	54.7401	53.9627	55.8977	55.5762	54.8485	81.2401	16.1406	27.4976	41.1538	51.0928	54.5036	54.842
81.34	16.8273	16.5356	15.6996	27.9572	27.9839	26.8686	41.7104	41.6939	40.7289	51.6013	51.506	50.3397	54.9537	54.7498	53.9666	55.8977	55.5762	54.8544	81.34	16.1569	27.5205	41.1763	51.1041	54.5049	54.842
81.4401	16.8432	16.5554	15.7155	27.9848	28.0037	26.8923	41.7341	41.7078	40.7467	51.6153	51.5277	50.3575	54.9598	54.7442	53.9708	55.9019	55.5745	54.8469	81.4401	16.1732	27.5433	41.1987	51.1153	54.5062	54.842
81.54	16.8527	16.5708	15.7191	28.0072	28.019	26.9077	41.7553	41.7212	40.7621	51.615	51.5353	50.3651	54.9498	54.744	53.9666	55.9016	55.5801	54.8427	81.54	16.1895	27.5661	41.2211	51.1266	54.5074	54.842
81.64	16.8755	16.5936	15.7478	28.0191	28.0477	26.9461	41.7781	41.7577	40.7966	51.6339	51.5424	50.3781	54.9628	54.7472	53.9797	55.901	55.5834	54.8557	81.6401	16.2057	27.5889	41.2435	51.1378	54.5087	54.842
81.7401	16.8937	16.6021	15.7621	28.0412	28.06	26.9643	41.8022	41.7701	40.8148	51.6365	51.5607	50.3963	54.9576	54.7557	53.9784	55.9036	55.5821	54.8544	81.7401	16.222	27.6117	41.2659	51.1489	54.5099	54.8421
81.84	16.9048	16.6229	15.779	28.0738	28.0828	27.0008	41.8289	41.8006	40.8454	51.6475	51.5717	50.4074	54.9628	54.757	53.9797	55.9108	55.5834	54.8557	81.84	16.2382	27.6345	41.2882	51.16	54.5112	54.8421
81.9401	16.9302	16.6385	15.7868	28.0933	28.1063	27.0203	41.8387	41.826	40.8591	51.6593	51.5776	50.421	54.9628	54.7609	53.9836	55.899	55.5873	54.8498	81.9401	16.2544	27.6572	41.3104	51.1711	54.5124	54.8421
82.04	16.9419	16.6541	15.8083	28.103	28.1219	27.0418	41.8484	41.8417	40.8805	51.6593	51.5796	50.4269	54.9628	54.757	53.9797	55.901	55.5834	54.8459	82.04	16.2707	27.6799	41.3327	51.1821	54.5136	54.8421
82.14	16.9477	16.6756	15.8298	28.1362	28.1551	27.0633	41.8758	41.8729	40.9177	51.671	51.5991	50.4406	54.9745	54.7687	53.9816	55.8932	55.5814	54.8577	82.1401	16.2869	27.7026	41.3548	51.1931	54.5148	54.8421
82.2401	16.9653	16.6834	15.8474	28.1597	28.1727	27.0906	41.8992	41.8905	40.9313	51.6847	51.6088	50.4484	54.9726	54.7667	53.9894	55.8951	55.5736	54.8557	82.2401	16.3031	27.7252	41.377	51.2041	54.516	54.8421
82.34	16.9855	16.7017	15.8676	28.1721	28.2007	27.1206	41.9233	41.9204	40.9554	51.6873	51.6115	50.4666	54.9771	54.7615	53.9881	55.8997	55.5821	54.8642	82.34	16.3193	27.7479	41.3991	51.215	54.5172	54.8421
82.4401	16.9979	16.716	15.8799	28.1844	28.2247	27.1427	41.9396	41.9387	40.9678	51.686	51.6238	50.4692	54.97	54.7602	53.9849	55.8984	55.5847	54.8531	82.4401	16.3355	27.7705	41.4211	51.2259	54.5184	54.8421
82.54	17.0187	16.7368	15.8871	28.2131	28.2456	27.1538	41.9585	41.9654	40.9925	51.7029	51.6368	50.4803	54.9654	54.7615	53.9979	55.8997	55.586	54.8485	82.54	16.3517	27.7931	41.4432	51.2367	54.5196	54.8421
82.64	17.0428	16.755	15.8995	28.2352	28.2736	27.1798	41.9806	41.9836	41.0166	51.7074	51.6453	50.4888	54.9719	54.7602	53.9907	55.8984	55.5925	54.857	82.6401	16.3679	27.8157	41.4652	51.2475	54.5207	54.8421
82.7401	17.0565	16.7726	15.917	28.2528	28.2911	27.2013	42.0079	41.9973	41.0361	51.7192	51.6531	50.5063	54.9641	54.768	53.9888	55.9023	55.5847	54.855	82.7401	16.384	27.8383	41.4871	51.2583	54.5219	54.8421
82.84	17.0675	16.7798	15.934	28.2795	28.3081	27.2163	42.0202	42.0161	41.0609	51.7197	51.6681	50.5135	54.9693	54.7588	53.994	55.8969	55.5801	54.8466	82.84	16.4002	27.8608	41.509	51.269	54.523	54.8421
82.9401	17.0838	16.8019	15.9561	28.3075	28.3302	27.2384	42.0353	42.05	41.083	51.7348	51.6863	50.5259	54.977	54.7591	53.9966	55.8925	55.5827	54.8472	82.9401	16.4164	27.8833	41.5309	51.2797	54.5242	54.8421
83.04	17.0988	16.8208	15.9703	28.3264	28.3589	27.2553	42.0639	42.0786	41.1136	51.7458	51.6896	50.535	54.9791	54.7705	53.9959	55.9016	55.5821	54.8622	83.04	16.4325	27.9058	41.5527	51.2903	54.5253	54.8421
83.14	17.1157	16.8221	15.9693	28.3335	28.3699	27.2605	42.0711	42.0897	41.1344	51.7472	51.6889	50.546	54.9667	54.755	53.9953	55.8932	55.5736	54.8498	83.1401	16.4487	27.9283	41.5745	51.301	54.5264	54.8422
83.2401	17.1222	16.8384	15.9996	28.3596	28.3979	27.2866	42.0932	42.1079	41.1507	51.7498	51.6896	50.5526	54.9674	54.7615	53.9862	55.886	55.5801	54.8524	83.2401	16.4648	27.9508	41.5962	51.3115	54.5275	54.8422
83.34	17.1367	16.8595	16.0117	28.3748	28.4268	27.3128	42.1182	42.1369	41.1699	51.7591	51.699	50.5619	54.9729	54.7612	53.9858	55.8895	55.5797	54.8521	83.34	16.4809	27.9732	41.618	51.3221	54.5287	54.8422
83.4401	17.1502	16.8703	16.0323	28.4012	28.4591	27.3263	42.1447	42.1535	41.2022	51.7641	51.7195	50.5844	54.968	54.7719	53.9868	55.8867	55.5905	54.8492	83.4401	16.497	27.9956	41.6396	51.3326	54.5298	54.8422
83.54	17.173	16.8911	16.0531	28.4318	28.4799	27.3569	42.1616	42.1685	41.2328	51.7712	51.7306	50.5955	54.9752	54.7693	53.9979	55.8821	55.5918	54.8446	83.54	16.5131	28.018	41.6613	51.3431	54.5309	54.8422
83.64	17.1841	16.9061	16.0798	28.4421	28.5047	27.3719	42.1805	42.1854	41.2477	51.7764	51.7456	50.6007	54.9648	54.7687	53.9933	55.8834	55.5873	54.8498	83.6401	16.5292	28.0404	41.6829	51.3535	54.5319	54.8422
83.7401	17.2056	16.9237	16.0974	28.4644	28.534	27.3914	42.2098	42.2128	41.2673	51.7804	51.7495	50.6085	54.9726	54.7667	53.9914	55.8756	55.5853	54.844	83.7401	16.5453	28.0628	41.7044	51.3639	54.533	54.8422
83.84	17.2173	16.9373	16.1286	28.4956	28.5555	27.409	42.2273	42.244	41.2887	51.7882	51.7573	50.63	54.9706	54.7785	54.0031	55.8873	55.5873	54.8401	83.84	16.5614	28.0851	41.7259	51.3743	54.5341	54.8422
83.9401	17.2299	16.9519	16.1413	28.5102	28.5798	27.4275	42.2458	42.2606	41.3131	51.7871	51.7582	50.6348	54.9715	54.7696	53.9982	55.8785	55.5921	54.8449	83.9401	16.5775	28.1074	41.7474	51.3846	54.5352	54.8422
84.04	17.2427	16.9666	16.154	28.5366	28.5984	27.448	42.2645	42.2753	41.3317	51.7921	51.771	50.6437	54.9706	54.7726	54.0109	55.8815	55.5912	54.844	84.04	16.5936	28.1297	41.7689	51.3949	54.5362	54.8422
84.14	17.27	16.9784	16.1716	28.5484	28.6277	27.4754	42.2898	42.2772	41.3512	51.7901	51.7788	50.6488	54.9745	54.7706	54.0109	55.8795	55.5951	54.8373	84.1401	16.6096	28.152	41.7903	51.4052	54.5373	54.8422
84.2401	17.2843	16.9946	16.182	28.5724	28.6421	27.4897	42.3081	42.2974	41.3753	51.7986	51.7833	50.6463	54.9732	54.7772	54.0096	55.8821	55.584	54.8349	84.2401	16.6257	28.1743	41.8116	51.4154	54.5383	54.8422
84.34	17.2934	17.0155	16.1989	28.5933	28.6629	27.5184	42.3289	42.3143	41.3962	51.8057	51.7944	50.6574	54.9843	54.7785	54.0109	55.8776	55.5853	54.8362	84.34	16.6418	28.1965	41.833	51.4256	54.5393	54.8422
84.4401	17.3156	17.0337	16.2172	28.6193	28.6772	27.5307	42.3491	42.3326	41.4261	51.8103	51.8029	50.6658	54.9889	54.7772	54.0194	55.8821	55.5938	54.8349	84.4401	16.6578	28.2187	41.8542	51.4357	54.5404	54.8422
84.54	17.3319	17.05	16.2334	28.6395	28.6993	27.547	42.3712	42.3449	41.4522	51.8168	51.8066	50.6821	54.9797	54.7798	54.0161	55.8691	55.5866	54.8277	84.54	16.6738	28.2409	41.8755	51.4458	54.5414	54.8422
84.64	17.3468	17.0669	16.2523	28.6682	28.7182	27.5757	42.394	42.3579	41.4808	51.8259	51.8087	50.6912	54.9889	54.7733	54.0155	55.8723	55.5899	54.831	84.6401	16.6899	28.2631	41.8967	51.4559	54.5424	54.8422
84.7401	17.3592	17.0675	16.2686	28.6825	28.7345	27.6036	42.4122	42.3859	41.4873	51.8277	51.8152	50.6977	54.9817	54.77	54.022	55.8742	55.5866	54.8277	84.7401	16.7059	28.2853	41.9179	51.466	54.5434	54.8423
84.84	17.3813	17.0897	16.2927	28.7085	28.7547	27.6258	42.4402	42.4081	41.5114	51.8331	51.8374	50.7101	54.9882	54.7824	54.0207	55.8697	55.5845	54.8401	84.84	16.7219	28.3074	41.939	51.476	54.5444	54.8423
84.9401	17.3976	17.1001	16.309	28.7385	28.7788	27.6362	42.4546	42.4283	41.5414	51.8396	51.8478	50.7225	54.9939	54.783	54.0155	55.8763	55.5879	54.8368	84.9401	16.7379	28.3295	41.9601	51.4859	54.5454	54.8423
85.04	17.4113	17.1157	16.3226	28.7599	28.7983	27.6655	42.4792	42.4431	41.5609	51.8533	51.8536	50.7322	54.9967	54.7928	54.0155	55.8802	55.5879	54.831	85.04	16.7539	28.3516	41.9812	51.4959	54.5464	54.8423
85.14	17.4113	17.1235	16.3265	28.7795	28.8178	27.6772	42.4878	42.4615	41.5765	51.8591	51.8517	50.7361	54.9908	54.7869	54.0096	55.8704	55.5821	54.8349	85.1401	16.7699	28.3737	42.0022	51.5058	54.5474	54.8423
85.2401	17.4256	17.1437	16.3467	28.7918	28.8322	27.6896	42.5158	42.4797	41.5947	51.8637	51.8621	50.7544	54.9856	54.7856	54.0044	55.873	55.5905	54.8336	85.2401	16.7859	28.3957	42.0232	51.5157	54.5483	54.8423
85.34	17.4484	17.1567	16.35	28.8166	28.8549	27.7026	42.5249	42.4927	41.6078	51.8708	51.8751	50.7576	54.985	54.7889	54.0018	55.8665	55.584	54.8329	85.34	16.8018	28.4178	42.0441	51.5255	54.5493	54.8423
85.4401	17.4623	17.1746	16.3678	28.8403	28.8728	27.7322	42.5388	42.5106	41.6256	51.875	51.8832	50.7657	54.9891	54.7872	54.0001	55.8707	55.5823	54.8254	85.4401	16.8178	28.4398	42.0651	51.5353	54.5503	54.8423
85.54	17.4783	17.1945	16.3877	28.8641	28.9044	27.7521	42.5548	42.5324	41.6436	51.8793	51.9031	50.7876	54.9837	54.7973	54.0005	55.8652	55.5944	54.8218	85.54	16.8338	28.4618	42.0859	51.5451	54.5512	54.8423
85.64	17.494	17.2121	16.3936	28.8954	28.9337	27.7716	42.5783	42.5578	41.6611	51.8852	51.9129	50.7973	54.9934	54.7973	54.0103	55.871	55.5944	54.8277	85.6401	16.8497	28.4838	42.1068	51.5548	54.5521	54.8423
85.7401	17.5031	17.2114	16.4047	28.9103	28.9487	27.7964	42.5932	42.5708	41.682	51.8943	51.9181	50.8026	54.9947	54.7928	54.0057	55.8723	55.586	54.8232	85.7401	16.8657	28.5057	42.1276	51.5645	54.5531	54.8423
85.84	17.5042	17.2271	16.4105	28.9318	28.976	27.8198	42.6108	42.5943	41.6937	51.8982	51.924	50.8084	54.981	54.7889	54.0018	55.8645	55.586	54.8192	85.84	16.8816	28.5276	42.1483	51.5742	54.554	54.8423
85.9401	17.5181	17.2479	16.4314	28.9487	29.0066	27.8348	42.6375	42.6112	41.7126	51.9132	51.9331	50.8195	54.9863	54.7999	54.0031	55.8697	55.5873	54.8303	85.9401	16.8975	28.5496	42.1691	51.5838	54.5549	54.8423
86.04	17.5324	17.2544	16.4476	28.9748	29.019	27.8608	42.6577	42.6216	41.7328	51.9197	51.9435	50.8358	54.9928	54.7967	54.0116	55.8626	55.584	54.8271	86.04	16.9134	28.5715	42.1898	51.5934	54.5559	54.8423
86.14	17.5448	17.2746	16.4659	28.9989	29.0431	27.881	42.674	42.6496	41.7451	51.9379	51.9519	50.8403	54.9876	54.7954	54.0103	55.8652	55.5827	54.8258	86.1401	16.9294	28.5933	42.2104	51.603	54.5568	54.8423
86.2401	17.5636	17.2837	16.4711	29.0236	29.062	27.8999	42.687	42.6704	41.764	51.9431	51.9708	50.8455	54.9908	54.8045	54.0096	55.8704	55.5918	54.831	86.2401	16.9453	28.6152	42.231	51.6126	54.5577	54.8423
86.34	17.5968	17.3071	16.4906	29.0471	29.0854	27.9331	42.7104	42.6841	41.7874	51.9509	51.9806	50.8494	54.9947	54.8045	54.0233	55.8684	55.5957	54.829	86.34	16.9612	28.637	42.2516	51.6221	54.5586	54.8423
86.4401	17.6014	17.3332	16.5069	29.0586	29.1232	27.9611	42.7267	42.7102	41.8057	51.9594	51.9715	50.8657	54.9973	54.7954	54.0153	55.8703	55.5925	54.8355	86.4401	16.977	28.6588	42.2721	51.6315	54.5595	54.8423
86.54	17.6131	17.341	16.5245	29.0907	29.1408	27.9786	42.7423	42.7238	41.8233	51.9731	51.9754	50.8735	54.9895	54.7973	54.0208	55.8613	55.5866	54.8336	86.54	16.9929	28.6806	42.2927	51.641	54.5604	54.8423
86.64	17.6346	17.3547	16.5459	29.1122	29.172	28.0001	42.7579	42.7512	41.8447	51.9789	51.9832	50.8813	54.9993	54.8169	54.0251	55.873	55.5827	54.8355	86.6401	17.0088	28.7024	42.3131	51.6504	54.5612	54.8423
86.7401	17.6626	17.3729	16.57	29.1402	29.1941	28.032	42.7898	42.7831	41.863	51.9866	51.9956	50.8878	54.996	54.8156	54.0207	55.8756	55.5853	54.8381	86.7401	17.0247	28.7242	42.3335	51.6598	54.5621	54.8423
86.84	17.6743	17.3827	16.572	29.1499	29.2176	28.0594	42.8016	42.7987	41.8786	51.9952	52.0014	50.8937	55.0019	54.8058	54.0168	55.8776	55.5912	54.8342	86.84	17.0405	28.7459	42.3539	51.6691	54.563	54.8424
86.9401	17.6828	17.4048	16.5785	29.1701	29.2241	28.0717	42.81	42.813	41.8929	51.9978	52.0001	50.8924	54.99	54.8084	54.0096	55.8645	55.584	54.8329	86.9401	17.0564	28.7676	42.3743	51.6784	54.5638	54.8424
87.04	17.6945	17.4146	16.5902	29.1955	29.2553	28.103	42.8315	42.8345	41.9183	52.0076	52.006	50.8983	54.9947	54.8104	54.0213	55.8626	55.586	54.829	87.04	17.0722	28.7893	42.3946	51.6877	54.5647	54.8424
87.14	17.7108	17.4308	16.6123	29.2274	29.2794	28.1271	42.8497	42.8664	41.9404	52.0141	52.0184	50.9009	54.9973	54.813	54.0286	55.8691	55.5886	54.8316	87.1401	17.0881	28.811	42.4149	51.6969	54.5655	54.8424
87.2401	17.7329	17.4412	16.6247	29.2398	29.3094	28.157	42.8738	42.8866	41.9528	52.0245	52.0288	50.9132	55.0038	54.8234	54.0316	55.8658	55.5892	54.8323	87.2401	17.1039	28.8327	42.4352	51.7061	54.5664	54.8424
87.34	17.7557	17.464	16.6475	29.2684	29.3419	28.1896	42.8888	42.9211	41.9756	52.0375	52.0418	50.9263	55.011	54.8266	54.0376	55.8632	55.6022	54.8453	87.34	17.1197	28.8543	42.4554	51.7153	54.5672	54.8424
87.4401	17.7759	17.4784	16.6618	29.2866	29.3582	28.2059	42.9031	42.9354	41.9899	52.0479	52.0483	50.9308	55.0019	54.8214	54.0324	55.8697	55.597	54.8401	87.4401	17.1355	28.8759	42.4756	51.7245	54.5681	54.8424
87.54	17.7915	17.5018	16.6696	29.3062	29.3758	28.2371	42.9305	42.9569	42.0114	52.044	52.0503	50.9425	54.998	54.8234	54.0344	55.8776	55.5892	54.8381	87.54	17.1513	28.8975	42.4957	51.7336	54.5689	54.8424
87.64	17.813	17.5213	16.6735	29.3198	29.3992	28.2566	42.9441	42.9882	42.0329	52.0499	52.06	50.9523	54.9941	54.8234	54.0441	55.8678	55.599	54.8323	87.6401	17.1671	28.9191	42.5158	51.7427	54.5697	54.8424
87.7401	17.8299	17.5422	16.6944	29.3504	29.4318	28.2775	42.9669	43.0051	42.044	52.0649	52.0711	50.9634	54.9993	54.8305	54.0454	55.8632	55.6003	54.8336	87.7401	17.1829	28.9406	42.5359	51.7517	54.5705	54.8424
87.84	17.8319	17.55	16.7139	29.3641	29.4494	28.297	42.9845	43.0168	42.0713	52.0746	52.0887	50.9712	54.9934	54.8227	54.0435	55.8671	55.5983	54.8414	87.84	17.1987	28.9622	42.5559	51.7608	54.5713	54.8424
87.9401	17.8517	17.5659	16.7337	29.3898	29.4789	28.3266	42.9996	43.0366	42.0911	52.0847	52.0889	50.9812	54.9976	54.823	54.0437	55.8615	55.5986	54.8416	87.9401	17.2145	28.9837	42.5759	51.7698	54.5721	54.8424
88.04	17.8748	17.5734	16.7452	29.4168	29.5001	28.3478	43.0138	43.0598	42.1143	52.0922	52.1004	50.9946	55.009	54.8247	54.0454	55.873	55.6101	54.8433	88.04	17.2303	29.0052	42.5959	51.7787	54.5729	54.8424
88.14	17.8981	17.5819	16.7634	29.439	29.5203	28.366	43.034	43.078	42.1227	52.1046	52.0991	51.0031	54.998	54.8331	54.0441	55.8678	55.6088	54.842	88.1401	17.246	29.0267	42.6158	51.7876	54.5737	54.8424
88.2401	17.9022	17.6027	16.7745	29.4715	29.5411	28.3888	43.0548	43.0988	42.1533	52.1059	52.1101	51.0141	55.009	54.8344	54.0454	55.8632	55.6101	54.8531	88.2401	17.2618	29.0481	42.6357	51.7965	54.5745	54.8424
88.34	17.9204	17.6112	16.7946	29.4859	29.5691	28.4031	43.073	43.1073	42.1716	52.1241	52.1186	51.0128	55.0077	54.8331	54.05	55.8717	55.6088	54.8518	88.34	17.2775	29.0696	42.6556	51.8054	54.5753	54.8424
88.4401	17.9373	17.632	16.8155	29.5008	29.59	28.422	43.09	43.132	42.1924	52.1313	52.1238	51.0239	55.0051	54.8345	54.0454	55.8691	55.6101	54.8531	88.4401	17.2933	29.091	42.6754	51.8143	54.5761	54.8424
88.54	17.966	17.645	16.8383	29.5256	29.6147	28.4585	43.1089	43.1626	42.2171	52.1404	52.1388	51.0369	55.0143	54.8377	54.0487	55.8763	55.6133	54.8564	88.54	17.309	29.1124	42.6952	51.8231	54.5768	54.8424
88.64	17.9764	17.6672	16.8526	29.5516	29.6349	28.4728	43.1349	43.1769	42.2373	52.1508	52.1453	51.0473	55.011	54.8384	54.0493	55.8769	55.6042	54.8609	88.6401	17.3247	29.1338	42.7149	51.8318	54.5776	54.8424
88.7401	17.9914	17.686	16.8793	29.5646	29.6538	28.4819	43.1479	43.1978	42.2562	52.1599	52.1544	51.0428	55.0045	54.8377	54.0487	55.8716	55.6035	54.8661	88.7401	17.3404	29.1552	42.7346	51.8406	54.5784	54.8424
88.84	18.0102	17.7108	16.8942	29.6011	29.6902	28.5203	43.1727	43.2206	42.2809	52.1807	52.1733	51.046	55.0097	54.839	54.0578	55.8795	55.6088	54.8713	88.84	17.3562	29.1765	42.7543	51.8493	54.5791	54.8424
88.9401	18.0187	17.7126	16.9105	29.6174	29.7065	28.5424	43.2007	43.2427	42.2992	52.1814	52.1759	51.0584	55.0064	54.8338	54.0604	55.8763	55.6055	54.8681	88.9401	17.3719	29.1978	42.774	51.858	54.5799	54.8424
89.04	18.0343	17.7271	16.9301	29.6369	29.7311	28.5639	43.2163	43.2544	42.3187	52.1912	52.1857	51.0643	55.0025	54.8358	54.0604	55.8821	55.6055	54.872	89.04	17.3876	29.2191	42.7936	51.8667	54.5806	54.8424
89.14	18.048	17.7368	16.9496	29.6517	29.7483	28.5776	43.23	43.274	42.3421	52.2009	52.1954	51.0584	55.0103	54.8338	54.0702	55.8763	55.6055	54.8778	89.1401	17.4032	29.2404	42.8131	51.8753	54.5814	54.8424
89.2401	18.0708	17.7545	16.9626	29.6792	29.7684	28.616	43.2547	43.2967	42.3708	52.212	52.2085	51.0734	55.0156	54.8527	54.0734	55.8795	55.6088	54.8713	89.2401	17.4189	29.2617	42.8327	51.8839	54.5821	54.8424
89.34	18.0923	17.7764	16.9841	29.6988	29.7898	28.6355	43.2703	43.3202	42.3923	52.2159	52.2124	51.0734	55.0097	54.8527	54.0636	55.8756	55.6088	54.8713	89.34	17.4346	29.2829	42.8522	51.8924	54.5828	54.8424
89.4401	18.1085	17.7798	16.9945	29.7189	29.81	28.6479	43.2846	43.3365	42.4124	52.2302	52.2286	51.0877	55.0103	54.8533	54.069	55.8821	55.6094	54.872	89.4401	17.4503	29.3041	42.8717	51.901	54.5835	54.8424
89.54	18.1216	17.7987	17.0075	29.7378	29.8289	28.6707	43.3035	43.3573	42.4313	52.2452	52.228	51.0929	55.0058	54.8527	54.0707	55.8815	55.6088	54.8713	89.54	17.4659	29.3254	42.8911	51.9095	54.5843	54.8424
89.64	18.1326	17.8097	17.0342	29.7704	29.84	28.6935	43.3244	43.3781	42.4424	52.2563	52.2293	51.0942	55.011	54.8442	54.0794	55.8828	55.6003	54.8726	89.6401	17.4816	29.3465	42.9105	51.918	54.585	54.8424
89.7401	18.1535	17.8364	17.0492	29.7853	29.8667	28.7065	43.351	43.4029	42.471	52.2673	52.2443	51.1092	55.0162	54.8592	54.0916	55.888	55.6153	54.8778	89.7401	17.4972	29.3677	42.9299	51.9264	54.5857	54.8424
89.84	18.1587	17.8475	17.0759	29.8062	29.8875	28.7332	43.3816	43.4186	42.4997	52.2725	52.2573	51.1105	55.0175	54.8644	54.0832	55.8893	55.6068	54.883	89.84	17.5128	29.3889	42.9492	51.9348	54.5864	54.8424
89.9401	18.1841	17.8709	17.0856	29.8257	29.9109	28.7488	43.3914	43.451	42.5231	52.2862	52.2651	51.1242	55.0214	54.8742	54.0871	55.8893	55.6107	54.8928	89.9401	17.5285	29.41	42.9685	51.9432	54.5871	54.8425
90.04	18.2016	17.8885	17.0935	29.8394	29.9285	28.7664	43.4031	43.4628	42.5407	52.2843	52.2788	51.1222	55.0195	54.8722	54.0804	55.8815	55.6088	54.8909	90.04	17.5441	29.4311	42.9878	51.9516	54.5878	54.8425
90.14	18.2062	17.897	17.1117	29.8576	29.937	28.7749	43.4135	43.4868	42.5589	52.2927	52.2775	51.1307	55.0135	54.8709	54.0721	55.8802	55.6075	54.8896	90.1401	17.5597	29.4522	43.007	51.9599	54.5885	54.8425
90.2401	18.2147	17.9035	17.1163	29.8817	29.9572	28.7892	43.4279	43.4914	42.5654	52.2875	52.282	51.1255	55.0012	54.8657	54.0669	55.875	55.5925	54.8883	90.2401	17.5753	29.4733	43.0262	51.9682	54.5891	54.8425
90.34	18.2401	17.9172	17.1299	29.9051	29.9865	28.8126	43.4513	43.5187	42.583	52.3031	52.2859	51.1391	55.0051	54.8638	54.0755	55.8789	55.5964	54.8883	90.34	17.5909	29.4943	43.0454	51.9765	54.5898	54.8425
90.4401	18.2544	17.9459	17.1481	29.9195	30.0105	28.827	43.4715	43.5389	42.613	52.3175	52.3003	51.1437	55.0097	54.8742	54.0773	55.8834	55.6009	54.8928	90.4401	17.6065	29.5154	43.0645	51.9848	54.5905	54.8425
90.54	18.2778	17.9764	17.1677	29.9448	30.0281	28.8523	43.491	43.5526	42.6364	52.3214	52.3042	51.1476	55.0136	54.8742	54.0812	55.8873	55.6049	54.887	90.54	17.6221	29.5364	43.0836	51.993	54.5912	54.8425
90.64	18.2889	17.9875	17.169	29.9754	30.0548	28.8771	43.5021	43.5754	42.6475	52.3324	52.3152	51.1587	55.0149	54.8696	54.0825	55.8886	55.6062	54.8922	90.6401	17.6377	29.5574	43.1026	52.0012	54.5918	54.8425
90.7401	18.3006	17.9992	17.1866	29.993	30.0783	28.8947	43.5236	43.591	42.6748	52.3344	52.3172	51.1606	55.0169	54.8716	54.0884	55.8867	55.6022	54.8902	90.7401	17.6532	29.5784	43.1216	52.0093	54.5925	54.8425
90.84	18.3214	18.0161	17.2133	30.0099	30.0932	28.9155	43.5444	43.6177	42.6917	52.3455	52.3224	51.1619	55.0182	54.8768	54.0956	55.8821	55.6094	54.8915	90.84	17.6688	29.5993	43.1406	52.0175	54.5932	54.8425
90.9401	18.3332	18.0317	17.2133	30.0334	30.1186	28.9253	43.5639	43.6314	42.7113	52.3455	52.338	51.1717	55.0182	54.8729	54.0956	55.8821	55.6035	54.8915	90.9401	17.6843	29.6202	43.1596	52.0256	54.5938	54.8425
91.04	18.3423	18.0448	17.236	30.0484	30.1316	28.9539	43.5848	43.66	42.7243	52.3585	52.3413	51.1749	55.0175	54.8761	54.0929	55.8854	55.6127	54.8889	91.04	17.6999	29.6412	43.1785	52.0336	54.5944	54.8425
91.14	18.3566	18.0688	17.2465	30.0627	30.1518	28.9799	43.5932	43.6724	42.7347	52.3689	52.3419	51.1756	55.0123	54.8768	54.0995	55.886	55.6016	54.8954	91.1401	17.7154	29.6621	43.1974	52.0417	54.5951	54.8425
91.2401	18.3657	18.0838	17.2595	30.0855	30.1668	28.9891	43.618	43.6952	42.7536	52.3635	52.351	51.1886	55.0116	54.8761	54.1027	55.8854	55.6009	54.885	91.2401	17.731	29.683	43.2163	52.0497	54.5957	54.8425
91.34	18.3905	18.0988	17.2705	30.118	30.1974	29.0185	43.6427	43.716	42.7686	52.3715	52.3562	51.1997	55.0071	54.8852	54.104	55.8945	55.5964	54.8941	91.34	17.7465	29.7038	43.2351	52.0577	54.5964	54.8425
91.4401	18.4015	18.1138	17.2914	30.1389	30.2182	29.0483	43.6635	43.7271	42.7953	52.3728	52.3673	51.201	55.0084	54.8826	54.1053	55.8899	55.6024	54.9013	91.4401	17.762	29.7247	43.2539	52.0657	54.597	54.8425
91.54	18.423	18.1294	17.2914	30.1545	30.2378	29.0678	43.6753	43.7369	42.8207	52.3826	52.3673	51.201	55.0084	54.8826	54.1053	55.8899	55.6094	54.8915	91.54	17.7775	29.7455	43.2726	52.0736	54.5976	54.8425
91.64	18.4384	18.1467	17.3009	30.164	30.257	29.0871	43.7102	43.7659	42.8321	52.3882	52.3729	51.2222	55.014	54.8882	54.1051	55.8955	55.6091	54.8971	91.6401	17.793	29.7663	43.2913	52.0815	54.5982	54.8425
91.7401	18.4595	18.158	17.3298	30.189	30.2859	29.1141	43.7313	43.785	42.8512	52.4015	52.3901	51.2296	55.0156	54.8898	54.1125	55.8971	55.6068	54.8987	91.7401	17.8085	29.7871	43.31	52.0894	54.5988	54.8425
91.84	18.4748	18.1695	17.3315	30.218	30.3111	29.1353	43.7525	43.8004	42.8686	52.4031	52.3976	51.2313	55.0075	54.8856	54.1083	55.8988	55.6085	54.8933	91.84	17.824	29.8078	43.3287	52.0973	54.5995	54.8425
91.9401	18.4959	18.1828	17.3456	30.2372	30.3361	29.1603	43.7638	43.8254	42.8838	52.4086	52.3973	51.2407	55.011	54.8911	54.1138	55.8984	55.5983	54.9	91.9401	17.8395	29.8286	43.3473	52.1051	54.6001	54.8425
92.04	18.5044	18.203	17.3571	30.2613	30.3641	29.1805	43.7879	43.8495	42.904	52.4073	52.4018	51.2453	55.0214	54.8957	54.1183	55.8971	55.6068	54.8987	92.04	17.855	29.8493	43.3659	52.1129	54.6007	54.8425
92.14	18.5168	18.2134	17.3676	30.2814	30.3803	29.1909	43.8022	43.8646	42.9242	52.4177	52.4025	51.2498	55.0221	54.8865	54.1092	55.9036	55.6035	54.9052	92.1401	17.8704	29.87	43.3845	52.1207	54.6013	54.8425
92.2401	18.5298	18.2264	17.3806	30.2925	30.3914	29.2098	43.8133	43.8807	42.938	52.421	52.4163	51.2648	55.0214	54.8957	54.1086	55.9029	55.6068	54.8948	92.2401	17.8859	29.8907	43.403	52.1284	54.6019	54.8425
92.34	18.5571	18.2557	17.3982	30.314	30.4168	29.2254	43.8328	43.8924	42.9567	52.4386	52.4253	51.2714	55.0234	54.8878	54.1027	55.8951	55.6146	54.887	92.34	17.9013	29.9114	43.4215	52.1362	54.6025	54.8425
92.4401	18.5669	18.2596	17.4021	30.3335	30.4324	29.241	43.8484	43.9178	42.9762	52.4386	52.4292	51.2785	55.0234	54.8917	54.1086	55.8951	55.6049	54.8909	92.4401	17.9168	29.932	43.4399	52.1439	54.603	54.8425
92.54	18.5897	18.2785	17.4209	30.3465	30.4501	29.2658	43.8732	43.9367	42.9951	52.4516	52.4383	51.2915	55.0196	54.9009	54.1157	55.9023	55.612	54.8941	92.54	17.9322	29.9527	43.4583	52.1515	54.6036	54.8425
92.64	18.6007	18.2896	17.4359	30.3674	30.4682	29.2807	43.8843	43.9478	43.016	52.4529	52.4533	51.2967	55.0279	54.8904	54.1229	55.9095	55.6094	54.9013	92.6401	17.9476	29.9733	43.4767	52.1592	54.6042	54.8425
92.7401	18.6231	18.31	17.4642	30.3898	30.4984	29.3031	43.9105	43.9741	43.0384	52.4597	52.4659	51.3132	55.0249	54.8972	54.1246	55.9162	55.6162	54.9022	92.7401	17.9631	29.9939	43.4951	52.1668	54.6048	54.8425
92.84	18.6476	18.3345	17.4691	30.4142	30.5151	29.3159	43.9292	43.9868	43.0472	52.4685	52.4689	51.3182	55.024	54.8865	54.1209	55.9055	55.6094	54.8974	92.84	17.9785	30.0145	43.5134	52.1744	54.6053	54.8425
92.9401	18.6619	18.3488	17.4873	30.4383	30.5333	29.3361	43.9435	44.0187	43.0654	52.4731	52.4793	51.3227	55.0286	54.8958	54.1255	55.914	55.6198	54.8922	92.9401	17.9939	30.035	43.5317	52.1819	54.6059	54.8425
93.04	18.6737	18.3605	17.5049	30.4598	30.5509	29.3576	43.9669	44.0305	43.083	52.4848	52.4812	51.3286	55.0208	54.895	54.1177	55.9121	55.6218	54.8941	93.04	18.0093	30.0556	43.55	52.1895	54.6065	54.8425
93.14	18.6906	18.3743	17.5062	30.4767	30.5717	29.3686	43.9643	44.0415	43.0941	52.4822	52.4786	51.3318	55.0182	54.8826	54.119	55.9095	55.6114	54.8837	93.1401	18.0247	30.0761	43.5682	52.197	54.607	54.8425
93.2401	18.6997	18.3807	17.5153	30.4976	30.5867	29.3855	43.9734	44.0663	43.1091	52.4815	52.4917	51.3312	55.0175	54.8859	54.1144	55.9037	55.6068	54.8791	93.2401	18.04	30.0966	43.5864	52.2045	54.6076	54.8425
93.34	18.7072	18.3922	17.5327	30.5149	30.6079	29.3931	43.9908	44.0738	43.1166	52.4891	52.4953	51.3387	55.0192	54.8895	54.1122	55.9085	55.6085	54.8808	93.34	18.0554	30.1171	43.6045	52.2119	54.6081	54.8425
93.4401	18.7203	18.4188	17.5496	30.5404	30.6268	29.4178	44.0116	44.0888	43.1394	52.4904	52.4868	51.344	55.0166	54.8811	54.1077	55.9137	55.6059	54.8782	93.4401	18.0708	30.1376	43.6227	52.2194	54.6087	54.8425
93.54	18.7375	18.4263	17.5472	30.5549	30.6479	29.4311	44.019	44.1021	43.1507	52.488	52.4943	51.3475	55.0143	54.8787	54.1053	55.9075	55.5977	54.8759	93.54	18.0862	30.158	43.6408	52.2268	54.6092	54.8425
93.64	18.7553	18.448	17.5698	30.5844	30.6716	29.4626	44.0486	44.1258	43.1744	52.4961	52.5062	51.3555	55.0126	54.8809	54.1193	55.9195	55.6116	54.8781	93.6401	18.1015	30.1784	43.6588	52.2342	54.6098	54.8425
93.7401	18.7785	18.4673	17.5941	30.5978	30.6889	29.4917	44.0659	44.1548	43.1917	52.5115	52.5157	51.369	55.0162	54.8904	54.1229	55.9192	55.6055	54.8825	93.7401	18.1169	30.1989	43.6769	52.2415	54.6103	54.8425
93.84	18.7873	18.4761	17.5991	30.6165	30.7173	29.4955	44.0806	44.1676	43.2065	52.5106	52.5148	51.3719	55.0094	54.8837	54.1161	55.9183	55.5948	54.8789	93.84	18.1322	30.2192	43.6949	52.2488	54.6108	54.8425
93.9401	18.7928	18.4855	17.6084	30.6219	30.7286	29.5197	44.0958	44.1828	43.2119	52.5063	52.5203	51.3735	55.011	54.8852	54.1079	55.914	55.5855	54.8687	93.9401	18.1475	30.2396	43.7128	52.2562	54.6113	54.8425
94.04	18.8175	18.5063	17.6293	30.6486	30.7417	29.5366	44.1089	44.2017	43.2152	52.5142	52.5275	51.3768	55.0143	54.8826	54.1151	55.9095	55.586	54.8778	94.04	18.1629	30.26	43.7308	52.2634	54.6119	54.8425
94.14	18.8345	18.533	17.6462	30.6792	30.7566	29.5652	44.1258	44.2186	43.2282	52.5245	52.5366	51.3839	55.0175	54.88	54.1164	55.9186	55.5931	54.8713	94.1401	18.1782	30.2803	43.7487	52.2707	54.6124	54.8425
94.2401	18.8599	18.5487	17.6657	30.689	30.7809	29.5789	44.1512	44.2342	43.2438	52.5343	52.5405	51.3937	55.0117	54.8839	54.1125	55.9186	55.5873	54.8635	94.2401	18.1935	30.3006	43.7665	52.2779	54.6129	54.8425
94.34	18.8654	18.5582	17.6772	30.6946	30.7935	29.5943	44.1587	44.2398	43.2553	52.5301	52.5422	51.4052	55.0133	54.8856	54.1122	55.9046	55.5772	54.8691	94.34	18.2088	30.3209	43.7844	52.2851	54.6134	54.8425
94.4401	18.8813	18.5799	17.6872	30.7241	30.823	29.616	44.1844	44.2674	43.2751	52.5401	52.5483	51.4113	55.0097	54.8859	54.1144	55.9108	55.5892	54.8713	94.4401	18.2241	30.3412	43.8022	52.2923	54.6139	54.8425
94.54	18.8918	18.6001	17.7074	30.7502	30.8432	29.6323	44.1948	44.2681	43.2914	52.5564	52.5587	51.4166	55.0103	54.8826	54.119	55.9016	55.584	54.8661	94.54	18.2394	30.3615	43.82	52.2995	54.6144	54.8425
94.64	18.9126	18.6112	17.7224	30.7691	30.8582	29.6473	44.2078	44.2772	43.3052	52.5557	52.5581	51.423	55.0136	54.8761	54.1144	55.9049	55.5795	54.8713	94.6401	18.2547	30.3817	43.8377	52.3066	54.6149	54.8425
94.7401	18.926	18.6187	17.7397	30.7844	30.8872	29.6646	44.2271	44.2953	43.3256	52.5555	52.5664	51.4266	55.0231	54.8856	54.113	55.9046	55.587	54.8652	94.7401	18.2699	30.402	43.8554	52.3137	54.6154	54.8425
94.84	18.9419	18.6502	17.7575	30.8062	30.909	29.6922	44.2488	44.3241	43.3376	52.5557	52.5756	51.4328	55.0253	54.8925	54.1222	55.9068	55.5892	54.8616	94.84	18.2852	30.4222	43.8731	52.3208	54.6159	54.8425
94.9401	18.9565	18.6551	17.771	30.8149	30.9333	29.7048	44.2595	44.3328	43.3463	52.5703	52.5746	51.4376	55.0243	54.8888	54.1153	55.9058	55.594	54.8566	94.9401	18.3005	30.4423	43.8908	52.3278	54.6164	54.8425
95.04	18.967	18.6801	17.7827	30.8391	30.9439	29.7212	44.2701	44.3434	43.3588	52.5711	52.5793	51.4423	55.0133	54.8895	54.1122	55.9007	55.589	54.8613	95.04	18.3157	30.4625	43.9084	52.3349	54.6169	54.8425
95.14	18.9868	18.6971	17.8005	30.855	30.9676	29.7352	44.284	44.3592	43.3688	52.5714	52.5854	51.4484	55.0136	54.8839	54.1066	55.9069	55.5951	54.8577	95.1401	18.331	30.4827	43.926	52.3419	54.6174	54.8425
95.2401	19.004	18.7202	17.8177	30.8683	30.9887	29.761	44.3031	44.3784	43.386	52.5749	52.5889	51.4519	55.0171	54.8875	54.116	55.9104	55.5927	54.8651	95.2401	18.3462	30.5028	43.9435	52.3489	54.6179	54.8426
95.34	19.0226	18.7251	17.8383	30.8908	31.0034	29.7788	44.3139	44.3892	43.4027	52.5759	52.6036	51.4568	55.0221	54.8943	54.1092	55.9114	55.5996	54.8622	95.34	18.3614	30.5229	43.961	52.3558	54.6184	54.8426
95.4401	19.035	18.7453	17.8565	30.9032	31.0314	29.8048	44.3263	44.4055	43.415	52.5824	52.6121	51.4692	55.0208	54.8911	54.1177	55.9042	55.5925	54.859	95.4401	18.3767	30.543	43.9785	52.3628	54.6188	54.8426
95.54	19.0552	18.7557	17.8669	30.9195	31.0418	29.8211	44.3367	44.4178	43.4255	52.5948	52.603	51.4718	55.0175	54.882	54.1086	55.9049	55.5822	54.8616	95.54	18.3919	30.5631	43.996	52.3697	54.6193	54.8426
95.64	19.0727	18.783	17.8747	30.9312	31.0641	29.8426	44.3543	44.4335	43.443	52.5968	52.6206	51.4777	55.0234	54.8781	54.1203	55.9127	55.5951	54.8635	95.6401	18.4071	30.5832	44.0134	52.3766	54.6198	54.8426
95.7401	19.0838	18.798	17.8897	30.9559	31.0822	29.8634	44.3634	44.4504	43.4541	52.5981	52.6258	51.4848	55.0208	54.8755	54.1177	55.9042	55.5925	54.8578	95.7401	18.4223	30.6032	44.0308	52.3834	54.6202	54.8426
95.84	19.1015	18.8118	17.9074	30.9717	31.0901	29.8772	44.3694	44.47	43.462	52.5962	52.6298	51.4869	55.0189	54.8736	54.11	55.9024	55.5946	54.8532	95.84	18.4375	30.6232	44.0482	52.3903	54.6207	54.8426
95.9401	19.1157	18.8338	17.9255	30.9898	31.1023	29.8895	44.3836	44.4784	43.4762	52.5987	52.6323	51.4953	55.0214	54.8664	54.1086	55.901	55.5931	54.8518	95.9401	18.4527	30.6432	44.0655	52.3971	54.6212	54.8426
96.04	19.1333	18.8514	17.945	31.0015	31.1355	29.9129	44.3953	44.4901	43.4841	52.6163	52.6303	51.5128	55.0292	54.8683	54.1164	55.8932	55.5951	54.8479	96.04	18.4679	30.6632	44.0828	52.4039	54.6216	54.8426
96.14	19.145	18.8651	17.9614	31.023	31.1531	29.9441	44.402	44.496	43.4997	52.6182	52.6362	51.5195	55.0214	54.8761	54.1133	55.8951	55.6029	54.8498	96.1401	18.483	30.6832	44.1001	52.4107	54.6221	54.8426
96.2401	19.1515	18.8755	17.975	31.0295	31.1733	29.9565	44.4155	44.5181	43.5121	52.6189	52.6388	51.5233	55.0182	54.867	54.1112	55.8919	55.5938	54.8427	96.2401	18.4982	30.7031	44.1173	52.4174	54.6225	54.8426
96.34	19.1737	18.8937	17.9913	31.0516	31.1954	29.9736	44.4376	44.5344	43.5283	52.6371	52.6453	51.5259	55.0247	54.8657	54.1196	55.8867	55.6062	54.8453	96.34	18.5134	30.7231	44.1346	52.4241	54.623	54.8426
96.4401	19.1873	18.9113	18.0108	31.077	31.215	29.9943	44.4513	44.5539	43.5479	52.641	52.6551	51.5298	55.0247	54.8637	54.1177	55.8964	55.6062	54.8433	96.4401	18.5285	30.743	44.1517	52.4308	54.6234	54.8426
96.54	19.2069	18.925	18.0225	31.0985	31.2345	30.006	44.4591	44.5656	43.5596	52.643	52.6531	51.5219	55.0227	54.8579	54.1099	55.8945	55.6081	54.8511	96.54	18.5437	30.7629	44.1689	52.4375	54.6238	54.8426
96.64	19.2166	18.9386	18.042	31.1239	31.2482	30.0333	44.4845	44.5812	43.5752	52.6488	52.6531	51.5415	55.0227	54.8626	54.1138	55.8847	55.6089	54.8472	96.6401	18.5588	30.7828	44.186	52.4442	54.6243	54.8426
96.7401	19.2257	18.9536	18.057	31.133	31.2632	30.0464	44.4995	44.5962	43.5882	52.6482	52.6572	51.5467	55.017	54.8572	54.1092	55.8938	55.6153	54.8407	96.7401	18.5739	30.8026	44.2031	52.4508	54.6247	54.8426
96.84	19.2388	18.9705	18.0759	31.146	31.2762	30.0789	44.5125	44.6249	43.5973	52.6554	52.6713	51.5539	55.0273	54.8605	54.1164	55.8971	55.6127	54.8381	96.84	18.589	30.8225	44.2202	52.4574	54.6251	54.8426
96.9401	19.2669	18.992	18.0896	31.1616	31.3035	30.0984	44.5262	44.6385	43.6177	52.6749	52.6811	51.5636	55.0214	54.8585	54.1164	55.8912	55.6127	54.8459	96.9401	18.6042	30.8423	44.2372	52.464	54.6256	54.8426
97.04	19.2863	19.0091	18.1078	31.1877	31.3354	30.1147	44.5424	44.6556	43.6371	52.6775	52.6876	51.5701	55.024	54.8572	54.1229	55.8977	55.6153	54.8446	97.04	18.6193	30.8621	44.2542	52.4706	54.626	54.8426
97.14	19.2964	19.0263	18.1218	31.2135	31.3534	30.1444	44.5585	44.6728	43.6511	52.6779	52.6939	51.5764	55.0283	54.8615	54.1194	55.904	55.6196	54.8392	97.1401	18.6344	30.8819	44.2712	52.4771	54.6264	54.8426
97.2401	19.3069	19.0367	18.142	31.2336	31.3638	30.1626	44.5689	44.6871	43.6713	52.6824	52.6984	51.5809	55.0251	54.8622	54.1142	55.9046	55.6183	54.8406	97.2401	18.6495	30.9017	44.2881	52.4836	54.6268	54.8426
97.34	19.3332	19.0474	18.1586	31.2443	31.3882	30.1772	44.5913	44.7036	43.6878	52.699	52.7052	51.5877	55.026	54.8592	54.1248	55.9055	55.6153	54.8485	97.34	18.6646	30.9214	44.305	52.4901	54.6272	54.8426
97.4401	19.3579	19.0604	18.1716	31.2652	31.4129	30.1922	44.6004	44.7186	43.7009	52.6983	52.7085	51.591	55.0253	54.8527	54.1203	55.9049	55.6185	54.8381	97.4401	18.6796	30.9411	44.3219	52.4966	54.6277	54.8426
97.54	19.3664	19.0747	18.1859	31.2834	31.4261	30.2143	44.6089	44.7329	43.7249	52.697	52.713	51.5955	55.0279	54.8572	54.1237	55.8938	55.6133	54.831	97.54	18.6947	30.9609	44.3388	52.503	54.6281	54.8426
97.64	19.3774	19.0799	18.2017	31.3042	31.4539	30.2313	44.6238	44.7479	43.7419	52.6983	52.7182	51.6007	55.0351	54.8527	54.1222	55.8951	55.6088	54.8323	97.6401	18.7098	30.9806	44.3556	52.5095	54.6285	54.8426
97.7401	19.3931	19.1034	18.2146	31.3101	31.4617	30.241	44.6356	44.7596	43.7536	52.6991	52.7299	51.5929	55.0312	54.8488	54.1222	55.8912	55.6107	54.8342	97.7401	18.7248	31.0002	44.3724	52.5159	54.6289	54.8426
97.84	19.4119	19.1144	18.2373	31.3309	31.4826	30.2638	44.6525	44.7863	43.7705	52.7133	52.7371	51.6098	55.0422	54.8618	54.1294	55.8886	55.6179	54.8316	97.84	18.7399	31.0199	44.3891	52.5223	54.6293	54.8426
97.9401	19.4184	19.1307	18.2536	31.355	31.5047	30.275	44.659	44.7928	43.7809	52.71	52.7378	51.6066	55.0449	54.8585	54.1222	55.8854	55.6088	54.8323	97.9401	18.7549	31.0395	44.4058	52.5286	54.6297	54.8426
98.04	19.4295	19.1476	18.2705	31.3661	31.5197	30.3087	44.6818	44.8078	43.7881	52.7113	52.7351	51.6118	55.0462	54.852	54.1275	55.8867	55.6159	54.8277	98.04	18.77	31.0592	44.4226	52.535	54.6301	54.8426
98.14	19.4419	19.1639	18.2868	31.3882	31.5477	30.327	44.698	44.828	43.8141	52.7139	52.7514	51.6203	55.0488	54.8605	54.1242	55.8795	55.6127	54.8342	98.1401	18.785	31.0788	44.4392	52.5413	54.6305	54.8426
98.2401	19.4503	19.188	18.2914	31.4006	31.5561	30.3452	44.7124	44.8365	43.8226	52.7283	52.7462	51.619	55.0475	54.8494	54.1229	55.8782	55.6172	54.829	98.2401	18.8	31.0984	44.4559	52.5476	54.6309	54.8426
98.34	19.4705	19.1945	18.3116	31.4227	31.5783	30.3556	44.7189	44.843	43.835	52.7309	52.7566	51.6204	55.0442	54.8462	54.1138	55.875	55.6081	54.8199	98.34	18.815	31.1179	44.4725	52.5538	54.6312	54.8426
98.4401	19.4888	19.201	18.3298	31.4351	31.5965	30.3836	44.7313	44.8592	43.8618	52.7335	52.7651	51.6339	55.0468	54.8437	54.1222	55.8776	55.6166	54.8323	98.4401	18.83	31.1375	44.489	52.5601	54.6316	54.8426
98.54	19.4979	19.214	18.3409	31.4442	31.6173	30.3966	44.7521	44.882	43.8662	52.7309	52.7625	51.6372	55.0325	54.852	54.1138	55.8652	55.6042	54.8297	98.54	18.845	31.157	44.5056	52.5663	54.632	54.8426
98.64	19.5102	19.2303	18.3493	31.4663	31.6355	30.4188	44.7703	44.8983	43.8845	52.7472	52.7698	51.6398	55.0351	54.8507	54.1262	55.8678	55.6068	54.8428	98.6401	18.86	31.1766	44.5221	52.5725	54.6324	54.8426
98.7401	19.5315	19.2379	18.3666	31.4778	31.6607	30.4458	44.772	44.9156	43.9154	52.7547	52.7785	51.6454	55.0407	54.8466	54.1337	55.8742	55.5968	54.8418	98.7401	18.875	31.1961	44.5386	52.5787	54.6328	54.8426
98.84	19.5408	19.2492	18.3819	31.5016	31.6818	30.4591	44.7833	44.9289	43.9307	52.7543	52.782	51.6665	55.0462	54.8559	54.1275	55.8808	55.6011	54.8355	98.84	18.89	31.2155	44.5551	52.5849	54.6331	54.8426
98.9401	19.5458	19.2588	18.3907	31.5234	31.6926	30.4797	44.7922	44.9514	43.9395	52.7495	52.7831	51.6714	55.0413	54.8511	54.1324	55.876	55.6033	54.8405	98.9401	18.905	31.235	44.5715	52.591	54.6335	54.8426
99.04	19.5554	19.2794	18.4101	31.5486	31.7198	30.5089	44.8116	44.9697	43.9628	52.763	52.7907	51.6811	55.0451	54.851	54.1323	55.8798	55.6012	54.8403	99.04	18.9199	31.2545	44.5879	52.5972	54.6339	54.8426
99.14	19.5773	19.2974	18.423	31.5763	31.7436	30.5327	44.8393	44.9947	43.9867	52.7712	52.8048	51.6893	55.0533	54.8631	54.1405	55.8782	55.6153	54.8524	99.1401	18.9349	31.2739	44.6043	52.6033	54.6342	54.8426
99.2401	19.5855	19.3075	18.4363	31.5963	31.7499	30.5526	44.8456	45.0009	43.9968	52.7677	52.8052	51.6858	55.0439	54.8596	54.1417	55.8747	55.6059	54.8587	99.2401	18.9499	31.2933	44.6206	52.6093	54.6346	54.8426
99.34	19.5916	19.3195	18.4463	31.6083	31.7705	30.5646	44.8556	45.0109	44.0147	52.7738	52.8074	51.686	55.0462	54.8501	54.145	55.871	55.6081	54.8511	99.34	18.9648	31.3127	44.6369	52.6154	54.635	54.8426
99.4401	19.6059	19.3338	18.4665	31.6323	31.8035	30.5934	44.8758	45.0311	44.0387	52.7784	52.812	51.6964	55.0507	54.8585	54.1437	55.8756	55.6127	54.8459	99.4401	18.9797	31.3321	44.6532	52.6214	54.6353	54.8426
99.54	19.6255	19.3475	18.4802	31.6441	31.8133	30.6199	44.8973	45.0448	44.0583	52.7784	52.8159	51.7003	55.0507	54.8644	54.1496	55.8756	55.6068	54.8498	99.54	18.9947	31.3514	44.6695	52.6275	54.6357	54.8426
99.64	19.6437	19.3696	18.5023	31.6721	31.8413	30.6401	44.9116	45.0767	44.0785	52.7927	52.8263	51.7147	55.0592	54.8737	54.1483	55.8802	55.6172	54.8603	99.6401	19.0096	31.3708	44.6857	52.6335	54.636	54.8426
99.7401	19.6684	19.3885	18.5056	31.6968	31.8563	30.6688	44.9246	45.0858	44.0876	52.796	52.8393	51.7199	55.0644	54.8703	54.1437	55.8834	55.6205	54.8518	99.7401	19.0245	31.3901	44.7019	52.6394	54.6364	54.8426
99.84	19.6821	19.4002	18.5232	31.7183	31.8914	30.6863	44.9422	45.1014	44.1138	52.8038	52.8471	51.7218	55.0663	54.8761	54.1457	55.8815	55.6283	54.8498	99.84	19.0394	31.4094	44.7181	52.6454	54.6367	54.8426
99.9401	19.6912	19.4172	18.5401	31.7313	31.9122	30.713	44.965	45.1203	44.124	52.8168	52.8504	51.7251	55.0696	54.8755	54.1528	55.8847	55.6315	54.857	99.9401	19.0543	31.4287	44.7342	52.6513	54.6371	54.8426
100.04	19.6899	19.4373	18.5505	31.7476	31.9168	30.7234	44.9656	45.1288	44.1442	52.8116	52.8491	51.7199	55.0644	54.8742	54.1418	55.8795	55.6302	54.8577	100.04	19.0692	31.448	44.7503	52.6573	54.6374	54.8426
100.14	19.7095	19.451	18.5739	31.7671	31.9266	30.7371	44.9754	45.1542	44.1598	52.8116	52.8549	51.7246	55.0644	54.8703	54.1457	55.8834	55.6263	54.8518	100.14	19.0841	31.4672	44.7664	52.6631	54.6378	54.8426
100.24	19.7296	19.4751	18.5961	31.7834	31.9565	30.771	44.9936	45.1646	44.1703	52.8181	52.8614	51.7381	55.0709	54.8768	54.1483	55.886	55.6328	54.8642	100.24	19.099	31.4865	44.7825	52.669	54.6381	54.8426
100.34	19.7427	19.4823	18.6071	31.7905	31.9793	30.782	45.0047	45.1893	44.1969	52.8253	52.8628	51.7394	55.0585	54.8781	54.1496	55.8834	55.6302	54.8565	100.34	19.1139	31.5057	44.7985	52.6749	54.6384	54.8426
100.44	19.755	19.5005	18.6176	31.8049	31.9839	30.7925	45.0132	45.1978	44.2113	52.8201	52.8634	51.7401	55.0533	54.869	54.1405	55.8782	55.6289	54.8622	100.44	19.1287	31.5249	44.8145	52.6807	54.6388	54.8426
100.54	19.7674	19.5207	18.6377	31.8309	32.0099	30.8204	45.0431	45.2219	44.2315	52.8246	52.8777	51.7446	55.0579	54.8774	54.1489	55.8828	55.6296	54.8629	100.54	19.1436	31.5441	44.8305	52.6865	54.6391	54.8426
100.64	19.7817	19.5291	18.6521	31.8491	32.032	30.8348	45.0516	45.2362	44.2438	52.8233	52.8667	51.7472	55.0566	54.8722	54.1476	55.8854	55.6283	54.8655	100.64	19.1584	31.5632	44.8464	52.6923	54.6394	54.8426
100.74	19.8026	19.55	18.6631	31.8739	32.0587	30.8576	45.0626	45.2473	44.2647	52.8344	52.8777	51.7544	55.0676	54.8774	54.1548	55.8925	55.6296	54.8726	100.74	19.1733	31.5824	44.8623	52.6981	54.6398	54.8426
100.84	19.811	19.5526	18.6763	31.898	32.077	30.8797	45.073	45.2596	44.279	52.8331	52.8764	51.7531	55.0605	54.882	54.1535	55.8912	55.6283	54.8616	100.84	19.1881	31.6015	44.8782	52.7038	54.6401	54.8426
100.94	19.8303	19.5796	18.683	31.9075	32.0865	30.895	45.0923	45.275	44.2943	52.8328	52.8809	51.7567	55.0661	54.8817	54.1482	55.891	55.6183	54.8554	100.94	19.2029	31.6206	44.8941	52.7096	54.6404	54.8426
101.04	19.8345	19.5975	18.6911	31.9234	32.0965	30.909	45.0965	45.2792	44.3044	52.8389	52.8823	51.757	55.0605	54.8664	54.1535	55.8854	55.6166	54.8557	101.04	19.2178	31.6397	44.9099	52.7153	54.6407	54.8426
101.14	19.8596	19.6168	18.7201	31.9465	32.1255	30.9224	45.1197	45.2992	44.3225	52.8465	52.8976	51.7704	55.0641	54.8739	54.163	55.889	55.6261	54.8535	101.14	19.2326	31.6588	44.9257	52.721	54.641	54.8426
101.24	19.869	19.6261	18.7198	31.9559	32.1544	30.9462	45.1337	45.3156	44.3389	52.852	52.8973	51.77	55.0637	54.8794	54.1528	55.8886	55.6257	54.859	101.24	19.2474	31.6779	44.9415	52.7267	54.6414	54.8426
101.34	19.8937	19.6509	18.7504	31.9807	32.1694	30.9702	45.1557	45.3306	44.3578	52.8669	52.9064	51.7791	55.0639	54.8846	54.162	55.8821	55.6309	54.8681	101.34	19.2622	31.6969	44.9572	52.7323	54.6417	54.8426
101.44	19.9002	19.6621	18.753	31.9872	32.1759	30.9904	45.1642	45.3508	44.3838	52.8637	52.909	51.7817	55.0676	54.8852	54.1548	55.8789	55.6237	54.8746	101.44	19.277	31.7159	44.9729	52.738	54.642	54.8426
101.54	19.9067	19.6776	18.7595	32.0054	32.198	31.0125	45.1805	45.3671	44.3962	52.8565	52.9057	51.7785	55.0644	54.8878	54.1554	55.8795	55.6185	54.8772	101.54	19.2918	31.735	44.9886	52.7436	54.6423	54.8426
101.64	19.9145	19.6854	18.7771	32.023	32.2117	31.0301	45.1883	45.3905	44.4098	52.8585	52.9174	51.7863	55.0624	54.8859	54.1594	55.8834	55.6224	54.8674	101.64	19.3066	31.754	45.0043	52.7492	54.6426	54.8426
101.74	19.9367	19.6958	18.7875	32.0432	32.2319	31.0444	45.2085	45.4029	44.4261	52.8591	52.924	51.7908	55.0631	54.8865	54.1541	55.8841	55.6231	54.8739	101.74	19.3213	31.7729	45.0199	52.7547	54.6429	54.8426
101.84	19.9432	19.7199	18.8018	32.0633	32.2521	31.0724	45.2228	45.4133	44.4502	52.8695	52.9246	51.7973	55.0637	54.8872	54.1646	55.8847	55.6237	54.8746	101.84	19.3361	31.7919	45.0355	52.7603	54.6432	54.8426
101.94	19.9608	19.7394	18.8213	32.0887	32.2775	31.0958	45.254	45.4309	44.4697	52.8735	52.9383	51.8052	55.0676	54.895	54.1743	55.8789	55.6179	54.8785	101.94	19.3509	31.8108	45.0511	52.7658	54.6435	54.8426
102.04	19.9686	19.7531	18.8252	32.1024	32.2814	31.1036	45.2579	45.4406	44.4775	52.8676	52.9363	51.8052	55.0657	54.895	54.1685	55.873	55.612	54.8629	102.04	19.3656	31.8298	45.0666	52.7714	54.6438	54.8426
102.14	19.9927	19.7674	18.8357	32.1206	32.3035	31.1277	45.2762	45.4491	44.4919	52.8761	52.9409	51.8136	55.0702	54.8937	54.1554	55.8717	55.6107	54.8663	102.14	19.3804	31.8487	45.0822	52.7769	54.6441	54.8426
102.24	20.0018	19.7843	18.837	32.1454	32.3302	31.1427	45.2872	45.4641	44.5068	52.8735	52.9422	51.8188	55.0715	54.8997	54.1607	55.873	55.612	54.8746	102.24	19.3951	31.8676	45.0977	52.7823	54.6444	54.8426
102.34	20.0109	19.7935	18.8461	32.1682	32.3354	31.1655	45.2924	45.4849	44.5199	52.8728	52.9415	51.8201	55.067	54.9022	54.162	55.8684	55.5957	54.87	102.34	19.4098	31.8864	45.1131	52.7878	54.6447	54.8426
102.44	20.0226	19.8071	18.8695	32.1857	32.3479	31.1733	45.3003	45.4947	44.5277	52.8708	52.9552	51.8182	55.0611	54.8904	54.1639	55.8665	55.5938	54.8583	102.44	19.4246	31.9053	45.1286	52.7933	54.645	54.8426
102.54	20.05	19.8286	18.8812	32.2072	32.3784	31.1987	45.3217	45.5103	44.5433	52.8826	52.9571	51.8201	55.0572	54.8963	54.162	55.8684	55.5957	54.8642	102.54	19.4393	31.9241	45.144	52.7987	54.6453	54.8426
102.64	20.0597	19.8423	18.8949	32.2267	32.3979	31.2241	45.3335	45.5259	44.5687	52.8826	52.9669	51.8346	55.0572	54.9022	54.162	55.8684	55.5957	54.87	102.64	19.454	31.9429	45.1593	52.8041	54.6456	54.8426
102.74	20.074	19.8527	18.9151	32.2274	32.4161	31.2286	45.3478	45.5344	44.5733	52.8871	52.9617	51.8364	55.052	54.897	54.1517	55.8632	55.5905	54.8648	102.74	19.4687	31.9617	45.1747	52.8095	54.6458	54.8426
102.84	20.0972	19.8642	18.9265	32.2447	32.4432	31.2518	45.3592	45.5615	44.5847	52.8888	52.9634	51.842	55.0537	54.9025	54.1604	55.8649	55.5922	54.8567	102.84	19.4834	31.9805	45.19	52.8148	54.6461	54.8426
102.94	20.1046	19.8833	18.9359	32.2521	32.4507	31.2632	45.3764	45.5728	44.6066	52.8982	52.965	51.8455	55.0514	54.9061	54.1581	55.8626	55.5899	54.8583	102.94	19.4981	31.9993	45.2053	52.8202	54.6464	54.8426
103.04	20.1242	19.897	18.9457	32.2717	32.476	31.2885	45.3862	45.5884	44.6253	52.8982	52.9708	51.8455	55.0514	54.9061	54.1581	55.8528	55.5899	54.8642	103.04	19.5128	32.0181	45.2206	52.8255	54.6467	54.8426
103.14	20.1411	19.91	18.9665	32.2886	32.4988	31.3055	45.4051	45.5956	44.6325	52.9054	52.978	51.8527	55.0585	54.9132	54.1496	55.86	55.5873	54.8616	103.14	19.5275	32.0368	45.2359	52.8308	54.647	54.8426
103.24	20.147	19.9159	18.9782	32.3062	32.5047	31.3152	45.4109	45.6034	44.6423	52.9014	52.9741	51.8488	55.0546	54.8996	54.1515	55.8463	55.5834	54.8577	103.24	19.5421	32.0555	45.2511	52.8361	54.6472	54.8426
103.34	20.1613	19.9419	18.9906	32.3283	32.5307	31.3452	45.4331	45.6205	44.6703	52.9138	52.9767	51.8514	55.0572	54.9061	54.1541	55.8489	55.5907	54.8642	103.34	19.5568	32.0742	45.2663	52.8414	54.6475	54.8426
103.44	20.1743	19.951	18.9978	32.3316	32.5516	31.3484	45.4363	45.6307	44.6774	52.9073	52.9702	51.8546	55.0507	54.9054	54.1515	55.8424	55.5912	54.8538	103.44	19.5714	32.0929	45.2814	52.8467	54.6478	54.8426
103.54	20.199	19.9679	19.0186	32.3563	32.5665	31.3634	45.4611	45.6594	44.6982	52.9223	52.9891	51.8637	55.0559	54.9106	54.1626	55.8476	55.5964	54.859	103.54	19.5861	32.1116	45.2966	52.8519	54.648	54.8426
103.64	20.2173	19.9862	19.029	32.3745	32.5887	31.3758	45.4813	45.6776	44.7067	52.921	52.9936	51.8683	55.0546	54.9093	54.1515	55.8463	55.5951	54.8616	103.64	19.6007	32.1302	45.3117	52.8571	54.6483	54.8426
103.74	20.2283	20.0011	19.044	32.3973	32.6154	31.4025	45.4923	45.7043	44.7295	52.932	52.9949	51.8735	55.0559	54.9145	54.1567	55.8515	55.5866	54.8687	103.74	19.6154	32.1488	45.3268	52.8623	54.6486	54.8426
103.84	20.2466	20.0135	19.0564	32.4136	32.6121	31.4188	45.4988	45.7128	44.7399	52.9386	52.9917	51.8761	55.048	54.9171	54.1594	55.8502	55.5834	54.8655	103.84	19.63	32.1675	45.3418	52.8675	54.6488	54.8426
103.94	20.2583	20.035	19.0778	32.4351	32.6336	31.4324	45.5203	45.7284	44.7575	52.9405	52.9936	51.8781	55.0429	54.923	54.1613	55.8561	55.5853	54.8674	103.94	19.6446	32.1861	45.3568	52.8727	54.6491	54.8426
104.04	20.272	20.0467	19.0857	32.4527	32.6453	31.4547	45.5379	45.7518	44.7555	52.9386	53.0014	51.8761	55.0409	54.9269	54.1594	55.8443	55.5834	54.8596	104.04	19.6592	32.2046	45.3718	52.8778	54.6494	54.8426
104.14	20.2876	20.0662	19.1021	32.4761	32.6746	31.4832	45.5496	45.7674	44.777	52.9503	53.0073	51.8878	55.0429	54.9288	54.1652	55.8463	55.5853	54.8674	104.14	19.6738	32.2232	45.3868	52.883	54.6496	54.8426
104.24	20.3052	20.0741	19.1169	32.4839	32.6922	31.5008	45.5535	45.7811	44.7887	52.9581	53.0112	51.8898	55.0409	54.9171	54.1594	55.8541	55.5873	54.8655	104.24	19.6884	32.2418	45.4018	52.8881	54.6499	54.8426
104.34	20.3121	20.079	19.1336	32.4947	32.7069	31.5057	45.5546	45.7997	44.7995	52.963	53.0181	51.8908	55.0361	54.9162	54.1545	55.8493	55.5883	54.8646	104.34	19.703	32.2603	45.4167	52.8932	54.6501	54.8426
104.44	20.3214	20.0884	19.1469	32.5119	32.7163	31.5307	45.5737	45.8169	44.8148	52.9626	53.0177	51.8904	55.0357	54.9315	54.1581	55.8489	55.5782	54.87	104.44	19.7176	32.2788	45.4316	52.8983	54.6504	54.8426
104.54	20.339	20.1009	19.1703	32.5353	32.7397	31.5542	45.5815	45.8247	44.8382	52.9568	53.0158	51.8885	55.0436	54.9295	54.162	55.8372	55.5762	54.8681	104.54	19.7322	32.2973	45.4465	52.9033	54.6506	54.8426
104.64	20.352	20.1209	19.1833	32.5503	32.7586	31.577	45.5945	45.8378	44.8512	52.9659	53.019	51.8917	55.0468	54.9328	54.1554	55.8404	55.5834	54.8616	104.64	19.7468	32.3158	45.4613	52.9084	54.6509	54.8426
104.74	20.3751	20.1381	19.2005	32.5734	32.7856	31.5902	45.6129	45.8549	44.8645	52.9694	53.037	51.9109	55.0503	54.9363	54.1629	55.8401	55.5927	54.8651	104.74	19.7613	32.3342	45.4761	52.9134	54.6511	54.8426
104.84	20.382	20.1606	19.2133	32.59	32.7983	31.6069	45.6245	45.8677	44.8753	52.9763	53.0411	51.9139	55.0475	54.9334	54.1561	55.8313	55.5899	54.8622	104.84	19.7759	32.3527	45.4909	52.9184	54.6514	54.8426
104.94	20.3908	20.1734	19.2202	32.6165	32.8052	31.6294	45.6216	45.8844	44.8881	52.9832	53.048	51.8993	55.0446	54.9305	54.1532	55.8285	55.587	54.8633	104.94	19.7904	32.3711	45.5057	52.9234	54.6516	54.8426
105.04	20.3963	20.1847	19.2413	32.6219	32.8204	31.6408	45.6369	45.8937	44.8936	52.9789	53.0437	51.9067	55.0403	54.9263	54.1431	55.8242	55.5827	54.8648	105.04	19.805	32.3895	45.5204	52.9284	54.6519	54.8426
105.14	20.4217	20.2004	19.2588	32.6551	32.8341	31.6622	45.6486	45.9113	44.9053	52.9906	53.0457	51.9126	55.0422	54.9282	54.1509	55.8222	55.5847	54.8715	105.14	19.8195	32.4079	45.5351	52.9333	54.6521	54.8426
105.24	20.4373	20.216	19.2686	32.6747	32.8439	31.6759	45.6583	45.923	44.917	52.9906	53.0457	51.9184	55.0383	54.9282	54.1509	55.8164	55.5847	54.8687	105.24	19.8341	32.4263	45.5498	52.9383	54.6523	54.8426
105.34	20.4549	20.2277	19.2803	32.6825	32.8556	31.6994	45.6759	45.9309	44.9287	52.9985	53.0437	51.9165	55.0305	54.9263	54.1528	55.8144	55.5827	54.8668	105.34	19.8486	32.4447	45.5645	52.9432	54.6526	54.8426
105.44	20.4647	20.2433	19.2959	32.702	32.881	31.7111	45.6857	45.9551	44.9541	53.0082	53.0437	51.9262	55.0442	54.9262	54.1587	55.8144	55.5827	54.8668	105.44	19.8631	32.463	45.5791	52.9481	54.6528	54.8426
105.54	20.4738	20.2544	19.3129	32.7209	32.8979	31.728	45.7046	45.9693	44.9652	53.0056	53.0509	51.9236	55.0435	54.9236	54.1561	55.8079	55.5801	54.8681	105.54	19.8776	32.4814	45.5937	52.953	54.653	54.8426
105.64	20.4881	20.2765	19.3233	32.7313	32.9025	31.7365	45.7091	45.9738	44.9756	53.0102	53.0457	51.9223	55.0325	54.9223	54.1439	55.7968	55.5788	54.8687	105.64	19.8921	32.4997	45.6083	52.9579	54.6533	54.8426
105.74	20.5096	20.2785	19.3409	32.7411	32.9306	31.7638	45.7208	45.9855	44.9971	53.0082	53.0476	51.9399	55.0344	54.9263	54.1528	55.7988	55.5866	54.8707	105.74	19.9066	32.518	45.6228	52.9627	54.6535	54.8426
105.84	20.5291	20.2922	19.3545	32.7626	32.9474	31.7736	45.7365	46.007	45.0088	53.0121	53.0613	51.9438	55.0462	54.9204	54.1567	55.7988	55.5866	54.859	105.84	19.9211	32.5362	45.6374	52.9676	54.6537	54.8426
105.94	20.5389	20.3078	19.3799	32.7782	32.9669	31.797	45.7404	46.0168	45.0088	53.0121	53.0672	51.9497	55.0422	54.9243	54.1626	55.8085	55.5769	54.8629	105.94	19.9356	32.5545	45.6519	52.9724	54.654	54.8426
106.04	20.5441	20.3228	19.3851	32.7834	32.9858	31.81	45.7456	46.0122	45.0187	53.0232	53.0626	51.9451	55.0318	54.9256	54.1581	55.804	55.5723	54.8642	106.04	19.9501	32.5728	45.6663	52.9772	54.6542	54.8426
106.14	20.5636	20.3345	19.3929	32.8049	32.9995	31.8276	45.7651	46.0298	45.0335	53.0271	53.0704	51.9529	55.0299	54.9236	54.1561	55.7981	55.5606	54.8622	106.14	19.9645	32.591	45.6808	52.982	54.6544	54.8426
106.24	20.5799	20.3566	19.4131	32.8368	33.0275	31.8536	45.7775	46.0461	45.0498	53.0395	53.0769	51.9594	55.0364	54.9399	54.1626	55.7988	55.5671	54.859	106.24	19.979	32.6092	45.6952	52.9868	54.6546	54.8426
106.34	20.5864	20.3748	19.4275	32.853	33.0379	31.8602	45.7879	46.0526	45.0661	53.0304	53.0776	51.9562	55.0429	54.9269	54.1594	55.7955	55.5638	54.8557	106.34	19.9934	32.6274	45.7096	52.9915	54.6549	54.8426
106.44	20.5949	20.388	19.4359	32.8576	33.062	31.8725	45.7964	46.0611	45.0746	53.0388	53.088	51.9694	55.0416	54.9256	54.1581	55.7942	55.5664	54.8485	106.44	20.0079	32.6456	45.724	52.9963	54.6551	54.8426
106.54	20.6138	20.4041	19.4548	32.8823	33.0711	31.8992	45.8152	46.0858	45.0837	53.0382	53.0854	51.9757	55.0409	54.9249	54.1574	55.7889	55.5716	54.8537	106.54	20.0223	32.6637	45.7383	53.001	54.6553	54.8426
106.64	20.6261	20.4263	19.4719	32.9084	33.0932	31.9214	45.8276	46.104	45.1019	53.0505	53.0939	51.9822	55.0396	54.9373	54.16	55.7845	55.5742	54.8563	106.64	20.0368	32.6819	45.7526	53.0057	54.6555	54.8426
106.74	20.6339	20.436	19.4847	32.9201	33.103	31.937	45.8413	46.1099	45.1136	53.0564	53.09	51.9842	55.0299	54.9283	54.16	55.7806	55.5645	54.8525	106.74	20.0512	32.7	45.7669	53.0104	54.6557	54.8426
106.84	20.6457	20.4536	19.4965	32.9416	33.1186	31.9487	45.8471	46.1314	45.1253	53.0681	53.0958	51.9959	55.0318	54.9373	54.1678	55.7825	55.5723	54.8583	106.84	20.0656	32.7181	45.7812	53.0151	54.6559	54.8426
106.94	20.6535	20.4653	19.5179	32.9572	33.1342	31.9565	45.8647	46.1392	45.1331	53.0759	53.1095	51.994	55.0299	54.9451	54.1561	55.7805	55.5742	54.8622	106.94	20.08	32.7362	45.7955	53.0197	54.6561	54.8426
107.04	20.658	20.4797	19.5342	32.9637	33.1486	31.9689	45.8732	46.1477	45.1416	53.0844	53.1082	51.9927	55.0286	54.9438	54.1548	55.7792	55.5788	54.8609	107.04	20.0944	32.7543	45.8097	53.0244	54.6564	54.8426
107.14	20.6685	20.4979	19.5407	32.9956	33.1649	31.993	45.8895	46.1581	45.1481	53.0811	53.1049	51.9933	55.0253	54.9406	54.1515	55.7721	55.5756	54.8479	107.14	20.1088	32.7724	45.8239	53.029	54.6566	54.8426
107.24	20.6789	20.5122	19.5551	33.0158	33.185	32.0132	45.9018	46.1743	45.1585	53.0888	53.1173	52.0096	55.0357	54.9412	54.1561	55.7669	55.5664	54.8485	107.24	20.1232	32.7904	45.838	53.0336	54.6568	54.8426
107.34	20.7003	20.5317	19.5707	33.0275	33.1987	32.0327	45.9116	46.19	45.1781	53.0818	53.1173	52.0096	55.0357	54.9354	54.162	55.7571	55.5703	54.8485	107.34	20.1376	32.8084	45.8522	53.0382	54.657	54.8426
107.44	20.7121	20.5493	19.5922	33.049	33.2182	32.0542	45.9233	46.2075	45.1956	53.0935	53.1193	52.0115	55.0338	54.9432	54.1639	55.7688	55.5782	54.8446	107.44	20.152	32.8265	45.8663	53.0428	54.6572	54.8426
107.54	20.7296	20.5669	19.6039	33.0666	33.2358	32.0667	45.9409	46.2154	45.1996	53.0916	53.1212	52.0193	55.026	54.9412	54.1522	55.7669	55.5809	54.8485	107.54	20.1664	32.8445	45.8804	53.0473	54.6574	54.8426
107.64	20.7394	20.5806	19.6195	33.0764	33.2651	32.0952	45.9507	46.2251	45.2191	53.1013	53.1271	52.0233	55.0357	54.9315	54.1522	55.7669	55.5782	54.8485	107.64	20.1807	32.8624	45.8945	53.0519	54.6576	54.8426
107.74	20.7589	20.5981	19.641	33.0959	33.2846	32.11	45.9604	46.2388	45.2289	53.1013	53.1271	52.0252	55.0318	54.9315	54.1522	55.7669	55.5782	54.8524	107.74	20.1951	32.8804	45.9085	53.0564	54.6578	54.8426
107.84	20.7739	20.6131	19.6599	33.1109	33.3016	32.1324	45.9715	46.2596	45.2438	53.1163	53.1323	52.0285	55.0312	54.9406	54.1672	55.7682	55.5834	54.8537	107.84	20.2094	32.8984	45.9225	53.0609	54.658	54.8426
107.94	20.7802	20.6194	19.672	33.1288	33.3176	32.1457	45.9836	46.2756	45.254	53.1225	53.1288	52.0308	55.0238	54.9429	54.1636	55.7588	55.5798	54.8502	107.94	20.2238	32.9163	45.9365	53.0654	54.6582	54.8426
108.04	20.7895	20.6268	19.6931	33.146	33.3289	32.1648	45.991	46.285	45.2673	53.1163	53.1362	52.0382	55.0253	54.9367	54.1554	55.7565	55.5814	54.8479	108.04	20.2381	32.9342	45.9505	53.0699	54.6584	54.8426
108.14	20.7954	20.6502	19.7087	33.1558	33.3641	32.1844	45.9969	46.2948	45.277	53.1202	53.1401	52.0382	55.0214	54.9308	54.1613	55.7662	55.5775	54.8479	108.14	20.2525	32.9521	45.9644	53.0744	54.6586	54.8426
108.24	20.8104	20.6672	19.7315	33.1766	33.3869	32.1994	46.0119	46.3059	45.294	53.1215	53.157	52.0395	55.0169	54.9243	54.1626	55.7636	55.5827	54.8433	108.24	20.2668	32.97	45.9784	53.0788	54.6588	54.8426
108.34	20.826	20.6828	19.7373	33.204	33.4122	32.2208	46.0275	46.3215	45.3154	53.1371	53.159	52.0493	55.0325	54.936	54.1685	55.7636	55.5944	54.8551	108.34	20.2811	32.9879	45.9923	53.0833	54.659	54.8426
108.44	20.8358	20.6945	19.7608	33.2235	33.4357	32.2404	46.047	46.3312	45.335	53.1469	53.1531	52.0552	55.0325	54.936	54.1685	55.7636	55.5944	54.855	108.44	20.2954	33.0057	46.0061	53.0877	54.6591	54.8426
108.54	20.8427	20.7112	19.7735	33.2402	33.4582	32.259	46.0559	46.3479	45.3458	53.144	53.1639	52.0523	55.0296	54.9449	54.1656	55.7608	55.5916	54.8463	108.54	20.3097	33.0236	46.02	53.0921	54.6593	54.8426
108.64	20.8566	20.7134	19.7758	33.2424	33.4702	32.2612	46.0581	46.3501	45.3539	53.1462	53.1622	52.0447	55.0271	54.9373	54.1581	55.7532	55.584	54.8446	108.64	20.324	33.0414	46.0338	53.0965	54.6595	54.8426
108.74	20.8807	20.7375	19.794	33.2665	33.4865	32.2853	46.0822	46.3664	45.3682	53.1469	53.1668	52.0493	55.0247	54.9419	54.1665	55.7539	55.5886	54.8492	108.74	20.3383	33.0592	46.0476	53.1009	54.6597	54.8426
108.84	20.8944	20.7511	19.8233	33.2919	33.5099	32.3029	46.0919	46.3801	45.3721	53.1567	53.1707	52.0649	55.0286	54.9341	54.1763	55.7519	55.5964	54.848	108.84	20.3526	33.077	46.0613	53.1052	54.6599	54.8426
108.94	20.9119	20.759	19.8311	33.3036	33.5275	32.3263	46.0939	46.3918	45.3838	53.1645	53.1785	52.063	55.0266	54.9321	54.1743	55.75	55.6003	54.8531	108.94	20.3669	33.0947	46.0751	53.1096	54.6601	54.8426
109.04	20.9184	20.7694	19.8396	33.3257	33.5535	32.3426	46.1102	46.4139	45.3981	53.1573	53.1753	52.0597	55.0331	54.9289	54.1711	55.7467	55.597	54.8498	109.04	20.3811	33.1125	46.0888	53.1139	54.6603	54.8426
109.14	20.9372	20.7889	19.8657	33.3472	33.5809	32.3602	46.1238	46.4256	45.4098	53.1632	53.187	52.0753	55.0351	54.9308	54.173	55.7565	55.6029	54.8557	109.14	20.3954	33.1302	46.1025	53.1182	54.6604	54.8426
109.24	20.9393	20.8078	19.8819	33.3661	33.5958	32.3849	46.1329	46.4348	45.419	53.1723	53.1863	52.0708	55.0422	54.9341	54.1724	55.75	55.6042	54.8609	109.24	20.4097	33.1479	46.1162	53.1225	54.6606	54.8426
109.34	20.9608	20.8242	19.8975	33.3895	33.6134	32.3966	46.1505	46.4465	45.4404	53.1703	53.198	52.0825	55.0383	54.9419	54.1743	55.7519	55.6003	54.8551	109.34	20.4239	33.1657	46.1298	53.1268	54.6608	54.8426
109.44	20.9836	20.8442	19.9164	33.4123	33.6343	32.4194	46.1577	46.4595	45.4535	53.1775	53.2052	52.0897	55.0416	54.9451	54.1776	55.7552	55.6035	54.8642	109.44	20.4381	33.1833	46.1435	53.1311	54.661	54.8426
109.54	20.9927	20.867	19.9294	33.4351	33.6531	32.4422	46.1805	46.4745	45.4802	53.1807	53.2241	52.0988	55.0448	54.9484	54.1808	55.7545	55.6107	54.8674	109.54	20.4524	33.201	46.1571	53.1354	54.6612	54.8426
109.64	20.9953	20.8755	19.9496	33.4435	33.6733	32.4565	46.1889	46.4927	45.4945	53.1892	53.2228	52.1072	55.0396	54.9471	54.1795	55.7473	55.6035	54.8564	109.64	20.4666	33.2187	46.1706	53.1396	54.6613	54.8426
109.74	21.0011	20.8833	19.9554	33.4572	33.6792	32.478	46.1948	46.4986	45.5023	53.1853	53.2189	52.1033	55.0396	54.9334	54.1756	55.7434	55.5996	54.8564	109.74	20.4808	33.2363	46.1842	53.1438	54.6615	54.8426
109.84	21.0278	20.908	19.9743	33.4663	33.7039	32.5027	46.2117	46.5233	45.5173	53.1964	53.2338	52.1085	55.0448	54.9386	54.1847	55.7486	55.6088	54.8674	109.84	20.4951	33.2539	46.1977	53.1481	54.6617	54.8426
109.94	21.0454	20.9198	19.9919	33.4878	33.7254	32.5242	46.2293	46.5389	45.529	53.1925	53.2319	52.1144	55.0429	54.9406	54.1926	55.7506	55.6166	54.8596	109.94	20.5093	33.2715	46.2112	53.1523	54.6618	54.8426
110.04	21.0539	20.938	19.9965	33.5021	33.7299	32.5288	46.228	46.5454	45.5382	53.197	53.2247	52.1248	55.0357	54.9354	54.1873	55.7454	55.6114	54.8544	110.04	20.5235	33.2891	46.2247	53.1564	54.662	54.8426
110.14	21.0766	20.9666	20.0095	33.5152	33.7547	32.5535	46.2508	46.5585	45.5583	53.2081	53.2456	52.1281	55.0507	54.9386	54.1906	55.7486	55.6146	54.8616	110.14	20.5377	33.3067	46.2381	53.1606	54.6622	54.8426
110.24	21.0832	20.9771	20.0179	33.5392	33.7776	32.5659	46.2592	46.5689	45.557	53.2009	53.2443	52.1268	55.0435	54.9373	54.1893	55.7473	55.6133	54.8622	110.24	20.5518	33.3243	46.2516	53.1648	54.6624	54.8426
110.34	21.0916	20.9914	20.0264	33.5594	33.799	32.5861	46.2755	46.5715	45.5713	53.1957	53.2488	52.1313	55.0442	54.9419	54.1841	55.7421	55.612	54.8551	110.34	20.566	33.3418	46.265	53.1689	54.6625	54.8426
110.44	21.1151	21.0011	20.0479	33.5829	33.8224	32.5997	46.2892	46.591	45.5889	53.2055	53.2527	52.1352	55.0422	54.936	54.1919	55.7519	55.6218	54.8648	110.44	20.5802	33.3594	46.2784	53.173	54.6627	54.8426
110.54	21.132	21.0063	20.059	33.6037	33.8452	32.6206	46.3003	46.6021	45.6078	53.2009	53.2638	52.1463	55.0435	54.9412	54.1991	55.7473	55.6231	54.8564	110.54	20.5944	33.3769	46.2917	53.1771	54.6629	54.8426
110.64	21.1496	21.0278	20.0804	33.6213	33.8569	32.6323	46.3217	46.6236	45.6195	53.2126	53.2657	52.1483	55.0455	54.9451	54.201	55.7493	55.625	54.8583	110.64	20.6085	33.3944	46.3051	53.1812	54.663	54.8426
110.74	21.1593	21.0376	20.0902	33.6271	33.8764	32.6577	46.3315	46.6333	45.6292	53.2126	53.2657	52.1483	55.0455	54.9432	54.201	55.7591	55.625	54.8583	110.74	20.6227	33.4119	46.3184	53.1853	54.6632	54.8426
110.84	21.1821	21.0506	20.1032	33.6499	33.8895	32.6863	46.3445	46.6483	45.652	53.221	53.2788	52.1562	55.0546	54.9523	54.2043	55.7623	55.6185	54.8616	110.84	20.6368	33.4293	46.3317	53.1894	54.6633	54.8426
110.94	21.1977	21.0584	20.1091	33.6558	33.8953	32.6883	46.3621	46.6542	45.6618	53.2198	53.2749	52.1691	55.0449	54.9484	54.2004	55.7545	55.6146	54.8479	110.94	20.651	33.4468	46.3449	53.1935	54.6635	54.8426
111.04	21.216	21.0669	20.1273	33.6701	33.9135	32.7007	46.3706	46.6665	45.6761	53.2185	53.2833	52.1678	55.0435	54.9471	54.1991	55.7473	55.627	54.8466	111.04	20.6651	33.4642	46.3582	53.1975	54.6637	54.8426
111.14	21.2316	21.0845	20.1371	33.6818	33.9272	32.7085	46.3784	46.6802	45.6839	53.2263	53.2814	52.1658	55.0514	54.9451	54.1971	55.7454	55.6211	54.8446	111.14	20.6793	33.4816	46.3714	53.2015	54.6638	54.8426
111.24	21.2336	21.0923	20.1449	33.6916	33.9507	32.728	46.396	46.688	45.6937	53.2302	53.2892	52.1736	55.0494	54.9432	54.1952	55.7532	55.6192	54.8427	111.24	20.6934	33.499	46.3846	53.2055	54.664	54.8426
111.34	21.2563	21.1104	20.1579	33.7144	33.9637	32.741	46.3992	46.701	45.7067	53.2276	53.2924	52.1769	55.0488	54.9503	54.1984	55.7565	55.6224	54.8498	111.34	20.7075	33.5164	46.3977	53.2095	54.6641	54.8426
111.44	21.2791	21.1164	20.1709	33.7372	33.9865	32.7579	46.422	46.7141	45.7197	53.2406	53.2957	52.1841	55.0462	54.9594	54.2017	55.755	55.6257	54.859	111.44	20.7216	33.5338	46.4109	53.2135	54.6643	54.8426
111.54	21.2908	21.1398	20.1827	33.7547	34.0079	32.7853	46.4337	46.7258	45.7315	53.2543	53.3074	52.1919	55.0481	54.9516	54.2036	55.7499	55.6276	54.8609	111.54	20.7357	33.5511	46.424	53.2175	54.6644	54.8426
111.64	21.3091	21.1463	20.1892	33.7671	34.0145	32.8016	46.4402	46.7323	45.738	53.2511	53.3042	52.2003	55.0409	54.9582	54.2101	55.7467	55.6244	54.8577	111.64	20.7498	33.5685	46.4371	53.2215	54.6646	54.8426
111.74	21.3182	21.164	20.2061	33.7899	34.0392	32.8165	46.465	46.7473	45.7549	53.2602	53.3211	52.2036	55.0383	54.9516	54.2134	55.7597	55.6276	54.8609	111.74	20.7639	33.5858	46.4502	53.2254	54.6647	54.8426
111.84	21.3319	21.1859	20.2334	33.8094	34.049	32.8263	46.47	46.7668	45.7705	53.2543	53.3269	52.2036	55.0383	54.9516	54.2134	55.7558	55.6276	54.8609	111.84	20.778	33.6031	46.4632	53.2293	54.6649	54.8426
111.94	21.3488	21.1958	20.2308	33.8264	34.0561	32.8432	46.4702	46.7779	45.7777	53.2615	53.3204	52.201	55.0455	54.949	54.2108	55.7473	55.625	54.8583	111.94	20.792	33.6204	46.4762	53.2333	54.665	54.8426
112.04	21.3644	21.2036	20.2367	33.842	34.0757	32.853	46.4858	46.7896	45.7835	53.2537	53.3224	52.1971	55.0416	54.9451	54.2069	55.7434	55.6211	54.8446	112.04	20.8061	33.6377	46.4893	53.2372	54.6652	54.8426
112.14	21.3738	21.2247	20.2519	33.8553	34.0928	32.88	46.4971	46.8107	45.8007	53.2591	53.324	52.2084	55.0432	54.9467	54.2084	55.7548	55.6227	54.8501	112.14	20.8202	33.6549	46.5022	53.2411	54.6653	54.8426
112.24	21.3865	21.2336	20.2666	33.8739	34.1134	32.8888	46.5177	46.8195	45.8154	53.2543	53.3269	52.2075	55.0481	54.9458	54.1978	55.7441	55.6218	54.8551	112.24	20.8342	33.6722	46.5152	53.2449	54.6655	54.8426
112.34	21.4158	21.2433	20.2862	33.8934	34.1329	32.915	46.5275	46.8359	45.8252	53.2582	53.3328	52.2114	55.0462	54.9458	54.2075	55.7539	55.6218	54.8551	112.34	20.8483	33.6894	46.5281	53.2488	54.6656	54.8426
112.44	21.4256	21.2629	20.2959	33.9032	34.1427	32.9318	46.547	46.848	45.835	53.2543	53.3328	52.2173	55.052	54.9458	54.2075	55.7539	55.6218	54.8551	112.44	20.8623	33.7066	46.541	53.2526	54.6658	54.8426
112.54	21.4339	21.2856	20.309	33.926	34.1655	32.9546	46.56	46.8587	45.848	53.2615	53.3458	52.2303	55.0553	54.9529	54.2057	55.7571	55.625	54.8583	112.54	20.8763	33.7238	46.5539	53.2565	54.6659	54.8426
112.64	21.4451	21.2941	20.3174	33.9442	34.1818	32.9708	46.5763	46.8723	45.8643	53.2582	53.3426	52.227	55.052	54.9555	54.2095	55.7539	55.6218	54.8551	112.64	20.8904	33.741	46.5668	53.2603	54.6661	54.8426
112.74	21.466	21.3052	20.3285	33.9553	34.2046	32.9819	46.5874	46.8833	45.8656	53.2654	53.3536	52.2283	55.0494	54.9568	54.2108	55.7552	55.6328	54.8603	112.74	20.9044	33.7582	46.5796	53.2641	54.6662	54.8426
112.84	21.4875	21.3169	20.3402	33.9767	34.2163	33.0053	46.6108	46.8951	45.8773	53.2712	53.3556	52.2303	55.0572	54.9588	54.2127	55.763	55.6348	54.8642	112.84	20.9184	33.7753	46.5925	53.2679	54.6663	54.8426
112.94	21.5031	21.3364	20.3597	33.9924	34.2397	33.0151	46.6206	46.9048	45.889	53.2712	53.3595	52.2401	55.0572	54.9588	54.2127	55.7571	55.6348	54.8583	112.94	20.9324	33.7924	46.6053	53.2717	54.6665	54.8426
113.04	21.5154	21.3488	20.3662	34.0047	34.2618	33.0314	46.6368	46.923	45.9092	53.2777	53.368	52.2407	55.059	54.9458	54.2095	55.7539	55.6315	54.8551	113.04	20.9464	33.8096	46.618	53.2755	54.6666	54.8426
113.14	21.5233	21.3507	20.3741	34.0126	34.2794	33.0431	46.6408	46.9309	45.9326	53.2875	53.3641	52.2446	55.0501	54.9536	54.2075	55.7578	55.6296	54.857	113.14	20.9604	33.8267	46.6308	53.2792	54.6667	54.8426
113.24	21.5434	21.3592	20.3982	34.0327	34.2977	33.0691	46.6551	46.9413	45.9528	53.294	53.3803	52.2453	55.0507	54.9542	54.2179	55.7565	55.6302	54.8635	113.24	20.9744	33.8437	46.6435	53.283	54.6669	54.8426
113.34	21.5474	21.3709	20.3982	34.0405	34.3133	33.0887	46.6629	46.9491	45.9606	53.296	53.3784	52.2433	55.0585	54.9523	54.216	55.7565	55.6283	54.8616	113.34	20.9884	33.8608	46.6562	53.2867	54.667	54.8426
113.44	21.5591	21.3885	20.4157	34.0581	34.3367	33.1063	46.6824	46.9667	45.9802	53.294	53.3862	52.2414	55.0566	54.9503	54.214	55.7584	55.6263	54.8596	113.44	21.0024	33.8779	46.6689	53.2904	54.6672	54.8426
113.54	21.5695	21.3989	20.432	34.0783	34.3569	33.1167	46.7026	46.9771	45.9945	53.2908	53.3868	52.242	55.067	54.951	54.2147	55.7591	55.627	54.8603	113.54	21.0163	33.8949	46.6816	53.2941	54.6673	54.8426
113.64	21.589	21.4165	20.4398	34.0881	34.3667	33.1342	46.7065	46.9849	46.0081	53.2927	53.3947	52.2498	55.065	54.949	54.2127	55.7571	55.6367	54.8583	113.64	21.0303	33.9119	46.6942	53.2978	54.6674	54.8426
113.74	21.6027	21.4263	20.4574	34.1154	34.3882	33.1518	46.7182	46.9927	46.016	53.3005	53.3927	52.2479	55.0631	54.9471	54.2206	55.7513	55.6348	54.8564	113.74	21.0442	33.929	46.7068	53.3015	54.6675	54.8426
113.84	21.6183	21.438	20.4691	34.1369	34.4155	33.1635	46.7299	47.0064	46.0277	53.2978	53.3947	52.2635	55.065	54.9588	54.2225	55.7473	55.6367	54.8583	113.84	21.0582	33.9459	46.7194	53.3052	54.6677	54.8426
113.94	21.6294	21.4588	20.4958	34.1433	34.4363	33.1805	46.7391	47.0214	46.0387	53.3018	53.4057	52.2706	55.0761	54.9601	54.2238	55.7604	55.6381	54.8643	113.94	21.0721	33.9629	46.732	53.3088	54.6678	54.8426
114.04	21.6522	21.4718	20.5245	34.161	34.4611	33.2052	46.7462	47.0402	46.0518	53.3149	53.409	52.2739	55.0841	54.9634	54.2173	55.7636	55.6413	54.8746	114.04	21.0861	33.9799	46.7445	53.3125	54.6679	54.8426
114.14	21.6658	21.4894	20.5362	34.1727	34.4728	33.2208	46.7677	47.0519	46.0576	53.3168	53.4226	52.2759	55.0883	54.9653	54.229	55.7656	55.6433	54.8765	114.14	21.1	33.9968	46.7571	53.3161	54.6681	54.8426
114.24	21.6854	21.4933	20.5459	34.1825	34.4923	33.2306	46.7775	47.0617	46.085	53.3227	53.4226	52.2856	55.0813	54.9653	54.229	55.7656	55.6433	54.8668	114.24	21.1139	34.0138	46.7696	53.3197	54.6682	54.8426
114.34	21.6906	21.5083	20.559	34.1877	34.5014	33.2397	46.7866	47.0611	46.0843	53.3181	53.4122	52.2752	55.0807	54.9549	54.2088	55.7649	55.6328	54.8564	114.34	21.1278	34.0307	46.7821	53.3233	54.6683	54.8426
114.44	21.6977	21.5272	20.5856	34.2046	34.5145	33.2684	46.7957	47.0741	46.0973	53.3214	53.4253	52.2785	55.0839	54.9621	54.2121	55.7682	55.642	54.8694	114.44	21.1417	34.0476	46.7945	53.3269	54.6684	54.8426
114.54	21.7085	21.5419	20.5945	34.2213	34.5292	33.2792	46.7967	47.079	46.1023	53.3126	53.4204	52.2873	55.0752	54.9631	54.2073	55.7634	55.6313	54.8646	114.54	21.1556	34.0645	46.807	53.3305	54.6686	54.8426
114.64	21.7199	21.5435	20.6	34.2326	34.5464	33.2944	46.812	47.0865	46.1078	53.3123	53.4259	52.2889	55.0748	54.9588	54.203	55.7591	55.627	54.8603	114.64	21.1695	34.0813	46.8194	53.3341	54.6687	54.8426
114.74	21.7345	21.5659	20.6185	34.2413	34.5707	33.3188	46.8266	47.1108	46.1321	53.3171	53.4307	52.2937	55.0796	54.9636	54.2117	55.76	55.6357	54.8651	114.74	21.1834	34.0982	46.8318	53.3376	54.6688	54.8426
114.84	21.7437	21.581	20.6394	34.2603	34.5897	33.328	46.8417	47.12	46.1413	53.3224	53.44	52.3049	55.0791	54.9631	54.217	55.7673	55.6371	54.8646	114.84	21.1973	34.115	46.8441	53.3412	54.6689	54.8426
114.94	21.757	21.5962	20.6449	34.2678	34.6069	33.3471	46.8432	47.1372	46.1507	53.324	53.4376	52.3026	55.0768	54.9705	54.2245	55.7708	55.6289	54.8661	114.94	21.2112	34.1319	46.8565	53.3447	54.6691	54.8426
115.04	21.7687	21.6079	20.6547	34.2814	34.6264	33.3647	46.851	47.1451	46.1585	53.322	53.4454	52.3006	55.0807	54.9686	54.2225	55.7688	55.627	54.8603	115.04	21.2251	34.1487	46.8688	53.3482	54.6692	54.8426
115.14	21.7826	21.6297	20.6725	34.2993	34.6384	33.3865	46.8747	47.157	46.1705	53.334	53.4477	52.3126	55.077	54.9708	54.2247	55.771	55.6292	54.8625	115.14	21.2389	34.1655	46.8811	53.3517	54.6693	54.8426
115.24	21.8039	21.6509	20.684	34.3205	34.6635	33.4077	46.8823	47.1704	46.182	53.3357	53.4591	52.3143	55.0787	54.9725	54.2264	55.7727	55.6309	54.8642	115.24	21.2528	34.1822	46.8934	53.3552	54.6694	54.8426
115.34	21.8175	21.6567	20.6976	34.3303	34.6831	33.4233	46.8803	47.1743	46.1956	53.3357	53.4532	52.3182	55.0728	54.9568	54.2245	55.7669	55.6348	54.8583	115.34	21.2666	34.199	46.9057	53.3587	54.6695	54.8426
115.44	21.8367	21.672	20.7168	34.3553	34.6925	33.4327	46.9132	47.1837	46.205	53.3392	53.4529	52.3178	55.0822	54.9662	54.2202	55.7763	55.6344	54.8579	115.44	21.2805	34.2158	46.9179	53.3622	54.6696	54.8426
115.54	21.8546	21.6743	20.7211	34.3635	34.7124	33.4507	46.9233	47.1919	46.2249	53.3474	53.4611	52.3221	55.0807	54.9647	54.2186	55.7708	55.6328	54.8564	115.54	21.2943	34.2325	46.9301	53.3657	54.6698	54.8426
115.64	21.8746	21.6825	20.7351	34.3814	34.7303	33.4686	46.9374	47.2001	46.2331	53.3576	53.4595	52.3147	55.0791	54.9631	54.217	55.7731	55.6313	54.8646	115.64	21.3081	34.2492	46.9423	53.3691	54.6699	54.8426
115.74	21.8881	21.6922	20.7389	34.3911	34.7439	33.4822	46.9412	47.2137	46.2369	53.3477	53.4633	52.3223	55.0731	54.9571	54.211	55.7671	55.6351	54.8586	115.74	21.3219	34.2659	46.9545	53.3725	54.67	54.8426
115.84	21.9022	21.7004	20.7627	34.409	34.7677	33.4982	46.965	47.2375	46.251	53.3559	53.4676	52.3325	55.0891	54.9614	54.2153	55.7714	55.6354	54.8629	115.84	21.3358	34.2826	46.9666	53.376	54.6701	54.8426
115.94	21.9119	21.7218	20.7725	34.4403	34.7775	33.5275	46.9708	47.2492	46.2608	53.3559	53.4676	52.3423	55.0852	54.9614	54.2153	55.7773	55.6296	54.8629	115.94	21.3496	34.2993	46.9788	53.3794	54.6702	54.8426
116.04	21.9282	21.7284	20.7888	34.4566	34.7859	33.534	46.9813	47.2655	46.2673	53.3624	53.4643	52.339	55.08	54.9581	54.216	55.7682	55.6263	54.8596	116.04	21.3634	34.3159	46.9909	53.3828	54.6703	54.8426
116.14	21.9328	21.7407	20.7972	34.4689	34.8022	33.5503	46.9878	47.272	46.2738	53.3689	53.4708	52.3358	55.0787	54.9549	54.2186	55.7747	55.6328	54.8661	116.14	21.3772	34.3326	47.003	53.3862	54.6704	54.8426
116.24	21.9464	21.7544	20.8168	34.4826	34.8217	33.5717	46.9995	47.2818	46.2835	53.365	53.4708	52.3416	55.0728	54.9549	54.2147	55.7747	55.6328	54.87	116.24	21.391	34.3492	47.015	53.3895	54.6705	54.8426
116.34	21.9673	21.7655	20.8376	34.5015	34.8426	33.5926	47.0156	47.2987	46.2907	53.3702	53.4721	52.341	55.0741	54.9679	54.214	55.7721	55.6341	54.8772	116.34	21.4048	34.3658	47.0271	53.3929	54.6707	54.8426
116.44	21.9855	21.7896	20.8461	34.5236	34.851	33.6108	47.0171	47.3013	46.3089	53.3787	53.4825	52.3553	55.0689	54.9666	54.2186	55.7649	55.6328	54.8759	116.44	21.4185	34.3824	47.0391	53.3963	54.6708	54.8426
116.54	21.9907	21.8104	20.861	34.5386	34.868	33.6258	47.032	47.3085	46.32	53.3741	53.4878	52.3507	55.0683	54.9581	54.214	55.7701	55.6244	54.8713	116.54	21.4323	34.399	47.0511	53.3996	54.6709	54.8426
116.64	21.9985	21.8162	20.8669	34.5562	34.8836	33.6414	47.0477	47.3241	46.3259	53.3761	53.4838	52.3468	55.0644	54.9523	54.2101	55.7615	55.6283	54.8674	116.64	21.4461	34.4155	47.0631	53.4029	54.671	54.8426
116.74	22.0187	21.8364	20.889	34.5724	34.894	33.6635	47.0542	47.3345	46.3421	53.3708	53.4845	52.3572	55.065	54.9588	54.2206	55.7552	55.6309	54.8681	116.74	21.4598	34.4321	47.075	53.4063	54.6711	54.8426
116.84	22.0343	21.8521	20.8949	34.5822	34.9096	33.6694	47.0659	47.3404	46.3421	53.372	53.4904	52.3533	55.067	54.951	54.2166	55.763	55.6211	54.8642	116.84	21.4736	34.4486	47.087	53.4096	54.6712	54.8426
116.94	22.0356	21.8553	20.8962	34.5972	34.9227	33.6844	47.0711	47.3409	46.3473	53.3702	53.4956	52.3605	55.0566	54.9406	54.2082	55.7584	55.6166	54.8596	116.94	21.4873	34.4652	47.0989	53.4129	54.6713	54.8426
117.04	22.0493	21.869	20.9099	34.6187	34.9363	33.7039	47.077	47.3436	46.3591	53.3702	53.4956	52.3605	55.0527	54.9503	54.2023	55.7584	55.6166	54.8733	117.04	21.5011	34.4817	47.1108	53.4161	54.6714	54.8426
117.14	22.0565	21.8859	20.9268	34.6356	34.9533	33.7111	47.088	47.3625	46.376	53.3793	53.5027	52.3716	55.054	54.9477	54.1997	55.7558	55.614	54.8765	117.14	21.5148	34.4982	47.1227	53.4194	54.6715	54.8426
117.24	22.0767	21.8905	20.947	34.6636	34.9617	33.7313	47.0926	47.371	46.3844	53.378	53.5061	52.3761	55.0527	54.9464	54.1984	55.7643	55.6088	54.8616	117.24	21.5285	34.5146	47.1345	53.4227	54.6716	54.8426
117.34	22.0962	21.908	20.9567	34.6784	34.9715	33.7508	47.1082	47.3905	46.3942	53.3839	53.5229	52.3761	55.0527	54.9464	54.1984	55.7643	55.6127	54.8557	117.34	21.5422	34.5311	47.1463	53.4259	54.6717	54.8426
117.44	22.1059	21.9237	20.9665	34.6929	34.9871	33.7703	47.118	47.4003	46.404	53.3878	53.5182	52.382	55.0624	54.9562	54.1984	55.774	55.6127	54.8557	117.44	21.5559	34.5475	47.1581	53.4292	54.6718	54.8426
117.54	22.1169	21.9471	20.9821	34.7183	34.9891	33.7859	47.1238	47.4061	46.4098	53.38	53.5171	52.3722	55.0585	54.9523	54.1945	55.7662	55.6088	54.8518	117.54	21.5696	34.564	47.1699	53.4324	54.6719	54.8426
117.64	22.1294	21.9588	20.9958	34.7456	35.0066	33.8055	47.1375	47.4139	46.4177	53.3819	53.5151	52.38	55.0624	54.9503	54.1926	55.7584	55.6068	54.8498	117.64	21.5833	34.5804	47.1817	53.4356	54.672	54.8426
117.74	22.1339	21.9673	21.0101	34.7756	35.0249	33.8237	47.1401	47.4224	46.4281	53.3904	53.5236	52.3787	55.0592	54.949	54.1913	55.7571	55.6153	54.8485	117.74	21.597	34.5968	47.1935	53.4388	54.6721	54.8426
117.84	22.1476	21.9771	21.0199	34.7912	35.0444	33.8432	47.1596	47.4283	46.4476	53.3865	53.5353	52.3885	55.0611	54.9588	54.1913	55.7571	55.6153	54.8583	117.84	21.6107	34.6132	47.2052	53.442	54.6722	54.8426
117.94	22.1509	21.992	21.0329	34.8081	35.0594	33.8563	47.1746	47.4374	46.4469	53.3839	53.5288	52.3859	55.0585	54.9523	54.1847	55.7565	55.6185	54.8518	117.94	21.6244	34.6295	47.2169	53.4452	54.6723	54.8426
118.04	22.1697	22.0109	21.042	34.829	35.0744	33.8771	47.1896	47.4465	46.4502	53.393	53.5379	52.4009	55.0579	54.9516	54.188	55.75	55.6179	54.8511	118.04	21.6381	34.6459	47.2286	53.4484	54.6724	54.8426
118.14	22.1867	22.02	21.057	34.8439	35.0874	33.8862	47.1928	47.4654	46.4691	53.3923	53.5333	52.41	55.0623	54.9608	54.1932	55.7591	55.6172	54.8466	118.14	21.6517	34.6622	47.2402	53.4515	54.6725	54.8426
118.24	22.1984	22.0329	21.0707	34.8557	35.1049	33.9096	47.2065	47.4693	46.4867	53.4001	53.5353	52.408	55.0533	54.9588	54.1913	55.7532	55.6153	54.8485	118.24	21.6654	34.6786	47.2519	53.4547	54.6726	54.8426
118.34	22.2075	22.0448	21.0798	34.8745	35.1141	33.9129	47.2098	47.4823	46.4977	53.3956	53.5346	52.4132	55.0644	54.9581	54.2023	55.7467	55.6263	54.8479	118.34	21.679	34.6949	47.2635	53.4578	54.6727	54.8426
118.44	22.2238	22.0571	21.1	34.8908	35.1362	33.9331	47.2319	47.4947	46.5081	53.4021	53.545	52.408	55.0611	54.9686	54.203	55.7571	55.627	54.8485	118.44	21.6927	34.7112	47.2751	53.4609	54.6728	54.8426
118.54	22.2309	22.0702	21.1032	34.8999	35.1492	33.948	47.2313	47.5077	46.5114	53.3956	53.5483	52.4132	55.0488	54.9621	54.1965	55.7467	55.6205	54.842	118.54	21.7063	34.7275	47.2867	53.4641	54.6729	54.8426
118.64	22.2492	22.0767	21.1097	34.9123	35.1655	33.9643	47.2417	47.5142	46.5277	53.4021	53.545	52.41	55.0455	54.9647	54.1932	55.7473	55.6172	54.8388	118.64	21.72	34.7437	47.2982	53.4672	54.673	54.8426
118.74	22.2703	22.0978	21.1211	34.9373	35.1866	33.9757	47.2628	47.5353	46.5488	53.4134	53.5564	52.4213	55.0568	54.9604	54.1948	55.7489	55.6188	54.8501	118.74	21.7336	34.76	47.3098	53.4703	54.6731	54.8426
118.84	22.2759	22.1131	21.1384	34.9546	35.1922	33.9871	47.2637	47.5409	46.5505	53.4093	53.5483	52.423	55.0488	54.966	54.1906	55.7408	55.6146	54.8459	118.84	21.7472	34.7762	47.3213	53.4734	54.6732	54.8426
118.94	22.2895	22.1209	21.1462	34.9683	35.2117	34.0008	47.2762	47.5604	46.5544	53.4132	53.5542	52.4249	55.0507	54.964	54.1984	55.733	55.6224	54.844	118.94	21.7608	34.7924	47.3328	53.4764	54.6732	54.8426
119.04	22.2967	22.1418	21.169	34.9852	35.2306	34.0138	47.2892	47.5734	46.5674	53.4203	53.5594	52.438	55.054	54.9673	54.2017	55.746	55.6257	54.8472	119.04	21.7744	34.8086	47.3443	53.4795	54.6733	54.8426
119.14	22.3201	22.1476	21.1905	35.0067	35.2462	34.0353	47.3107	47.5851	46.5889	53.4223	53.5652	52.4399	55.0618	54.9692	54.2036	55.748	55.6276	54.8492	119.14	21.788	34.8248	47.3557	53.4825	54.6734	54.8426
119.24	22.3201	22.1574	21.2002	35.0028	35.256	34.0451	47.3107	47.5813	46.585	53.4223	53.5672	52.4399	55.0462	54.9595	54.1939	55.746	55.6179	54.8394	119.24	21.8016	34.841	47.3672	53.4856	54.6735	54.8426
119.34	22.328	22.1789	21.2237	35.0204	35.2794	34.0665	47.338	47.5871	46.6006	53.4203	53.575	52.4419	55.0442	54.9614	54.1958	55.7421	55.6159	54.8511	119.34	21.8152	34.8572	47.3786	53.4886	54.6736	54.8426
119.44	22.3416	22.2004	21.2295	35.0399	35.2951	34.0833	47.3439	47.6066	46.6104	53.4242	53.5691	52.4516	55.0481	54.9614	54.1958	55.7421	55.6198	54.8511	119.44	21.8288	34.8733	47.39	53.4916	54.6737	54.8426
119.54	22.3494	22.2082	21.2413	35.0575	35.3068	34.0888	47.3517	47.6242	46.6201	53.432	53.5769	52.4458	55.0559	54.9692	54.1939	55.746	55.6179	54.8492	119.54	21.8424	34.8895	47.4013	53.4947	54.6738	54.8426
119.64	22.3677	22.2264	21.2595	35.062	35.325	34.1094	47.366	47.6346	46.6384	53.4307	53.5854	52.4484	55.0546	54.9679	54.1926	55.7389	55.6127	54.8479	119.64	21.8559	34.9056	47.4127	53.4977	54.6739	54.8426
119.74	22.3839	22.2407	21.264	35.0705	35.3463	34.1167	47.3745	47.6392	46.6429	53.4373	53.5802	52.4432	55.0455	54.9627	54.1873	55.7434	55.6016	54.8427	119.74	21.8695	34.9217	47.424	53.5007	54.674	54.8426
119.84	22.4015	22.2524	21.2719	35.0939	35.3608	34.1382	47.3862	47.6568	46.6546	53.4353	53.5919	52.4568	55.0475	54.9647	54.1893	55.7454	55.6133	54.8446	119.84	21.8831	34.9378	47.4354	53.5036	54.674	54.8426
119.94	22.4022	22.2707	21.2842	35.1055	35.3771	34.1466	47.4025	47.6574	46.6611	53.436	53.5887	52.4595	55.0383	54.9731	54.186	55.7374	55.6101	54.8531	119.94	21.8966	34.9538	47.4466	53.5066	54.6741	54.8426
120.04	22.4184	22.283	21.3005	35.1245	35.3934	34.1629	47.4168	47.6639	46.6774	53.4425	53.5952	52.4601	55.0448	54.9699	54.1828	55.7369	55.6068	54.8498	120.04	21.9102	34.9699	47.4579	53.5096	54.6742	54.8426
120.14	22.4282	22.2869	21.3103	35.146	35.4148	34.1922	47.4207	47.6737	46.695	53.4378	53.6049	52.4601	55.0409	54.966	54.1926	55.733	55.6127	54.8459	120.14	21.9237	34.986	47.4692	53.5125	54.6743	54.8426
120.24	22.4406	22.3013	21.3207	35.1506	35.4194	34.1967	47.435	47.6783	46.7035	53.4353	53.6056	52.4647	55.0416	54.9647	54.1873	55.7278	55.6016	54.8349	120.24	21.9372	35.002	47.4804	53.5155	54.6744	54.8426
120.34	22.4562	22.3228	21.3265	35.1721	35.437	34.2202	47.4526	47.6919	46.7249	53.447	53.6017	52.4666	55.0435	54.9666	54.1893	55.7239	55.6035	54.8466	120.34	21.9507	35.018	47.4916	53.5184	54.6745	54.8426
120.44	22.4718	22.3286	21.3344	35.1877	35.4565	34.2358	47.4526	47.7076	46.7308	53.4529	53.5978	52.4725	55.0396	54.9627	54.1854	55.7259	55.5996	54.8427	120.44	21.9643	35.034	47.5028	53.5213	54.6745	54.8426
120.54	22.4868	22.3514	21.3544	35.2124	35.4773	34.2606	47.4754	47.7225	46.7458	53.464	53.6128	52.4835	55.0499	54.9777	54.1965	55.7252	55.6049	54.8479	120.54	21.9778	35.05	47.514	53.5242	54.6746	54.8426
120.64	22.5003	22.3638	21.3656	35.2287	35.5014	34.2788	47.478	47.731	46.766	53.4568	53.6115	52.4764	55.0416	54.9764	54.1893	55.7337	55.6133	54.8466	120.64	21.9913	35.066	47.5251	53.5271	54.6747	54.8426
120.74	22.5018	22.3703	21.3819	35.2391	35.5138	34.2951	47.4943	47.7375	46.7725	53.4633	53.6082	52.4829	55.0481	54.9692	54.186	55.7265	55.6101	54.8433	120.74	22.0048	35.0819	47.5363	53.53	54.6748	54.8426
120.84	22.5194	22.3879	21.3897	35.2469	35.5255	34.3107	47.5021	47.7551	46.7901	53.4711	53.618	52.4809	55.0559	54.9614	54.1802	55.7285	55.6034	54.8511	120.84	22.0183	35.0979	47.5474	53.5329	54.6749	54.8426
120.94	22.5337	22.408	21.4099	35.2612	35.5457	34.323	47.5066	47.7655	46.7985	53.4659	53.6264	52.4855	55.0546	54.9699	54.1828	55.7233	55.6048	54.8451	120.94	22.0317	35.1138	47.5585	53.5358	54.6749	54.8426
121.04	22.5454	22.4159	21.4235	35.273	35.5633	34.3406	47.5203	47.7733	46.8024	53.4698	53.6245	52.4777	55.0488	54.9679	54.1808	55.7252	55.6029	54.8362	121.04	22.0452	35.1297	47.5696	53.5386	54.675	54.8426
121.14	22.5506	22.4308	21.4229	35.2899	35.5783	34.3458	47.5216	47.7785	46.8018	53.4613	53.6297	52.4731	55.0481	54.9731	54.1763	55.7167	55.5983	54.8316	121.14	22.0587	35.1456	47.5806	53.5415	54.6751	54.8426
121.24	22.5682	22.4406	21.4424	35.3094	35.5978	34.3673	47.5255	47.7883	46.8232	53.4652	53.6297	52.4868	55.0481	54.9731	54.1763	55.7109	55.6081	54.8414	121.24	22.0722	35.1615	47.5916	53.5443	54.6752	54.8426
121.34	22.5802	22.4584	21.4603	35.3234	35.6156	34.3852	47.5434	47.8061	46.8313	53.4636	53.6339	52.4988	55.0523	54.9714	54.1746	55.7092	55.6064	54.8358	121.34	22.0856	35.1774	47.6027	53.5471	54.6753	54.8426
121.44	22.5955	22.4679	21.4717	35.327	35.6368	34.4044	47.549	47.8156	46.8408	53.4692	53.6375	52.4927	55.0462	54.9809	54.1704	55.7206	55.6061	54.8394	121.44	22.0991	35.1932	47.6137	53.55	54.6753	54.8426
121.54	22.5981	22.4784	21.4997	35.3433	35.6414	34.4129	47.5613	47.8241	46.8493	53.462	53.6362	52.5011	55.0546	54.9796	54.173	55.7252	55.6009	54.8381	121.54	22.1125	35.2091	47.6246	53.5528	54.6754	54.8426
121.64	22.6118	22.4881	21.5036	35.3511	35.6492	34.4266	47.5605	47.828	46.8532	53.4659	53.6401	52.4953	55.0449	54.9738	54.1672	55.7135	55.6009	54.8323	121.64	22.126	35.2249	47.6356	53.5556	54.6755	54.8426
121.74	22.6365	22.4992	21.5264	35.3739	35.672	34.4513	47.5685	47.8391	46.8701	53.475	53.6433	52.5024	55.0422	54.977	54.1704	55.7167	55.6042	54.8355	121.74	22.1394	35.2407	47.6465	53.5584	54.6756	54.8426
121.84	22.6378	22.52	21.5316	35.3791	35.6889	34.4565	47.5737	47.8384	46.8812	53.4646	53.6486	52.5135	55.0435	54.9822	54.1756	55.718	55.5996	54.8407	121.84	22.1528	35.2565	47.6574	53.5611	54.6756	54.8426
121.94	22.6541	22.5324	21.5557	35.3973	35.7111	34.4786	47.5919	47.8605	46.9033	53.4731	53.6473	52.5122	55.0501	54.9809	54.1782	55.7148	55.612	54.8433	121.94	22.1662	35.2723	47.6683	53.5639	54.6757	54.8426
122.04	22.6671	22.5454	21.559	35.4064	35.7241	34.4917	47.5893	47.8638	46.9085	53.4607	53.6447	52.5135	55.0435	54.9686	54.1717	55.7083	55.6055	54.8368	122.04	22.1797	35.2881	47.6792	53.5667	54.6758	54.8426
122.14	22.6886	22.5669	21.5785	35.4221	35.7436	34.5112	47.5991	47.8833	46.9183	53.4666	53.6407	52.5193	55.0553	54.9783	54.1815	55.718	55.6055	54.8368	122.14	22.1931	35.3038	47.6901	53.5694	54.6758	54.8426
122.24	22.6958	22.5877	21.5896	35.437	35.7508	34.534	47.6063	47.8944	46.9294	53.4718	53.6479	52.5265	55.0566	54.9796	54.1828	55.7193	55.6068	54.8381	122.24	22.2065	35.3196	47.7009	53.5722	54.6759	54.8426
122.34	22.7058	22.5978	21.6094	35.4568	35.7667	34.5538	47.6221	47.9064	46.9394	53.4681	53.6579	52.5209	55.0529	54.9799	54.1831	55.7247	55.6032	54.8384	122.34	22.2199	35.3353	47.7117	53.5749	54.676	54.8426
122.44	22.7216	22.6194	21.6329	35.4687	35.7785	34.5754	47.634	47.9182	46.9512	53.4761	53.66	52.523	55.0589	54.982	54.1851	55.7197	55.6091	54.8502	122.44	22.2332	35.351	47.7225	53.5776	54.6761	54.8426
122.54	22.7342	22.63	21.6455	35.4891	35.7951	34.588	47.6329	47.925	46.9639	53.4692	53.6629	52.5259	55.0618	54.9712	54.188	55.7128	55.6022	54.8433	122.54	22.2466	35.3667	47.7333	53.5803	54.6761	54.8426
122.64	22.7442	22.6323	21.6634	35.5011	35.8246	34.5981	47.6352	47.9389	46.972	53.4772	53.6612	52.5378	55.0601	54.9793	54.1863	55.717	55.6006	54.8416	122.64	22.26	35.3824	47.7441	53.583	54.6762	54.8426
122.74	22.7635	22.6457	21.6729	35.5243	35.8322	34.6173	47.6583	47.9621	46.9873	53.4906	53.6746	52.5434	55.0637	54.9848	54.1852	55.7246	55.614	54.8453	122.74	22.2734	35.3981	47.7548	53.5857	54.6763	54.8426
122.84	22.7726	22.6606	21.682	35.5412	35.8491	34.6264	47.6635	47.9673	46.9925	53.4911	53.67	52.5428	55.065	54.9744	54.1784	55.7298	55.6094	54.8368	122.84	22.2867	35.4137	47.7656	53.5884	54.6763	54.8426
122.94	22.7842	22.6672	21.7041	35.5528	35.8654	34.6427	47.6661	47.9738	46.999	53.4809	53.6766	52.5513	55.0559	54.9712	54.1774	55.7226	55.6062	54.8277	122.94	22.3001	35.4294	47.7763	53.5911	54.6764	54.8426
123.04	22.7993	22.6893	21.7282	35.5679	35.8875	34.6551	47.6746	47.9979	47.0114	53.4893	53.6792	52.5539	55.0585	54.9738	54.1777	55.7311	55.6088	54.8303	123.04	22.3135	35.445	47.787	53.5938	54.6765	54.8426
123.14	22.8136	22.7036	21.7484	35.5998	35.8999	34.6792	47.6967	48.0103	47.0238	53.4958	53.6779	52.5662	55.0709	54.9822	54.1991	55.7298	55.6211	54.8329	123.14	22.3268	35.4606	47.7976	53.5964	54.6765	54.8426
123.24	22.8377	22.7179	21.7588	35.6063	35.9201	34.6935	47.7013	48.0148	47.0283	53.4906	53.6668	52.5563	55.0657	54.9712	54.1939	55.7187	55.6159	54.8375	123.24	22.3401	35.4762	47.8083	53.5991	54.6766	54.8426
123.34	22.8442	22.7342	21.7614	35.6187	35.9422	34.7	47.7039	48.0214	47.0446	53.4932	53.6733	52.546	55.0585	54.9679	54.2004	55.7213	55.6224	54.8342	123.34	22.3535	35.4918	47.8189	53.6017	54.6767	54.8426
123.44	22.8586	22.7427	21.7758	35.6213	35.9507	34.7182	47.7163	48.0298	47.055	53.4861	53.672	52.5545	55.0611	54.9666	54.1991	55.7141	55.6172	54.8329	123.44	22.3668	35.5073	47.8295	53.6044	54.6767	54.8426
123.54	22.8735	22.7655	21.7849	35.6402	35.9695	34.7332	47.7215	48.0487	47.0641	53.4952	53.6713	52.5539	55.0605	54.9757	54.1984	55.7233	55.6146	54.8323	123.54	22.3801	35.5229	47.8401	53.607	54.6768	54.8426
123.64	22.8742	22.7759	21.7992	35.6506	35.9839	34.7378	47.7202	48.0533	47.0687	53.4978	53.6759	52.5584	55.0553	54.9705	54.203	55.7239	55.6153	54.8271	123.64	22.3934	35.5384	47.8507	53.6096	54.6769	54.8426
123.74	22.8761	22.7954	21.807	35.6642	35.9936	34.7612	47.7299	48.063	47.0726	53.49	53.6837	52.5565	55.0494	54.9686	54.201	55.7161	55.6192	54.8388	123.74	22.4067	35.554	47.8612	53.6122	54.6769	54.8426
123.84	22.8979	22.8074	21.8288	35.686	36.0154	34.7693	47.738	48.075	47.0787	53.502	53.6859	52.5684	55.0458	54.9708	54.2032	55.7242	55.6155	54.8429	123.84	22.42	35.5695	47.8718	53.6148	54.677	54.8426
123.94	22.908	22.8273	21.8409	35.7059	36.0353	34.7833	47.7423	48.0852	47.0928	53.5024	53.698	52.5688	55.0559	54.9712	54.2036	55.7187	55.6159	54.8414	123.94	22.4333	35.585	47.8823	53.6174	54.6771	54.8426
124.04	22.9263	22.8397	21.8591	35.7281	36.0477	34.8055	47.7547	48.0878	47.111	53.5147	53.7006	52.5714	55.0585	54.9835	54.2062	55.7311	55.6185	54.8459	124.04	22.4466	35.6005	47.8928	53.62	54.6771	54.8426
124.14	22.9445	22.8579	21.8754	35.7521	36.0698	34.8198	47.7671	48.1001	47.1234	53.5271	53.713	52.5838	55.0611	54.9861	54.2088	55.7298	55.6309	54.8427	124.14	22.4599	35.6159	47.9032	53.6225	54.6772	54.8426
124.24	22.9601	22.8599	21.8812	35.758	36.0874	34.8354	47.7682	48.1158	47.1292	53.5193	53.7189	52.5799	55.0572	54.9822	54.2049	55.7298	55.6231	54.8427	124.24	22.4732	35.6314	47.9137	53.6251	54.6773	54.8426
124.34	22.9653	22.8748	21.8962	35.773	36.1023	34.8504	47.7762	48.121	47.1462	53.5186	53.7096	52.5753	55.0624	54.973	54.2004	55.735	55.6127	54.844	124.34	22.4864	35.6468	47.9241	53.6276	54.6773	54.8426
124.44	22.9862	22.8859	21.919	35.7899	36.1232	34.8615	47.7892	48.132	47.1572	53.5199	53.7137	52.5864	55.0637	54.9673	54.2114	55.7363	55.6257	54.8414	124.44	22.4997	35.6623	47.9346	53.6302	54.6774	54.8426
124.54	22.9933	22.9028	21.9261	35.801	36.1303	34.8784	47.7964	48.1411	47.1585	53.5134	53.7111	52.5936	55.0681	54.9647	54.2088	55.7407	55.6231	54.8446	124.54	22.513	35.6777	47.945	53.6327	54.6775	54.8426
124.64	22.9966	22.91	21.9431	35.8198	36.1473	34.8875	47.7996	48.1483	47.1716	53.5147	53.7182	52.591	55.0585	54.9668	54.2062	55.7311	55.6166	54.842	124.64	22.5262	35.6931	47.9554	53.6352	54.6775	54.8426
124.74	23.0128	22.9204	21.9535	35.8303	36.1596	34.9077	47.8042	48.1587	47.182	53.5212	53.7189	52.5916	55.0689	54.9744	54.2022	55.7317	55.6211	54.8427	124.74	22.5394	35.7085	47.9657	53.6378	54.6776	54.8426
124.84	23.0194	22.9386	21.9698	35.8426	36.1759	34.9201	47.8107	48.175	47.1924	53.5121	53.7156	52.6001	55.0657	54.9809	54.2064	55.7343	55.6237	54.8394	124.84	22.5527	35.7239	47.9761	53.6403	54.6776	54.8426
124.94	23.0376	22.9471	21.9782	35.855	36.1941	34.9266	47.8152	48.1835	47.2067	53.5206	53.7241	52.5988	55.0605	54.9796	54.2121	55.7272	55.6166	54.8381	124.94	22.5659	35.7392	47.9864	53.6428	54.6777	54.8426
125.04	23.0382	22.9517	21.9945	35.8654	36.1987	34.9467	47.8198	48.188	47.2113	53.5212	53.715	52.5936	55.0494	54.9744	54.2069	55.7317	55.6114	54.8427	125.04	22.5791	35.7546	47.9967	53.6452	54.6778	54.8426
125.14	23.0545	22.9738	22.003	35.8836	36.2208	34.9708	47.8283	48.2004	47.2256	53.518	53.7156	52.6059	55.0618	54.9821	54.2095	55.7343	55.6237	54.855	125.14	22.5924	35.7699	48.007	53.6477	54.6778	54.8426
125.24	23.0643	22.9914	22.0186	35.8973	36.2345	34.9786	47.8458	48.2102	47.2334	53.5278	53.7293	52.6087	55.0559	54.9731	54.2173	55.7324	55.6179	54.8531	125.24	22.6056	35.7852	48.0173	53.6502	54.6779	54.8426
125.34	23.0773	22.9985	22.0414	35.9084	36.2573	34.9956	47.8491	48.2271	47.2406	53.5204	53.7228	52.6182	55.0475	54.9705	54.2147	55.7356	55.6094	54.8407	125.34	22.6188	35.8005	48.0275	53.6527	54.6779	54.8426
125.44	23.0929	23.022	22.0492	35.9299	36.2788	35.0171	47.8647	48.2349	47.2562	53.5251	53.7228	52.6131	55.0592	54.9725	54.2166	55.7317	55.6114	54.8427	125.44	22.632	35.8158	48.0378	53.6551	54.678	54.8426
125.54	23.0968	23.0395	22.0531	35.9357	36.2866	35.0346	47.8725	48.2466	47.2699	53.5232	53.7325	52.6158	55.0572	54.9803	54.2245	55.7395	55.6192	54.8407	125.54	22.6452	35.8311	48.048	53.6576	54.678	54.8426
125.64	23.1007	23.0493	22.0629	35.9494	36.3061	35.0464	47.8784	48.2564	47.2796	53.5193	53.7267	52.6229	55.0533	54.9803	54.2284	55.7395	55.6192	54.8466	125.64	22.6584	35.8463	48.0582	53.66	54.6781	54.8426
125.74	23.1242	23.0708	22.0843	35.9709	36.3178	35.0678	47.896	48.2681	47.2914	53.5251	53.7286	52.6248	55.0494	54.9822	54.2362	55.7415	55.6262	54.8466	125.74	22.6715	35.8616	48.0684	53.6624	54.6782	54.8426
125.84	23.1229	23.0734	22.087	35.9696	36.3322	35.0802	47.8947	48.2707	47.3057	53.5278	53.7215	52.6313	55.052	54.9751	54.229	55.7441	55.612	54.8414	125.84	22.6847	35.8768	48.0785	53.6649	54.6782	54.8426
125.94	23.1281	23.0962	22.1078	35.9846	36.353	35.0913	47.8901	48.2935	47.307	53.5251	53.7325	52.6385	55.0533	54.9725	54.2303	55.7454	55.6133	54.8368	125.94	22.6979	35.892	48.0887	53.6673	54.6783	54.8426
126.04	23.1359	23.104	22.1156	35.9994	36.3706	35.1089	47.9077	48.3013	47.3148	53.5271	53.7267	52.6365	55.0611	54.9744	54.2284	55.7434	55.6211	54.8446	126.04	22.711	35.9072	48.0988	53.6697	54.6783	54.8426
126.14	23.1515	23.1099	22.1215	36.008	36.3803	35.1167	47.9135	48.3072	47.3206	53.5232	53.7286	52.6424	55.0533	54.9705	54.2245	55.7493	55.6172	54.8407	126.14	22.7242	35.9224	48.1089	53.6721	54.6784	54.8426
126.24	23.1567	23.1248	22.1384	36.023	36.3992	35.1316	47.9285	48.3124	47.3356	53.5245	53.7241	52.6378	55.0429	54.966	54.2297	55.7447	55.6127	54.8362	126.24	22.7373	35.9376	48.119	53.6745	54.6784	54.8426
126.34	23.1696	23.1327	22.1462	36.0405	36.4051	35.1492	47.9324	48.3202	47.3434	53.5167	53.728	52.6456	55.0409	54.9757	54.2277	55.7389	55.6205	54.8342	126.34	22.7505	35.9528	48.1291	53.6768	54.6785	54.8426
126.44	23.1756	23.1554	22.1573	36.0477	36.4279	35.1603	47.9493	48.3312	47.3545	53.5278	53.7234	52.6469	55.0422	54.977	54.229	55.7343	55.6218	54.8355	126.44	22.7636	35.9679	48.1391	53.6792	54.6785	54.8426
126.54	23.1841	23.1639	22.1755	36.062	36.4402	35.1785	47.9578	48.3397	47.363	53.5225	53.7319	52.6496	55.0468	54.9757	54.2277	55.7428	55.6205	54.8342	126.54	22.7768	35.9831	48.1492	53.6816	54.6786	54.8426
126.64	23.2036	23.1834	22.195	36.0816	36.45	35.1883	47.9676	48.3514	47.3727	53.5264	53.7417	52.6613	55.0409	54.9757	54.2316	55.7428	55.6205	54.844	126.64	22.7899	35.9982	48.1592	53.6839	54.6786	54.8426
126.74	23.2043	23.188	22.2015	36.0959	36.4663	35.2046	47.9772	48.356	47.3792	53.5212	53.7325	52.6502	55.0357	54.9666	54.2284	55.7434	55.6153	54.8388	126.74	22.803	36.0133	48.1692	53.6863	54.6787	54.8426
126.84	23.2166	23.1965	22.21	36.1141	36.4747	35.2228	47.9786	48.3645	47.3877	53.5317	53.7351	52.6626	55.0442	54.9692	54.2251	55.7363	55.614	54.8375	126.84	22.8161	36.0284	48.1792	53.6886	54.6788	54.8426
126.94	23.2329	23.2147	22.2185	36.1343	36.493	35.241	47.9988	48.3729	47.3962	53.5362	53.7338	52.6671	55.039	54.9679	54.2297	55.735	55.6224	54.8362	126.94	22.8292	36.0435	48.1892	53.691	54.6788	54.8426
127.04	23.2329	23.2205	22.2243	36.146	36.5125	35.243	48.0047	48.3749	47.402	53.5265	53.7397	52.673	55.0292	54.9679	54.2375	55.7389	55.6185	54.8323	127.04	22.8423	36.0585	48.1991	53.6933	54.6789	54.8426
127.14	23.2576	23.2472	22.2491	36.1649	36.5392	35.2677	48.0294	48.384	47.417	53.5414	53.7449	52.6782	55.0461	54.9751	54.2427	55.7382	55.6237	54.8375	127.14	22.8554	36.0736	48.209	53.6956	54.6789	54.8426
127.24	23.2752	23.255	22.2569	36.1825	36.5411	35.2814	48.0333	48.3918	47.4346	53.5395	53.7527	52.6763	55.0403	54.977	54.2368	55.7363	55.6218	54.8453	127.24	22.8685	36.0886	48.219	53.6979	54.679	54.8426
127.34	23.2843	23.2739	22.2699	36.1974	36.5659	35.3042	48.0405	48.4048	47.4476	53.5486	53.756	52.6912	55.0377	54.9803	54.2381	55.7454	55.6211	54.8349	127.34	22.8816	36.1037	48.2289	53.7002	54.679	54.8426
127.44	23.2974	23.285	22.2888	36.2144	36.577	35.3211	48.0477	48.4139	47.4567	53.5499	53.7592	52.6886	55.0351	54.9777	54.2414	55.7369	55.6244	54.8401	127.44	22.8946	36.1187	48.2387	53.7025	54.6791	54.8426
127.54	23.3149	23.2889	22.2927	36.232	36.6004	35.3289	48.0652	48.4217	47.4645	53.5479	53.7514	52.6867	55.0331	54.9757	54.2492	55.735	55.6224	54.844	127.54	22.9077	36.1337	48.2486	53.7048	54.6791	54.8426
127.64	23.3263	23.3061	22.3079	36.2531	36.6176	35.352	48.0785	48.4331	47.472	53.5593	53.7647	52.6941	55.03	54.9871	54.2508	55.7424	55.624	54.8416	127.64	22.9208	36.1487	48.2584	53.7071	54.6792	54.8426
127.74	23.341	23.3247	22.3168	36.2717	36.6206	35.3569	48.0874	48.4419	47.4749	53.5544	53.7638	52.6971	55.0318	54.9861	54.2498	55.7356	55.6231	54.8349	127.74	22.9338	36.1636	48.2683	53.7093	54.6792	54.8426
127.84	23.3436	23.3332	22.335	36.2782	36.6408	35.3693	48.1056	48.4504	47.4834	53.5473	53.7625	52.6958	55.0403	54.9809	54.2446	55.7343	55.6315	54.8336	127.84	22.9469	36.1786	48.2781	53.7116	54.6793	54.8426
127.94	23.3579	23.3475	22.3396	36.2866	36.6551	35.3836	48.1063	48.4549	47.488	53.5518	53.7671	52.6906	55.0351	54.9699	54.2472	55.7244	55.6224	54.8284	127.94	22.9599	36.1935	48.2879	53.7138	54.6793	54.8426
128.04	23.3709	23.3586	22.3487	36.3075	36.6661	35.4044	48.1115	48.466	47.5088	53.5629	53.7644	52.7016	55.0364	54.9712	54.2407	55.7285	55.6179	54.8297	128.04	22.973	36.2085	48.2976	53.7161	54.6794	54.8426
128.14	23.3924	23.382	22.3545	36.3192	36.6876	35.4161	48.1329	48.4777	47.5068	53.5649	53.7703	52.7036	55.0481	54.9829	54.2505	55.7304	55.6296	54.8316	128.14	22.986	36.2234	48.3074	53.7183	54.6794	54.8426
128.24	23.3885	23.382	22.3643	36.3251	36.6876	35.4279	48.1349	48.4777	47.5029	53.5504	53.7605	52.7036	55.0344	54.9731	54.2329	55.7207	55.6198	54.8179	128.24	22.999	36.2383	48.3171	53.7205	54.6794	54.8426
128.34	23.4022	23.4015	22.3741	36.3309	36.6994	35.4474	48.1408	48.4895	47.5127	53.5551	53.7703	52.7036	55.0383	54.9829	54.2368	55.7207	55.6198	54.8121	128.34	23.012	36.2532	48.3268	53.7228	54.6795	54.8426
128.44	23.4165	23.4022	22.3786	36.3452	36.7039	35.4617	48.1356	48.4979	47.5173	53.5499	53.7612	52.6984	55.0331	54.9738	54.2316	55.7115	55.6146	54.8069	128.44	23.025	36.2681	48.3366	53.725	54.6795	54.8426
128.54	23.4276	23.4093	22.4014	36.368	36.7267	35.4747	48.1525	48.507	47.5401	53.5531	53.7683	52.7016	55.0422	54.9712	54.2349	55.7089	55.6179	54.8101	128.54	23.0381	36.2829	48.3462	53.7272	54.6796	54.8426
128.64	23.4432	23.4308	22.4112	36.3758	36.7384	35.4865	48.1544	48.5246	47.5518	53.5649	53.7703	52.7134	55.0383	54.9731	54.2368	55.7109	55.6257	54.8218	128.64	23.0511	36.2978	48.3559	53.7294	54.6796	54.8426
128.74	23.464	23.4536	22.4261	36.3908	36.7592	35.5092	48.1714	48.5298	47.5628	53.5623	53.7814	52.7147	55.0494	54.9842	54.2381	55.7083	55.6211	54.8232	128.74	23.064	36.3126	48.3656	53.7316	54.6797	54.8426
128.84	23.4718	23.4567	22.434	36.4103	36.7671	35.5268	48.1733	48.5279	47.5706	53.5642	53.7794	52.7127	55.0435	54.9822	54.2362	55.7141	55.6192	54.8173	128.84	23.077	36.3274	48.3752	53.7338	54.6797	54.8426
128.94	23.4868	23.4647	22.4489	36.4116	36.784	35.532	48.1805	48.5331	47.5759	53.5597	53.7846	52.7179	55.0331	54.9874	54.2414	55.7115	55.6107	54.8069	128.94	23.09	36.3422	48.3848	53.7359	54.6798	54.8426
129.04	23.4894	23.479	22.4535	36.4201	36.7983	35.5464	48.1909	48.5337	47.5824	53.5642	53.7845	52.7127	55.0377	54.9822	54.2362	55.7005	55.6094	54.8114	129.04	23.103	36.357	48.3944	53.7381	54.6798	54.8426
129.14	23.5031	23.4888	22.475	36.4396	36.8081	35.5678	48.1948	48.5376	47.5921	53.5701	53.7775	52.7225	55.0338	54.9822	54.2362	55.7005	55.6094	54.8114	129.14	23.116	36.3718	48.404	53.7403	54.6799	54.8426
129.24	23.5107	23.509	22.4873	36.4579	36.8302	35.5802	48.2072	48.5519	47.6045	53.5668	53.7918	52.7212	55.0403	54.9848	54.2349	55.7031	55.612	54.814	129.24	23.1289	36.3866	48.4136	53.7424	54.6799	54.8426
129.34	23.5252	23.5148	22.4991	36.4707	36.8517	35.588	48.2286	48.5637	47.6162	53.5746	53.7937	52.729	55.0422	54.9927	54.2446	55.7148	55.6101	54.816	129.34	23.1419	36.4013	48.4231	53.7446	54.6799	54.8426
129.44	23.5337	23.5194	22.5075	36.482	36.8582	35.6043	48.2234	48.5819	47.6305	53.5675	53.8022	52.7277	55.0409	54.9855	54.2453	55.7135	55.6127	54.8264	129.44	23.1548	36.4161	48.4326	53.7467	54.68	54.8426
129.54	23.5532	23.533	22.5271	36.5015	36.8719	35.616	48.2273	48.5878	47.6344	53.5733	53.7983	52.7277	55.0488	54.9855	54.2394	55.7135	55.6127	54.8264	129.54	23.1678	36.4308	48.4422	53.7488	54.68	54.8426
129.64	23.5597	23.5474	22.5316	36.5158	36.8862	35.6245	48.228	48.5767	47.639	53.5623	53.797	52.7225	55.0377	54.9803	54.2342	55.7083	55.6075	54.8212	129.64	23.1807	36.4455	48.4517	53.7509	54.6801	54.8426
129.74	23.5708	23.5604	22.5466	36.5288	36.8914	35.6297	48.2293	48.5819	47.6462	53.5636	53.7924	52.7277	55.0292	54.9757	54.2297	55.7037	55.6029	54.8127	129.74	23.1936	36.4602	48.4611	53.7531	54.6801	54.8426
129.84	23.5858	23.5656	22.5596	36.534	36.9122	35.6427	48.2404	48.593	47.6572	53.5688	53.7937	52.729	55.0344	54.977	54.2407	55.705	55.6042	54.8082	129.84	23.2066	36.4749	48.4706	53.7552	54.6802	54.8426
129.94	23.6053	23.5851	22.5694	36.5497	36.924	35.6622	48.2501	48.6027	47.667	53.5688	53.7996	52.729	55.0344	54.9887	54.2407	55.7011	55.614	54.8121	129.94	23.2195	36.4896	48.48	53.7573	54.6802	54.8426
130.04	23.6255	23.6034	22.5876	36.5523	36.9422	35.6707	48.2539	48.6132	47.6755	53.5753	53.7924	52.7277	55.039	54.9874	54.2394	55.694	55.6127	54.8127	130.04	23.2324	36.5043	48.4895	53.7594	54.6802	54.8426
130.14	23.6261	23.6079	22.5922	36.5627	36.9468	35.685	48.2514	48.6079	47.68	53.5642	53.7931	52.7322	55.0279	54.9783	54.244	55.6985	55.6035	54.8017	130.14	23.2453	36.5189	48.4989	53.7615	54.6803	54.8426
130.24	23.6457	23.6274	22.6089	36.5803	36.9585	35.6967	48.2632	48.615	47.7015	53.5759	53.799	52.7342	55.0349	54.9744	54.2459	55.7005	55.5996	54.8036	130.24	23.2582	36.5335	48.5083	53.7635	54.6803	54.8426
130.34	23.6711	23.6313	22.6117	36.5998	36.9741	35.7143	48.2729	48.6177	47.7074	53.5818	53.799	52.7342	55.0279	54.9842	54.2459	55.7005	55.6094	54.8036	130.34	23.2711	36.5482	48.5177	53.7656	54.6804	54.8426
130.44	23.685	23.6492	22.6315	36.6137	36.9763	35.7165	48.2771	48.6258	47.6998	53.5742	53.7973	52.7325	55.036	54.9825	54.2443	55.7085	55.6077	54.8019	130.44	23.284	36.5628	48.527	53.7677	54.6804	54.8426
130.54	23.6958	23.6639	22.6423	36.6323	36.991	35.7313	48.2879	48.6503	47.7165	53.589	53.812	52.7374	55.037	54.9835	54.2492	55.7096	55.6127	54.8069	130.54	23.2969	36.5774	48.5364	53.7697	54.6805	54.8426
130.64	23.7153	23.6795	22.6599	36.6421	37.0125	35.7508	48.2977	48.66	47.7262	53.5889	53.8178	52.7374	55.0312	54.9874	54.2492	55.7037	55.6205	54.8069	130.64	23.3098	36.5919	48.5457	53.7718	54.6805	54.8426
130.74	23.7323	23.6808	22.6729	36.661	37.0197	35.7579	48.3048	48.6672	47.7432	53.5824	53.8094	52.7399	55.0383	54.9848	54.2466	55.7011	55.612	54.8043	130.74	23.3226	36.6065	48.555	53.7738	54.6805	54.8426
130.84	23.7368	23.701	22.6872	36.6753	37.0379	35.7801	48.3133	48.6756	47.7419	53.585	53.8178	52.7316	55.0331	54.9788	54.2504	55.7076	55.599	54.803	130.84	23.3355	36.6211	48.5643	53.7759	54.6806	54.8426
130.94	23.7433	23.7231	22.6957	36.6818	37.06	35.8003	48.3217	48.69	47.7542	53.5927	53.8204	52.7342	55.0299	54.9744	54.2459	55.7044	55.6133	54.8056	130.94	23.3483	36.6356	48.5736	53.7779	54.6806	54.8426
131.04	23.7635	23.7336	22.7061	36.6981	37.0704	35.8204	48.3263	48.7004	47.7647	53.5961	53.8328	52.7348	55.0403	54.9848	54.2466	55.7011	55.614	54.8062	131.04	23.3612	36.6501	48.5829	53.7799	54.6806	54.8426
131.14	23.7707	23.7446	22.7211	36.7092	37.0776	35.8315	48.3276	48.7154	47.7699	53.5916	53.8243	52.7401	55.0318	54.9803	54.242	55.6907	55.6094	54.8017	131.14	23.374	36.6646	48.5921	53.7819	54.6807	54.8426
131.24	23.7869	23.7609	22.7315	36.7254	37.0978	35.8361	48.3322	48.7258	47.7803	53.5922	53.8191	52.7368	55.0364	54.9809	54.2427	55.7011	55.6054	54.8023	131.24	23.3869	36.6792	48.6013	53.7839	54.6807	54.8426
131.34	23.7928	23.7726	22.753	36.7411	37.1193	35.8576	48.3458	48.7336	47.792	53.6039	53.8309	52.7427	55.0383	54.9829	54.2564	55.7031	55.6148	54.8043	131.34	23.3997	36.6936	48.6106	53.7859	54.6808	54.8426
131.44	23.8091	23.7791	22.7692	36.7573	37.1316	35.8641	48.3523	48.7382	47.7966	53.6085	53.8374	52.7394	55.0312	54.9894	54.2492	55.6959	55.6185	54.8108	131.44	23.4125	36.7081	48.6197	53.7879	54.6808	54.8426
131.54	23.8175	23.7876	22.7797	36.7728	37.1342	35.8745	48.3608	48.7642	47.7992	53.6013	53.8419	52.7381	55.0357	54.9842	54.242	55.6985	55.6125	54.8095	131.54	23.4254	36.7226	48.6289	53.7899	54.6808	54.8426
131.64	23.8358	23.8	22.7862	36.7821	37.1525	35.881	48.3673	48.757	47.8057	53.5981	53.8328	52.7407	55.0325	54.9751	54.2388	55.6914	55.6022	54.8062	131.64	23.4382	36.737	48.6381	53.7919	54.6809	54.8426
131.74	23.8566	23.8052	22.7933	36.8127	37.1635	35.9018	48.3745	48.7622	47.8109	53.6091	53.8341	52.7361	55.0299	54.9764	54.2401	55.6966	55.6133	54.8075	131.74	23.451	36.7515	48.6472	53.7939	54.6809	54.8426
131.84	23.8699	23.8185	22.8105	36.826	37.1866	35.9112	48.3819	48.7755	47.8261	53.6087	53.8376	52.7455	55.0275	54.9799	54.2436	55.7001	55.6168	54.811	131.84	23.4638	36.7659	48.6564	53.7959	54.681	54.8426
131.94	23.8755	23.8319	22.8161	36.8413	37.198	35.9109	48.3973	48.7811	47.8259	53.5987	53.8393	52.7355	55.0234	54.9855	54.2355	55.701	55.6224	54.8069	131.94	23.4766	36.7803	48.6655	53.7978	54.681	54.8426
132.04	23.8892	23.8338	22.8337	36.857	37.2098	35.9285	48.3914	48.7889	47.8337	53.6065	53.8413	52.7335	55.0273	54.9835	54.2375	55.692	55.6166	54.8049	132.04	23.4894	36.7947	48.6746	53.7998	54.681	54.8426
132.14	23.9113	23.8599	22.8519	36.8869	37.228	35.9467	48.4018	48.8111	47.8499	53.6228	53.8478	52.74	55.0279	54.99	54.244	55.6946	55.6133	54.8114	132.14	23.5022	36.8091	48.6837	53.8017	54.6811	54.8426
132.24	23.9211	23.8591	22.8617	36.8869	37.2417	35.9506	48.4174	48.8091	47.8538	53.6169	53.8517	52.7459	55.0182	54.9803	54.2381	55.6927	55.6114	54.8056	132.24	23.5149	36.8234	48.6927	53.8037	54.6811	54.8426
132.34	23.9211	23.8677	22.8715	36.8967	37.2573	35.9616	48.4194	48.8169	47.8617	53.6228	53.8478	52.742	55.0182	54.9705	54.2342	55.6888	55.6075	54.8114	132.34	23.5277	36.8378	48.7018	53.8056	54.6811	54.8426
132.44	23.9328	23.8794	22.8832	36.9162	37.2885	35.9663	48.435	48.8247	47.8734	53.6208	53.8595	52.7537	55.026	54.9725	54.2362	55.6907	55.6094	54.8134	132.44	23.5405	36.8521	48.7108	53.8075	54.6812	54.8426
132.54	23.9523	23.897	22.8929	36.9299	37.31	35.9858	48.4409	48.8286	47.8784	53.6248	53.8712	52.7498	55.0201	54.9822	54.2362	55.6868	55.6153	54.8087	132.54	23.5533	36.8665	48.7198	53.8094	54.6812	54.8426
132.64	23.9595	23.8983	22.9118	36.9468	37.3231	36.0047	48.4375	48.8456	47.8786	53.6182	53.8686	52.7414	55.0273	54.9796	54.2336	55.6881	55.6068	54.8038	132.64	23.566	36.8808	48.7288	53.8113	54.6812	54.8426
132.74	23.9829	23.9198	22.9333	36.9644	37.3289	36.0164	48.4422	48.8573	47.8903	53.6241	53.8706	52.7433	55.0245	54.9777	54.2414	55.6901	55.6048	54.8127	132.74	23.5788	36.8951	48.7378	53.8133	54.6813	54.8426
132.84	23.992	23.9386	22.9424	36.9696	37.3478	36.0255	48.4533	48.8801	47.8994	53.6235	53.8797	52.7427	55.0266	54.9809	54.2388	55.6894	55.6081	54.8218	132.84	23.5915	36.9094	48.7468	53.8152	54.6813	54.8426
132.94	24.0083	23.9452	22.9528	36.9898	37.366	36.0457	48.4637	48.8964	47.9098	53.6339	53.8756	52.7433	55.0234	54.9816	54.2414	55.6861	55.6088	54.8127	132.94	23.6042	36.9237	48.7558	53.8171	54.6813	54.8426
133.04	24.022	23.951	22.9724	37.0093	37.3699	36.0555	48.4695	48.9081	47.9313	53.6339	53.8784	52.7433	55.0273	54.9777	54.2453	55.6901	55.6088	54.8127	133.04	23.617	36.9379	48.7647	53.8189	54.6814	54.8426
133.14	24.0313	23.9702	22.9818	37.0148	37.3844	36.0746	48.4731	48.9135	47.9368	53.6413	53.878	52.739	55.0269	54.9714	54.2449	55.6897	55.6045	54.8221	133.14	23.6297	36.9522	48.7736	53.8208	54.6814	54.8426
133.24	24.0524	23.9842	23.0075	37.0327	37.3914	36.1004	48.493	48.9315	47.9352	53.6397	53.8823	52.7374	55.0273	54.9757	54.2453	55.694	55.6029	54.8264	133.24	23.6424	36.9664	48.7825	53.8227	54.6814	54.8426
133.34	24.0578	23.9966	23.014	37.0353	37.4038	36.0991	48.4897	48.9341	47.9378	53.6326	53.8849	52.7401	55.0143	54.9764	54.2323	55.6985	55.6055	54.8192	133.34	23.6551	36.9807	48.7914	53.8246	54.6815	54.8426
133.44	24.0643	24.0129	23.0362	37.0497	37.4201	36.1095	48.4826	48.9406	47.9443	53.6391	53.8777	52.7368	55.0208	54.9673	54.2388	55.6914	55.6022	54.816	133.44	23.6678	36.9949	48.8003	53.8264	54.6815	54.8426
133.54	24.0864	24.0252	23.0485	37.0659	37.4402	36.1316	48.5008	48.9628	47.9567	53.6378	53.8842	52.7492	55.0195	54.9699	54.2414	55.6979	55.6009	54.8186	133.54	23.6805	37.0091	48.8092	53.8283	54.6815	54.8426
133.64	24.1059	24.0506	23.072	37.0894	37.4578	36.1551	48.5105	48.9784	47.9665	53.6456	53.8979	52.7531	55.0175	54.9738	54.2453	55.6979	55.6107	54.8276	133.64	23.6932	37.0233	48.818	53.8301	54.6816	54.8426
133.74	24.1118	24.0604	23.0817	37.0952	37.4676	36.1668	48.5145	48.9882	47.9704	53.6456	53.8979	52.7531	55.0292	54.9738	54.2453	55.7018	55.6107	54.8205	133.74	23.7059	37.0374	48.8268	53.832	54.6816	54.8426
133.84	24.1333	24.078	23.0915	37.1089	37.4852	36.1844	48.5223	48.996	47.9821	53.6534	53.9057	52.7511	55.0234	54.9816	54.2433	55.6998	55.6048	54.8186	133.84	23.7186	37.0516	48.8356	53.8338	54.6816	54.8426
133.94	24.145	24.0838	23.111	37.1187	37.5066	36.2039	48.5379	49.0057	47.9977	53.6495	53.9057	52.757	55.0175	54.9816	54.2531	55.6959	55.6029	54.8186	133.94	23.7313	37.0657	48.8444	53.8356	54.6817	54.8426
134.04	24.1522	24.1007	23.1241	37.1278	37.5197	36.2169	48.5451	49.009	48.0127	53.6567	53.9148	52.7544	55.0266	54.9809	54.2525	55.7031	55.6179	54.8218	134.04	23.7439	37.0799	48.8532	53.8375	54.6817	54.8426
[truncated: 5,460 more rows]

## Sheet: Fig 1b
Figure 1b
Ternary Complex SEC			SDS-PAGE
Volume (mL)	Absorbance (280 nm)
0	-2.23
0.03	-2.31
0.06	-2.32
0.08	-2.32
0.11	-2.31
0.14	-2.33
0.17	-2.35
[truncated: 958 more rows]

## Sheet: Fig 5a
Figure 5a
[truncated: 7,406 more rows]
[truncated: 184 more columns]

[truncated: 25 more sheets: Fig 5b-d, Fig 6c-e, Fig 7a, Fig 7b, Fig S4, Fig S5, Fig S6, Fig S10, Fig S7, FigS16, Fig S18, Fig S18k, Fig S19, Fig S20a-e, Fig S21a-d, Fig S24a, Fig S24c-d, Fig S25a, Fig S26, Fig S27 …]
